# Supplementary material for: Sequence Assembly of Yarrowia lipolytica Strain W29/CLIB89 Shows Transposable Element Diversity
Source: PLoS One. 2016 Sep 7;11(9):e0162363. doi: 10.1371/journal.pone.0162363 (PMC5014426; doi:10.1371/journal.pone.0162363)
Supplement: S1 Table — (XLSX) [file pone.0162363.s003.xlsx]

## Sheet: Sheet1
Function	Primer Number	Sequence
Verify 5' end of Yali1C	4956jyF	CGACTTCTTCGACGGTAAGG
	4957jyR	CAGCCTTGAAGCCATACGAT
Verify 3' end of Yali1B	4958jyF	GTTGCCAATCTGGGTCAAAT
	4959jyR	TGGGACAGTGTATTGGGACA
Verify 5' end of Yali1D	4960jyF	GTAATTGCAGCACCCAGGAT
	4961jyR	TCTTCAATGTGCGAGCAGAC
Verify Inversion on Yali1B	5118jyF	TGCTTTTAGGAATCCCTTGGAAC
	5119jyR	GCAGGAATTAATCGCAGAGG
	5120jyF	GACAAGTTGCGGATCGATTTG
	5121jyR	GCGATCAGCACAAACGTCTA
Verify 56 kb direct repeat on Yali1C	5149jyF	CTGAATCGTCAGCCAATTACGCC
	5150jyR	GCAACAACTCGGTGATCCGAATCT
Verify rDNA repeat on Yali1F	5151jyF	TACAATCAGGGAAGAGCAGACAAT
	5152jyR	TCGCTTTACTCTACTACATTCCATTG
to PCR out the rDNA repeat	5153jyF	GACTTGTCTCGGTGGGTGTTCTA
Sanger Sequencing of rDNA repeat	5164jy	ATCTTCAAATTACAATCCCGAGG
	5165jy	CATCCTGATGCATTGTTTCCTTAT
	5166jy	TCATCTCGCCCTCCCAAGGT
	5173jy	TGCTAGAAGTGATGAATTAGGGGGTA
	5183jy	ATACGCCAGAAGGCTGTCAT
	5184jy	GCGCAATATTCATCTCACACGA
	5185jy	TCGTGTGAGATGAATATTGCGC
	5233jy	ACCTTGGGAGGGCGAGATGA
	5259jy	AGAGTCATAGTTACTCCCGCC
	5260jy	ACCGTCCCCACATTCAGTTAC
	5261jy	TTCGGCAGGAACCAGCTACTA
	5262jy	AAGAAGTTCTTCCTGAAGCGG
	5263jy	CAACCTCCACGACTTGGTGA
