# Supplementary material for: Sequence Assembly of Yarrowia lipolytica Strain W29/CLIB89 Shows Transposable Element Diversity
Source: PLoS One. 2016 Sep 7;11(9):e0162363. doi: 10.1371/journal.pone.0162363 (PMC5014426; doi:10.1371/journal.pone.0162363)
Supplement: S2 Table — (XLSX) [file pone.0162363.s004.xlsx]

## Sheet: YALI1 Genes
YALI0 locus ID	YALI1 Locus ID	Gene Type	Chromosome	Start Base	End Base	Strand	Annotation
	YALI1_A00014g	mRNA	YALI1A	1230	1648	-
	YALI1_A00019g	mRNA	YALI1A	1806	2173	-
	YALI1_A00032g	mRNA	YALI1A	3285	3920	+
YALI0A00110g	YALI1_A00058g	mRNA	YALI1A	5913	8531	+	weakly similar to uniprot|Q06593 Saccharomyces cerevisiae YPR194c OPT2
YALI0A00132g	YALI1_A00102g	mRNA	YALI1A	10299	12134	+	highly similar to uniprot|P40150 Saccharomyces cerevisiae YNL209w SSB2 heat shock protein of HSP70 family cytosolic
	YALI1_A00135g	mRNA	YALI1A	13266	13647	-
YALI0A00154g	YALI1_A00148g	mRNA	YALI1A	14825	15919	+	similar to DEHA0A00572g Debaryomyces hansenii IPF 30.1,similar to Saccharomyces cerevisiae YKL077W%3B ancestral locus Anc_2.624
YALI0A00176g	YALI1_A00204g	mRNA	YALI1A	19142	21739	+	weakly similar to uniprot|P08640 Saccharomyces cerevisiae YIR019c STA1 extracellular alpha-1 4-glucan glucosidase
YALI0A00198g	YALI1_A00241g	mRNA	YALI1A	23406	24176	-	similar to YALI-IPF6987.1 Yarrowia lipolytica YALI0C21912g Unknown function
YALI0A00212g	YALI1_A00252g	mRNA	YALI1A	25268	26506	+	no similarity
YALI0A00220r	YALI1_A00271r	tRNA	YALI1A	27114	27198	-	tRNA Arg (TCG),codon recognized: CGA
YALI0A00264g	YALI1_A00309g	mRNA	YALI1A	27706	30948	-	similar to Saccharomyces cerevisiae ILS1 (YBL076C)%3B ancestral locus Anc_7.398, similar to uniprot|P09436 Saccharomyces cerevisiae YBL076c ILS1 isoleucyl-tRNA synthetase
YALI0A00286g	YALI1_A00325g	mRNA	YALI1A	32599	33705	+	highly similar to uniprot|P39729 Saccharomyces cerevisiae YAL036c FUN11 probable GTP-binding protein
YALI0A00297g	YALI1_A00348g	Pseudo mRNA	YALI1A	34587	34841	-	weakly similar to uniprot|Q6CGY4 Yarrowia lipolytica YALI0A14927g
YALI0A00308t	YALI1_A00358t	nc Retro	YALI1A	35590	35879	+	solo LTR of uniprot|Q9C0U1 Yarrowia lipolytica Ylt1 LTR-retrotransposon
YALI0A00330g	YALI1_A00375g	mRNA	YALI1A	36917	37567	-	weakly similar to uniprot|P08432 Saccharomyces cerevisiae YKL184w ORD1 ornithine decarboxylase
YALI0A00352g	YALI1_A00406g	mRNA	YALI1A	41057	43582	+	highly similar to uniprot|P32324 Saccharomyces cerevisiae YOR133w EFT1 and highly similar to uniprot|P32324 Saccharomyces cerevisiae YDR385W translation elongation factor eEF2
YALI0A00369g	YALI1_A00447g	mRNA	YALI1A	43969	44763	-	similar to Saccharomyces cerevisiae MUM2 (YBR057C)%3B ancestral locus Anc_3.269, weakly similar to uniprot|P38236 Saccharomyces cerevisiae YBR057c MUM2: meiotic protein
YALI0A00374g	YALI1_A00468g	mRNA	YALI1A	45953	46803	-	weakly similar to uniprot|Q6C2I9 Yarrowia lipolytica YALI0E01210g
YALI0A00396g	YALI1_A00504g	mRNA	YALI1A	48978	50495	-	some similarities with uniprot|Q8J174 Emericella nidulans RfeF
YALI0A00418g	YALI1_A00538g	mRNA	YALI1A	52279	53898	-	weakly similar to uniprot|Q08777 Saccharomyces cerevisiae YOR306c similarity to human X-linked PEST- containing transporter
YALI0A00440g	YALI1_A00558g	mRNA	YALI1A	55885	56409	+	similar to Saccharomyces cerevisiae FUN14 (YAL008W)%3B ancestral locus Anc_7.107, similar to CAGL0C02739g Candida glabrata IPF 1020.1
	YALI1_A00574g	mRNA	YALI1A	57083	57511	-
YALI0A00462r	YALI1_A00579r	tRNA	YALI1A	57938	58018	+	tRNA Pro (AGG)
YALI0A00506g	YALI1_A00601g	mRNA	YALI1A	60125	62950	+	similar to Saccharomyces cerevisiae ALK2 (YBL009W) and ALK1 (YGL021W)%3B ancestral locus Anc_4.100, weakly similar to uniprot|P43633 Saccharomyces cerevisiae YGL021w ALK1 DNA damage-responsive protein
YALI0A00528g	YALI1_A00661g	mRNA	YALI1A	64561	66150	-	weakly similar to uniprot|P53389 Saccharomyces cerevisiae YNR055c HOL1 member of major facilitator superfamily multidrug-resistance protein subfamily
YALI0A00550g	YALI1_A00683g	mRNA	YALI1A	68398	69993	+	similar to uniprot|Q6C2C4 Yarrowia lipolytica YALI0F09031g
YALI0A00572g	YALI1_A00715g	mRNA	YALI1A	70106	71509	-	weakly similar to uniprot|P47179 Saccharomyces cerevisiae YJR151c
YALI0A00594g	YALI1_A00746g	mRNA	YALI1A	73384	74673	-	similar to uniprot|P32527 Saccharomyces cerevisiae YGR285c ZUO1 zuotin a putative Z-DNA binding protein,similar to Saccharomyces cerevisiae ZUO1 (YGR285C)%3B ancestral locus Anc_5.4
YALI0A00616g	YALI1_A00789g	mRNA	YALI1A	75387	78941	-	similar to uniprot|P47037 Saccharomyces cerevisiae YJL074c SMC3 required for structural maintenance of chromosomes,similar to Saccharomyces cerevisiae SMC3 (YJL074C)%3B ancestral locus Anc_1.295
YALI0A00638g	YALI1_A00801g	mRNA	YALI1A	80159	80830	+	similar to uniprot|P38340 Saccharomyces cerevisiae YBR261c,similar to Saccharomyces cerevisiae YBR261C%3B ancestral locus Anc_1.341
YALI0A00660g	YALI1_A00829g	mRNA	YALI1A	82319	82999	-	weakly similar to uniprot|Q12218 Saccharomyces cerevisiae YOR009w
YALI0A00682g	YALI1_A00867g	mRNA	YALI1A	86766	89120	+	no similarity
	YALI1_A00905g	mRNA	YALI1A	90374	90709	-
	YALI1_A00911g	mRNA	YALI1A	90911	91204	-
YALI0A00715r	YALI1_A00921r	tRNA	YALI1A	92089	92170	-	codon recognized: AAG,tRNA Lys (CTT)
YALI0A00759g	YALI1_A00947g	mRNA	YALI1A	94733	97438	+	weakly similar to uniprot|P17442 Saccharomyces cerevisiae YGR233c PHO81 cyclin-dependent kinase inhibitor
YALI0A00781g	YALI1_A00983g	mRNA	YALI1A	97796	98389	-	similar to Saccharomyces cerevisiae PLP1 (YDR183W)%3B ancestral locus Anc_8.385, similar to uniprot|Q04004 Saccharomyces cerevisiae YDR183w PLP1 Phosducin homologue likely to be involved in regulation of pheromone response
YALI0A00803g	YALI1_A01061g	mRNA	YALI1A	103012	106152	-	similar to uniprot|P39730 Saccharomyces cerevisiae YAL035w FUN12 general translation factor eIF2 homolog,similar to Saccharomyces cerevisiae FUN12 (YAL035W)%3B ancestral locus Anc_7.50
	YALI1_A01074g	mRNA	YALI1A	107431	108012	+
YALI0A00825g	YALI1_A01093g	mRNA	YALI1A	109311	110708	+	weakly similar to DEHA0E12342g Debaryomyces hansenii IPF 11939.1
YALI0A00847g	YALI1_A01122g	mRNA	YALI1A	111249	112292	-	similar to uniprot|O59826 Schizosaccharomyces pombe Putative potassium channel subunit
YALI0A00869g	YALI1_A01143g	mRNA	YALI1A	112835	114289	-	some similarities with uniprot|P53322 Saccharomyces cerevisiae YGR260w TNA1 similarity to allantoate transport protein
YALI0A00891g	YALI1_A01173g	mRNA	YALI1A	115941	117326	-	uniprot|Q96X25 Yarrowia lipolytica Serine/threonine phosphatase Pph21p (EC 3.1.3.16) (Serine/threonine protein phosphatase)
YALI0A00913g	YALI1_A01198g	mRNA	YALI1A	119860	122118	+	weakly similar to uniprot|P40009 Saccharomyces cerevisiae YER005w YND1 Yeast Nucleoside Diphosphatase
	YALI1_A01230g	mRNA	YALI1A	123044	123409	+
YALI0A00935g	YALI1_A01240g	mRNA	YALI1A	123501	124019	-	no similarity
	YALI1_A01241g	mRNA	YALI1A	124160	124479	+
YALI0A00957g	YALI1_A01249g	mRNA	YALI1A	124498	124950	-	similar to Q8U8U2 Agrobacterium tumefaciens putative acetyl transferase
	YALI1_A01260g	mRNA	YALI1A	125793	126158	-
YALI0A00979g	YALI1_A01267g	mRNA	YALI1A	126737	128185	+	similar to Saccharomyces cerevisiae ZRT3 (YKL175W)%3B ancestral locus Anc_1.172, similar to uniprot|P34240 Saccharomyces cerevisiae YKL175w ZRT3 vacuolar membrane protein involved in the regulation of zinc storage
YALI0A01001g	YALI1_A01298g	mRNA	YALI1A	129842	130924	+	similar to Saccharomyces cerevisiae VPH2 (YKL119C)%3B ancestral locus Anc_2.453, weakly similar to uniprot|P32341 Saccharomyces cerevisiae YKL119c VPH2 H+-ATPase assembly protein
YALI0A01023g	YALI1_A01394g	mRNA	YALI1A	139487	142723	+	similar to uniprot|Q12691 Saccharomyces cerevisiae YDR038c ENA5 P-type ATPase involved in Na+ efflux
	YALI1_A01430g	mRNA	YALI1A	142751	143078	-
	YALI1_A01434g	mRNA	YALI1A	143264	143557	-
YALI0A01045g	YALI1_A01468g	mRNA	YALI1A	146821	147936	+	similar to uniprot|P36151 Saccharomyces cerevisiae YKR070w putative phosphatidyl synthase,similar to Saccharomyces cerevisiae YKR070W%3B ancestral locus Anc_5.652
YALI0A01067g	YALI1_A01505g	mRNA	YALI1A	150114	150575	-	similar to Saccharomyces cerevisiae YOR052C%3B ancestral locus Anc_5.653, weakly similar to uniprot|Q08422 Saccharomyces cerevisiae Chromosome XV reading frame ORF YOR052C
YALI0A01089g	YALI1_A01537g	mRNA	YALI1A	153703	155265	+	similar to uniprot|Q6C3Z6 Yarrowia lipolytica YALI0E31031g
YALI0A01111g	YALI1_A01577g	mRNA	YALI1A	157177	157704	-	similar to DEHA0D16709g Debaryomyces hansenii
YALI0A01133g	YALI1_A01602g	mRNA	YALI1A	158564	160204	-	similar to Saccharomyces cerevisiae MET1 (YKR069W)%3B ancestral locus Anc_5.651, similar to uniprot|P36150 Saccharomyces cerevisiae YKR069w MET1 siroheme synthase
	YALI1_A01618g	mRNA	YALI1A	161872	162232	+
YALI0A01155g	YALI1_A01628g	mRNA	YALI1A	162845	164071	+	weakly similar to uniprot|Q89ET9 Bradyrhizobium japonicum Blr6983 protein
YALI0A01177r	YALI1_A01642r	tRNA	YALI1A	164208	164304	+	tRNA Leu (CAG),codon recognized: CUG
YALI0A01221r	YALI1_A01654r	tRNA	YALI1A	165312	165411	-	codon recognized: CUU,tRNA Leu (AAG)
YALI0A01265g	YALI1_A01670g	mRNA	YALI1A	167039	168535	+	weakly similar to KLLA0B07887g Kluyveromyces lactis IPF 7358.1
YALI0A01287r	YALI1_A01689r	tRNA	YALI1A	168998	169096	+	codon recognized: CUU,tRNA Leu (AAG)
YALI0A01331g	YALI1_A01717g	mRNA	YALI1A	170585	171778	-	similar to uniprot|P39984 Saccharomyces cerevisiae YEL056w HAT2
	YALI1_A01732g	mRNA	YALI1A	173068	173387	-
	YALI1_A01736g	mRNA	YALI1A	173432	173784	-
YALI0A01353g	YALI1_A01766g	mRNA	YALI1A	174384	176618	-	similar to uniprot|P29496 Saccharomyces cerevisiae YLR274w CDC46 cell division control protein,similar to Saccharomyces cerevisiae CDC46 (YLR274W)%3B ancestral locus Anc_6.71
YALI0A01375g	YALI1_A01777g	mRNA	YALI1A	177105	178281	-	similar to Saccharomyces cerevisiae ASF1 (YJL115W)%3B ancestral locus Anc_1.242, similar to uniprot|P32447 Saccharomyces cerevisiae YJL115w ASF1 anti-silencing protein
YALI0A01389r	YALI1_A01786r	ncRNA	YALI1A	178588	178631	-	RPR1 (RNase P RNA) noncoding RNA scR1 domain IV
YALI0A01397g	YALI1_A01794g	mRNA	YALI1A	179495	182445	+	weakly similar to uniprot|Q9V3C5 Drosophila melanogaster BCDNA:GH03694 protein
YALI0A01419g	YALI1_A01824g	mRNA	YALI1A	183412	183774	-	uniprot|Q6CI60 Yarrowia lipolytica YALI0A01419g NADH- ubiquinone oxidoreductase 21.3 kDa accessory subunit
YALI0A01441g	YALI1_A01842g	mRNA	YALI1A	184288	185352	+	weakly similar to uniprot|Q16764 Homo sapiens Epoxide hydrolase (EC 3.3.2.3)
	YALI1_A01854g	mRNA	YALI1A	185405	185694	+
YALI0A01452g	YALI1_A01864g	mRNA	YALI1A	186140	186448	-	similar to Saccharomyces cerevisiae YHR138C%3B ancestral locus Anc_2.100,gnl|GLV|YALI0A01452g [Yarrowia lipolytica] weakly similar to uniprot|P38841 hypothetical protein YHR138c - yeast (Saccharomyces cerevisiae)
	YALI1_A01868g	mRNA	YALI1A	186613	186931	-
YALI0A01463g	YALI1_A01888g	mRNA	YALI1A	187398	188822	-	no similarity
YALI0A01485g	YALI1_A01905g	mRNA	YALI1A	189425	190510	-	similar to uniprot|Q02899 Saccharomyces pastorianus NADPH dehydrogenase 1 (EC 1.6.99.1) (Old yellow enzyme 1)
YALI0A01507g	YALI1_A01945g	Pseudo mRNA	YALI1A	193850	194513	-	similar to uniprot|Q6CGY4 Yarrowia lipolytica YALI0A14927g
	YALI1_A02022g	mRNA	YALI1A	202226	202516	+
YALI0A01650g	YALI1_A02037g	mRNA	YALI1A	202684	203739	-	similar to uniprot|Q6CDB7 Yarrowia lipolytica YALI0C01925g Unknown function
YALI0A01672r	YALI1_A02057r	tRNA	YALI1A	205739	205834	+	tRNA Asn (GTT)
YALI0A01716g	YALI1_A02075g	mRNA	YALI1A	205954	207525	-	weakly similar to uniprot|Q6C797 Yarrowia lipolytica YALI0E02596g
YALI0A01738g	YALI1_A02083g	mRNA	YALI1A	207949	208335	-	similar to Saccharomyces cerevisiae GIM3 (YNL153C)%3B ancestral locus Anc_2.101, similar to uniprot|P53900 Saccharomyces cerevisiae YNL153c GIM3 Gim complex
YALI0A01760g	YALI1_A02096g	mRNA	YALI1A	209629	210909	+	weakly similar to uniprot|Q9XBG6 Bradyrhizobium japonicum YaeN protein
	YALI1_A02113g	mRNA	YALI1A	211009	211437	-
YALI0A01782g	YALI1_A02131g	mRNA	YALI1A	212051	213196	-	weakly similar to uniprot|P32357 Saccharomyces cerevisiae YBL074c AAR2 A1 cistron splicing factor,similar to Saccharomyces cerevisiae AAR2 (YBL074C)%3B ancestral locus Anc_7.396
YALI0A01804r	YALI1_A02138r	tRNA	YALI1A	213817	213890	-	tRNA Val (AAC) ,codon recognized: GUU
YALI0A01826g	YALI1_A02150g	mRNA	YALI1A	215038	216879	+	weakly similar to DEHA0C16203g Debaryomyces hansenii IPF 3466.1
YALI0A01848g	YALI1_A02190g	mRNA	YALI1A	218056	219042	-	weakly similar to uniprot|Q6C8F9 Yarrowia lipolytica YALI0D19998g
YALI0A01870g	YALI1_A02198g	mRNA	YALI1A	219894	220853	+	similar to uniprot|P29029 Saccharomyces cerevisiae YLR286C Endochitinase precursor (EC 3.2.1.14 Soluble cell wall protein 2)
YALI0A01892g	YALI1_A02263g	mRNA	YALI1A	226315	228591	+	weakly similar to uniprot|P47179 Saccharomyces cerevisiae YJR151C
	YALI1_A02301g	mRNA	YALI1A	230026	230385	-
YALI0A01914r	YALI1_A02318r	tRNA	YALI1A	231750	231834	-	tRNA Gly (TCC),codon recognized: GGA
YALI0A01958g	YALI1_A02335g	mRNA	YALI1A	233515	235116	+	weakly similar to uniprot|P40886 Saccharomyces cerevisiae YJL214w HXT8 hexose transport protein
YALI0A01980g	YALI1_A02365g	mRNA	YALI1A	236549	238105	+	similar to Saccharomyces cerevisiae REC8 (YPR007C)%3B ancestral locus Anc_8.104, weakly similar to DEHA-IPF1537.1 Debaryomyces hansenii unknown function
YALI0A02002g	YALI1_A02394g	mRNA	YALI1A	239453	240832	+	weakly similar to uniprot|Q12303 Saccharomyces cerevisiae YLR121c YPS3 GPI-anchored aspartyl protease 3 (yapsin 3)
YALI0A02024g	YALI1_A02426g	mRNA	YALI1A	240892	242681	-	similar to uniprot|Q6CFJ3 Yarrowia lipolytica YALI0B06490g
YALI0A02046g	YALI1_A02443g	mRNA	YALI1A	243396	244370	-	weakly similar to uniprot|Q02207 Saccharomyces cerevisiae YKR009c FOX2 hydratase-dehydrogenase-epimerase peroxisomal
YALI0A02068g	YALI1_A02461g	mRNA	YALI1A	245095	246171	-	similar to Saccharomyces cerevisiae RFC3 (YNL290W)%3B ancestral locus Anc_3.69, similar to uniprot|P38629 Saccharomyces cerevisiae YNL290w RFC3 DNA replication factor C 40 kDa subunit
YALI0A02090g	YALI1_A02470g	mRNA	YALI1A	247060	248982	+	similar to Saccharomyces cerevisiae MID1 (YNL291C)%3B ancestral locus Anc_3.68, some similarities with uniprot|P26754 Saccharomyces cerevisiae YNL312w RFA2 DNA replication factor A 36 kDa subunit
YALI0A02112g	YALI1_A02499g	mRNA	YALI1A	249904	250278	+	similar to Saccharomyces cerevisiae YBR269C%3B ancestral locus Anc_1.320, similar to KLLA0F01639g Kluyveromyces lactis IPF 1842.1
YALI0A02134g	YALI1_A02546g	mRNA	YALI1A	250482	254579	-	similar to Saccharomyces cerevisiae NUP82 (YJL061W)%3B ancestral locus Anc_1.319, weakly similar to uniprot|P14907 Saccharomyces cerevisiae YJL041w NSP1 nuclear pore protein
YALI0A02156g	YALI1_A02552g	mRNA	YALI1A	255247	255698	+	no similarity
YALI0A02178g	YALI1_A02561g	mRNA	YALI1A	255755	256192	-	similar to Saccharomyces cerevisiae POP7 (YBR167C)%3B ancestral locus Anc_8.593, similar to uniprot|P38291 Saccharomyces cerevisiae YBR167c POP7 nuclear Ribonucleases P/MRP protein subunit POP7
YALI0A02200g	YALI1_A02568g	mRNA	YALI1A	256843	259110	+	similar to Saccharomyces cerevisiae CUL3 (YGR003W)%3B ancestral locus Anc_4.138, weakly similar to uniprot|O14122 Schizosaccharomyces pombe Cullin 4 homolog (Cul-4)
YALI0A02222g	YALI1_A02615g	mRNA	YALI1A	259263	261515	-	weakly similar to uniprot|P38339 Saccharomyces cerevisiae YBR260c RGD1 similarity to C.elegans GTPase- activating protein
YALI0A02244g	YALI1_A02653g	mRNA	YALI1A	265348	267069	+	weakly similar to uniprot|P41948 Saccharomyces cerevisiae YNL142w MEP2 high affinity low capacity ammonia permease
YALI0A02266g	YALI1_A02682g	mRNA	YALI1A	268809	271431	+	weakly similar to uniprot|Q6CFK0 Yarrowia lipolytica YALI0E24255g transposon Mutyl MudrA
YALI0A02288g	YALI1_A02728g	mRNA	YALI1A	272812	275301	+	weakly similar to wi|NCU09374.1 Neurospora crassa NCU09374.1 hypothetical protein
YALI0A02310g	YALI1_A02775g	mRNA	YALI1A	277578	279612	+	highly similar to uniprot|P32861 Saccharomyces cerevisiae YKL035w UGP1 UTP--glucose-1-phosphate uridylyltransferase,similar to Saccharomyces cerevisiae YHL012W and UGP1 (YKL035W)%3B ancestral locus Anc_2.546
YALI0A02332g	YALI1_A02813g	mRNA	YALI1A	279843	281318	-	no similarity
	YALI1_A02819g	mRNA	YALI1A	281944	282296	+
YALI0A02354g	YALI1_A02833g	mRNA	YALI1A	283678	285048	+	similar to uniprot|Q02201 Saccharomyces cerevisiae YKR003w,similar to Saccharomyces cerevisiae OSH7 (YHR001W) and OSH6 (YKR003W)%3B ancestral locus Anc_2.513
	YALI1_A02875g	mRNA	YALI1A	287504	288157	+
YALI0A02409g	YALI1_A02895g	mRNA	YALI1A	289560	290468	+	weakly similar to ca|CA0277|CaRNH1 Candida albicans ribonuclease H (by homology)
YALI0A02416g	YALI1_A02909g	Pseudo mRNA	YALI1A	290820	290987	-	gnl|GLV|YALI0A02416g [Yarrowia lipolytica] uniprot|P41927 Yarrowia lipolytica MT1_YARLI Metallothionein-I (MT-I)
YALI0A02423g	YALI1_A02919g	Pseudo mRNA	YALI1A	291944	292108	+	gnl|GLV|YALI0A02423g [Yarrowia lipolytica] uniprot|P41928 Yarrowia lipolytica MT2_YARLI Metallothionein-II (MT-II)
YALI0A02431g	YALI1_A02947g	mRNA	YALI1A	293764	294863	-	similar to Saccharomyces cerevisiae ECM9 (YKR004C)%3B ancestral locus Anc_2.514, weakly similar to uniprot|Q02202 Saccharomyces cerevisiae YKR004c Hypothetical 34.5 kDa protein
YALI0A02453g	YALI1_A02974g	mRNA	YALI1A	295191	297479	-	weakly similar to uniprot|P42951 Saccharomyces cerevisiae YJL100W Hypothetical 70.2 kDa protein in GSH1- CHS6 intergenic region,similar to Saccharomyces cerevisiae LSB6 (YJL100W)%3B ancestral locus Anc_1.266
	YALI1_A02977g	mRNA	YALI1A	297763	298021	+
YALI0A02475g	YALI1_A02998g	mRNA	YALI1A	299865	300410	+	no similarity
	YALI1_A03017g	mRNA	YALI1A	301753	302370	+
YALI0A02497g	YALI1_A03029g	mRNA	YALI1A	302976	303689	+	no similarity
YALI0A02541g	YALI1_A03069g	mRNA	YALI1A	304652	306931	-	similar to Saccharomyces cerevisiae FOL1 (YNL256W)%3B ancestral locus Anc_1.104, similar to uniprot|P53848 Saccharomyces cerevisiae YNL256w FOL1 Dihydroneopterin aldolase dihydro-6- hydroxymethylpterin pyrophosphokinase dihydropteroate synthetase
YALI0A02563g	YALI1_A03081g	mRNA	YALI1A	307901	308919	-	similar to Saccharomyces cerevisiae COQ10 (YOL008W)%3B ancestral locus Anc_6.36, weakly similar to uniprot|Q08058 Saccharomyces cerevisiae YOL008w hypothetical ORF
YALI0A02585g	YALI1_A03091g	mRNA	YALI1A	309177	310199	+	weakly similar to uniprot|Q92328 Saccharomyces cerevisiae YOL009c MDM12 involved in mitochondrial inheritance,similar to Saccharomyces cerevisiae MDM12 (YOL009C)%3B ancestral locus Anc_6.37
YALI0A02607g	YALI1_A03116g	mRNA	YALI1A	310331	311617	-	similar to uniprot|Q8VUL6 Pseudomonas species N- carbamyl- L-cysteine amidohydrolase
YALI0A02629g	YALI1_A03137g	mRNA	YALI1A	313405	313755	-	no similarity
YALI0A02651g	YALI1_A03153g	mRNA	YALI1A	315316	316240	+	similar to uniprot|P19968 Neurospora crassa NADH- ubiquinone oxidoreductase 21.3 kDa subunit (EC 1.6.5.3) (EC 1.6.99.3)
YALI0A02673g	YALI1_A03170g	mRNA	YALI1A	317076	317861	+	similar to CA1925|IPF18587 Candida albicans putative methyltransferase
YALI0A02695g	YALI1_A03183g	mRNA	YALI1A	318363	319382	+	similar to uniprot|P40217 Saccharomyces cerevisiae YMR146c TIF34 translation initiation factor eIF3 p39 subunit,similar to Saccharomyces cerevisiae TIF34 (YMR146C)%3B ancestral locus Anc_2.380
YALI0A02717g	YALI1_A03210g	mRNA	YALI1A	320107	321066	-	similar to uniprot|P42938 Saccharomyces cerevisiae YGR205w,similar to Saccharomyces cerevisiae YGR205W%3B ancestral locus Anc_5.132
YALI0A02739r	YALI1_A03242r	tRNA	YALI1A	324123	324212	-	tRNA Ile (AAT),codon recognized: UUU
YALI0A02783g	YALI1_A03258g	mRNA	YALI1A	325352	325891	-	highly similar to uniprot|Q6CB79 Yarrowia lipolytica YALI0C21252g
YALI0A02849g	YALI1_A03278g	mRNA	YALI1A	327921	328286	+	similar to Saccharomyces cerevisiae MRPL27 (YBR282W)%3B ancestral locus Anc_1.304, similar to uniprot|P36526 Saccharomyces cerevisiae YBR282W 60S ribosomal protein L27 mitochondrial precursor (YmL27)
YALI0A02871g	YALI1_A03289g	mRNA	YALI1A	328992	329247	-	similar to Saccharomyces cerevisiae HUB1 (YNR032C-A)%3B ancestral locus Anc_6.343, highly similar to uniprot|Q6Q546 Saccharomyces cerevisiae YNR032C-A HUB1 weak similarity to ubiquitin- like proteins
YALI0A02893g	YALI1_A03300g	mRNA	YALI1A	330048	331667	+	similar to Saccharomyces cerevisiae YEL023C%3B ancestral locus Anc_1.460, similar to uniprot|P39992 Saccharomyces cerevisiae YEL023C Hypothetical 78.3 kDa protein in RIP1-GEA2 intergenic region
YALI0A02915g	YALI1_A03322g	mRNA	YALI1A	332250	332927	+	similar to uniprot|P08067 Saccharomyces cerevisiae YEL024w RIP1 ubiquinol--cytochrome-c reductase iron-sulfur protein precursor singleton,similar to Saccharomyces cerevisiae RIP1 (YEL024W)%3B ancestral locus Anc_1.461
YALI0A02937g	YALI1_A03351g	mRNA	YALI1A	334499	335128	-	similar to Saccharomyces cerevisiae DPB3 (YBR278W) and DLS1 (YJL065C)%3B ancestral locus Anc_1.311, weakly similar to uniprot|Q02516 Saccharomyces cerevisiae YOR358w HAP CCAAT-binding factor subunit
YALI0A02959g	YALI1_A03356g	mRNA	YALI1A	335580	337877	+	similar to uniprot|O60159 Schizosaccharomyces pombe Chloride channel
YALI0A02981g	YALI1_A03396g	mRNA	YALI1A	338562	339488	-	weakly similar to uniprot|Q9C232 Neurospora crassa Conserved hypothetical protein
YALI0A03003g	YALI1_A03402g	mRNA	YALI1A	340340	340759	+	similar to Saccharomyces cerevisiae YNR036C%3B ancestral locus Anc_6.352, highly similar to uniprot|P53732 Saccharomyces cerevisiae Putative mitochondrial 40S ribosomal protein YNR036C
YALI0A03025g	YALI1_A03422g	mRNA	YALI1A	341291	342259	-	similar to Saccharomyces cerevisiae ARC35 (YNR035C)%3B ancestral locus Anc_6.351, similar to uniprot|O14241 Schizosaccharomyces pombe Probable ARP2/3 complex 34 kDa subunit (P34-ARC)
YALI0A03047r	YALI1_A03437r	tRNA	YALI1A	343716	343788	+	codon recognized: CCA,tRNA Pro (TGG)
YALI0A03069g	YALI1_A03442g	mRNA	YALI1A	344212	344757	+	no similarity possibly noncoding
YALI0A03091g	YALI1_A03450g	mRNA	YALI1A	345085	346590	+	weakly similar to uniprot|P15365 Saccharomyces cerevisiae YJR152w DAL5 allantoate permease
YALI0A03113g	YALI1_A03487g	mRNA	YALI1A	348428	348775	-	similar to Saccharomyces cerevisiae SNC1 (YAL030W) and SNC2 (YOR327C)%3B ancestral locus Anc_7.67, highly similar to uniprot|P31109 Saccharomyces cerevisiae YAL030W Synaptobrevin homolog 1
	YALI1_A03507g	mRNA	YALI1A	350704	350987	+
YALI0A03135g	YALI1_A03512g	mRNA	YALI1A	351085	352836	+	similar to uniprot|P32837 Saccharomyces cerevisiae YDL210W GABA-specific permease (GABA-specific transport protein)
YALI0A03157r	YALI1_A03529r	tRNA	YALI1A	352903	352984	-	tRNA Ser (AGA) ,codon recognized: UCU
YALI0A03179g	YALI1_A03549g	mRNA	YALI1A	354248	354916	-	no similarity
YALI0A03201g	YALI1_A03567g	mRNA	YALI1A	356747	357889	+	weakly similar to uniprot|Q6CH72 Yarrowia lipolytica YALI0A11759g
YALI0A03223g	YALI1_A03579g	mRNA	YALI1A	358347	359672	-	some similarities with Q8NIP3 yarrowia lipolytica Reverse transcriptase Ylli
	YALI1_A03599g	mRNA	YALI1A	359742	360027	-
YALI0A03245g	YALI1_A03624g	mRNA	YALI1A	360845	362494	-	similar to uniprot|P23287 Saccharomyces cerevisiae YLR433c CNA1 calcineurin B catalytic subunit (Serine/threonine protein phosphatase)
YALI0A03267r	YALI1_A03627r	tRNA	YALI1A	362763	362855	+	tRNA Asn (GTT),codon recognized: AAC
YALI0A03311r	YALI1_A03632r	tRNA	YALI1A	363190	363273	-	codon recognized: ACA,tRNA Thr (TGT)
YALI0A03355r	YALI1_A03643r	tRNA	YALI1A	364383	364482	+	codon recognized: CUU,tRNA Leu (AAG)
YALI0A03399g	YALI1_A03669g	mRNA	YALI1A	364867	366942	-	no similarity
YALI0A03421g	YALI1_A03688g	mRNA	YALI1A	368353	368871	-	highly similar to uniprot|Q6CFK4 Yarrowia lipolytica YALI0B06160g
YALI0A03443g	YALI1_A03721g	mRNA	YALI1A	370300	372117	-	similar to Saccharomyces cerevisiae MVP1 (YMR004W)%3B ancestral locus Anc_6.38, weakly similar to uniprot|P40959 Saccharomyces cerevisiae YMR004w MVP1 required for vacuolar protein sorting
YALI0A03465r	YALI1_A03732r	tRNA	YALI1A	373264	373362	+	codon recognized: AAG,tRNA Lys (CTT)
YALI0A03509g	YALI1_A03757g	mRNA	YALI1A	373605	375710	-	similar to Saccharomyces cerevisiae NOP4 (YPL043W)%3B ancestral locus Anc_8.491, similar to uniprot|P37838 Saccharomyces cerevisiae YPL043w NOP4 nucleolar protein P15
YALI0A03531g	YALI1_A03763g	mRNA	YALI1A	376337	377605	+	weakly similar to uniprot|P38907 Saccharomyces cerevisiae YDR254w CHL4 chromosome segregation protein,similar to Saccharomyces cerevisiae CHL4 (YDR254W)%3B ancestral locus Anc_8.492
YALI0A03553g	YALI1_A03803g	mRNA	YALI1A	377887	380453	-	similar to Saccharomyces cerevisiae VPS16 (YPL045W)%3B ancestral locus Anc_8.493, similar to uniprot|Q9UT38 Schizosaccharomyces pombe Vacuolar protein sorting-associated protein
YALI0A03575g	YALI1_A03809g	mRNA	YALI1A	380992	381309	+	similar to Saccharomyces cerevisiae ELC1 (YPL046C)%3B ancestral locus Anc_8.494, similar to uniprot|Q03071 Saccharomyces cerevisiae YPL046c ELC1 Elongin C transcription elongation factor
	YALI1_A03815g	mRNA	YALI1A	381311	381681	-
YALI0A03597g	YALI1_A03837g	mRNA	YALI1A	382267	383745	-	similar to uniprot|Q03655 Saccharomyces cerevisiae YMR215W GAS3 protein precursor
	YALI1_A03842g	mRNA	YALI1A	384068	384484	-
YALI0A03641g	YALI1_A03857g	mRNA	YALI1A	385704	386732	+	no similarity
YALI0A03663g	YALI1_A03883g	mRNA	YALI1A	387311	388342	-	no similarity
	YALI1_A03900g	mRNA	YALI1A	390022	390474	+
YALI0A03685g	YALI1_A03907g	mRNA	YALI1A	390597	391341	+	no similarity
YALI0A03707r	YALI1_A03933r	tRNA	YALI1A	393235	393321	-	codon recognized: UAC,tRNA Tyr (GTA)
YALI0A03751g	YALI1_A03937g	mRNA	YALI1A	393727	395271	+	similar to Saccharomyces cerevisiae GIS2 (YNL255C)%3B ancestral locus Anc_1.105, no similarity
YALI0A03773g	YALI1_A03964g	mRNA	YALI1A	395435	396427	-	similar to uniprot|P53883 Saccharomyces cerevisiae YNL175c NOP13
YALI0A03817g	YALI1_A04006g	mRNA	YALI1A	400665	401297	+	weakly similar to CA5921|IPF8930 Candida albicans unknown function
YALI0A03839g	YALI1_A04022g	mRNA	YALI1A	402214	403815	+	highly similar to uniprot|P32481 Saccharomyces cerevisiae YER025w GCD11 translation initiation factor eIF2 gamma chain,similar to Saccharomyces cerevisiae GCD11 (YER025W)%3B ancestral locus Anc_7.513
	YALI1_A04044g	mRNA	YALI1A	404439	404851	+
	YALI1_A04048g	Pseudo mRNA	YALI1A	404843	405077	+
YALI0A03861g	YALI1_A04071g	mRNA	YALI1A	405277	407178	-	weakly similar to uniprot|P34218 Saccharomyces cerevisiae YBL052c SAS3 silencing protein
YALI0A03883g	YALI1_A04109g	mRNA	YALI1A	407607	410981	-	similar to Saccharomyces cerevisiae NUP133 (YKR082W)%3B ancestral locus Anc_5.675, weakly similar to CA2663|CaNUP133 Candida albicans nuclear pore protein (by homology)
YALI0A03905g	YALI1_A04119g	mRNA	YALI1A	411924	412889	+	highly similar to uniprot|P36160 Saccharomyces cerevisiae YKR081c,similar to Saccharomyces cerevisiae RPF2 (YKR081C)%3B ancestral locus Anc_5.674
YALI0A03916r	YALI1_A04155r	rRNA	YALI1A	415471	415589	-	5S RNA
	YALI1_A04164g	mRNA	YALI1A	416223	416579	-
YALI0A03927g	YALI1_A04178g	mRNA	YALI1A	417817	420126	+	weakly similar to uniprot|P38766 Saccharomyces cerevisiae YHR031C hypothetical helicase in SLT2-PUT2 intergenic region
YALI0A03949g	YALI1_A04261g	mRNA	YALI1A	426185	428896	+	similar to uniprot|Q06593 Saccharomyces cerevisiae YPR194c oligopeptide transporter
YALI0A03971g	YALI1_A04309g	mRNA	YALI1A	430967	432667	+	similar to uniprot|Q6CHW5 Yarrowia lipolytica YALI0A04059g
YALI0A03993g	YALI1_A04332g	mRNA	YALI1A	432708	433268	-	no similarity
YALI0A04015r	YALI1_A04338r	tRNA	YALI1A	433889	433975	+	tRNA Gln (CTG),codon recognized: CAG
YALI0A04059g	YALI1_A04341g	mRNA	YALI1A	434174	435823	+	similar to uniprot|Q6CHW7 Yarrowia lipolytica YALI0A03971g
YALI0A04081r	YALI1_A04359r	tRNA	YALI1A	435909	435989	-	tRNA Glu (CTC),codon recognized: GAG
YALI0A04125g	YALI1_A04385g	mRNA	YALI1A	438574	439560	+	weakly similar to uniprot|Q92389 Yarrowia lipolytica Acid extracellular protease precursor
YALI0A04147r	YALI1_A04398r	tRNA	YALI1A	439764	439859	-	tRNA His (GTG),codon recognized: CAC
YALI0A04191g	YALI1_A04415g	mRNA	YALI1A	440374	441540	-	weakly similar to uniprot|Q6C7S2 Yarrowia lipolytica YALI0D25806g
YALI0A04202r	YALI1_A04438r	rRNA	YALI1A	443721	443839	-	5S RNA
YALI0A04213r	YALI1_A04439r	tRNA	YALI1A	443844	443914	-	tRNA Gly (GCC) ,codon recognized: GGC
YALI0A04235r	YALI1_A04446r	tRNA	YALI1A	444638	444729	+	tRNA Phe (GAA),codon recognized: UUC
YALI0A04279g	YALI1_A04462g	mRNA	YALI1A	445373	447597	-	similar to uniprot|Q00416 Saccharomyces cerevisiae YLR430w SEN1 positive effector of tRNA-splicing endonuclease
YALI0A04301g	YALI1_A04495g	mRNA	YALI1A	448750	449598	-	no similarity
YALI0A04323g	YALI1_A04533g	mRNA	YALI1A	452550	453398	-	weakly similar to uniprot|Q7S0H1 Neurospora crassa NCU06945.1 related to 2'-hydroxyisoflavone reductase
YALI0A04345g	YALI1_A04561g	mRNA	YALI1A	455078	456139	-	similar to Saccharomyces cerevisiae CDC73 (YLR418C)%3B ancestral locus Anc_4.290, similar to uniprot|Q06697 Saccharomyces cerevisiae YLR418c CDC73 DNA-directed RNA polymerase II accessory protein
YALI0A04367g	YALI1_A04576g	mRNA	YALI1A	457043	457672	-	uniprot|P41925 Yarrowia lipolytica Ras-like GTP- binding protein RYL2
YALI0A04389r	YALI1_A04602r	tRNA	YALI1A	460147	460238	-	tRNA Ser (CGA),codon recognized: UCG
YALI0A04433r	YALI1_A04611r	tRNA	YALI1A	461123	461194	-	tRNA Glu (TTC) ,codon recognized: GAA
YALI0A04455g	YALI1_A04620g	mRNA	YALI1A	462056	462664	+	no similarity
YALI0A04477r	YALI1_A04645r	tRNA	YALI1A	464590	464663	+	tRNA Met (CAT) ,codon recognized: AUG
	YALI1_A04653g	mRNA	YALI1A	465306	465722	+
YALI0A04499g	YALI1_A04661g	mRNA	YALI1A	466144	466443	+	no similarity possibly noncoding
YALI0A04521g	YALI1_A04676g	mRNA	YALI1A	467651	468382	+	no similarity
YALI0A04543r	YALI1_A04699r	tRNA	YALI1A	469990	470063	+	tRNA Met (CAT) ,codon recognized: AUG
YALI0A04565r	YALI1_A04709r	tRNA	YALI1A	470997	471067	+	tRNA Gly (GCC) ,codon recognized: GGC
YALI0A04576r	YALI1_A04710r	rRNA	YALI1A	471072	471190	+	5S RNA
YALI0A04587g	YALI1_A04715g	mRNA	YALI1A	471556	472014	+	no similarity
YALI0A04609g	YALI1_A04742g	mRNA	YALI1A	474267	477914	+	similar to Saccharomyces cerevisiae RAX2 (YLR084C)%3B ancestral locus Anc_8.256, weakly similar to uniprot|Q12465 Saccharomyces cerevisiae YLR084c RAX2
YALI0A04631g	YALI1_A04781g	mRNA	YALI1A	478213	479611	-	weakly similar to uniprot|Q6C9E1 Yarrowia lipolytica YALI0D11924g
YALI0A04631g	YALI1_A04795g	mRNA	YALI1A	478213	479611	-	weakly similar to uniprot|Q6C9E1 Yarrowia lipolytica YALI0D11924g
YALI0A04653g	YALI1_A04815g	mRNA	YALI1A	479982	481508	-	weakly similar to uniprot|Q8H919 Oryza sativa Putative WD domain containing protein
YALI0A04675g	YALI1_A04817g	mRNA	YALI1A	481742	482281	+	similar to Saccharomyces cerevisiae DDP1 (YOR163W)%3B ancestral locus Anc_6.58, similar to uniprot|Q99321 Saccharomyces cerevisiae YOR163W Diadenosine and diphosphoinositol polyphosphate phosphohydrolase 1 (EC 3.6.1.-) (Diadenosine 5 5 -P1 P6- hexaphosphate hydrolase) (AP6A hydrolase)
YALI0A04697g	YALI1_A04848g	mRNA	YALI1A	482483	484840	-	similar to uniprot|O42626 Neurospora crassa Serine/threonine-protein kinase nrc-2 (Nonrepressible conidiation protein 2)
	YALI1_A04859g	mRNA	YALI1A	485911	486381	+
	YALI1_A04864g	mRNA	YALI1A	486472	487107	+
YALI0A04719g	YALI1_A04884g	mRNA	YALI1A	488221	488478	-	no similarity
YALI0A04741g	YALI1_A04893g	mRNA	YALI1A	489348	491336	+	no similarity
YALI0A04763r	YALI1_A04916r	tRNA	YALI1A	491632	491705	+	tRNA Ala (AGC) ,codon recognized: GCU
YALI0A04785g	YALI1_A04927g	mRNA	YALI1A	491833	492765	-	no similarity
YALI0A04807g	YALI1_A04939g	Pseudo mRNA	YALI1A	493914	494686	+	weakly similar to uniprot|Q04740 Saccharomyces cerevisiae YMR234w RNH1 ribonuclease H
YALI0A04829r	YALI1_A04958r	tRNA	YALI1A	495729	495820	-	tRNA Asn (GTT),codon recognized: AAC
YALI0A04873g	YALI1_A04976g	mRNA	YALI1A	496262	497614	-	no similarity
	YALI1_A04983g	mRNA	YALI1A	498145	498689	-
	YALI1_A04990g	mRNA	YALI1A	498926	499226	-
YALI0A04895g	YALI1_A05003g	mRNA	YALI1A	500389	500958	+	similar to Saccharomyces cerevisiae NPC2 (YDL046W)%3B ancestral locus Anc_3.143, similar to uniprot|Q12408 Saccharomyces cerevisiae YDL046w NPC2 probable phosphatidylglycerol/phosphatidylinositol transfer protein
YALI0A04917g	YALI1_A05031g	mRNA	YALI1A	501973	503193	-	similar to uniprot|P40088 Saccharomyces cerevisiae YER145c FTR1 iron permease that mediates high-affinity iron uptake
YALI0A04939g	YALI1_A05052g	mRNA	YALI1A	505276	508272	+	some similarities with uniprot|P38112 Saccharomyces cerevisiae YBR142W ATP-dependent RNA helicase MAK5
YALI0A04961g	YALI1_A05091g	mRNA	YALI1A	508762	509091	-	similar to Saccharomyces cerevisiae SMD1 (YGR074W)%3B ancestral locus Anc_3.139, weakly similar to uniprot|Q02260 Saccharomyces cerevisiae YGR074w SMD1 snRNA-associated protein
YALI0A04983g	YALI1_A05116g	mRNA	YALI1A	511608	512591	+	similar to Saccharomyces cerevisiae TSC13 (YDL015C)%3B ancestral locus Anc_3.184, similar to uniprot|O94511 Schizosaccharomyces pombe 3- oxo-5-alpha-steroid 4-dehydrogenase
YALI0A05005g	YALI1_A05143g	mRNA	YALI1A	513359	514300	-	some similarities with uniprot|Q6C8A2 Yarrowia lipolytica YALI0D21406g
YALI0A05027g	YALI1_A05168g	mRNA	YALI1A	516233	516634	-	weakly similar to uniprot|Q12140 Saccharomyces cerevisiae YDL037c BSC1
YALI0A05049r	YALI1_A05186r	tRNA	YALI1A	518626	518708	+	tRNA Lys (CTT),codon recognized: AAG
YALI0A05093r	YALI1_A05189r	tRNA	YALI1A	518918	518989	-	tRNA Thr (AGT) ,codon recognized: ACU
YALI0A05115g	YALI1_A05210g	mRNA	YALI1A	520167	521051	-	similar to Saccharomyces cerevisiae YOR238W%3B ancestral locus Anc_8.660, similar to uniprot|P87055 Schizosaccharomyces pombe Hypothetical protein C57A10.07 in chromosome I
YALI0A05137g	YALI1_A05220g	mRNA	YALI1A	521825	522761	-	similar to Saccharomyces cerevisiae YJL062W-A%3B ancestral locus Anc_1.314, similar to uniprot|Q3E7B2 Saccharomyces cerevisiae YJL062W-A
YALI0A05159g	YALI1_A05229g	mRNA	YALI1A	522946	523803	+	weakly similar to uniprot|Q9USK4 Schizosaccharomyces pombe Cell cycle control protein cwf20
YALI0A05181g	YALI1_A05254g	mRNA	YALI1A	524072	525466	-	similar to uniprot|Q12080 Saccharomyces cerevisiae Hypothetical protein YPL146C,similar to Saccharomyces cerevisiae NOP53 (YPL146C)%3B ancestral locus Anc_8.659
YALI0A05203g	YALI1_A05259g	mRNA	YALI1A	525949	528036	+	no similarity
YALI0A05225g	YALI1_A05284g	mRNA	YALI1A	528238	528576	-	no similarity
YALI0A05247g	YALI1_A05335g	mRNA	YALI1A	529345	533577	-	weakly similar to uniprot|P53599 Saccharomyces cerevisiae YNR031c SSK2 MAP kinase kinase kinase of the high osmolarity signal transduction pathway,similar to Saccharomyces cerevisiae SSK22 (YCR073C) and SSK2 (YNR031C)%3B ancestral locus Anc_6.341
YALI0A05269t	YALI1_A05348t	nc Retro	YALI1A	534552	534824	+	LTRyl1
YALI0A05291g	YALI1_A05355g	mRNA	YALI1A	535539	536294	+	no similarity
YALI0A05313g	YALI1_A05366g	mRNA	YALI1A	536646	539273	+	weakly similar to uniprot|Q6H967 Yarrowia lipolytica Putative MutA transposase
YALI0A05357g	YALI1_A05407g	mRNA	YALI1A	540752	541720	+	similar to Saccharomyces cerevisiae PPG1 (YNR032W)%3B ancestral locus Anc_6.342, similar to uniprot|P32838 Saccharomyces cerevisiae YNR032w PPG1 phosphoprotein phosphatase PPG catalytic chain
YALI0A05379g	YALI1_A05459g	mRNA	YALI1A	543230	545923	-	similar to uniprot|P37254 Saccharomyces cerevisiae YNR033w ABZ1 para-aminobenzoate synthase,similar to Saccharomyces cerevisiae ABZ1 (YNR033W)%3B ancestral locus Anc_6.344
YALI0A05401g	YALI1_A05473g	mRNA	YALI1A	547382	547873	+	similar to Saccharomyces cerevisiae DPB4 (YDR121W)%3B ancestral locus Anc_8.275, weakly similar to uniprot|Q04603 Saccharomyces cerevisiae YDR121w DPB4 DNA polymerase II (epsilon) 4th subunit
YALI0A05423g	YALI1_A05491g	mRNA	YALI1A	548886	549195	-	similar to Saccharomyces cerevisiae SMX3 (YPR182W)%3B ancestral locus Anc_7.539, similar to wi|NCU01614.1 Neurospora crassa NCU01614. 1 hypothetical protein (related to snRNP protein SMX3)
YALI0A05445r	YALI1_A05500r	tRNA	YALI1A	549999	550088	-	tRNA Phe (GAA),codon recognized: UUC
YALI0A05489r	YALI1_A05505r	tRNA	YALI1A	550519	550610	+	tRNA Ile (AAT),codon recognized: AUU
YALI0A05533g	YALI1_A05527g	mRNA	YALI1A	552777	555815	+	similar to uniprot|P53920 Saccharomyces cerevisiae YNL123W Hypothetical 110.9 kDa protein in SPC98-TOM70 intergenic region
YALI0A05555g	YALI1_A05571g	mRNA	YALI1A	556044	557141	-	similar to Saccharomyces cerevisiae RCL1 (YOL010W)%3B ancestral locus Anc_6.39, similar to uniprot|Q08096 Saccharomyces cerevisiae YOL010w RCL1 similarity to human RNA 3 -terminal phosphate cyclase
	YALI1_A05578g	Pseudo mRNA	YALI1A	557850	558109	-
	YALI1_A05583g	mRNA	YALI1A	558350	558754	+
	YALI1_A05592g	mRNA	YALI1A	558781	559325	-
YALI0A05577g	YALI1_A05605g	mRNA	YALI1A	560584	563508	+	weakly similar to uniprot|P35210 Saccharomyces cerevisiae YKL020c SPT23 dosage-dependent suppressor of Ty- induced promotor mutations
YALI0A05599r	YALI1_A05637r	tRNA	YALI1A	563736	563807	+	tRNA Thr (AGT) ,codon recognized: ACU
YALI0A05621r	YALI1_A05639r	tRNA	YALI1A	563886	563968	-	codon recognized: AAG,tRNA Lys (CTT)
YALI0A05665g	YALI1_A05662g	mRNA	YALI1A	564791	566284	-	highly similar to uniprot|Q6CI65 Yarrowia lipolytica YALI0A01265g
YALI0A05687r	YALI1_A05684r	tRNA	YALI1A	568414	568506	+	codon recognized: AUU,tRNA Ile (AAT)
YALI0A05731r	YALI1_A05694r	tRNA	YALI1A	569329	569409	-	tRNA Glu (CTC),codon recognized: GAG
YALI0A05775g	YALI1_A05701g	mRNA	YALI1A	569804	570148	-	no similarity
YALI0A05797g	YALI1_A05709g	Pseudo mRNA	YALI1A	570939	571609	+	pseudogene
YALI0A05819r	YALI1_A05718r	tRNA	YALI1A	571840	571930	+	tRNA Asn (GTT),codon recognized: AAC
YALI0A05863r	YALI1_A05723r	tRNA	YALI1A	572266	572339	-	codon recognized: GUU,tRNA Val (AAC)
YALI0A05885g	YALI1_A05737g	mRNA	YALI1A	572583	573734	-	weakly similar to uniprot|Q6CHL4 Yarrowia lipolytica YALI0A07667g
	YALI1_A05740g	Pseudo mRNA	YALI1A	574075	574298	-
YALI0A05907r	YALI1_A05745r	tRNA	YALI1A	574527	574600	+	tRNA Met (CAT) ,codon recognized: AUG
YALI0A05929g	YALI1_A05774g	mRNA	YALI1A	575409	577496	-	weakly similar to uniprot|Q6CCA5 Yarrowia lipolytica YALI0C11077g
YALI0A05951g	YALI1_A05795g	mRNA	YALI1A	578218	579561	-	weakly similar to uniprot|P46950 Saccharomyces cerevisiae YGR197c SNG1 involved in nitroguanidine resistance
	YALI1_A05798g	mRNA	YALI1A	579613	579879	-
YALI0A05973g	YALI1_A05813g	mRNA	YALI1A	581407	581682	+	no similarity
YALI0A05995g	YALI1_A05821g	mRNA	YALI1A	582178	583035	+	similar to uniprot|P53859 Saccharomyces cerevisiae YNL232w CSL4 core component of the 3 -5 exosome,similar to Saccharomyces cerevisiae CSL4 (YNL232W)%3B ancestral locus Anc_2.11
	YALI1_A05836g	mRNA	YALI1A	583385	584111	-
YALI0A06017g	YALI1_A05844g	mRNA	YALI1A	584155	584976	-	no similarity, no similarity
	YALI1_A05869g	mRNA	YALI1A	586826	587082	-
YALI0A06061g	YALI1_A05884g	mRNA	YALI1A	587138	588448	-	weakly similar to uniprot|Q6CI46 Yarrowia lipolytica YALI0A01826g
	YALI1_A05904g	mRNA	YALI1A	590015	590410	-
YALI0A06105g	YALI1_A05927g	mRNA	YALI1A	592036	592737	-	weakly similar to uniprot|Q6H8S0 Yarrowia lipolytica Polyprotein
YALI0A06127r	YALI1_A05933r	tRNA	YALI1A	593350	593445	+	codon recognized: CUG,tRNA Leu (CAG)
YALI0A06171g	YALI1_A05947g	mRNA	YALI1A	593604	594791	-	no similarity
YALI0A06193r	YALI1_A05953r	tRNA	YALI1A	595381	595452	+	codon recognized: ACU,tRNA Thr (AGT)
YALI0A06215g	YALI1_A05987g	mRNA	YALI1A	597883	599130	-	some similarities with uniprot|P02309 Saccharomyces cerevisiae YNL030w HHF2 histone H4
YALI0A06226r	YALI1_A06019r	rRNA	YALI1A	601820	601938	-	5S RNA
YALI0A06237r	YALI1_A06020r	tRNA	YALI1A	601943	602013	-	codon recognized: GGC,tRNA Gly (GCC)
YALI0A06259r	YALI1_A06024r	tRNA	YALI1A	602460	602549	+	tRNA Phe (GAA),codon recognized: UUC
YALI0A06303r	YALI1_A06032r	tRNA	YALI1A	603282	603370	+	tRNA Arg (TCG),codon recognized: CGA
YALI0A06347g	YALI1_A06052g	mRNA	YALI1A	605212	606144	+	no similarity
YALI0A06369g	YALI1_A06073g	mRNA	YALI1A	606338	607333	-	weakly similar to uniprot|P12611 Saccharomyces cerevisiae YOR043w WHI2 growth regulation protein,similar to Saccharomyces cerevisiae WHI2 (YOR043W)%3B ancestral locus Anc_5.639
YALI0A06391r	YALI1_A06081r	tRNA	YALI1A	608064	608147	-	tRNA Gln (CTG),codon recognized: CAG
YALI0A06435g	YALI1_A06099g	mRNA	YALI1A	608584	609999	-	similar to uniprot|P09232 Saccharomyces cerevisiae YEL060c PRB1 protease B vacuolar
	YALI1_A06102g	mRNA	YALI1A	610078	610406	-
	YALI1_A06104g	mRNA	YALI1A	610473	610763	+
YALI0A06457g	YALI1_A06116g	mRNA	YALI1A	611600	612070	+	no similarity
YALI0A06479g	YALI1_A06128g	mRNA	YALI1A	612893	614437	+	similar to Saccharomyces cerevisiae RSA4 (YCR072C)%3B ancestral locus Anc_6.340, highly similar to uniprot|Q8NKJ4 Saccharomyces cerevisiae YCR072C YCR72C Beta-transducin family (WD-40 repeat) protein
YALI0A06501g	YALI1_A06149g	mRNA	YALI1A	614957	615520	+	similar to Saccharomyces cerevisiae IMG2 (YCR071C)%3B ancestral locus Anc_6.339, no similarity
YALI0A06523g	YALI1_A06169g	mRNA	YALI1A	615862	616971	-	weakly similar to uniprot|Q04740 Saccharomyces cerevisiae YMR234w RNH1 ribonuclease H
	YALI1_A06174g	mRNA	YALI1A	617271	617627	-
YALI0A06545r	YALI1_A06190r	tRNA	YALI1A	619077	619159	+	tRNA Lys (CTT),codon recognized: AAG
	YALI1_A06196g	mRNA	YALI1A	619610	619950	+
	YALI1_A06207g	mRNA	YALI1A	620727	621200	+
	YALI1_A06220g	mRNA	YALI1A	622065	622652	+
YALI0A06589g	YALI1_A06229g	mRNA	YALI1A	622954	624465	+	similar to uniprot|P27810 Saccharomyces cerevisiae YOR099w KTR1 mannosyltransferase involved in n-linked and o-linked glycosylation
YALI0A06611g	YALI1_A06287g	mRNA	YALI1A	626423	628744	-	weakly similar to DEHA0A05082g Debaryomyces hansenii IPF 6622.1,similar to Saccharomyces cerevisiae YGR150C%3B ancestral locus Anc_4.87
YALI0A06633g	YALI1_A06311g	mRNA	YALI1A	631388	631858	+	no similarity
YALI0A06644r	YALI1_A06327r	rRNA	YALI1A	632606	632724	-	5S RNA
YALI0A06655g	YALI1_A06361g	mRNA	YALI1A	633360	636152	-	similar to Saccharomyces cerevisiae PXA2 (YKL188C)%3B ancestral locus Anc_4.287, similar to uniprot|P41909 Saccharomyces cerevisiae YPL147w PXA1 long-chain fatty acid transporter
YALI0A06677g	YALI1_A06381g	mRNA	YALI1A	637075	638166	-	no similarity
	YALI1_A06384g	mRNA	YALI1A	638433	638812	+
YALI0A06699g	YALI1_A06396g	mRNA	YALI1A	639654	640154	+	similar to Saccharomyces cerevisiae STE18 (YJR086W)%3B ancestral locus Anc_7.455, weakly similar to uniprot|P18852 Saccharomyces cerevisiae YJR086w STE18 GTP-binding protein gamma subunit of the pheromone pathway
YALI0A06721g	YALI1_A06402g	mRNA	YALI1A	640291	640710	-	no similarity
YALI0A06743g	YALI1_A06416g	mRNA	YALI1A	640916	641602	-	similar to uniprot|Q8NJZ8 Emericella nidulans Theta class glutathione S-transferase (EC 2.5.1.18)
YALI0A06754r	YALI1_A06423r	rRNA	YALI1A	642253	642371	-	5S RNA
YALI0A06765g	YALI1_A06434g	mRNA	YALI1A	642642	643439	-	similar to uniprot|P40513 Saccharomyces cerevisiae YIL070c MAM33 mitochondrial acidic matrix protein,similar to Saccharomyces cerevisiae MAM33 (YIL070C)%3B ancestral locus Anc_7.265
YALI0A06787g	YALI1_A06453g	mRNA	YALI1A	644019	645323	-	similar to uniprot|P38286 Saccharomyces cerevisiae YBR159W Hypothetical oxidoreductase in RPB5-CDC28 intergenic region (EC 1.-.-.-)
YALI0A06809g	YALI1_A06473g	mRNA	YALI1A	647369	647838	+	weakly similar to DEHA0A06743g Debaryomyces hansenii
YALI0A06831g	YALI1_A06488g	mRNA	YALI1A	647965	649008	-	no similarity
	YALI1_A06530g	mRNA	YALI1A	649669	653097	-
YALI0A06886g	YALI1_A06591g	mRNA	YALI1A	658052	659197	-	no similarity
YALI0A06908g	YALI1_A06594g	mRNA	YALI1A	659433	659942	+	similar to Saccharomyces cerevisiae POA1 (YBR022W)%3B ancestral locus Anc_3.222, similar to uniprot|P38218 Saccharomyces cerevisiae YBR022w unknown function
YALI0A06930g	YALI1_A06612g	mRNA	YALI1A	660328	661299	-	weakly similar to uniprot|Q96QF7 Homo sapiens NAAR1 Putative nuclear protein
	YALI1_A06615g	mRNA	YALI1A	661384	661667	-
YALI0A06952g	YALI1_A06625g	mRNA	YALI1A	662578	662880	+	no similarity
	YALI1_A06634g	mRNA	YALI1A	662916	663804	-
YALI0A06974g	YALI1_A06640g	mRNA	YALI1A	664025	665143	+	similar to uniprot|O74885 Schizosaccharomyces pombe SPCC576.01c xanthine oxidase
YALI0A06996g	YALI1_A06666g	mRNA	YALI1A	665514	666614	-	similar to Saccharomyces cerevisiae CCL1 (YPR025C)%3B ancestral locus Anc_7.431, similar to uniprot|P37366 Saccharomyces cerevisiae YPR025c CCL1 TFIIH subunit (transcription initiation factor) cyclin C component
YALI0A07018g	YALI1_A06672g	mRNA	YALI1A	667294	670758	+	similar to uniprot|P32790 Saccharomyces cerevisiae YBL007c SLA1 cytoskeleton assembly control protein,similar to Saccharomyces cerevisiae SLA1 (YBL007C)%3B ancestral locus Anc_4.108
YALI0A07040r	YALI1_A06710r	tRNA	YALI1A	671084	671155	+	tRNA iMet (CAT) ,codon recognized: AUG
YALI0A07062g	YALI1_A06721g	mRNA	YALI1A	672183	673154	+	weakly similar to uniprot|O94384 Schizosaccharomyces pombe Hypothetical protein
	YALI1_A06735g	mRNA	YALI1A	673527	673864	+
YALI0A07084g	YALI1_A06743g	mRNA	YALI1A	673901	674395	-	similar to Saccharomyces cerevisiae TOM20 (YGR082W)%3B ancestral locus Anc_3.410, similar to uniprot|P35180 Saccharomyces cerevisiae YGR082w TOM20 mitochondrial outer membrane import receptor subunit translocase of outer membrane 20 kD subunit
	YALI1_A06751g	mRNA	YALI1A	675162	675812	+
	YALI1_A06761g	mRNA	YALI1A	675825	676354	-
YALI0A07106g	YALI1_A06778g	mRNA	YALI1A	677878	680511	+	weakly similar to DEHA0F09801g Debaryomyces hansenii IPF 8358.1
	YALI1_A06815g	mRNA	YALI1A	681130	681585	-
	YALI1_A06818g	mRNA	YALI1A	681620	681939	-
YALI0A07128g	YALI1_A06823g	mRNA	YALI1A	682325	683986	+	some similarities with uniprot|Q6CFZ1 Yarrowia lipolytica YALI0B02310g
YALI0A07142g	YALI1_A06873g	mRNA	YALI1A	685072	688016	-	similar to uniprot|Q9UR03 Candida albicans Endo-1 3- beta- glucanase
YALI0A07150r	YALI1_A06883r	tRNA	YALI1A	688310	688409	+	tRNA Leu (AAG),codon recognized: CUU
YALI0A07194r	YALI1_A06888r	tRNA	YALI1A	688753	688841	-	codon recognized: CGA,tRNA Arg (TCG)
YALI0A07260r	YALI1_A06928r	rRNA	YALI1A	692724	692842	-	5S RNA
YALI0A07271r	YALI1_A06929r	tRNA	YALI1A	692847	692917	-	codon recognized: GGC,tRNA Gly (GCC)
YALI0A07293r	YALI1_A06936r	tRNA	YALI1A	693614	693685	+	tRNA Thr (AGT) ,codon recognized: ACU
YALI0A07315r	YALI1_A06939r	tRNA	YALI1A	693843	693924	-	tRNA Lys (CTT),codon recognized: AAG
YALI0A07359r	YALI1_A06957r	tRNA	YALI1A	695710	695795	-	tRNA Pro (AGG),codon recognized: CCU
YALI0A07403g	YALI1_A06958g	mRNA	YALI1A	696092	696700	+	similar to uniprot|Q12434 Saccharomyces cerevisiae YDL135c RDI1 rho GDP dissociation inhibitor with activity toward RHO1P,similar to Saccharomyces cerevisiae RDI1 (YDL135C)%3B ancestral locus Anc_7.303
YALI0A07425g	YALI1_A06989g	mRNA	YALI1A	697082	698956	-	weakly similar to uniprot|Q9I3H5 Pseudomonas aeruginosa Probable flavin-containing monooxygenase
YALI0A07447g	YALI1_A07014g	mRNA	YALI1A	699619	701409	-	weakly similar to uniprot|P53389 Saccharomyces cerevisiae YNR055c HOL1 member of major facilitator superfamily multidrug-resistance protein subfamily
YALI0A07469r	YALI1_A07038r	tRNA	YALI1A	703868	703950	+	codon recognized: AAG,tRNA Lys (CTT)
YALI0A07513r	YALI1_A07044r	tRNA	YALI1A	704404	704491	+	tRNA Arg (TCG)
YALI0A07557g	YALI1_A07051g	mRNA	YALI1A	705137	707095	+	similar to uniprot|Q6CB45 Yarrowia lipolytica YALI0C22022g
YALI0A07579g	YALI1_A07103g	mRNA	YALI1A	708805	710388	-	similar to uniprot|P32837 Saccharomyces cerevisiae YDL210W GABA-specific permease (GABA-specific transport protein)
YALI0A07601g	YALI1_A07137g	mRNA	YALI1A	711587	713743	-	weakly similar to uniprot|P08640 Saccharomyces cerevisiae YIR019c STA1 extracellular alpha-1 4-glucan glucosidase
	YALI1_A07161g	mRNA	YALI1A	716142	716628	+
	YALI1_A07171g	mRNA	YALI1A	716943	717404	-
YALI0A07623g	YALI1_A07201g	mRNA	YALI1A	720139	721533	+	weakly similar to uniprot|Q8NIX1 Neurospora crassa Related to integral membrane protein PTH11
	YALI1_A07226g	mRNA	YALI1A	722110	722661	-
YALI0A07645g	YALI1_A07229g	Pseudo mRNA	YALI1A	722909	723040	+	no similarity
YALI0A07667g	YALI1_A07241g	mRNA	YALI1A	723148	724185	-	weakly similar to uniprot|Q6CH08 Yarrowia lipolytica YALI0A14322g
YALI0A07689g	YALI1_A07267g	mRNA	YALI1A	724428	726734	-	weakly similar to uniprot|P53847 Saccharomyces cerevisiae YNL258c hypothetical protein
YALI0A07711g	YALI1_A07277g	mRNA	YALI1A	727543	727758	-	no similarity
YALI0A07733g	YALI1_A07290g	mRNA	YALI1A	729000	729833	+	similar to Saccharomyces cerevisiae ECI1 (YLR284C) and DCI1 (YOR180C)%3B ancestral locus Anc_6.78, similar to uniprot|Q8WZH4 Neurospora crassa Probable DELTA3 5-DELTA2 4-dienoyl-CoA isomerase precursor (ECH1)
YALI0A07755g	YALI1_A07309g	mRNA	YALI1A	730183	730938	-	similar to uniprot|Q6C212 Yarrowia lipolytica YALI0F11737g
YALI0A07777g	YALI1_A07318g	mRNA	YALI1A	731823	732233	+	no similarity
YALI0A07799g	YALI1_A07326g	mRNA	YALI1A	732679	733100	+	similar to Saccharomyces cerevisiae YDR493W%3B ancestral locus Anc_3.89, similar to uniprot|Q9P3Q9 Neurospora crassa Conserved hypothetical protein
YALI0A07821g	YALI1_A07349g	mRNA	YALI1A	733530	734981	-	similar to Saccharomyces cerevisiae DSF2 (YBR007C)%3B ancestral locus Anc_3.196, weakly similar to uniprot|P38213 Saccharomyces cerevisiae YBR007c Hypothetical 82.4 kDa protein in UGA5- FLR1 intergenic region
	YALI1_A07357g	mRNA	YALI1A	735756	736321	+
	YALI1_A07372g	mRNA	YALI1A	737210	737491	+
	YALI1_A07376g	mRNA	YALI1A	737628	737957	+
YALI0A07843g	YALI1_A07381g	mRNA	YALI1A	738118	740175	+	similar to Saccharomyces cerevisiae YER064C and VHR1 (YIL056W)%3B ancestral locus Anc_7.246, weakly similar to DEHA0B02431g Debaryomyces hansenii IPF 9322.1
YALI0A07865g	YALI1_A07405g	mRNA	YALI1A	740504	740962	+	no similarity
YALI0A07887g	YALI1_A07418g	mRNA	YALI1A	741094	741894	-	weakly similar to uniprot|Q8NIP4 Yarrowia lipolytica Gag- like protein
YALI0A07909r	YALI1_A07421r	tRNA	YALI1A	742167	742255	+	codon recognized: UAC,tRNA Tyr (GTA)
YALI0A07953r	YALI1_A07425r	tRNA	YALI1A	742552	742633	+	codon recognized: AAG,tRNA Lys (CTT)
YALI0A07997g	YALI1_A07472g	mRNA	YALI1A	743046	747293	-	weakly similar to uniprot|Q12276 Saccharomyces cerevisiae YOR227w
YALI0A08019g	YALI1_A07538g	mRNA	YALI1A	753897	755306	+	no similarity
	YALI1_A07557g	mRNA	YALI1A	755404	755820	-
YALI0A08041g	YALI1_A07575g	mRNA	YALI1A	757560	759440	+	weakly similar to uniprot|P06776 Saccharomyces cerevisiae YOR360c PDE2 high affinity 3' 5'-cyclic- nucleotide phosphodiesterase,similar to Saccharomyces cerevisiae PDE2 (YOR360C)%3B ancestral locus Anc_7.26
	YALI1_A07608g	mRNA	YALI1A	760811	761053	+
YALI0A08063g	YALI1_A07624g	mRNA	YALI1A	761087	762400	-	weakly similar to uniprot|Q08831 Saccharomyces cerevisiae YOR359w VTS1 intracellular transporter,similar to Saccharomyces cerevisiae VTS1 (YOR359W)%3B ancestral locus Anc_7.27
	YALI1_A07632g	mRNA	YALI1A	762918	763411	-
	YALI1_A07635g	mRNA	YALI1A	763535	764095	+
YALI0A08077g	YALI1_A07649g	mRNA	YALI1A	764969	766623	+	similar to Saccharomyces cerevisiae PPZ2 (YDR436W) and PPZ1 (YML016C)%3B ancestral locus Anc_5.548,similar to Saccharomyces cerevisiae GLC7 (YER133W)%3B ancestral locus Anc_8.159, highly similar to uniprot|P20654 Emericella nidulans serine-threonine protein phosphatase PP1
YALI0A08107g	YALI1_A07668g	mRNA	YALI1A	766870	768069	+	similar to uniprot|P40161 Saccharomyces cerevisiae YNL206c RTT106 similarity to structure-specific recognition proteins,similar to Saccharomyces cerevisiae RTT106 (YNL206C)%3B ancestral locus Anc_2.45
	YALI1_A07681g	mRNA	YALI1A	768132	768665	+
YALI0A08129g	YALI1_A07712g	mRNA	YALI1A	771236	772162	+	similar to uniprot|P47120 Saccharomyces cerevisiae YJR070C Hypothetical 36.2 kDa protein in HAM1-PEM2 intergenic region,similar to Saccharomyces cerevisiae LIA1 (YJR070C)%3B ancestral locus Anc_1.521
YALI0A08151g	YALI1_A07730g	mRNA	YALI1A	772807	773058	-	highly similar to uniprot|P32529 Saccharomyces cerevisiae YJR063W DNA-directed RNA polymerase I 13.7 kDa polypeptide (EC 2.7.7.6),similar to Saccharomyces cerevisiae RPA12 (YJR063W)%3B ancestral locus Anc_1.512
	YALI1_A07766g	mRNA	YALI1A	776405	776742	-
YALI0A08165g	YALI1_A07768g	mRNA	YALI1A	776810	778696	+	weakly similar to uniprot|P08640 Saccharomyces cerevisiae YIR019c STA1 extracellular alpha-1 4-glucan glucosidase
YALI0A08195g	YALI1_A07829g	mRNA	YALI1A	782999	783484	+	similar to uniprot|Q6C4M5 Yarrowia lipolytica YALI0E25443g
YALI0A08206r	YALI1_A07842r	rRNA	YALI1A	784220	784338	+	5S RNA
YALI0A08217g	YALI1_A07887g	mRNA	YALI1A	787665	788714	-	similar to uniprot|P30887 Yarrowia lipolytica Acid phosphatase precursor (EC 3.1.3.2)
YALI0A08239g	YALI1_A07937g	mRNA	YALI1A	792301	793716	-	similar to Saccharomyces cerevisiae YNL234W%3B ancestral locus Anc_2.9, some similarities with uniprot|P53857 Saccharomyces cerevisiae YNL234w
YALI0A08261g	YALI1_A07977g	mRNA	YALI1A	797710	801789	+	weakly similar to KLLA0E01001g Kluyveromyces lactis IPF 3777.1,similar to Saccharomyces cerevisiae BNI4 (YNL233W)%3B ancestral locus Anc_2.10
YALI0A08283r	YALI1_A08027r	tRNA	YALI1A	802635	802720	-	tRNA Asp (GTC),codon recognized: GAC
YALI0A08327g	YALI1_A08047g	mRNA	YALI1A	804362	804715	-	no similarity possibly noncoding
YALI0A08338g	YALI1_A08049g	mRNA	YALI1A	804744	804962	-	no similarity possibly noncoding
	YALI1_A08065g	mRNA	YALI1A	806506	807132	+
YALI0A08360g	YALI1_A08073g	mRNA	YALI1A	807385	808986	+	weakly similar to uniprot|P09230 Yarrowia lipolytica Alkaline extracellular protease precursor (EC 3. 4.21.-) (AEP)
	YALI1_A08107g	mRNA	YALI1A	810790	811269	+
	YALI1_A08115g	mRNA	YALI1A	811285	811630	-
YALI0A08404g	YALI1_A08126g	mRNA	YALI1A	812605	814299	+	weakly similar to uniprot|Q6CHL4 Yarrowia lipolytica YALI0A07667g
YALI0A08426g	YALI1_A08175g	mRNA	YALI1A	814370	817588	-	similar to Saccharomyces cerevisiae POL3 (YDL102W)%3B ancestral locus Anc_2.351, similar to uniprot|P15436 Saccharomyces cerevisiae YDL102w CDC2 DNA-directed DNA polymerase delta catalytic 125 KD subunit
	YALI1_A08197g	mRNA	YALI1A	819586	820099	-
YALI0A08448g	YALI1_A08206g	mRNA	YALI1A	820606	821598	+	similar to uniprot|P53860 Saccharomyces cerevisiae YNL231c PDR16 protein involved in lipid biosynthesis and multidrug resistance
	YALI1_A08299g	mRNA	YALI1A	829882	833796	-
YALI0A07249g	YALI1_A08341t	RetroElement	YALI1A	834146	836290	+	Full length Line element, uniprot|Q8NIP4 Yarrowia lipolytica gag-like protein
	YALI1_A08362t	RetroElement	YALI1A	836353	840195	+	Full length Line element
	YALI1_A08424g	mRNA	YALI1A	840772	842463	-
YALI0A08492r	YALI1_A08434r	tRNA	YALI1A	843316	843416	-	codon recognized: CUU,tRNA Leu (AAG)
YALI0A08536g	YALI1_A08436g	mRNA	YALI1A	843696	845540	+	similar to uniprot|P39012 Saccharomyces cerevisiae YLR088w GAA1 required for attachment of GPI anchor onto proteins,similar to Saccharomyces cerevisiae GAA1 (YLR088W)%3B ancestral locus Anc_8.261
YALI0A08558g	YALI1_A08467g	mRNA	YALI1A	845811	846740	-	no similarity
YALI0A08580g	YALI1_A08468g	mRNA	YALI1A	846874	847908	+	similar to Saccharomyces cerevisiae RAD18 (YCR066W)%3B ancestral locus Anc_6.332, similar to uniprot|P10862 Saccharomyces cerevisiae YCR066w RAD18 DNA repair protein
YALI0A08602r	YALI1_A08483r	tRNA	YALI1A	848242	848315	-	codon recognized: GCU,tRNA Ala (AGC)
YALI0A08624g	YALI1_A08486g	mRNA	YALI1A	848639	849037	+	no similarity
YALI0A08646g	YALI1_A08502g	mRNA	YALI1A	849250	850501	-	similar to Saccharomyces cerevisiae SED4 (YCR067C) and SEC12 (YNR026C)%3B ancestral locus Anc_6.333, weakly similar to uniprot|P11655 Saccharomyces cerevisiae YNR026c SEC12 GDP/GTP exchange factor for SAR1P
YALI0A08668g	YALI1_A08512g	mRNA	YALI1A	851205	852137	+	similar to Saccharomyces cerevisiae BUD17 (YNR027W)%3B ancestral locus Anc_6.334, similar to uniprot|P39988 Saccharomyces cerevisiae YEL029c
	YALI1_A08532g	mRNA	YALI1A	853205	853557	+
YALI0A08690r	YALI1_A08542r	tRNA	YALI1A	854160	854245	-	tRNA Pro (AGG),codon recognized: CCU
YALI0A08734g	YALI1_A08546g	mRNA	YALI1A	854617	855963	+	similar to uniprot|O94562 Schizosaccharomyces pombe Aminotransferase
	YALI1_A08573r	ncRNA	YALI1A	857314	857356	-
YALI0A08756r	YALI1_A08574r	tRNA	YALI1A	857357	857442	-	codon recognized: UGG,tRNA Trp (CCA)
YALI0A08800g	YALI1_A08614g	mRNA	YALI1A	860263	861375	-	weakly similar to uniprot|Q12303 Saccharomyces cerevisiae YLR121c YPS3 GPI-anchored aspartyl protease 3 (yapsin 3)
YALI0A08822r	YALI1_A08620r	tRNA	YALI1A	862001	862096	+	codon recognized: AGC,tRNA Ser (GCT)
YALI0A08866g	YALI1_A08623g	mRNA	YALI1A	862281	862529	+	some similarities with uniprot|P38314 Saccharomyces cerevisiae YBR214w SDS24 and some similarities with uniprot|P53172 Saccharomyces cerevisiae YGL056c SDS23
YALI0A08888g	YALI1_A08653g	mRNA	YALI1A	865264	865642	+	no similarity
	YALI1_A08661r	rRNA	YALI1A	865953	866075	-
YALI0A08976r	YALI1_A08662r	tRNA	YALI1A	866080	866149	-	codon recognized: GGC,tRNA Gly (GCC)
YALI0A08998g	YALI1_A08672g	mRNA	YALI1A	867190	868917	+	uniprot|Q6H9P4 Yarrowia lipolytica Putative sugar transporter and similar to uniprot|P39932 Saccharomyces cerevisiae YDR536w STL1 member of the sugar permease family
YALI0A09020g	YALI1_A08729g	mRNA	YALI1A	869092	873266	-	similar to Saccharomyces cerevisiae YSP1 (YHR155W) and SIP3 (YNL257C)%3B ancestral locus Anc_1.100, highly similar to uniprot|Q6H9P3 Yarrowia lipolytica Putative Sip3 protein and weakly similar to uniprot|P38717 Saccharomyces cerevisiae YNL257c SIP3 SNF1P protein kinase interacting protein
	YALI1_A08759g	mRNA	YALI1A	875953	876492	+
YALI0A09042g	YALI1_A08781g	mRNA	YALI1A	876747	878144	-	similar to Saccharomyces cerevisiae COQ6 (YGR255C)%3B ancestral locus Anc_1.103, uniprot|Q6H9P2 Yarrowia lipolytica Putative ubiquitin monooxygenase and similar to uniprot|P53318 Saccharomyces cerevisiae YGR255C Ubiquinone biosynthesis monooxgenase COQ6
YALI0A09064g	YALI1_A08787g	mRNA	YALI1A	878692	880083	+	similar to Saccharomyces cerevisiae TMS1 (YDR105C)%3B ancestral locus Anc_8.250, similar to uniprot|Q12116 Saccharomyces cerevisiae YDR105c
	YALI1_A08821g	mRNA	YALI1A	881515	882111	-
YALI0A09086g	YALI1_A08828g	mRNA	YALI1A	882334	882780	-	no similarity
	YALI1_A08835g	mRNA	YALI1A	883493	883977	+
YALI0A09108g	YALI1_A08856g	mRNA	YALI1A	884588	885586	-	weakly similar to uniprot|P23285 Saccharomyces cerevisiae YHR057c CYP2 peptidyl-prolyl cis-trans isomerase
YALI0A09130r	YALI1_A08873r	tRNA	YALI1A	887248	887319	-	codon recognized: ACU,tRNA Thr (AGT)
	YALI1_A08875g	mRNA	YALI1A	887490	887855	+
YALI0A09152r	YALI1_A08890r	tRNA	YALI1A	889039	889127	+	tRNA Arg (TCG),codon recognized: CGA
YALI0A09196g	YALI1_A08901g	mRNA	YALI1A	890113	890313	+	some similarities with uniprot|Q8TFK5 Yarrowia lipolytica Cell wall protein
	YALI1_A08931g	mRNA	YALI1A	893099	893388	+
	YALI1_A08934g	mRNA	YALI1A	893452	893970	+
	YALI1_A08941g	mRNA	YALI1A	894036	894293	-
YALI0A09218r	YALI1_A08951r	tRNA	YALI1A	895114	895203	+	codon recognized: AUU,tRNA Ile (AAT)
YALI0A09262g	YALI1_A08981g	mRNA	YALI1A	896470	898104	-	uniprot|Q6H9N6 Yarrowia lipolytica Alkaline extracellular protease precursor (AEP2)
YALI0A09284g	YALI1_A09010g	mRNA	YALI1A	900116	901003	-	no similarity
	YALI1_A09021g	mRNA	YALI1A	901605	902144	-
YALI0A09383g	YALI1_A09064g	mRNA	YALI1A	904878	906443	-	weakly similar to uniprot|P53322 Saccharomyces cerevisiae YGR260w TNA1 related to allantoate transport protein
YALI0A09405g	YALI1_A09100g	mRNA	YALI1A	908758	910056	-	no similarity
YALI0A09427g	YALI1_A09121g	mRNA	YALI1A	912126	913511	+	similar to Saccharomyces cerevisiae MST1 (YKL194C)%3B ancestral locus Anc_4.299, uniprot|Q6H9P8 Yarrowia lipolytica Mitochondrial threonyl tRNA synthase
YALI0A09438g	YALI1_A09139g	mRNA	YALI1A	913873	914378	+	gnl|GLV|YALI0A09438g [Yarrowia lipolytica] weakly similar to DEHA0C10868g related to uniprot|P07253 Saccharomyces cerevisiae YBR120c CBP6
YALI0A09443g	YALI1_A09149g	mRNA	YALI1A	914960	915374	+	weakly similar to uniprot|Q6C2A0 Yarrowia lipolytica YALI0F09537g
	YALI1_A09165g	mRNA	YALI1A	915946	916485	-
YALI0A09449g	YALI1_A09166g	mRNA	YALI1A	916650	917360	+	uniprot|Q6H9Q0 Yarrowia lipolytica weakly similar to uniprot|P41734 Saccharomyces cerevisiae YOR126c EST2 isoamyl acetate hydrolytic enzyme,similar to Saccharomyces cerevisiae IAH1 (YOR126C)%3B ancestral locus Anc_5.449
YALI0A09471g	YALI1_A09190g	mRNA	YALI1A	919046	919830	+	no similarity
YALI0A09515g	YALI1_A09201g	Pseudo mRNA	YALI1A	920163	920348	+	no similarity
YALI0A09537g	YALI1_A09218g	mRNA	YALI1A	921780	926150	+	some similarities with uniprot|O74881 Schizosaccharomyces pombe BTB domain and Ankaryin repeat containing protein,ancestral locus Anc_8.777
YALI0A09559g	YALI1_A09325g	mRNA	YALI1A	932520	933728	+	no similarity
YALI0A09592g	YALI1_A09372g	mRNA	YALI1A	937214	938542	+	similar to uniprot|P10823 Saccharomyces cerevisiae YER020w GPA2 guanine nucleotide-binding regulatory protein
YALI0A09614g	YALI1_A09397g	mRNA	YALI1A	938821	939576	-	no similarity
YALI0A09636g	YALI1_A09408g	mRNA	YALI1A	939955	940776	-	similar to Saccharomyces cerevisiae NNT1 (YLR285W)%3B ancestral locus Anc_6.79, similar to uniprot|Q05874 Saccharomyces cerevisiae YLR285w NNT1 nicotinamide N-methyltransferase
YALI0A09658g	YALI1_A09422g	mRNA	YALI1A	942214	943959	+	weakly similar to uniprot|P07834 Saccharomyces cerevisiae YFL009w CDC4 cell division control protein
	YALI1_A09442g	Pseudo mRNA	YALI1A	944203	944361	+	similar to Saccharomyces cerevisiae YJL127C-B%3B ancestral locus Anc_1.226
YALI0A09680g	YALI1_A09444g	mRNA	YALI1A	944405	945595	+	weakly similar to uniprot|Q8WTW9 Homo sapiens Hypothetical protein
YALI0A09702g	YALI1_A09467g	mRNA	YALI1A	946762	948879	+	similar to Saccharomyces cerevisiae SGM1 (YJR134C)%3B ancestral locus Anc_4.364, weakly similar to uniprot|P47166 Saccharomyces cerevisiae YJR134c SGM1 similarity to paramyosin myosin
YALI0A09724g	YALI1_A09522g	mRNA	YALI1A	949217	952189	-	similar to uniprot|P25336 Saccharomyces cerevisiae YCR092c MSH3 DNA mismatch repair protein
YALI0A09746g	YALI1_A09524g	mRNA	YALI1A	952518	953078	+	similar to Saccharomyces cerevisiae PSF1 (YDR013W)%3B ancestral locus Anc_3.234, similar to uniprot|Q12488 Saccharomyces cerevisiae YDR013w similarity to human hypothetical KIAA0186 protein
YALI0A09768g	YALI1_A09553g	mRNA	YALI1A	955311	956264	+	similar to Saccharomyces cerevisiae THI4 (YGR144W)%3B ancestral locus Anc_5.141, highly similar to uniprot|P23618 Fusarium oxysporum Thiazole biosynthetic enzyme mitochondrial precursor (Stress- inducible protein sti35)
YALI0A09790g	YALI1_A09576g	mRNA	YALI1A	956478	957614	-	similar to Saccharomyces cerevisiae TAP42 (YMR028W)%3B ancestral locus Anc_2.581, similar to uniprot|Q04372 Saccharomyces cerevisiae YMR028w TAP42 component of the Tor signaling pathway
YALI0A09812g	YALI1_A09593g	mRNA	YALI1A	959301	960674	+	similar to uniprot|Q04371 Saccharomyces cerevisiae YMR027w HRT2 high level expression reduced Ty3 transposition,similar to Saccharomyces cerevisiae YMR027W%3B ancestral locus Anc_2.578
YALI0A09834g	YALI1_A09626g	mRNA	YALI1A	961202	962614	-	similar to uniprot|P35728 Saccharomyces cerevisiae YKL059c,similar to Saccharomyces cerevisiae MPE1 (YKL059C)%3B ancestral locus Anc_2.579
YALI0A09845g	YALI1_A09638g	mRNA	YALI1A	964401	964880	+	gnl|GLV|YALI0A09845g [Yarrowia lipolytica] similar to uniprot|P53633 Saccharomyces cerevisiae YNL044W YIP3 Prenylated Rab acceptor 1 interacts with YPT proteins,similar to Saccharomyces cerevisiae YIP3 (YNL044W)%3B ancestral locus Anc_2.269
	YALI1_A09654g	mRNA	YALI1A	965351	966642	-
YALI0A09856g	YALI1_A09694g	mRNA	YALI1A	969235	972375	+	similar to uniprot|P49095 Saccharomyces cerevisiae YMR189w GSD2 glycine decarboxylase P subunit,similar to Saccharomyces cerevisiae GCV2 (YMR189W)%3B ancestral locus Anc_6.277
YALI0A09878g	YALI1_A09741g	mRNA	YALI1A	973286	974116	-	weakly similar to uniprot|Q04740 Saccharomyces cerevisiae YMR234w RNH1 ribonuclease H
YALI0A09900g	YALI1_A09766g	mRNA	YALI1A	974925	976760	-	highly similar to uniprot|Q9UVJ8 Ashbya gossypii Vacuolar ATP synthase catalytic subunit A (V-ATPase 69 kDa subunit),similar to Saccharomyces cerevisiae TFP1 (YDL185W)%3B ancestral locus Anc_7.300
	YALI1_A09776g	mRNA	YALI1A	977619	978004	+
	YALI1_A09787g	mRNA	YALI1A	978238	978753	-
	YALI1_A09789g	mRNA	YALI1A	978757	979069	-
YALI0A09922g	YALI1_A09798g	mRNA	YALI1A	980213	980575	+	similar to uniprot|P39741 Saccharomyces cerevisiae YDL136w SOS2 60S large subunit ribosomal protein,similar to Saccharomyces cerevisiae RPL35A (YDL191W) and RPL35B (YDL136W)%3B ancestral locus Anc_7.306
YALI0A09933g	YALI1_A09822g	Pseudo mRNA	YALI1A	982230	982307	+	gnl|GLV|YALI0A09933g [Yarrowia lipolytica] highly similar to uniprot|P05746 Saccharomyces cerevisiae YDL133C-A RPL41B Ribosomal protein L47 of the large (60S) ribosomal subunit identical to Rpl41Ap and has similarity to rat L41 ribosomal protein
YALI0A09951s	YALI1_A09835g	Pseudo mRNA	YALI1A	983493	983552	+	Centromere Cen0A YALI1Acentromere
	YALI1_A09852g	Pseudo mRNA	YALI1A	984968	985244	+
YALI0A09988g	YALI1_A09856g	mRNA	YALI1A	985627	987957	+	similar to Saccharomyces cerevisiae OCT1 (YKL134C)%3B ancestral locus Anc_2.432, similar to uniprot|P35999 Saccharomyces cerevisiae YKL134c (MIP1) mitochondrial intermediate peptidase
YALI0A10010g	YALI1_A09893g	mRNA	YALI1A	988242	989291	-	similar to uniprot|Q8NIR4 Neurospora crassa Conserved hypothetical protein
YALI0A10032g	YALI1_A09911g	mRNA	YALI1A	989952	991172	-	similar to uniprot|Q12676 Saccharomyces cerevisiae YMR113w FOL3 dihydrofolate synthetase,similar to Saccharomyces cerevisiae RMA1 (YKL132C) and FOL3 (YMR113W)%3B ancestral locus Anc_2.435
YALI0A10054t	YALI1_A09919t	RetroElement	YALI1A	992115	992384	-	LTR yl1
YALI0A10076g	YALI1_A09939g	mRNA	YALI1A	992598	993935	-	similar to Saccharomyces cerevisiae ERG9 (YHR190W)%3B ancestral locus Anc_8.857, uniprot|Q9Y753 Yarrowia lipolytica Squalene synthase
YALI0A10098g	YALI1_A09949g	mRNA	YALI1A	994964	995920	+	similar to Saccharomyces cerevisiae GTR1 (YML121W)%3B ancestral locus Anc_8.855, similar to uniprot|Q00582 Saccharomyces cerevisiae YML121w GTR1 GTP-binding protein
YALI0A10120g	YALI1_A09996g	mRNA	YALI1A	997772	999625	-	weakly similar to wi|NCU02617.1 Neurospora crassa NCU02617.1 hypothetical protein
YALI0A10142g	YALI1_A10015g	mRNA	YALI1A	999960	1001510	-	weakly similar to uniprot|P35732 Saccharomyces cerevisiae YKL054c VID31
YALI0A10164g	YALI1_A10022g	mRNA	YALI1A	1002177	1003541	+	similar to Saccharomyces cerevisiae THP1 (YOL072W)%3B ancestral locus Anc_3.141, weakly similar to uniprot|Q08231 Saccharomyces cerevisiae YOL072w THP1
YALI0A10186g	YALI1_A10039g	mRNA	YALI1A	1004051	1006135	+	no similarity
YALI0A10208g	YALI1_A10072g	mRNA	YALI1A	1007213	1008467	+	similar to uniprot|P09230 Yarrowia lipolytica Alkaline extracellular protease precursor (EC 3.4.21.-) (AEP)
YALI0A10230g	YALI1_A10105g	mRNA	YALI1A	1008579	1010543	-	similar to uniprot|P22211 Saccharomyces cerevisiae YNL183c NPR1 ser/thr protein kinase
YALI0A10252g	YALI1_A10143g	mRNA	YALI1A	1012893	1014116	-	similar to Saccharomyces cerevisiae IPI1 (YHR085W)%3B ancestral locus Anc_5.381, weakly similar to uniprot|P38803 Saccharomyces cerevisiae YHR085w of the Brahma transcriptional activator
YALI0A10274g	YALI1_A10146g	mRNA	YALI1A	1014635	1015188	+	similar to Saccharomyces cerevisiae YGL231C%3B ancestral locus Anc_3.552, weakly similar to uniprot|P53073 Saccharomyces cerevisiae YGL231c similarity to hypothetical protein SPCC1281.03c - S. pombe
YALI0A10296g	YALI1_A10199g	mRNA	YALI1A	1016247	1020357	-	weakly similar to uniprot|O18158 Caenorhabditis elegans UDP-N-acetylglucosamine--peptide N- acetylglucosaminyltransferase (EC 2.4.1.-) (O-GlcNAc) (OGT)
YALI0A10310g	YALI1_A10254g	mRNA	YALI1A	1024482	1025387	-	similar to uniprot|P51601 Saccharomyces cerevisiae YGR267c FOL2 GTP cyclohydrolase I,similar to Saccharomyces cerevisiae FOL2 (YGR267C)%3B ancestral locus Anc_5.37
YALI0A10318g	YALI1_A10267g	mRNA	YALI1A	1026765	1029785	+	no similarity
YALI0A10340r	YALI1_A10309r	tRNA	YALI1A	1030890	1030962	+	tRNA Pro (TGG) ,codon recognized: CCA
YALI0A10362g	YALI1_A10318g	mRNA	YALI1A	1031859	1034396	+	weakly similar to uniprot|BAB27251 Mus musculus 13 days embryo liver cDNA
YALI0A10439g	YALI1_A10365g	mRNA	YALI1A	1036514	1038804	+	similar to uniprot|Q9P8F7 Yarrowia lipolytica Triacylglycerol lipase precursor
YALI0A10461g	YALI1_A10397g	Pseudo mRNA	YALI1A	1039222	1039680	-	similar to uniprot|Q6CGY4 Yarrowia lipolytica YALI0A14927g
	YALI1_A10448g	mRNA	YALI1A	1044779	1045034	+
YALI0A10483g	YALI1_A10468g	mRNA	YALI1A	1045225	1046571	-	no similarity
	YALI1_A10473g	mRNA	YALI1A	1047110	1047392	-
	YALI1_A10483r	rRNA	YALI1A	1048304	1048419	+
YALI0A10549g	YALI1_A10510g	mRNA	YALI1A	1050977	1052056	+	no similarity,similar to Saccharomyces cerevisiae YHR192W%3B ancestral locus Anc_4.357
YALI0A10571g	YALI1_A10529g	mRNA	YALI1A	1052435	1052914	-	similar to DEHA0F16192g Debaryomyces hansenii,similar to Saccharomyces cerevisiae NAT5 (YOR253W)%3B ancestral locus Anc_8.697
YALI0A10593g	YALI1_A10565g	mRNA	YALI1A	1054653	1056563	-	weakly similar to uniprot|P39980 Saccharomyces cerevisiae YEL065w SIT1 probable multidrug resistance protein
YALI0A10615g	YALI1_A10619g	mRNA	YALI1A	1061883	1064285	+	similar to uniprot|P39925 Saccharomyces cerevisiae YER017c AFG3 protease of the SEC18/CDC48/PAS1 family of ATPases (AAA)
YALI0A10637g	YALI1_A10672g	mRNA	YALI1A	1064655	1067177	-	weakly similar to uniprot|O59741 Schizosaccharomyces pombe Putative transcriptional activator with fungal binuclear cluster domain
YALI0A10659g	YALI1_A10708g	mRNA	YALI1A	1069878	1070786	-	uniprot|Q8J0M2 Yarrowia lipolytica ADP/ATP carrier protein
YALI0A10681g	YALI1_A10784g	mRNA	YALI1A	1077270	1078445	-	weakly similar to DEHA0E13486g Debaryomyces hansenii IPF 11853.1
	YALI1_A10796g	mRNA	YALI1A	1079421	1079737	-
YALI0A10703g	YALI1_A10798g	mRNA	YALI1A	1079785	1080891	+	weakly similar to uniprot|Q12433 Saccharomyces cerevisiae YOR023c AHC1 component of the ADA histone acetyltransferase complex
YALI0A10725g	YALI1_A10827g	mRNA	YALI1A	1082167	1082721	-	similar to uniprot|P26786 Saccharomyces cerevisiae YOR096W 40S ribosomal protein S7-A (RP30),similar to Saccharomyces cerevisiae RPS7B (YNL096C) and RPS7A (YOR096W)%3B ancestral locus Anc_2.188
YALI0A10747g	YALI1_A10857g	mRNA	YALI1A	1085767	1086120	+	weakly similar to CAGL0H02101g Candida glabrata,similar to Saccharomyces cerevisiae YHR087W%3B ancestral locus Anc_5.384
YALI0A10769g	YALI1_A10883g	mRNA	YALI1A	1086805	1088112	-	weakly similar to DEHA0F24530g Debaryomyces hansenii
YALI0A10813g	YALI1_A10907g	mRNA	YALI1A	1090724	1091518	+	similar to Saccharomyces cerevisiae RRF1 (YHR038W)%3B ancestral locus Anc_5.306, similar to uniprot|P38771 Saccharomyces cerevisiae YHR038w FIL1 Killed in Mutagen sensitive to Diepoxybutane and/or Mitomycin C singleton
YALI0A10835r	YALI1_A10921r	tRNA	YALI1A	1092124	1092216	+	tRNA Ile (AAT),codon recognized: AUU
YALI0A10879g	YALI1_A10934g	mRNA	YALI1A	1092891	1093379	-	similar to Saccharomyces cerevisiae SKP1 (YDR328C)%3B ancestral locus Anc_5.371, similar to uniprot|P52286 Saccharomyces cerevisiae YDR328c SKP1 kinetochore protein complex CBF3 subunit D singleton
YALI0A10890r	YALI1_A10943r	rRNA	YALI1A	1094227	1094345	-	5S RNA
YALI0A10901g	YALI1_A10966g	mRNA	YALI1A	1097843	1098058	+	no similarity
	YALI1_A11010g	mRNA	YALI1A	1100712	1101166	-
YALI0A10945g	YALI1_A11043g	mRNA	YALI1A	1102930	1104273	-	similar to Saccharomyces cerevisiae NUF2 (YOL069W)%3B ancestral locus Anc_3.149, weakly similar to uniprot|P33895 Saccharomyces cerevisiae YOL069w NUF2 spindle pole body protein singleton
	YALI1_A11068g	mRNA	YALI1A	1106315	1106785	-
YALI0A10967g	YALI1_A11079g	mRNA	YALI1A	1107904	1108377	+	some similarities with uniprot|Q7RYZ0 Neurospora crassa NCU06425.1 predicted protein
YALI0A10989g	YALI1_A11114g	mRNA	YALI1A	1109642	1111462	-	similar to uniprot|Q6C159 Yarrowia lipolytica YALI0F19030g
YALI0A11011g	YALI1_A11141g	mRNA	YALI1A	1114092	1114625	+	no similarity
YALI0A11022g	YALI1_A11154g	Pseudo mRNA	YALI1A	1115470	1115628	+	some similarities with Q8NIP3 yarrowia lipolytica Reverse transcriptase Ylli
	YALI1_A11165g	mRNA	YALI1A	1116559	1116890	+
YALI0A11033r	YALI1_A11178r	tRNA	YALI1A	1117847	1117936	+	codon recognized: UUC,tRNA Phe (GAA)
YALI0A11077g	YALI1_A11182g	mRNA	YALI1A	1118194	1119078	+	similar to Saccharomyces cerevisiae SCW11 (YGL028C)%3B ancestral locus Anc_4.89, weakly similar to uniprot|P53189 Saccharomyces cerevisiae YGL028c SCW11
YALI0A11099g	YALI1_A11218g	mRNA	YALI1A	1119462	1121837	-	similar to Saccharomyces cerevisiae SMY1 (YKL079W)%3B ancestral locus Anc_2.633, similar to uniprot|Q9HES9 Emericella nidulans Kinesin (KINA protein)
YALI0A11121g	YALI1_A11231g	mRNA	YALI1A	1122636	1123157	-	similar to uniprot|P53209 Saccharomyces cerevisiae YGR016w weak similarity to M.jannaschii hypothetical protein MJ1317 singleton
YALI0A11143g	YALI1_A11258g	mRNA	YALI1A	1124681	1125832	-	similar to Saccharomyces cerevisiae VMA5 (YKL080W)%3B ancestral locus Anc_2.634, similar to uniprot|P31412 Saccharomyces cerevisiae YKL080w VMA5 H+-ATPase V1 domain 42 KD subunit vacuolar
YALI0A11157g	YALI1_A11270g	mRNA	YALI1A	1127164	1128548	+	highly similar to uniprot|Q07478 Saccharomyces cerevisiae YDL084w SUB2 Probable ATP-dependent RNA helicase involved in pre-mRNA splicing
	YALI1_A11293g	mRNA	YALI1A	1128795	1129325	-
	YALI1_A11303g	mRNA	YALI1A	1129825	1130403	-
YALI0A11198g	YALI1_A11341g	mRNA	YALI1A	1131764	1134021	+	no similarity
	YALI1_A11345g	mRNA	YALI1A	1134168	1134640	-
YALI0A11220g	YALI1_A11355g	mRNA	YALI1A	1134784	1135557	-	no similarity
YALI0A11242r	YALI1_A11357r	tRNA	YALI1A	1135700	1135786	+	tRNA Asp (GTC),codon recognized: GAC
YALI0A11286g	YALI1_A11377g	Pseudo mRNA	YALI1A	1137720	1139303	+	similar to uniprot|Q00416 Saccharomyces cerevisiae YLR430w SEN1 positive effector of tRNA-splicing endonuclease
YALI0A11363r	YALI1_A11394r	tRNA	YALI1A	1139442	1139531	+	codon recognized: UUC,tRNA Phe (GAA)
YALI0A11407g	YALI1_A11415g	mRNA	YALI1A	1139670	1141547	-	similar to uniprot|Q08979 Saccharomyces cerevisiae YPL263c KEL3,similar to Saccharomyces cerevisiae KEL3 (YPL263C)%3B ancestral locus Anc_6.10
YALI0A11429r	YALI1_A11418r	tRNA	YALI1A	1141746	1141837	-	codon recognized: UUC,tRNA Phe (GAA)
YALI0A11473g	YALI1_A11439g	mRNA	YALI1A	1143954	1147718	+	weakly similar to uniprot|P12866 Saccharomyces cerevisiae YKL209c STE6 ATP-binding cassette transporter protein
YALI0A11495r	YALI1_A11481r	tRNA	YALI1A	1148048	1148124	-	tRNA Ala (AGC) ,codon recognized: UAA
YALI0A11517g	YALI1_A11500g	mRNA	YALI1A	1149069	1150067	-	no similarity
YALI0A11539g	YALI1_A11506g	mRNA	YALI1A	1150631	1153522	+	weakly similar to uniprot|P38766 Saccharomyces cerevisiae YHR031C Hypothetical helicase in SLT2-PUT2 intergenic region,similar to Saccharomyces cerevisiae RRM3 (YHR031C)%3B ancestral locus Anc_5.275
YALI0A11550g	YALI1_A11557g	mRNA	YALI1A	1155414	1156218	-	weakly similar to uniprot|Q7S871 Hypothetical protein - Neurospora crassa
	YALI1_A11568g	mRNA	YALI1A	1156853	1157928	+
	YALI1_A11588g	mRNA	YALI1A	1158605	1158966	-
YALI0A11561g	YALI1_A11612g	mRNA	YALI1A	1159483	1161192	-	no similarity
	YALI1_A11622g	mRNA	YALI1A	1162036	1162365	-
	YALI1_A11643g	mRNA	YALI1A	1164226	1164559	-
YALI0A11605g	YALI1_A11654g	mRNA	YALI1A	1165410	1167014	+	weakly similar to uniprot|O94343 Schizosaccharomyces pombe Putative MSF transporter
YALI0A11627g	YALI1_A11676g	mRNA	YALI1A	1167147	1167659	-	no similarity
YALI0A11638g	YALI1_A11698g	Pseudo mRNA	YALI1A	1169826	1170458	+	weakly similar to uniprot|Q7SBE5 Neurospora crassa Hypothetical protein
	YALI1_A11723g	mRNA	YALI1A	1171990	1173011	-
	YALI1_A11745g	mRNA	YALI1A	1174568	1176448	+
YALI0A11649g	YALI1_A11797g	mRNA	YALI1A	1177134	1179740	-	similar to uniprot|Q6CH30 Yarrowia lipolytica YALI0A13233g threonine-rich protein
	YALI1_A11821g	mRNA	YALI1A	1182157	1182536	+
	YALI1_A11833g	mRNA	YALI1A	1183194	1183511	-
YALI0A11671g	YALI1_A11854g	mRNA	YALI1A	1183636	1185432	-	no similarity
	YALI1_A11876g	mRNA	YALI1A	1187322	1187709	-
YALI0A11693r	YALI1_A11880r	tRNA	YALI1A	1187916	1187999	-	tRNA Gln (CTG),codon recognized: CAG
YALI0A11737g	YALI1_A11905g	mRNA	YALI1A	1191176	1191661	+	no similarity
YALI0A11759g	YALI1_A11954g	mRNA	YALI1A	1193550	1195409	-	weakly similar to uniprot|Q6CHZ1 Yarrowia lipolytica YALI0A03201g
YALI0A07249g:2	YALI1_A11966t	RetroElement	YALI1A	1196642	1198786	+	Full length Line element, uniprot|Q8NIP4 Yarrowia lipolytica gag-like protein
	YALI1_A11988t	RetroElement	YALI1A	1198789	1202691	+	Full length Line element
YALI0A11781g	YALI1_A12037g	mRNA	YALI1A	1203698	1205695	+	highly similar to uniprot|Q9HDF5 Mortierella alpina Histone H4 at C-terminal domain
YALI0A11803g	YALI1_A12067g	mRNA	YALI1A	1206680	1207648	+	weakly similar to CA3388|IPF6755 Candida albicans unknown function
YALI0A11847g	YALI1_A12085g	mRNA	YALI1A	1208517	1209049	+	no similarity
YALI0A11869g	YALI1_A12099g	mRNA	YALI1A	1209939	1213721	+	similar to Saccharomyces cerevisiae SKI2 (YLR398C)%3B ancestral locus Anc_4.261, some similarities with uniprot|P35207 Saccharomyces cerevisiae YLR398C Antiviral protein SKI2
	YALI1_A12138g	mRNA	YALI1A	1213857	1214562	+
YALI0A11891g	YALI1_A12152g	mRNA	YALI1A	1215204	1215461	+	no similarity
YALI0A11935g	YALI1_A12167g	mRNA	YALI1A	1216744	1217433	+	no similarity
YALI0A11957r	YALI1_A12177r	tRNA	YALI1A	1217605	1217685	-	codon recognized: GAG,tRNA Glu (CTC)
YALI0A12001g	YALI1_A12225g	mRNA	YALI1A	1218463	1219932	-	weakly similar to uniprot|P13433 Saccharomyces cerevisiae YFL036W DNA-directed RNA polymerase mitochondrial precursor,similar to Saccharomyces cerevisiae RPO41 (YFL036W)%3B ancestral locus Anc_8.28
YALI0A12023g	YALI1_A12245g	mRNA	YALI1A	1224519	1225397	+	similar to Saccharomyces cerevisiae STS1 (YIR011C)%3B ancestral locus Anc_7.179, some similarities with uniprot|P38637 Saccharomyces cerevisiae YIR011c STS1 required for transport of RNA15P from the cytoplasm to the nucleus
YALI0A12045g	YALI1_A12284g	mRNA	YALI1A	1227956	1228453	-	similar to uniprot|P50861 Saccharomyces cerevisiae YOL143c RIB4 6 7-dimethyl -8-ribityllumazine synthase,similar to Saccharomyces cerevisiae RIB4 (YOL143C)%3B ancestral locus Anc_3.7
	YALI1_A12294g	mRNA	YALI1A	1228939	1229562	-
YALI0A12067g	YALI1_A12302g	mRNA	YALI1A	1230270	1230890	+	similar to Saccharomyces cerevisiae RRS1 (YOR294W)%3B ancestral locus Anc_8.763, similar to uniprot|Q08746 Saccharomyces cerevisiae YOR294w RRS1 regulator of ribosome synthesis
YALI0A12111g	YALI1_A12356g	mRNA	YALI1A	1233967	1235646	-	similar to Saccharomyces cerevisiae RGA2 (YDR379W) and RGA1 (YOR127W)%3B ancestral locus Anc_5.453, some similarities with uniprot|P39083 Saccharomyces cerevisiae YOR127w RGA1 RHO-type GTPase-activating protein for CDC42P
YALI0A12133g	YALI1_A12403g	mRNA	YALI1A	1238913	1240355	-	similar to Saccharomyces cerevisiae RRP3 (YHR065C)%3B ancestral locus Anc_5.337, similar to uniprot|P38712 Saccharomyces cerevisiae YHR065c RRP3 required for maturation of the 35S primary transcript
YALI0A12155g	YALI1_A12411g	mRNA	YALI1A	1241105	1242325	+	similar to Saccharomyces cerevisiae SSF2 (YDR312W) and SSF1 (YHR066W)%3B ancestral locus Anc_5.338, similar to uniprot|P38789 Saccharomyces cerevisiae YHR066w SSF1 mating protein P2
YALI0A12177g	YALI1_A12437g	mRNA	YALI1A	1242570	1243718	-	weakly similar to uniprot|Q12358 Saccharomyces cerevisiae Putative dioxygenase YLL057C
YALI0A12199g	YALI1_A12445g	mRNA	YALI1A	1243984	1244559	-	no similarity
YALI0A12221g	YALI1_A12465g	mRNA	YALI1A	1246568	1247383	+	no similarity
YALI0A12243g	YALI1_A12475g	mRNA	YALI1A	1248248	1249165	+	no similarity
YALI0A12265g	YALI1_A12492g	mRNA	YALI1A	1249247	1249666	+	no similarity
YALI0A12287g	YALI1_A12502g	mRNA	YALI1A	1250258	1252705	+	similar to Saccharomyces cerevisiae YEL043W%3B ancestral locus Anc_1.487, some similarities with uniprot|P32618 Saccharomyces cerevisiae YEL043w
YALI0A12309r	YALI1_A12530r	tRNA	YALI1A	1252967	1253062	-	tRNA Leu (CAG),codon recognized: CUG
YALI0A12353g	YALI1_A12540g	mRNA	YALI1A	1253963	1255171	+	highly similar to uniprot|O93968 Candida boidinii Formate dehydrogenase
YALI0A12375r	YALI1_A12597r	tRNA	YALI1A	1259760	1259840	+	codon recognized: GGA,tRNA Gly (TCC)
YALI0A12419g	YALI1_A12601g	mRNA	YALI1A	1260167	1260619	+	no similarity
YALI0A12441g	YALI1_A12617g	mRNA	YALI1A	1260681	1261733	-	no similarity
YALI0A12452r	YALI1_A12629r	rRNA	YALI1A	1262847	1262965	-	5S RNA
YALI0A12463r	YALI1_A12630r	tRNA	YALI1A	1262970	1263050	-	tRNA Glu (CTC),codon recognized: GAG
YALI0A12507g	YALI1_A12638g	mRNA	YALI1A	1263788	1264516	+	no similarity
YALI0A12529r	YALI1_A12676r	tRNA	YALI1A	1267579	1267664	+	tRNA Pro (AGG),codon recognized: CCU
YALI0A12573g	YALI1_A12688g	mRNA	YALI1A	1268812	1270713	+	weakly similar to uniprot|P08540 Kluyveromyces lactis Potential acid phosphatase
	YALI1_A12726t	nc Retro	YALI1A	1272098	1272656	-	Partial Line element
YALI0A12617g	YALI1_A12729g	mRNA	YALI1A	1272943	1274334	+	no similarity,similar to Saccharomyces cerevisiae CUE2 (YKL090W)%3B ancestral locus Anc_2.494
YALI0A12639r	YALI1_A12754r	tRNA	YALI1A	1275414	1275494	+	tRNA Gly (TCC),codon recognized: GGA
YALI0A12683g	YALI1_A12756g	mRNA	YALI1A	1275665	1276495	+	some similarities with uniprot|Q9UST8 Schizosaccharomyces pombe Ribonuclease H
YALI0A12705g	YALI1_A12772g	mRNA	YALI1A	1276637	1277318	-	similar to uniprot|Q9UST8 Schizosaccharomyces pombe Ribonuclease H
YALI0A12727r	YALI1_A12812r	tRNA	YALI1A	1281211	1281292	+	codon recognized: AAG,tRNA Lys (CTT)
	YALI1_A12822g	mRNA	YALI1A	1282000	1282431	-
YALI0A12771r	YALI1_A12836r	tRNA	YALI1A	1283610	1283680	+	codon recognized: GGC,tRNA Gly (GCC)
YALI0A12782r	YALI1_A12837r	rRNA	YALI1A	1283686	1283807	+	5S RNA
YALI0A12793r	YALI1_A12846r	tRNA	YALI1A	1284597	1284668	-	tRNA Cys (GCA) ,codon recognized: UGC
YALI0A12815g	YALI1_A12852g	mRNA	YALI1A	1285565	1286362	+	no similarity
YALI0A12837g	YALI1_A12868g	mRNA	YALI1A	1286553	1286816	-	no similarity possibly noncoding
YALI0A12859r	YALI1_A12874r	tRNA	YALI1A	1287435	1287522	+	codon recognized: UAC,tRNA Tyr (GTA)
YALI0A12925g	YALI1_A12929g	mRNA	YALI1A	1292913	1294073	+	weakly similar to uniprot|P32338 Saccharomyces cerevisiae YGR044C Zinc finger protein RME1
YALI0A12947r	YALI1_A12944r	tRNA	YALI1A	1294395	1294466	-	tRNA Gln (CTG) ,codon recognized: CAG
YALI0A12969g	YALI1_A12989g	mRNA	YALI1A	1298006	1298968	-	highly similar to uniprot|Q6C6A0 Yarrowia lipolytica YALI0E11187g
YALI0A12991r	YALI1_A12995r	tRNA	YALI1A	1299550	1299620	+	tRNA Gly (GCC) ,codon recognized: GGC
YALI0A13002r	YALI1_A12996r	rRNA	YALI1A	1299625	1299743	+	5S RNA
	YALI1_A13007g	mRNA	YALI1A	1300768	1301507	+
YALI0A13013g	YALI1_A13019g	mRNA	YALI1A	1301910	1303049	+	weakly similar to uniprot|Q12303 Saccharomyces cerevisiae YLR121c YPS3 GPI-anchored aspartyl protease 3
YALI0A13035g	YALI1_A13041g	mRNA	YALI1A	1303657	1304142	-	no similarity
YALI0A13057g	YALI1_A13046g	mRNA	YALI1A	1304591	1307038	+	weakly similar to uniprot|P36159 Saccharomyces cerevisiae YKR079c,similar to Saccharomyces cerevisiae TRZ1 (YKR079C)%3B ancestral locus Anc_5.671
YALI0A13079g	YALI1_A13095g	mRNA	YALI1A	1307427	1309526	-	some similarities with uniprot|Q6C461 Yarrowia lipolytica YALI0E29425g
YALI0A13101g	YALI1_A13100g	mRNA	YALI1A	1310213	1312171	+	weakly similar to uniprot|P34160 Saccharomyces cerevisiae YMR125w GCR3 large subunit of the nuclear cap- binding protein complex CBC singleton,similar to Saccharomyces cerevisiae STO1 (YMR125W)%3B ancestral locus Anc_2.413
YALI0A13123r	YALI1_A13128r	tRNA	YALI1A	1312721	1312794	-	codon recognized: GCU,tRNA Ala (AGC)
	YALI1_A13131g	mRNA	YALI1A	1313160	1313441	+
	YALI1_A13148g	mRNA	YALI1A	1314586	1314935	-
YALI0A13189r	YALI1_A13171r	tRNA	YALI1A	1317037	1317125	-	tRNA Arg (TCG),codon recognized: CGA
	YALI1_A13200g	mRNA	YALI1A	1318499	1320028	-
	YALI1_A13224g	mRNA	YALI1A	1321271	1322452	-
	YALI1_A13227g	mRNA	YALI1A	1322486	1322926	-
	YALI1_A13236g	mRNA	YALI1A	1323413	1323692	-
YALI0A13255g	YALI1_A13287g	mRNA	YALI1A	1328750	1329171	+	no similarity
	YALI1_A13330g	mRNA	YALI1A	1332987	1333277	+
	YALI1_A13334g	mRNA	YALI1A	1333410	1334010	+
	YALI1_A13340g	Pseudo mRNA	YALI1A	1334009	1334262	+
YALI0A13277g	YALI1_A13349g	mRNA	YALI1A	1334877	1336687	+	similar to Saccharomyces cerevisiae ATG4 (YNL223W)%3B ancestral locus Anc_2.18, weakly similar to uniprot|P53867 Saccharomyces cerevisiae YNL223w AUT2 essential for autophagy
YALI0A13299g	YALI1_A13383g	mRNA	YALI1A	1336778	1338274	-	similar to Saccharomyces cerevisiae SRM1 (YGL097W)%3B ancestral locus Anc_6.166, weakly similar to uniprot|P21827 Saccharomyces cerevisiae YGL097w SRM1 GDP/GTP exchange factor for GSP1P/GSP2P
	YALI1_A13392g	mRNA	YALI1A	1339173	1339494	+
	YALI1_A13397g	mRNA	YALI1A	1339689	1340001	+
YALI0A13321g	YALI1_A13412g	mRNA	YALI1A	1341209	1342720	+	similar to Saccharomyces cerevisiae YPL260W%3B ancestral locus Anc_7.125, similar to uniprot|Q08977 Saccharomyces cerevisiae ORF YPL260W
YALI0A13343r	YALI1_A13432r	tRNA	YALI1A	1343205	1343295	+	codon recognized: AUU,tRNA Ile (AAT)
YALI0A13387g	YALI1_A13454g	mRNA	YALI1A	1345433	1347127	+	similar to Saccharomyces cerevisiae ASN2 (YGR124W) and ASN1 (YPR145W)%3B ancestral locus Anc_3.483, highly similar to uniprot|P49090 Saccharomyces cerevisiae YGR124w ASN2 asparagine synthetase
YALI0A13409r	YALI1_A13490r	tRNA	YALI1A	1349013	1349105	+	tRNA Ile (AAT),codon recognized: AUU
YALI0A13431r	YALI1_A13497r	rRNA	YALI1A	1349589	1349707	-	5S RNA
YALI0A13453r	YALI1_A13498r	tRNA	YALI1A	1349712	1349799	-	tRNA Asp (GTC),codon recognized: GAC
YALI0A13497g	YALI1_A13508g	mRNA	YALI1A	1350321	1350836	-	weakly similar to uniprot|Q7RYR1 Neurospora crassa NCU00399.1 hypothetical protein
YALI0A13519g	YALI1_A13555g	mRNA	YALI1A	1351773	1355516	-	similar to Saccharomyces cerevisiae SKI2 (YLR398C)%3B ancestral locus Anc_4.261, similar to uniprot|P35207 Saccharomyces cerevisiae YLR398c SKI2 antiviral protein and putative helicase
YALI0A13541g	YALI1_A13566g	mRNA	YALI1A	1356621	1357809	+	similar to Saccharomyces cerevisiae MRPS35 (YGR165W)%3B ancestral locus Anc_5.166, some similarities with uniprot|P53292 Saccharomyces cerevisiae YGR165w
	YALI1_A13591g	mRNA	YALI1A	1358902	1359234	-
	YALI1_A13593g	mRNA	YALI1A	1359337	1359605	+
YALI0A13563g	YALI1_A13596g	mRNA	YALI1A	1359646	1361553	+	weakly similar to CA1840|CaIFP3 Candida albicans unknown function
	YALI1_A13637g	mRNA	YALI1A	1363534	1363828	-
YALI0A13585g	YALI1_A13649g	mRNA	YALI1A	1364926	1366659	+	weakly similar to uniprot|P38069 Saccharomyces cerevisiae YBR015c TTP1(MNN2)
YALI0A13607g	YALI1_A13682g	mRNA	YALI1A	1368189	1368452	+	no similarity
YALI0A13629r	YALI1_A13688r	tRNA	YALI1A	1368860	1368945	+	codon recognized: UGG,tRNA Trp (CCA)
	YALI1_A13689r	ncRNA	YALI1A	1368945	1369024	+
	YALI1_A13693r	Pseudo tRNA	YALI1A	1369331	1369400	+	tRNA (Gly)
YALI0A13673g	YALI1_A13713g	mRNA	YALI1A	1369867	1371354	-	highly similar to uniprot|Q6CGE4 Yarrowia lipolytica YALI0A20020g
	YALI1_A13737g	mRNA	YALI1A	1371593	1373470	-
	YALI1_A13749g	mRNA	YALI1A	1374428	1374919	-
	YALI1_A13775g	mRNA	YALI1A	1377541	1378311	+
	YALI1_A13785g	mRNA	YALI1A	1378489	1378841	+
YALI0A13717r	YALI1_A13831r	tRNA	YALI1A	1383156	1383244	+	tRNA Asp (GTC),codon recognized: GAC
YALI0A13761r	YALI1_A13837r	tRNA	YALI1A	1383641	1383723	-	codon recognized: AAG,tRNA Lys (CTT)
YALI0A13805r	YALI1_A13841r	tRNA	YALI1A	1384059	1384145	-	tRNA Pro (AGG),codon recognized: CCU
YALI0A13849g	YALI1_A13845g	mRNA	YALI1A	1384541	1384813	+	no similarity
YALI0A13871r	YALI1_A13862r	tRNA	YALI1A	1386253	1386343	+	tRNA Phe (GAA),codon recognized: UUC
YALI0A13915g	YALI1_A13871g	Pseudo mRNA	YALI1A	1386913	1387089	-	no similarity possibly noncoding
YALI0A13937g	YALI1_A13877g	mRNA	YALI1A	1387689	1388264	+	no similarity
	YALI1_A13884r	ncRNA	YALI1A	1388367	1388445	-
YALI0A13959r	YALI1_A13885r	tRNA	YALI1A	1388445	1388532	+	tRNA Trp (CCA)
YALI0A14003r	YALI1_A13888r	tRNA	YALI1A	1388786	1388855	+	tRNA Val (AAC)
	YALI1_A13903g	mRNA	YALI1A	1390312	1390872	+
YALI0A14025r	YALI1_A13923r	tRNA	YALI1A	1392280	1392364	+	tRNA Gln (CTG),codon recognized: CAG
YALI0A14069g	YALI1_A13962g	mRNA	YALI1A	1396238	1397029	+	similar to uniprot|P38224 Saccharomyces cerevisiae YBR040W FIG1 required for efficient mating,similar to Saccharomyces cerevisiae FIG1 (YBR040W)%3B ancestral locus Anc_3.242
YALI0A14091r	YALI1_A13973r	tRNA	YALI1A	1397292	1397363	-	codon recognized: AUG,tRNA iMet (CAT)
YALI0A14113r	YALI1_A13982r	tRNA	YALI1A	1398245	1398335	+	codon recognized: UUC,tRNA Phe (GAA)
YALI0A14157g	YALI1_A13994g	mRNA	YALI1A	1398759	1399340	-	similar to Saccharomyces cerevisiae YHR100C%3B ancestral locus Anc_5.403, weakly similar to uniprot|P38812 Saccharomyces cerevisiae YHR100c
YALI0A14168r	YALI1_A13996r	tRNA	YALI1A	1399560	1399655	-	tRNA Ser (GCT),codon recognized: AGC
	YALI1_A14020g	mRNA	YALI1A	1402040	1402316	+
YALI0A14212g	YALI1_A14024g	mRNA	YALI1A	1402376	1403905	+	similar to uniprot|Q96WT5 Aspergillus oryzae Maltose permease
YALI0A14234g	YALI1_A14079g	mRNA	YALI1A	1406286	1407938	-	weakly similar to uniprot|AAN15615 Arabidopsis thaliana Putative 4-coumarate:CoA ligase 2 and to uniprot|P38137 Saccharomyces cerevisiae YBR222c PCS60 AMP- binding protein peroxisomal
YALI0A14256g	YALI1_A14099g	mRNA	YALI1A	1409945	1410883	+	no similarity
	YALI1_A14109g	mRNA	YALI1A	1410909	1411315	+
YALI0A14278r	YALI1_A14118r	tRNA	YALI1A	1411857	1411943	+	tRNA Pro (AGG),codon recognized: CCU
	YALI1_A14127g	mRNA	YALI1A	1412545	1412910	-
	YALI1_A14131g	mRNA	YALI1A	1413116	1413424	+
	YALI1_A14141g	mRNA	YALI1A	1413580	1414074	-
	YALI1_A14150g	mRNA	YALI1A	1414888	1415153	-
YALI0A14322g	YALI1_A14162g	mRNA	YALI1A	1415198	1416250	-	weakly similar to uniprot|Q6C8R9 Yarrowia lipolytica YALI0D17512g
YALI0A14344r	YALI1_A14171r	tRNA	YALI1A	1417091	1417162	+	tRNA iMet (CAT) ,codon recognized: AUG
YALI0A14366g	YALI1_A14189g	mRNA	YALI1A	1418379	1418957	-	no similarity
YALI0A14388g	YALI1_A14199g	mRNA	YALI1A	1419960	1420994	+	some similarities with CA3816|IPF4017 Candida albicans unknown function
YALI0A14410r	YALI1_A14215r	tRNA	YALI1A	1421453	1421540	-	tRNA Asp (GTC),codon recognized: GAC
YALI0A14454g	YALI1_A14228g	mRNA	YALI1A	1421985	1422842	-	weakly similar to wi|NCU07869.1 Neurospora crassa NCU07869.1 predicted protein,similar to Saccharomyces cerevisiae NSG1 (YHR133C) and NSG2 (YNL156C)%3B ancestral locus Anc_2.108
	YALI1_A14237g	mRNA	YALI1A	1423674	1424189	+
YALI0A14476g	YALI1_A14259g	mRNA	YALI1A	1424878	1425936	-	some similarities with CA4130|IPF20009 Candida albicans unknown function,similar to Saccharomyces cerevisiae OPY1 (YBR129C)%3B ancestral locus Anc_3.392
	YALI1_A14274g	mRNA	YALI1A	1427292	1427645	-
YALI0A14498g	YALI1_A14287g	mRNA	YALI1A	1428683	1429204	+	similar to uniprot|Q03677 Saccharomyces cerevisiae YMR009w,similar to Saccharomyces cerevisiae ADI1 (YMR009W)%3B ancestral locus Anc_7.113
	YALI1_A14292g	mRNA	YALI1A	1429241	1429600	+
YALI0A14520g	YALI1_A14305g	mRNA	YALI1A	1430502	1431830	+	no similarity
YALI0A14542g	YALI1_A14345g	mRNA	YALI1A	1434512	1436455	+	uniprot|Q8WZL8 Yarrowia lipolytica Transcriptional repressor
YALI0A14564g	YALI1_A14368g	mRNA	YALI1A	1436861	1437559	+	no similarity
	YALI1_A14377g	mRNA	YALI1A	1437689	1438165	+
YALI0A14586g	YALI1_A14390g	mRNA	YALI1A	1439010	1440917	+	similar to Saccharomyces cerevisiae NGG1 (YDR176W)%3B ancestral locus Anc_8.374, weakly similar to uniprot|P32494 Saccharomyces cerevisiae YDR176w NGG1 general transcriptional adaptor or co-activator
	YALI1_A14414g	mRNA	YALI1A	1441334	1442738	-
	YALI1_A14430g	mRNA	YALI1A	1442838	1443263	-
	YALI1_A14458g	mRNA	YALI1A	1445825	1446185	+
	YALI1_A14483g	mRNA	YALI1A	1448311	1448626	+
	YALI1_A14510g	mRNA	YALI1A	1450611	1451072	-
YALI0A14608g	YALI1_A14513g	mRNA	YALI1A	1451346	1454963	+	weakly similar to CA4833|IPF1216 Candida albicans IPF1216 unknown function
YALI0A14630g	YALI1_A14568g	mRNA	YALI1A	1455119	1456675	-	weakly similar to wi|NCU07387.1 Neurospora crassa NCU07387.1 hypothetical protein
YALI0A14652r	YALI1_A14586r	tRNA	YALI1A	1458504	1458577	-	codon recognized: GUU,tRNA Val (AAC)
YALI0A14674g	YALI1_A14596g	mRNA	YALI1A	1459578	1460425	+	similar to Saccharomyces cerevisiae YCT1 (YLL055W), similar to uniprot|P15365 Saccharomyces cerevisiae DAL5 allantoate permease relics
YALI0A14707g	YALI1_A14658g	mRNA	YALI1A	1460736	1465652	-	weakly similar to uniprot|Q09725 Schizosaccharomyces pombe Sister chromatid cohesion protein mis4,similar to Saccharomyces cerevisiae SCC2 (YDR180W)%3B ancestral locus Anc_8.381
YALI0A14740g	YALI1_A14670g	mRNA	YALI1A	1467049	1468413	+	weakly similar to uniprot|Q03984 Saccharomyces cerevisiae YDR179wa hypothetical protein,similar to Saccharomyces cerevisiae YDR179W-A%3B ancestral locus Anc_8.379
	YALI1_A14691g	mRNA	YALI1A	1469089	1469365	+
YALI0A14762g	YALI1_A14703g	mRNA	YALI1A	1470278	1470961	+	some similarities with wi|NCU08342.1 Neurospora crassa NCU08342.1 hypothetical protein
YALI0A14784g	YALI1_A14721g	mRNA	YALI1A	1471620	1472033	-	similar to Saccharomyces cerevisiae TIM18 (YOR297C)%3B ancestral locus Anc_8.767, some similarities with uniprot|P37298 Saccharomyces cerevisiae YDR178w SDH4 succinate dehydrogenase membrane anchor subunit for SDH2P
YALI0A14806g	YALI1_A14736g	mRNA	YALI1A	1473637	1475061	+	similar to uniprot|P11913 Neurospora crassa Mitochondrial processing peptidase beta subunit
	YALI1_A14772g	mRNA	YALI1A	1477249	1477788	+
YALI0A14839g	YALI1_A14783g	mRNA	YALI1A	1478295	1481957	+	weakly similar to uniprot|P32361 Saccharomyces cerevisiae YHR079c IRE1 protein
YALI0A14861g	YALI1_A14826g	mRNA	YALI1A	1482655	1485897	+	weakly similar to CA4834|IPF1217 Candida albicans unknown function
YALI0A14883g	YALI1_A14882g	mRNA	YALI1A	1488263	1490188	+	weakly similar to uniprot|P38731 Saccharomyces cerevisiae YHL040c ARN1 ferrichrome-type siderophore transporter
YALI0A14894r	YALI1_A14905r	rRNA	YALI1A	1490529	1490647	+	5S RNA
YALI0A14905g	YALI1_A14922g	mRNA	YALI1A	1491014	1492102	-	weakly similar to uniprot|Q6CBL4 Yarrowia lipolytica YALI0C17589g
YALI0A14927g	YALI1_A14989g	mRNA	YALI1A	1498303	1498878	-	no similarity possibly noncoding
YALI0A14949g	YALI1_A14999g	mRNA	YALI1A	1499635	1499943	-	weakly similar to uniprot|Q54222 Streptomyces galbus Putative RNaseH
YALI0A14971g	YALI1_A15017t	RetroElement	YALI1A	1500545	1504064	-	Transposon:MudrA(mutyl), AJ621548 Yarrowia lipolytica transposon Mutyl MudrA relics
YALI0A14971g	YALI1_A15040t	RetroElement	YALI1A	1500545	1504064	-	Transposon:MudrA(mutyl), AJ621548 Yarrowia lipolytica transposon Mutyl MudrA relics
YALI0A15026g	YALI1_A15045g	mRNA	YALI1A	1504502	1505244	+	no similarity
YALI0A15026g	YALI1_A15053g	mRNA	YALI1A	1505336	1506331	+	no similarity
YALI0A15059g	YALI1_A15073g	mRNA	YALI1A	1506499	1507176	-	weakly similar to uniprot|Q9UST8 Schizosaccharomyces pombe Ribonuclease H
YALI0A15081g	YALI1_A15079g	mRNA	YALI1A	1507963	1508628	+	similar to Saccharomyces cerevisiae YJL218W, similar to uniprot|Q09707 Schizosaccharomyces pombe Putative acetyltransferase
YALI0A15103g	YALI1_A15105g	mRNA	YALI1A	1510489	1512252	+	weakly similar to uniprot|Q7S557 Neurospora crassa NCU03295.1 hypothetical protein
YALI0A15125g	YALI1_A15132g	mRNA	YALI1A	1513230	1514963	+	similar to uniprot|P25297 Saccharomyces cerevisiae YML123c PHO84 Inorganic phosphate transporter
	YALI1_A15172g	mRNA	YALI1A	1516950	1517398	-
	YALI1_A15178g	mRNA	YALI1A	1517733	1517996	-
	YALI1_A15185g	mRNA	YALI1A	1518564	1519025	+
	YALI1_A15192g	mRNA	YALI1A	1519221	1519658	+
YALI0A15147g	YALI1_A15227g	mRNA	YALI1A	1522737	1523783	+	similar to uniprot|Q9UW06 Yarrowia lipolytica Alcohol dehydrogenase 3,similar to Saccharomyces cerevisiae ADH6 (YMR318C)
YALI0A15169g	YALI1_A15274g	mRNA	YALI1A	1527423	1528823	+	no similarity
YALI0A15191r	YALI1_A15297r	tRNA	YALI1A	1529681	1529769	+	tRNA Ser (AGA)
	YALI1_A15302r	ncRNA	YALI1A	1530163	1530249	-
YALI0A15213r	YALI1_A15303r	tRNA	YALI1A	1530250	1530335	-	codon recognized: UGG,tRNA Trp (CCA)
	YALI1_A15311g	mRNA	YALI1A	1530610	1531110	-
YALI0A15257g	YALI1_A15349g	mRNA	YALI1A	1533006	1534892	-	no similarity
	YALI1_A15366g	mRNA	YALI1A	1536642	1537121	+
	YALI1_A15373g	mRNA	YALI1A	1537222	1537562	-
YALI0A15279r	YALI1_A15382r	tRNA	YALI1A	1538248	1538336	+	tRNA Tyr (GTA),codon recognized: UAC
YALI0A15323r	YALI1_A15391r	tRNA	YALI1A	1539092	1539163	-	tRNA Ala (TGC) ,codon recognized: GCA
YALI0A15334r	YALI1_A15397r	rRNA	YALI1A	1539652	1539772	-	5S RNA
YALI0A15345g	YALI1_A15414g	mRNA	YALI1A	1541451	1543334	+	no similarity
	YALI1_A15437g	mRNA	YALI1A	1543588	1543900	-
YALI0A15378g	YALI1_A15461g	mRNA	YALI1A	1545619	1546104	-	no similarity
YALI0A15400g	YALI1_A15482g	mRNA	YALI1A	1547642	1548175	-	weakly similar to uniprot|Q92QU2 Rhizobium meliloti Putative acetyltransferase protein
YALI0A15422g	YALI1_A15497g	mRNA	YALI1A	1549092	1549769	-	no similarity
YALI0A15433g	YALI1_A15507g	mRNA	YALI1A	1550493	1550747	-	gnl|GLV|YALI0A15433g [Yarrowia lipolytica] similar to uniprot|Q91V16 Growth hormone-inducible soluble protein (Mus musculus adult male testis cDNA
YALI0A15444g	YALI1_A15515g	mRNA	YALI1A	1551503	1552042	+	some similarities with uniprot|Q929M8 Listeria innocua Hypothetical protein lin2246
	YALI1_A15523g	mRNA	YALI1A	1552174	1552555	-
YALI0A15466g	YALI1_A15528g	mRNA	YALI1A	1552834	1553364	+	similar to uniprot|Q6CGW7 Yarrowia lipolytica YALI0A15444g
YALI0A15488g	YALI1_A15544g	mRNA	YALI1A	1554446	1556026	+	uniprot|O74133 Yarrowia lipolytica ALK7 cytochrome P450 CYP52 family member
YALI0A15510r	YALI1_A15564r	tRNA	YALI1A	1556288	1556387	-	tRNA Leu (AAG),codon recognized: CUU
YALI0A15554g	YALI1_A15584g	mRNA	YALI1A	1556538	1558385	-	weakly similar to uniprot|O94459 Schizosaccharomyces pombe Hypothetical protein
YALI0A15576g	YALI1_A15624g	mRNA	YALI1A	1560526	1562445	-	similar to uniprot|Q07824 Saccharomyces cerevisiae YLL028w TPO1 polyamine transport protein
	YALI1_A15633g	mRNA	YALI1A	1562847	1563332	-
YALI0A15598g	YALI1_A15666g	mRNA	YALI1A	1566842	1567021	-	no similarity possibly noncoding
YALI0A15642g	YALI1_A15675g	mRNA	YALI1A	1567495	1567720	-	no similarity
YALI0A15664r	YALI1_A15682r	tRNA	YALI1A	1568146	1568227	-	codon recognized: UCU,tRNA Ser (AGA)
YALI0A15686g	YALI1_A15720g	mRNA	YALI1A	1569113	1572058	-	similar to uniprot|P89105 Saccharomyces cerevisiae YOL145c CTR9 required for G1 cyclin expression,similar to Saccharomyces cerevisiae CTR9 (YOL145C)%3B ancestral locus Anc_3.5
YALI0A15708g	YALI1_A15722g	mRNA	YALI1A	1572257	1573792	+	similar to Saccharomyces cerevisiae NOP8 (YOL144W)%3B ancestral locus Anc_3.6, weakly similar to uniprot|Q08287 Saccharomyces cerevisiae YOL144w 60S ribosome subunit biogenesis protein NOP8
YALI0A15730r	YALI1_A15740r	tRNA	YALI1A	1573931	1574002	-	tRNA Thr (AGT) ,codon recognized: ACU
YALI0A15752g	YALI1_A15766g	mRNA	YALI1A	1576600	1576971	+	no similarity
YALI0A15774g	YALI1_A15784g	mRNA	YALI1A	1577050	1578441	-	similar to uniprot|P47159 Saccharomyces cerevisiae YJR124c
	YALI1_A15813g	mRNA	YALI1A	1580648	1581343	-
YALI0A15818r	YALI1_A15835r	tRNA	YALI1A	1583384	1583475	-	tRNA Ile (AAT),codon recognized: AUU
YALI0A15862r	YALI1_A15843r	tRNA	YALI1A	1584284	1584355	+	codon recognized: UGC,tRNA Cys (GCA)
YALI0A15884g	YALI1_A15846g	mRNA	YALI1A	1584611	1585309	+	similar to uniprot|Q10430 Schizosaccharomyces pombe Hypothetical protein,similar to Saccharomyces cerevisiae SPC25 (YER018C)%3B ancestral locus Anc_1.71
YALI0A15928r	YALI1_A15875r	tRNA	YALI1A	1587556	1587629	+	tRNA Met (CAT)
YALI0A15906g	YALI1_A15863g	mRNA	YALI1A	1586053	1586595	+	similar to Saccharomyces cerevisiae YPR1 (YDR368W) and GCY1 (YOR120W)%3B ancestral locus Anc_5.434,similar to uniprot|P14065 Saccharomyces cerevisiae YOR120w GCY1 galactose-induced protein of aldo/keto reductase family
YALI0A15950g	YALI1_A15879g	mRNA	YALI1A	1587959	1590526	+	similar to Saccharomyces cerevisiae HIS4 (YCL030C)%3B ancestral locus Anc_1.45, similar to uniprot|P00815 Saccharomyces cerevisiae YCL030c HIS4 phosphoribosyl-AMP cyclohydrolase/phosphoribosyl-ATP pyrophosphatase/histidinol dehydrogenase
YALI0A15972g	YALI1_A15925g	mRNA	YALI1A	1592476	1593492	+	similar to Saccharomyces cerevisiae FBP1 (YLR377C)%3B ancestral locus Anc_4.227, uniprot|Q7Z8Q0 Yarrowia lipolytica Fructose-1 6- bisphosphatase similar to uniprot|P09201 Saccharomyces cerevisiae YLR377c and similar to uniprot|P14065 YOR120W Saccharomyces cerevisiae
YALI0A15994r	YALI1_A15953r	tRNA	YALI1A	1595346	1595419	+	codon recognized: GUU,tRNA Val (AAC)
YALI0A16016g	YALI1_A15961g	mRNA	YALI1A	1595648	1596076	-	no similarity
YALI0A16038g	YALI1_A15978g	mRNA	YALI1A	1597858	1598739	-	highly similar to uniprot|Q6C9L7 Yarrowia lipolytica YALI0D10104g
YALI0A16060g	YALI1_A16004g	mRNA	YALI1A	1600467	1601927	+	similar to Saccharomyces cerevisiae MCH1 (YDL054C)%3B ancestral locus Anc_4.229, weakly similar to uniprot|Q07376 Saccharomyces cerevisiae YDL054c MCH1
	YALI1_A16020g	mRNA	YALI1A	1602166	1602282	-
YALI0A16082g	YALI1_A16028g	mRNA	YALI1A	1602290	1602805	-	weakly similar to uniprot|Q9UST8 Schizosaccharomyces pombe Ribonuclease H
	YALI1_A16031g	mRNA	YALI1A	1602906	1603184	-
YALI0A16104r	YALI1_A16050r	tRNA	YALI1A	1605031	1605115	+	codon recognized: AAG,tRNA Lys (CTT)
YALI0A16126r	YALI1_A16068r	rRNA	YALI1A	1606681	1606799	-	5S RNA
YALI0A16148g	YALI1_A16075g	mRNA	YALI1A	1607078	1607488	-	some similarities with uniprot|Q9UST8 Schizosaccharomyces pombe Ribonuclease H
YALI0A16170g	YALI1_A16095g	mRNA	YALI1A	1608569	1609495	-	no similarity
YALI0A16214g	YALI1_A16121g	mRNA	YALI1A	1611058	1612152	-	weakly similar to uniprot|P53832 Saccharomyces cerevisiae YNL283C Cell wall integrity and stress response component 2 precursor
	YALI1_A16136g	mRNA	YALI1A	1613668	1614007	+
	YALI1_A16145g	mRNA	YALI1A	1614386	1614681	-
	YALI1_A16178g	mRNA	YALI1A	1614783	1617872	-
YALI0A16291g	YALI1_A16215g	mRNA	YALI1A	1619038	1621503	-	weakly similar to uniprot|Q06681 Saccharomyces cerevisiae YDR326c
	YALI1_A16230g	mRNA	YALI1A	1622938	1623267	-
YALI0A16313g	YALI1_A16264g	mRNA	YALI1A	1625855	1626373	-	no similarity
YALI0A16335r	YALI1_A16274r	tRNA	YALI1A	1627351	1627438	-	tRNA Asp (GTC),codon recognized: GAC
YALI0A16379g	YALI1_A16292g	mRNA	YALI1A	1629259	1630308	+	uniprot|Q9UW06 Yarrowia lipolytica Alcohol dehydrogenase 3
	YALI1_A16303g	mRNA	YALI1A	1630360	1630654	+
	YALI1_A16314g	mRNA	YALI1A	1631213	1631839	-
YALI0A16401g	YALI1_A16335g	mRNA	YALI1A	1633550	1634173	+	no similarity
YALI0A16423g	YALI1_A16392g	mRNA	YALI1A	1635762	1639205	-	weakly similar to uniprot|Q6CE33 Yarrowia lipolytica YALI0B18942g
YALI0A16445g	YALI1_A16422g	mRNA	YALI1A	1642253	1644268	+	similar to uniprot|Q877A0 Aspergillus oryzae amine oxidase
YALI0A16467g	YALI1_A16461g	mRNA	YALI1A	1645772	1646152	-	similar to uniprot|Q07789 Saccharomyces cerevisiae YDR031w Chromosome IV reading frame ORF YDR031W,similar to Saccharomyces cerevisiae MIC14 (YDR031W)%3B ancestral locus Anc_3.260
YALI0A16489g	YALI1_A16466g	mRNA	YALI1A	1646742	1647674	+	similar to uniprot|Q9HDZ9 Schizosaccharomyces pombe Conserved hypothetical protein putative glycoprotein
YALI0A16511g	YALI1_A16485g	mRNA	YALI1A	1648638	1649270	+	no similarity
	YALI1_A16496g	mRNA	YALI1A	1649579	1649881	+
YALI0A16566g	YALI1_A16501g	mRNA	YALI1A	1649949	1650161	-	some similarities with wi|NCU02000.1 Neurospora crassa NCU02000.1 hypothetical protein,similar to Saccharomyces cerevisiae YSF3 (YNL138W-A)%3B ancestral locus Anc_2.126
YALI0A16588g	YALI1_A16509g	mRNA	YALI1A	1651722	1656353	+	weakly similar to uniprot|P53552 Saccharomyces cerevisiae YNL139c RLR1 regulatory protein,similar to Saccharomyces cerevisiae RLR1 (YNL139C)%3B ancestral locus Anc_2.125
YALI0A16599r	YALI1_A16583r	rRNA	YALI1A	1658206	1658326	-	5S RNA
	YALI1_A16593g	mRNA	YALI1A	1658788	1659303	-
YALI0A16610g	YALI1_A16618g	mRNA	YALI1A	1659986	1661791	-	weakly similar to uniprot|Q871S2 Neurospora crassa Related to acid sphingomyelinase
YALI0A16632r	YALI1_A16628r	tRNA	YALI1A	1662779	1662860	+	codon recognized: AAG,tRNA Lys (CTT)
YALI0A16676r	YALI1_A16633r	tRNA	YALI1A	1663276	1663349	-	tRNA Met (CAT) ,codon recognized: AUG
YALI0A16698g	YALI1_A16642g	mRNA	YALI1A	1664174	1665292	+	similar to Saccharomyces cerevisiae YPR118W%3B ancestral locus Anc_3.451, similar to uniprot|Q06489 Saccharomyces cerevisiae YPR118w
YALI0A16720g	YALI1_A16681g	mRNA	YALI1A	1666108	1668114	-	no similarity
	YALI1_A16698g	Pseudo mRNA	YALI1A	1669535	1669805	+
YALI0A16753g	YALI1_A16712g	mRNA	YALI1A	1670763	1673624	-	weakly similar to uniprot|Q04740 Saccharomyces cerevisiae YMR234w RNH1 ribonuclease H RnaseH domain protein
YALI0A16775g	YALI1_A16745g	mRNA	YALI1A	1674149	1674798	-	weakly similar to uniprot|P47017 Saccharomyces cerevisiae YJL124c LSM1 Sm-like (Lsm) protein,similar to Saccharomyces cerevisiae LSM1 (YJL124C)%3B ancestral locus Anc_1.230
YALI0A16797g	YALI1_A16770g	mRNA	YALI1A	1675081	1676979	-	weakly similar to uniprot|Q92331|VPS5_YEAST Vacuolar protein sorting-associated protein(YOR069w)
YALI0A16819g	YALI1_A16787g	mRNA	YALI1A	1678687	1680060	+	weakly similar to uniprot|P43093 Candida albicans Candidapepsin 4 precursor (Aspartate protease 4)
	YALI1_A16808g	mRNA	YALI1A	1680536	1680893	-
	YALI1_A16809g	mRNA	YALI1A	1680934	1681248	+
	YALI1_A16826g	mRNA	YALI1A	1682632	1683084	+
	YALI1_A16832g	mRNA	YALI1A	1683209	1683515	+
	YALI1_A16843g	mRNA	YALI1A	1684291	1684927	+
	YALI1_A16863g	mRNA	YALI1A	1686319	1686819	+
YALI0A16841g	YALI1_A16891g	mRNA	YALI1A	1689152	1690546	+	weakly similar to uniprot|P41696 Saccharomyces cerevisiae YOR113w AZF1 asparagine-rich zinc finger protein
	YALI1_A16918g	mRNA	YALI1A	1691771	1692052	-
	YALI1_A16938g	mRNA	YALI1A	1693352	1693837	-
	YALI1_A16944g	mRNA	YALI1A	1694402	1694784	+
	YALI1_A16950g	mRNA	YALI1A	1694811	1695162	-
	YALI1_A16952g	mRNA	YALI1A	1695233	1695638	+
YALI0A16863g	YALI1_A16988g	mRNA	YALI1A	1697890	1698789	-	similar to Saccharomyces cerevisiae FLX1 (YIL134W)%3B ancestral locus Anc_2.227, similar to uniprot|P40464 Saccharomyces cerevisiae YIL134w Mitochondrial FAD carrier protein FLX1
	YALI1_A16991g	mRNA	YALI1A	1699103	1699672	+
YALI0A16868g	YALI1_A16999g	Pseudo mRNA	YALI1A	1699774	1699938	-	gnl|GLV|YALI0A16868g [Yarrowia lipolytica] similar to uniprot|P53507 Saccharomyces cerevisiae YNL070w TOM7 Translocase of outer membrane 7 kDa subunit,similar to Saccharomyces cerevisiae TOM7 (YNL070W)%3B ancestral locus Anc_2.226
YALI0A16907r	YALI1_A17008r	tRNA	YALI1A	1700786	1700876	+	codon recognized: CGA,tRNA Arg (TCG)
YALI0A16951r	YALI1_A17035r	tRNA	YALI1A	1703514	1703590	+	tRNA Val (AAC)
YALI0A16973r	YALI1_A17037r	tRNA	YALI1A	1703736	1703843	+	tRNA Leu (AAG)
YALI0A17020g	YALI1_A17085g	mRNA	YALI1A	1704762	1709104	-	no similarity
	YALI1_A17103g	mRNA	YALI1A	1710313	1711052	+
YALI0A17039g	YALI1_A17118g	mRNA	YALI1A	1711265	1711789	-	no similarity
YALI0A17061g	YALI1_A17123g	mRNA	YALI1A	1712016	1712360	-	similar to DEHA0C06897g Debaryomyces hansenii,similar to Saccharomyces cerevisiae DAD2 (YKR083C)%3B ancestral locus Anc_5.676
YALI0A17083r	YALI1_A17126r	tRNA	YALI1A	1712661	1712741	+	tRNA Gly (TCC),codon recognized: GGA
YALI0A17127g	YALI1_A17177g	mRNA	YALI1A	1712915	1718232	-	similar to uniprot|P22137 Saccharomyces cerevisiae YGL206c CHC1 Clathrin heavy chain,similar to Saccharomyces cerevisiae CHC1 (YGL206C)%3B ancestral locus Anc_3.515
YALI0A17149g	YALI1_A17234g	mRNA	YALI1A	1721366	1723339	-	weakly similar to uniprot|P38724 Saccharomyces cerevisiae YHL047c TAF1 siderophore transporter for triacetylfusarinine C
	YALI1_A17239g	mRNA	YALI1A	1723936	1724465	+
YALI0A17171g	YALI1_A17289g	mRNA	YALI1A	1724746	1728960	-	similar to uniprot|P53049 Saccharomyces cerevisiae YGR281w YOR1 ATP-binding cassette transporter protein
	YALI1_A17320g	mRNA	YALI1A	1731557	1732258	-
YALI0A17193g	YALI1_A17328g	mRNA	YALI1A	1732814	1734340	+	no similarity
YALI0A17215g	YALI1_A17348g	mRNA	YALI1A	1734849	1735760	+	no similarity
YALI0A17237g	YALI1_A17383g	mRNA	YALI1A	1737853	1738296	-	weakly similar to uniprot|Q871C2 Neurospora crassa NCU07197.1 predicted protein
YALI0A17259g	YALI1_A17401g	mRNA	YALI1A	1739535	1740131	-	no similarity
YALI0A17281g	YALI1_A17419g	mRNA	YALI1A	1740844	1741812	-	similar to uniprot|Q8X8M5 Escherichia coli Orf hypothetical protein
YALI0A17292g	YALI1_A17433g	mRNA	YALI1A	1742239	1743294	-	weakly similar to uniprot|P40507 Saccharomyces cerevisiae YIL079c
YALI0A17314g	YALI1_A17450g	mRNA	YALI1A	1743829	1744986	-	similar to uniprot|Q9P3X9 Neurospora crassa Peptidyl- prolyl cis-trans isomerase
YALI0A17336g	YALI1_A17470g	mRNA	YALI1A	1746464	1747036	-	similar to uniprot|P43563 Saccharomyces cerevisiae YFL034C-B MOB2 component of the RAM signaling network, localizes and activates the Ace2p in the daughter cell nucleus to direct daughter cell-specific transcription of several genes involved in cell separation%3B Mob1p-like protein,similar to Saccharomyces cerevisiae MOB2 (YFL034C-B)%3B ancestral locus Anc_8.29
YALI0A17358g	YALI1_A17486g	mRNA	YALI1A	1748627	1750111	+	weakly similar to uniprot|P39937 Saccharomyces cerevisiae YER007w PAC2 involved in the stabilization of microtubles,similar to Saccharomyces cerevisiae PAC2 (YER007W)%3B ancestral locus Anc_7.151
YALI0A17380g	YALI1_A17511g	mRNA	YALI1A	1750315	1750857	-	similar to uniprot|P89886 Saccharomyces cerevisiae YER007ca,similar to Saccharomyces cerevisiae TMA20 (YER007C-A)%3B ancestral locus Anc_7.152
YALI0A17402r	YALI1_A17512r	tRNA	YALI1A	1751249	1751320	+	codon recognized: GAA,tRNA Glu (TTC)
YALI0A17424g	YALI1_A17515g	mRNA	YALI1A	1751595	1753193	+	weakly similar to uniprot|P42841 Saccharomyces cerevisiae YNL317w PFS2 polyadenylation factor I subunit 2 required for mRNA 3'-end processing bridges two mRNA 3'- end processing factors
YALI0A17446g	YALI1_A17546g	mRNA	YALI1A	1753935	1754612	-	no similarity
	YALI1_A17551g	mRNA	YALI1A	1754775	1755131	-
YALI0A17468g	YALI1_A17570g	mRNA	YALI1A	1755912	1756985	-	similar to uniprot|P07143 Saccharomyces cerevisiae YOR065w CYT1 cytochrome-c1,similar to Saccharomyces cerevisiae CYT1 (YOR065W)%3B ancestral locus Anc_5.666
YALI0A17490g	YALI1_A17583g	mRNA	YALI1A	1758346	1760136	+	no similarity,similar to Saccharomyces cerevisiae YNG1 (YOR064C)%3B ancestral locus Anc_5.665
YALI0A17512g	YALI1_A17622g	mRNA	YALI1A	1760388	1762271	-	similar to uniprot|P40351 Saccharomyces cerevisiae YOR067c ALG8 Dolichyl pyrophosphate Glc1Man9GlcNAc2 alpha- 1 3-glucosyltransferase,similar to Saccharomyces cerevisiae ALG8 (YOR067C)%3B ancestral locus Anc_5.669
YALI0A17534g	YALI1_A17640g	mRNA	YALI1A	1762363	1763886	-	weakly similar to uniprot|P53389 Saccharomyces cerevisiae YNR055c HOL1 member of major facilitator superfamily multidrug-resistance protein subfamily 1
YALI0A17556g	YALI1_A17651g	mRNA	YALI1A	1765125	1765760	+	no similarity
YALI0A17578g	YALI1_A17671g	mRNA	YALI1A	1767096	1770803	+	some similarities with uniprot|P32019 Type II inositol- 1 4 5-trisphosphate 5-phosphatase precursor and other Phosphoinositide 5-phosphatase,similar to Saccharomyces cerevisiae INP54 (YOL065C)%3B ancestral locus Anc_3.155
YALI0A17600g	YALI1_A17720g	mRNA	YALI1A	1771021	1772034	-	similar to Saccharomyces cerevisiae ERV41 (YML067C)%3B ancestral locus Anc_4.330, weakly similar to uniprot|Q04651 Saccharomyces cerevisiae YML067c ERV41 component of copii vesicles involved in transport between the ER and golgi complex
	YALI1_A17724g	mRNA	YALI1A	1772342	1772629	-
YALI0A17622r	YALI1_A17732r	tRNA	YALI1A	1773129	1773221	-	tRNA Ile (AAT),codon recognized: AUU
YALI0A17666g	YALI1_A17749g	mRNA	YALI1A	1774912	1776459	+	weakly similar to uniprot|P53322 Saccharomyces cerevisiae YGR260w TNA1 similarity to allantoate transport protein
YALI0A17688r	YALI1_A17766r	tRNA	YALI1A	1776559	1776630	-	codon recognized: UGC,tRNA Cys (GCA)
YALI0A17710r	YALI1_A17781r	tRNA	YALI1A	1778097	1778178	+	codon recognized: AAG,tRNA Lys (CTT)
YALI0A17754r	YALI1_A17788r	tRNA	YALI1A	1778727	1778800	-	tRNA Ala (AGC) ,codon recognized: GCU
YALI0A17776g	YALI1_A17824g	mRNA	YALI1A	1779483	1782440	-	no similarity
	YALI1_A17876t	RetroElement	YALI1A	1784644	1787634	-	Partial Line element
YALI0A17809g	YALI1_A17927g	mRNA	YALI1A	1790117	1792753	-	similar to Saccharomyces cerevisiae PSY2 (YNL201C)%3B ancestral locus Anc_2.48, weakly similar to uniprot|P40164 Saccharomyces cerevisiae YNL201c
YALI0A17831g	YALI1_A17957g	mRNA	YALI1A	1795707	1796312	+	no similarity
	YALI1_A17983g	mRNA	YALI1A	1798337	1798665	+
YALI0A17853g	YALI1_A18010g	mRNA	YALI1A	1799865	1801040	-	no similarity
YALI0A17853g	YALI1_A18036g	mRNA	YALI1A	1801579	1803672	-	similar to Saccharomyces cerevisiae NET1 (YJL076W) and TOF2 (YKR010C)%3B ancestral locus Anc_1.294, no similarity
YALI0A17875g	YALI1_A18062g	mRNA	YALI1A	1804666	1806267	-	similar to uniprot|Q04458 Saccharomyces cerevisiae YMR110c aldehyde-dehydrogenase like protein
YALI0A17897g	YALI1_A18076g	mRNA	YALI1A	1807104	1807670	-	no similarity
YALI0A17919g	YALI1_A18133g	mRNA	YALI1A	1813283	1815023	+	similar to uniprot|P38288 Saccharomyces cerevisiae YBR162c (TOS1)
	YALI1_A18156g	Pseudo mRNA	YALI1A	1815625	1815805	+
YALI0A17941g	YALI1_A18166g	mRNA	YALI1A	1816584	1818434	+	highly similar to uniprot|Q03195 Saccharomyces cerevisiae YDR091c RLI1,similar to Saccharomyces cerevisiae RLI1 (YDR091C)%3B ancestral locus Anc_8.227
YALI0A17946g	YALI1_A18188g	mRNA	YALI1A	1818809	1819218	+	gnl|GLV|YALI0A17946g [Yarrowia lipolytica] weakly similar to uniprot|Q7RVJ6 Neurospora crassa NADH- ubiquinone oxidoreductase 12 KD subunit precursor (ComplexI-12KD)
	YALI1_A18196g	mRNA	YALI1A	1819587	1819916	+
	YALI1_A18204g	mRNA	YALI1A	1820240	1820627	-
	YALI1_A18225r	rRNA	YALI1A	1822537	1822654	+
YALI0A17963g	YALI1_A18219g	mRNA	YALI1A	1821887	1822172	+	highly similar to uniprot|Q6CHJ4 Yarrowia lipolytica YALI0A08195g
YALI0A17985g	YALI1_A18273g	mRNA	YALI1A	1825151	1827295	-	weakly similar to uniprot|P14906 Saccharomyces cerevisiae YOR254c SEC63 ER protein-translocation complex subunit NPL1
YALI0A18007g	YALI1_A18286g	mRNA	YALI1A	1828592	1830262	+	similar to uniprot|Q99257 Saccharomyces cerevisiae YPL169c MEX67 factor for nuclear mRNA export
YALI0A18029g	YALI1_A18315g	mRNA	YALI1A	1831000	1831548	-	no similarity
YALI0A18062g	YALI1_A18344g	mRNA	YALI1A	1832896	1834419	-	similar to Saccharomyces cerevisiae ERG5 (YMR015C)%3B ancestral locus Anc_2.562, similar to uniprot|P54781 Saccharomyces cerevisiae YMR015c ERG5 C-22 sterol desaturase
	YALI1_A18374r	rRNA	YALI1A	1837322	1837447	-
	YALI1_A18375r	tRNA	YALI1A	1837452	1837527	-	tRNA (Pseudo),codon recognized: CUC
YALI0A18073r	YALI1_A18377r	rRNA	YALI1A	1837637	1837761	-	5S RNA
YALI0A18084r	YALI1_A18378r	tRNA	YALI1A	1837766	1837847	-	codon recognized: GAG,tRNA Glu (CTC)
YALI0A18139g	YALI1_A18414g	mRNA	YALI1A	1839109	1841439	-	no similarity
	YALI1_A18426g	mRNA	YALI1A	1842291	1842644	-
YALI0A18161g	YALI1_A18439g	mRNA	YALI1A	1842674	1843831	-	weakly similar to uniprot|O74919 Schizosaccharomyces pombe Rna binding protein-putative pre mRNA splicing factor and to to uniprot|P38151 Saccharomyces cerevisiae YBR233w PAB1-binding protein 2
	YALI1_A18443g	mRNA	YALI1A	1844305	1844766	+
	YALI1_A18451g	mRNA	YALI1A	1845084	1845502	+
	YALI1_A18463g	mRNA	YALI1A	1846047	1846485	-
	YALI1_A18466g	mRNA	YALI1A	1846561	1846890	+
	YALI1_A18470g	mRNA	YALI1A	1846962	1847438	+
	YALI1_A18489g	mRNA	YALI1A	1848354	1848836	-
YALI0A18183g	YALI1_A18514g	mRNA	YALI1A	1849749	1851383	-	similar to uniprot|P19807 Saccharomyces cerevisiae YGL077c HNM1 choline permease
YALI0A18205g	YALI1_A18557g	mRNA	YALI1A	1855664	1857201	+	similar to uniprot|P32905 Saccharomyces cerevisiae YGR214w NAB1A 40S ribosomal protein p40 homolog A,similar to Saccharomyces cerevisiae RPS0A (YGR214W) and RPS0B (YLR048W)%3B ancestral locus Anc_5.116
	YALI1_A18590g	mRNA	YALI1A	1858492	1859007	-
	YALI1_A18605g	mRNA	YALI1A	1860464	1860714	+
YALI0A18227g	YALI1_A18622g	mRNA	YALI1A	1861274	1862137	-	similar to Saccharomyces cerevisiae BIM1 (YER016W)%3B ancestral locus Anc_7.167, similar to uniprot|P40013 Saccharomyces cerevisiae YER016w BIM1 binding to microtubules
YALI0A18249g	YALI1_A18660g	mRNA	YALI1A	1865999	1867033	+	some similarities with DEHA-IPF3000.1 Debaryomyces hansenii DEHA0D15576g
	YALI1_A18671g	mRNA	YALI1A	1867085	1867393	+
	YALI1_A18675g	mRNA	YALI1A	1867462	1867718	+
	YALI1_A18692g	mRNA	YALI1A	1869127	1869640	+
	YALI1_A18719g	mRNA	YALI1A	1871912	1872209	+
	YALI1_A18728g	mRNA	YALI1A	1872802	1873078	+
	YALI1_A18732g	mRNA	YALI1A	1873182	1873574	+
YALI0A18271g	YALI1_A18752g	mRNA	YALI1A	1875163	1878078	+	no similarity
YALI0A18293g	YALI1_A18805g	mRNA	YALI1A	1879293	1880450	-	similar to Saccharomyces cerevisiae SEN54 (YPL083C)%3B ancestral locus Anc_8.559, weakly similar to uniprot|Q02825 Saccharomyces cerevisiae YPL083c SEN54 tRNA splicing endonuclease alpha subunit
YALI0A18315g	YALI1_A18817g	mRNA	YALI1A	1881695	1882306	+	similar to Saccharomyces cerevisiae SGF11 (YPL047W)%3B ancestral locus Anc_8.496, no similarity
YALI0A18337g	YALI1_A18847g	mRNA	YALI1A	1883735	1884634	-	similar to uniprot|Q12354 Saccharomyces cerevisiae YLR118c similarity to several esterases singleton,similar to Saccharomyces cerevisiae YLR118C%3B ancestral locus Anc_8.314
YALI0A18359g	YALI1_A18897g	mRNA	YALI1A	1888540	1889688	-	similar to Saccharomyces cerevisiae YPL066W%3B ancestral locus Anc_8.530, similar to uniprot|Q7SC90 Neurospora crassa NCU08511.1 hypothetical protein
YALI0A18381g	YALI1_A18915g	mRNA	YALI1A	1891485	1894319	+	weakly similar to uniprot|P48059 Homo sapiens PINCH protein (Particularly interesting new Cys-His protein)
	YALI1_A19010g	mRNA	YALI1A	1900844	1901148	-
YALI0A18403g	YALI1_A19025g	mRNA	YALI1A	1902465	1904567	+	no similarity
YALI0A18425g	YALI1_A19070g	mRNA	YALI1A	1905393	1906994	-	similar to uniprot|Q881B2 Pseudomonas syringae Xenobiotic compound monooxygenase(DszA family)
	YALI1_A19089g	mRNA	YALI1A	1908687	1909160	-
	YALI1_A19096g	mRNA	YALI1A	1909534	1910121	+
	YALI1_A19123g	mRNA	YALI1A	1911772	1912278	-
YALI0A18447g	YALI1_A19152g	Pseudo mRNA	YALI1A	1915174	1915350	+	no similarity possibly noncoding
	YALI1_A19195g	mRNA	YALI1A	1919503	1919973	+
YALI0A18469g	YALI1_A19214g	mRNA	YALI1A	1920486	1921337	-	uniprot|Q99160 Yarrowia lipolytica Homeobox protein HOY1
YALI0A18469g	YALI1_A19220g	mRNA	YALI1A	1920486	1922017	-	uniprot|Q99160 Yarrowia lipolytica Homeobox protein HOY1
	YALI1_A19249g	mRNA	YALI1A	1924565	1924956	-
YALI0A18524g	YALI1_A19398g	mRNA	YALI1A	1938799	1939695	-	no similarity
YALI0A18546g	YALI1_A19419g	mRNA	YALI1A	1941908	1942258	+	no similarity
YALI0A18568g	YALI1_A19428g	mRNA	YALI1A	1942837	1943907	+	similar to Saccharomyces cerevisiae CWC27 (YPL064C)%3B ancestral locus Anc_8.528, weakly similar to uniprot|Q02770 Saccharomyces cerevisiae YPL064c CWC27 putative peptidyl-prolyl cis- trans isomerase
	YALI1_A19441g	mRNA	YALI1A	1944033	1944297	-
YALI0A18590g	YALI1_A19459g	mRNA	YALI1A	1944375	1945835	-	similar to uniprot|Q7S3A6 Neurospora crassa probable dis1-suppressing protein kinase dsk1
YALI0A18612g	YALI1_A19483g	mRNA	YALI1A	1948244	1949029	+	similar to uniprot|P32496 Saccharomyces cerevisiae YFR052w NIN1 26S proteasome regulatory subunit,similar to Saccharomyces cerevisiae RPN12 (YFR052W)%3B ancestral locus Anc_3.580
YALI0A18634g	YALI1_A19515g	mRNA	YALI1A	1949979	1951502	-	no similarity
YALI0A18656g	YALI1_A19526g	mRNA	YALI1A	1952597	1953291	+	weakly similar to DEHA0B03113g Debaryomyces hansenii
YALI0A18678g	YALI1_A19549g	mRNA	YALI1A	1954197	1954929	-	no similarity,similar to Saccharomyces cerevisiae YPL107W%3B ancestral locus Anc_8.591
YALI0A18700g	YALI1_A19563g	mRNA	YALI1A	1956227	1958431	+	weakly similar to DEHA0D17149g Debaryomyces hansenii IPF 2883.1
YALI0A18722g	YALI1_A19595g	mRNA	YALI1A	1958686	1959426	-	similar to Saccharomyces cerevisiae VPS28 (YPL065W)%3B ancestral locus Anc_8.529, uniprot|Q8WZL1 Yarrowia lipolytica Vps28 protein
YALI0A18744g	YALI1_A19650g	mRNA	YALI1A	1963845	1967818	-	weakly similar to uniprot|Q03897 Saccharomyces cerevisiae YDR128w
YALI0A18744g	YALI1_A19675g	mRNA	YALI1A	1964989	1967427	-	weakly similar to uniprot|Q03897 Saccharomyces cerevisiae YDR128w,similar to Saccharomyces cerevisiae YDR128W%3B ancestral locus Anc_8.288
YALI0A18766g	YALI1_A19725g	mRNA	YALI1A	1969858	1972461	-	weakly similar to uniprot|P48582 Saccharomyces cerevisiae YPL084w BRO1 required for normal response to nutrient limitation
YALI0A18788g	YALI1_A19731g	mRNA	YALI1A	1973027	1974397	+	weakly similar to uniprot|O59668 Schizosaccharomyces pombe Hypothetical zf-C3HC4 zinc finger protein,similar to Saccharomyces cerevisiae RMD5 (YDR255C)%3B ancestral locus Anc_8.495
YALI0A18810g	YALI1_A19759g	mRNA	YALI1A	1975923	1977404	+	similar to uniprot|P00729 Saccharomyces cerevisiae YMR297w PRC1 carboxypeptidase y serine-type protease
YALI0A18832g	YALI1_A19795g	mRNA	YALI1A	1977760	1979478	-	similar to uniprot|Q9URL7 Candida albicans Peptide transport protein
	YALI1_A19798g	mRNA	YALI1A	1979545	1979912	-
YALI0A18854r	YALI1_A19821r	tRNA	YALI1A	1982109	1982198	+	tRNA Thr (TGT),codon recognized: ACA
YALI0A18898g	YALI1_A19829g	mRNA	YALI1A	1982848	1984254	+	weakly similar to uniprot|Q96UB6 Neurospora crassa Conserved hypothetical protein,similar to Saccharomyces cerevisiae SSH4 (YKL124W)%3B ancestral locus Anc_2.448
YALI0A18920g	YALI1_A19862g	mRNA	YALI1A	1984522	1986210	-	similar to uniprot|P38776 Saccharomyces cerevisiae YHR048w related to multidrug resistance proteins
YALI0A18942g	YALI1_A19885g	mRNA	YALI1A	1987896	1988456	-	similar to Saccharomyces cerevisiae SRP21 (YKL122C)%3B ancestral locus Anc_2.449, some similarities with uniprot|P32342 Saccharomyces cerevisiae YKL122c SRP21 signal recognition particle subunit
YALI0A18964g	YALI1_A19898g	mRNA	YALI1A	1989739	1990338	+	no similarity
YALI0A18986g	YALI1_A19924g	mRNA	YALI1A	1990776	1992715	-	similar to Saccharomyces cerevisiae YHL017W and PTM1 (YKL039W)%3B ancestral locus Anc_2.552, weakly similar to uniprot|P32857 Saccharomyces cerevisiae YKL039w PTM1 member of the major facilitator superfamily
YALI0A19008g	YALI1_A19965g	mRNA	YALI1A	1993599	1996445	-	similar to Saccharomyces cerevisiae PEP3 (YLR148W)%3B ancestral locus Anc_8.359, similar to uniprot|Q9C2Y9 Emericella nidulans DigA protein
YALI0A19030g	YALI1_A19974g	mRNA	YALI1A	1997390	1998223	+	similar to uniprot|P43321 Saccharomyces cerevisiae YLR147c SMD3 spliceosomal snRNA-associated Sm core protein required for pre-mRNA splicing,similar to Saccharomyces cerevisiae SMD3 (YLR147C)%3B ancestral locus Anc_8.358
YALI0A19052g	YALI1_A19989g	mRNA	YALI1A	1998877	2001570	+	weakly similar to uniprot|P89102 Saccharomyces cerevisiae YDR166c SEC5 required for exocytosis,similar to Saccharomyces cerevisiae SEC5 (YDR166C)%3B ancestral locus Anc_8.357
YALI0A19074g	YALI1_A20063g	mRNA	YALI1A	2001975	2006520	-	similar to Saccharomyces cerevisiae GDB1 (YPR184W)%3B ancestral locus Anc_7.541, similar to uniprot|O93808 Saccharomyces cerevisiae YPR184W Oligo-1 4-1 4-glucantransferase / amylo-1 6- glucosidase
YALI0A19096g	YALI1_A20089g	mRNA	YALI1A	2008919	2009860	+	similar to Saccharomyces cerevisiae HTD2 (YHR067W)%3B ancestral locus Anc_5.341, weakly similar to to uniprot|Q89E40 Bradyrhizobium japonicum Hypothetical cytosolic protein
YALI0A19118g	YALI1_A20113g	mRNA	YALI1A	2011294	2011893	+	no similarity
YALI0A19140g	YALI1_A20129g	mRNA	YALI1A	2012079	2012861	-	similar to Saccharomyces cerevisiae YLR003C%3B ancestral locus Anc_5.228, similar to uniprot|Q07897 Saccharomyces cerevisiae YLR003c
YALI0A19162g	YALI1_A20131g	mRNA	YALI1A	2013314	2014663	+	no similarity
YALI0A19184g	YALI1_A20149g	mRNA	YALI1A	2014900	2016006	+	weakly similar to CAGL0D03916g Candida glabrata,similar to Saccharomyces cerevisiae PIH1 (YHR034C)%3B ancestral locus Anc_5.317
YALI0A19206g	YALI1_A20176g	mRNA	YALI1A	2016193	2017895	-	similar to Saccharomyces cerevisiae PRO1 (YDR300C) and YHR033W%3B ancestral locus Anc_5.318, similar to uniprot|P32264 Saccharomyces cerevisiae YDR300c PRO1 glutamate 5-kinase
YALI0A19228g	YALI1_A20201g	mRNA	YALI1A	2020063	2021430	+	similar to uniprot|Q9P7F3 Schizosaccharomyces pombe Ammonium transporter
YALI0A19250g	YALI1_A20221g	mRNA	YALI1A	2022062	2022703	+	no similarity
YALI0A19272g	YALI1_A20229g	mRNA	YALI1A	2022941	2023453	+	no similarity
	YALI1_A20242g	mRNA	YALI1A	2023774	2024341	-
YALI0A19316g	YALI1_A20247g	mRNA	YALI1A	2024436	2024657	-	no similarity
YALI0A19338g	YALI1_A20258g	mRNA	YALI1A	2025426	2025797	-	no similarity
YALI0A19360g	YALI1_A20283g	mRNA	YALI1A	2026610	2028298	-	no similarity
YALI0A19404g	YALI1_A20320g	mRNA	YALI1A	2029715	2033453	-	similar to uniprot|Q00416 Saccharomyces cerevisiae YLR430w SEN1 positive effector of tRNA-splicing endonuclease,similar to Saccharomyces cerevisiae SEN1 (YLR430W)%3B ancestral locus Anc_4.310
YALI0A19404g	YALI1_A20353g	mRNA	YALI1A	2033405	2035246	-	similar to uniprot|Q00416 Saccharomyces cerevisiae YLR430w SEN1 positive effector of tRNA-splicing endonuclease
YALI0A19426g	YALI1_A20370g	mRNA	YALI1A	2036330	2036998	-	similar to uniprot|P34227 Saccharomyces cerevisiae YBL064c strong similarity to thiol-specific antioxidant enzyme
YALI0A19448g	YALI1_A20398g	mRNA	YALI1A	2038377	2039777	-	weakly similar to uniprot|P38067 Saccharomyces cerevisiae YBR006w UGA2 succinate semialdehyde dehydrogenase
YALI0A19470g	YALI1_A20408g	mRNA	YALI1A	2040725	2043324	+	similar to uniprot|Q06440 Saccharomyces cerevisiae YLR429w CRN1 a coronin that promotes actin polymerization and crosslinking to microtubules,similar to Saccharomyces cerevisiae MDV1 (YJL112W) and CAF4 (YKR036C)%3B ancestral locus Anc_1.247
YALI0A19492g	YALI1_A20441g	mRNA	YALI1A	2043656	2044458	-	similar to uniprot|Q7SGF7 Neurospora crassa NCU00965.1 predicted protein,similar to Saccharomyces cerevisiae SPC2 (YML055W)%3B ancestral locus Anc_4.307
YALI0A19514g	YALI1_A20453g	mRNA	YALI1A	2045288	2047045	+	similar to uniprot|Q06436 Saccharomyces cerevisiae YLR427w,similar to Saccharomyces cerevisiae MAG2 (YLR427W)%3B ancestral locus Anc_4.308
YALI0A19536g	YALI1_A20484g	mRNA	YALI1A	2047348	2048400	-	similar to Saccharomyces cerevisiae YLR426W%3B ancestral locus Anc_4.306, weakly similar to uniprot|Q873D6 Neurospora crassa B17B1.060
YALI0A19558g	YALI1_A20528g	mRNA	YALI1A	2051037	2052686	-	similar to uniprot|P32837 Saccharomyces cerevisiae YDL210W GABA-specific permease (GABA-specific transport protein)
YALI0A19580g	YALI1_A20558g	mRNA	YALI1A	2057134	2059692	+	weakly similar to uniprot|P39109 Saccharomyces cerevisiae YDR135c YCF1 glutathione S-conjugate transporter (vacuolar)
YALI0A19602g	YALI1_A20602g	mRNA	YALI1A	2060148	2060716	+	similar to Saccharomyces cerevisiae FPR2 (YDR519W)%3B ancestral locus Anc_1.28, similar to uniprot|Q38935 Arabidopsis thaliana FK506- binding protein 2-1 precursor (EC 5.2.1.8) (Peptidyl- prolyl cis- transisomerase) (PPiase) (Rotamase) (15 kDa FKBP)(FKBP-15-1)
YALI0A19624g	YALI1_A20611g	mRNA	YALI1A	2061033	2062248	+	weakly similar to uniprot|P25576 Saccharomyces cerevisiae YCL047c Hypothetical 29.7 kDa protein in APA1/DTP-PDI1 intergenic region,similar to Saccharomyces cerevisiae YCL047C%3B ancestral locus Anc_1.27
YALI0A19646g	YALI1_A20631g	mRNA	YALI1A	2063035	2064969	+	weakly similar to uniprot|O14064 Schizosaccharomyces pombe Bir1 protein (Chromosome segregation protein cut17),similar to Saccharomyces cerevisiae BIR1 (YJR089W)%3B ancestral locus Anc_7.460
YALI0A19668g	YALI1_A20685g	mRNA	YALI1A	2065999	2068470	-	weakly similar to uniprot|Q12221 Saccharomyces cerevisiae YPR042c PUF2 similarity to JSN1P,similar to Saccharomyces cerevisiae JSN1 (YJR091C) and PUF2 (YPR042C)%3B ancestral locus Anc_7.462
YALI0A19690g	YALI1_A20739g	mRNA	YALI1A	2073913	2074485	+	no similarity
	YALI1_A20760g	mRNA	YALI1A	2075998	2076336	+
YALI0A19712g	YALI1_A20793g	mRNA	YALI1A	2077420	2079288	-	similar to Saccharomyces cerevisiae CDC27 (YBL084C)%3B ancestral locus Anc_7.412, similar to uniprot|P10505 Schizosaccharomyces pombe Nuclear scaffold-like protein p76
YALI0A19734g	YALI1_A20822g	mRNA	YALI1A	2080710	2082239	-	no similarity
	YALI1_A20839g	mRNA	YALI1A	2083524	2084051	-
YALI0A19756g	YALI1_A20849g	mRNA	YALI1A	2084485	2084871	-	similar to Saccharomyces cerevisiae LSM4 (YER112W)%3B ancestral locus Anc_7.410, weakly similar to uniprot|P40070 Saccharomyces cerevisiae YER112w USS1 Sm-like (Lsm) protein
YALI0A19778g	YALI1_A20855g	mRNA	YALI1A	2085436	2087334	+	similar to Saccharomyces cerevisiae SWI4 (YER111C)%3B ancestral locus Anc_7.409, weakly similar to uniprot|P39678 Saccharomyces cerevisiae YDL056w MBP1 transcription factor subunit of the MBF factor
YALI0A19800g	YALI1_A20884g	mRNA	YALI1A	2087421	2088287	-	similar to Saccharomyces cerevisiae YGR117C%3B ancestral locus Anc_3.466, no similarity
YALI0A19822g	YALI1_A20902g	mRNA	YALI1A	2088950	2090098	-	weakly similar to uniprot|Q9HEF4 Neurospora crassa Conserved hypothetical protein
YALI0A19844g	YALI1_A20937g	mRNA	YALI1A	2093722	2095854	+	weakly similar to uniprot|Q01371 Neurospora crassa White collar 1 protein (WC1)
YALI0A19866g	YALI1_A20965g	mRNA	YALI1A	2096058	2096507	-	no similarity
YALI0A19888g	YALI1_A20995g	mRNA	YALI1A	2098253	2099488	-	similar to CA4004|IPF4256 Candida albicans unknown function
YALI0A19910g	YALI1_A21000g	mRNA	YALI1A	2100003	2100866	+	similar to uniprot|P47137 Saccharomyces cerevisiae Probable oxidoreductase YJR096W
	YALI1_A21012g	mRNA	YALI1A	2101185	2101438	+
YALI0A19932g	YALI1_A21021g	mRNA	YALI1A	2101495	2102028	-	no similarity
YALI0A19954g	YALI1_A21040g	mRNA	YALI1A	2102505	2103950	-	similar to uniprot|P32461 Saccharomyces cerevisiae YKL191w DPH2 diphtheria toxin resistance protein,similar to Saccharomyces cerevisiae DPH2 (YKL191W)%3B ancestral locus Anc_4.293
YALI0A19976g	YALI1_A21043g	mRNA	YALI1A	2104226	2104747	+	similar to uniprot|P25296 Saccharomyces cerevisiae YKL190w CNB1 calcineurin B regulatory subunit,similar to Saccharomyces cerevisiae CNB1 (YKL190W)%3B ancestral locus Anc_4.292
YALI0A19998g	YALI1_A21057g	mRNA	YALI1A	2105809	2108664	+	highly similar to uniprot|Q6CH17 Yarrowia lipolytica YALI0A13695g
YALI0A20020g	YALI1_A21089g	mRNA	YALI1A	2108913	2110022	+	highly similar to uniprot|Q6CH18 Yarrowia lipolytica YALI0A13673g
YALI0A20064g	YALI1_A21106g	mRNA	YALI1A	2110615	2111796	+	no similarity
YALI0A20086g	YALI1_A21120g	mRNA	YALI1A	2111946	2113331	+	weakly similar to uniprot|P38796 Saccharomyces cerevisiae YHR075c PPE1 ribosomal protein of the small subunit mitochondrial singleton,similar to Saccharomyces cerevisiae PPE1 (YHR075C)%3B ancestral locus Anc_5.358
YALI0A20108g	YALI1_A21156g	mRNA	YALI1A	2113448	2115565	-	similar to Saccharomyces cerevisiae QNS1 (YHR074W)%3B ancestral locus Anc_5.357, highly similar to uniprot|P38795 Saccharomyces cerevisiae YHR074w QNS1 Putative glutamine-dependent NAD(+) synthetase
YALI0A20130g	YALI1_A21175g	mRNA	YALI1A	2115942	2117507	-	similar to uniprot|O74129 Yarrowia lipolytica ALK3 cytochrome P450
YALI0A20152g	YALI1_A21203g	mRNA	YALI1A	2117759	2120287	-	highly similar to uniprot|P32324 Saccharomyces cerevisiae YOR133w and highly similar to uniprot|P32324 Saccharomyces cerevisiae YDR385W EFT1 translation elongation factor eEF2
YALI0A20174g	YALI1_A21236g	mRNA	YALI1A	2123660	2126062	+	no similarity
YALI0A20207g	YALI1_A21265g	mRNA	YALI1A	2126524	2127318	+	some similarities with uniprot|Q9P3G4 Neurospora crassa Conserved hypothetical protein
YALI0A20229r	YALI1_A21277r	tRNA	YALI1A	2127674	2127764	+	codon recognized: AUU,tRNA Ile (AAT)
YALI0A20273g	YALI1_A21283g	mRNA	YALI1A	2128283	2130370	+	weakly similar to uniprot|P38993 Saccharomyces cerevisiae YMR058w FET3 cell surface ferroxidase (high affinity )
YALI0A20295g	YALI1_A21311g	mRNA	YALI1A	2130990	2131736	+	similar to Saccharomyces cerevisiae CPD1 (YGR247W)%3B ancestral locus Anc_5.79, weakly similar to uniprot|P53314 Saccharomyces cerevisiae YGR247w CPD1 Cyclic nucleotide PhosphoDiesterase
YALI0A20328g	YALI1_A21345g	mRNA	YALI1A	2132212	2134434	-	similar to uniprot|P20448 Saccharomyces cerevisiae YJL033w HCA4 can suppress the U14 snoRNA rRNA processing function
YALI0A20350g	YALI1_A21372g	mRNA	YALI1A	2137162	2138166	+	uniprot|Q9P8F7 Yarrowia lipolytica Triacylglycerol lipase precursor
YALI0A20372g	YALI1_A21409g	mRNA	YALI1A	2138259	2140871	-	similar to Saccharomyces cerevisiae HUL5 (YGL141W)%3B ancestral locus Anc_2.335, weakly similar to uniprot|P53119 Saccharomyces cerevisiae YGL141w HUL ubiquitin-protein ligase
YALI0A20394g	YALI1_A21420g	mRNA	YALI1A	2141538	2142014	-	similar to Saccharomyces cerevisiae DAP1 (YPL170W)%3B ancestral locus Anc_8.701, weakly similar to uniprot|Q12091 Saccharomyces cerevisiae YPL170W relared to C.elegans LIM homeobox protein
YALI0A20416g	YALI1_A21449g	mRNA	YALI1A	2142514	2144889	-	similar to Saccharomyces cerevisiae TRE2 (YOR256C) and TRE1 (YPL176C)%3B ancestral locus Anc_8.702, weakly similar to uniprot|Q08919 Saccharomyces cerevisiae YPL176c SSP134 related to transferrin receptor protein
YALI0A20438g	YALI1_A21477g	mRNA	YALI1A	2147677	2149541	+	similar to uniprot|P36091 Saccharomyces cerevisiae YKL046C Hypothetical 49.6 kDa protein in ELM1-PRI2 intergenic region
YALI0A20460g	YALI1_A21499g	mRNA	YALI1A	2149916	2150551	+	no similarity
YALI0A20482g	YALI1_A21509g	mRNA	YALI1A	2150866	2152152	+	similar to uniprot|P32363 Saccharomyces cerevisiae YPL175w SPT14 N-acetylglucosaminyltransferase,similar to Saccharomyces cerevisiae SPT14 (YPL175W)%3B ancestral locus Anc_8.703
YALI0A20504g	YALI1_A21550g	mRNA	YALI1A	2152172	2154997	-	similar to Saccharomyces cerevisiae NIP100 (YPL174C)%3B ancestral locus Anc_8.704, weakly similar to uniprot|Q8WZS2 Neurospora crassa Dynactin (150 kDa dynein-associated polypeptide) ro-3
YALI0A20518g	YALI1_A21554g	mRNA	YALI1A	2155429	2155991	+	similar to uniprot|P06704 Saccharomyces cerevisiae YOR257w CDC31 spindle pole body component centrin,similar to Saccharomyces cerevisiae CDC31 (YOR257W)%3B ancestral locus Anc_8.705
YALI0A20526g	YALI1_A21565g	mRNA	YALI1A	2156504	2157409	+	some similarities with uniprot|P36534 Saccharomyces cerevisiae YPL173W Mitochondrial 60S ribosomal protein L40 (YmL40),similar to Saccharomyces cerevisiae MRPL40 (YPL173W)%3B ancestral locus Anc_8.706
YALI0A20548g	YALI1_A21594g	mRNA	YALI1A	2159422	2160612	+	no similarity
YALI0A20570g	YALI1_A21617g	mRNA	YALI1A	2160696	2161646	-	similar to uniprot|Q08913 Saccharomyces cerevisiae YOR390w
YALI0A20592g	YALI1_A21620g	mRNA	YALI1A	2162039	2162692	+	no similarity
YALI0A20614g	YALI1_A21630g	mRNA	YALI1A	2162925	2164406	+	similar to Saccharomyces cerevisiae RRP9 (YPR137W)%3B ancestral locus Anc_3.474, similar to uniprot|Q06506 Saccharomyces cerevisiae YPR137W of the beta-transducin family of guanine nucleotide-binding
YALI0A20636g	YALI1_A21654g	mRNA	YALI1A	2165386	2168052	+	similar to Saccharomyces cerevisiae CTF4 (YPR135W)%3B ancestral locus Anc_3.473, some similarities with uniprot|Q01454 Saccharomyces cerevisiae YPR135w POB1 DNA-directed DNA polymerase alpha- binding protein
YALI0A20658g	YALI1_A21696g	mRNA	YALI1A	2168179	2169609	-	no similarity
YALI0A20680g	YALI1_A21711g	mRNA	YALI1A	2170590	2171108	-	similar to uniprot|P21976 Neurospora crassa NADH- ubiquinone oxidoreductase 20.8 kDa subunit
YALI0A20702g	YALI1_A21720g	mRNA	YALI1A	2171961	2173547	+	similar to uniprot|P48837 Saccharomyces cerevisiae YGR119c NUP57 nuclear pore protein,similar to Saccharomyces cerevisiae NUP57 (YGR119C)%3B ancestral locus Anc_3.471
	YALI1_A21740g	Pseudo mRNA	YALI1A	2173868	2173987	-	similar to Saccharomyces cerevisiae TOM5 (YPR133W-A)%3B ancestral locus Anc_3.469
YALI0A20724g	YALI1_A21746g	mRNA	YALI1A	2174532	2175776	+	similar to uniprot|Q06505 Saccharomyces cerevisiae YPR133c,similar to Saccharomyces cerevisiae SPN1 (YPR133C)%3B ancestral locus Anc_3.468
YALI0A20746g	YALI1_A21775g	mRNA	YALI1A	2177093	2177383	-	highly similar to uniprot|P32827 Saccharomyces cerevisiae YPR132W 40S ribosomal protein S23 (S28) (YS14) (RP37),similar to Saccharomyces cerevisiae YNR036C%3B ancestral locus Anc_6.352
YALI0A20768g	YALI1_A21797g	mRNA	YALI1A	2179658	2182510	+	similar to uniprot|P36048 Saccharomyces cerevisiae YKL173w GIN10 U5 snRNP-specific protein
YALI0A20790g	YALI1_A21835g	mRNA	YALI1A	2182558	2183430	-	no similarity
YALI0A20790g	YALI1_A21841g	mRNA	YALI1A	2182558	2184076	-	no similarity
	YALI1_A21852g	mRNA	YALI1A	2184984	2185302	-
YALI0A20812g	YALI1_A21871g	mRNA	YALI1A	2185624	2187090	-	no similarity
YALI0A20834g	YALI1_A21913g	mRNA	YALI1A	2189041	2191308	-	weakly similar to uniprot|Q02959 Saccharomyces cerevisiae YPL116W HOS3 protein,similar to Saccharomyces cerevisiae HOS3 (YPL116W)%3B ancestral locus Anc_8.607
YALI0A20867g	YALI1_A21919g	mRNA	YALI1A	2193019	2193195	+	YALI-IPF40170 YALI0A20856g YALI0A20878g weakly similar to uniprot|Q12159 Saccharomyces cerevisiae YDR381w YRA1 RNA annealing protein,similar to Saccharomyces cerevisiae YRA1 (YDR381W)%3B ancestral locus Anc_5.458
YALI0A20900g	YALI1_A21945g	mRNA	YALI1A	2194514	2196382	+	weakly similar to uniprot|O94674 Schizosaccharomyces pombe Hypothetical protein,similar to Saccharomyces cerevisiae YOR129C%3B ancestral locus Anc_5.457
YALI0A20922g	YALI1_A21970g	mRNA	YALI1A	2197013	2198233	+	similar to Saccharomyces cerevisiae GPI14 (YJR013W)%3B ancestral locus Anc_5.147, similar to wi|NCU06057.1 Neurospora crassa NCU06057. 1
YALI0A20944g	YALI1_A21993g	mRNA	YALI1A	2198374	2199273	-	similar to uniprot|Q8WZW4 Neurospora crassa Related to peroxisomal membrane protein PMP47B
YALI0A20966g	YALI1_A22008g	mRNA	YALI1A	2200822	2201232	+	similar to ca|CA5143|IPF1020 Candida albicans IPF1020
YALI0A20988g	YALI1_A22023g	mRNA	YALI1A	2201340	2202209	-	ancestral locus Anc_5.149, similar to CA5146|CaYMC2 Candida albicans CaYMC2 Carnitine/acylcarnitine translocase
YALI0A21010g	YALI1_A22027g	mRNA	YALI1A	2202671	2203101	+	similar to Saccharomyces cerevisiae YLL014W%3B ancestral locus Anc_5.195, similar to DEHA0G19789g Debaryomyces hansenii IPF 5158.1
YALI0A21032g	YALI1_A22043g	Pseudo mRNA	YALI1A	2203398	2204324	-	similar to uniprot|Q6CDJ9 Yarrowia lipolytica YALI0B23364g
YALI0A21076g	YALI1_A22073g	mRNA	YALI1A	2204692	2207632	-	similar to Saccharomyces cerevisiae YPP1 (YGR198W)%3B ancestral locus Anc_5.142, uniprot|Q96V32 Yarrowia lipolytica Rhf1 required for filamentation
YALI0A21098g	YALI1_A22093g	mRNA	YALI1A	2208757	2209251	-	similar to Saccharomyces cerevisiae MOG1 (YJR074W)%3B ancestral locus Anc_1.529, similar to uniprot|P47123 Saccharomyces cerevisiae YJR074w MOG1 GSP1-interacting protein
YALI0A21120g	YALI1_A22105g	mRNA	YALI1A	2209691	2210482	-	no similarity
YALI0A21131g	YALI1_A22111g	mRNA	YALI1A	2211045	2212670	+	weakly similar to uniprot|Q08912 Saccharomyces cerevisiae Chromosome XV reading frame ORF YOR389W
YALI0A21153g	YALI1_A22129g	mRNA	YALI1A	2212860	2213471	+	similar to Saccharomyces cerevisiae PNC1 (YGL037C)%3B ancestral locus Anc_4.75, similar to uniprot|P53184 Saccharomyces cerevisiae YGL037c PNC1 Related to pyrazinamidase/nicotinamidase
YALI0A21175g	YALI1_A22137g	mRNA	YALI1A	2213698	2215464	+	no similarity
YALI0A21197g	YALI1_A22157g	mRNA	YALI1A	2215702	2217786	+	similar to Saccharomyces cerevisiae ENP2 (YGR145W)%3B ancestral locus Anc_4.77, similar to uniprot|P48234 Saccharomyces cerevisiae YGR145w
YALI0A21241g	YALI1_A22192g	mRNA	YALI1A	2219168	2220898	+	some similarities with DEHA-IPF3316.1 Debaryomyces hansenii DEHA0C17842g
YALI0A21263g	YALI1_A22228g	mRNA	YALI1A	2221156	2222736	-	similar to uniprot|P54783 Saccharomyces cerevisiae YML086c ALO D-arabinono-1 4-lactone oxidase,similar to Saccharomyces cerevisiae ALO1 (YML086C)%3B ancestral locus Anc_8.861
YALI0A21285g	YALI1_A22236g	mRNA	YALI1A	2223531	2224844	+	no similarity
YALI0A21307g	YALI1_A22275g	mRNA	YALI1A	2225725	2227452	-	similar to Saccharomyces cerevisiae PHO84 (YML123C)%3B ancestral locus Anc_8.858, similar to uniprot|P25297 Saccharomyces cerevisiae YML123c PHO84 high-affinity inorganic phosphate/H+ symporter
YALI0A21330g	YALI1_A22330g	mRNA	YALI1A	2232653	2232961	-	weakly similar to CAGL0L02475g Candida glabrata,similar to Saccharomyces cerevisiae GCN4 (YEL009C)%3B ancestral locus Anc_7.131
YALI0A21351g	YALI1_A22369g	mRNA	YALI1A	2236597	2236863	-	no similarity
YALI0A21373g	YALI1_A22393g	mRNA	YALI1A	2238095	2239288	-	no similarity
YALI0A21395g	YALI1_A22415g	mRNA	YALI1A	2241480	2242547	+	no similarity
YALI0A21417g	YALI1_A22440g	mRNA	YALI1A	2243931	2245001	+	similar to uniprot|O74267 Ashbya gossypii Threonine aldolase
YALI0A21439g	YALI1_A22454g	mRNA	YALI1A	2245391	2246509	+	similar to wi|NCU09800.1 Neurospora crassa NCU09800. 1 putative dioxygenase
YALI0A21461g	YALI1_A22496g	mRNA	YALI1A	2247761	2249572	-	similar to Saccharomyces cerevisiae IML2 (YJL082W) and YKR018C%3B ancestral locus Anc_1.285, similar to uniprot|P36114 Saccharomyces cerevisiae YKR018c
	YALI1_A22497g	mRNA	YALI1A	2249654	2250328	+
	YALI1_A22539g	mRNA	YALI1A	2251939	2253870	-	Heat shock protein
	YALI1_A22551g	mRNA	YALI1A	2255085	2255963	+
	YALI1_B00037g	mRNA	YALI1B	3701	4786	+
YALI0B00110g	YALI1_B00049g	mRNA	YALI1B	5120	5650	+	some similarities with uniprot|P40072 Saccharomyces cerevisiae YER116c subunit of the HEX3P-SLX8P complex required for cell growth in the absence of SGS1 or TOP3,similar to Saccharomyces cerevisiae SLX8 (YER116C)%3B ancestral locus Anc_7.416
YALI0B00132g	YALI1_B00082g	mRNA	YALI1B	6825	8255	-	weakly similar to uniprot|P22929 Saccharomycopsis fibuligera Acid protease precursor (EC 3.4.23.-)
	YALI1_B00101g	mRNA	YALI1B	10159	10546	+
	YALI1_B00121g	mRNA	YALI1B	11669	12344	-
YALI0B00154g	YALI1_B00133g	mRNA	YALI1B	13333	14904	+	no similarity
YALI0B00176r	YALI1_B00165r	tRNA	YALI1B	16539	16615	+	codon recognized: ,tRNA Ala (AGC)
YALI0B00198g	YALI1_B00198g	mRNA	YALI1B	16848	19841	-	similar to uniprot|Q02932 Saccharomyces cerevisiae YPL125w KAP120 nuclear transport factor member of karyopherin-beta family,similar to Saccharomyces cerevisiae KAP120 (YPL125W)%3B ancestral locus Anc_8.624
YALI0B00220g	YALI1_B00214g	mRNA	YALI1B	20242	21486	-	similar to uniprot|P39683 Saccharomyces cerevisiae YOR209C Probable nicotinate phosphoribosyltransferase (EC 2.4.2.11),similar to Saccharomyces cerevisiae NPT1 (YOR209C)%3B ancestral locus Anc_8.625
YALI0B00264g	YALI1_B00242g	mRNA	YALI1B	24222	25013	+	similar to Saccharomyces cerevisiae NFU1 (YKL040C)%3B ancestral locus Anc_2.553, similar to uniprot|P32860 Saccharomyces cerevisiae YKL040c NFU1 iron homeostasis
YALI0B00286g	YALI1_B00273g	mRNA	YALI1B	25636	27375	-	similar to Saccharomyces cerevisiae YER140W%3B ancestral locus Anc_8.182, weakly similar to uniprot|P40085 Saccharomyces cerevisiae YER140w
YALI0B00308g	YALI1_B00280g	mRNA	YALI1B	28028	28777	+	similar to Saccharomyces cerevisiae YDR066C and YER139C%3B ancestral locus Anc_8.181, weakly similar to uniprot|P40084 Saccharomyces cerevisiae YER139c
YALI0B00330r	YALI1_B00297r	tRNA	YALI1B	29781	29861	+	codon recognized: GAG,tRNA Glu (CTC)
YALI0B00352r	YALI1_B00298r	rRNA	YALI1B	29866	29984	+	5S RNA
YALI0B00374g	YALI1_B00329g	mRNA	YALI1B	31762	32931	-	weakly similar to uniprot|P22929 Saccharomycopsis fibuligera Acid protease precursor (EC 3.4.23.-)
	YALI1_B00336g	mRNA	YALI1B	33630	34151	+
YALI0B00396g	YALI1_B00357g	mRNA	YALI1B	35709	37448	+	similar to uniprot|Q96WT5 Aspergillus oryzae Maltose permease
	YALI1_B00383g	mRNA	YALI1B	38344	39128	+
YALI0B00418g	YALI1_B00419g	mRNA	YALI1B	41708	41991	-	no similarity
YALI0B00440g	YALI1_B00429g	mRNA	YALI1B	43237	44127	+	no similarity
YALI0B00462g	YALI1_B00448g	mRNA	YALI1B	44906	46066	+	similar to uniprot|Q9UHK6 Homo sapiens Alpha- methylacyl- CoA racemase (EC 5.1.99.4) (2-methylacyl-CoA racemase)
YALI0B00484r	YALI1_B00483r	tRNA	YALI1B	48347	48448	+	tRNA Leu (AAG)
YALI0B00528g	YALI1_B00525g	mRNA	YALI1B	49806	52586	-	similar to Saccharomyces cerevisiae TFC4 (YGR047C)%3B ancestral locus Anc_1.88, similar to uniprot|P33339 Saccharomyces cerevisiae YGR047C Transcription factor tau 131 kDa subunit (TFIIIC 131 kDa subunit)
YALI0B00550g	YALI1_B00539g	mRNA	YALI1B	53927	54706	+	weakly similar to DEHA0C09053g Debaryomyces hansenii IPF 1884.1
YALI0B00572g	YALI1_B00578g	mRNA	YALI1B	56087	57838	-	similar to uniprot|P53128 Saccharomyces cerevisiae YGL125W Methylenetetrahydrofolate reductase 2
	YALI1_B00607g	mRNA	YALI1B	60382	61008	-
YALI0B00594g	YALI1_B00611g	mRNA	YALI1B	61170	63548	+	some similarities with uniprot|P47029 Saccharomyces cerevisiae YJL084C Uncharacterized protein
YALI0B00616g	YALI1_B00675g	mRNA	YALI1B	65821	67902	-	similar to uniprot|P31209 Schizosaccharomyces pombe Polyadenylate-binding protein (Poly(A)-binding protein) (PABP)
	YALI1_B00704g	mRNA	YALI1B	70431	70994	+
	YALI1_B00711g	mRNA	YALI1B	71114	71425	+
	YALI1_B00719g	mRNA	YALI1B	71862	72132	-
	YALI1_B00731g	mRNA	YALI1B	72873	73238	-
	YALI1_B00798g	mRNA	YALI1B	79887	80745	+
	YALI1_B00819g	mRNA	YALI1B	81918	82214	+
YALI0B00814g	YALI1_B00829g	mRNA	YALI1B	82238	82945	-	some similarities with wi|NCU02644.1 Neurospora crassa NCU02644.1 predicted protein
	YALI1_B00858g	mRNA	YALI1B	85863	86265	+
YALI0B00792g	YALI1_B00908g	mRNA	YALI1B	90874	91777	+	uniprot|Q6CG53 Yarrowia lipolytica YALI0B00792g NADH- ubiquinone reductase accessory subunit 18.5 kDa (complex I)
YALI0B00770g	YALI1_B00977g	mRNA	YALI1B	97350	97664	-	weakly similar to uniprot|Q3E756 Saccharomyces cerevisiae YBL029C-A predicted protein,similar to Saccharomyces cerevisiae YBL029C-A%3B ancestral locus Anc_3.315
	YALI1_B01011g	mRNA	YALI1B	101169	101430	+
	YALI1_B01014g	mRNA	YALI1B	101495	102014	+
YALI0B00748g	YALI1_B01030g	mRNA	YALI1B	102040	103035	-	no similarity
	YALI1_B01060g	mRNA	YALI1B	106043	106445	+
	YALI1_B01065g	mRNA	YALI1B	106525	106884	+
	YALI1_B01069g	mRNA	YALI1B	106923	107262	+
YALI0B00726g	YALI1_B01084g	mRNA	YALI1B	107407	108447	-	highly similar to uniprot|P38791 Saccharomyces cerevisiae YHR068w DYS1 Deoxyhypusine synthase (EC 2.5.1. 46) (DHS),similar to Saccharomyces cerevisiae DYS1 (YHR068W)%3B ancestral locus Anc_5.343
	YALI1_B01127g	mRNA	YALI1B	112563	112891	-
YALI0B00704g	YALI1_B01136g	mRNA	YALI1B	113607	114363	+	highly similar to uniprot|P07170 Saccharomyces cerevisiae YDR226W Adenylate kinase cytosolic (EC 2.7.4.3) (ATP-AMP transphosphorylase),similar to Saccharomyces cerevisiae ADK1 (YDR226W)%3B ancestral locus Anc_8.441
YALI0B00682g	YALI1_B01223g	mRNA	YALI1B	122381	122893	+	no similarity
	YALI1_B01268g	mRNA	YALI1B	126392	126889	-
	YALI1_B01275g	mRNA	YALI1B	127511	127836	+
	YALI1_B01281g	mRNA	YALI1B	127958	128461	-
	YALI1_B01292g	mRNA	YALI1B	128933	129276	-
YALI0B00660g	YALI1_B01317g	mRNA	YALI1B	130737	131762	-	weakly similar to uniprot|Q12151 Saccharomyces cerevisiae YDR213w UPC2 regulatory protein involved in control of sterol uptake
YALI0B00638g	YALI1_B01325g	mRNA	YALI1B	132539	132961	+	similar to uniprot|Q9USH6 Schizosaccharomyces pombe Hypothetical 24.6 kDa protein
	YALI1_B01334g	mRNA	YALI1B	133290	133572	-
	YALI1_B01344g	mRNA	YALI1B	134474	134733	-
	YALI1_B01352g	mRNA	YALI1B	135240	135511	+
	YALI1_B01357g	mRNA	YALI1B	135523	135885	-
YALI0B00836g	YALI1_B01428g	mRNA	YALI1B	141780	142892	-	highly similar to uniprot|Q12265 Saccharomyces cerevisiae YOL061w PRS5 ribose-phosphate pyrophosphokinases
YALI0B00858g	YALI1_B01464g	mRNA	YALI1B	146435	147232	+	weakly similar to uniprot|Q03973 Saccharomyces cerevisiae YDR174w HMO1 Non-histone protein
	YALI1_B01485g	mRNA	YALI1B	148585	148924	+
YALI0B00880g	YALI1_B01511g	mRNA	YALI1B	149385	151127	-	similar to uniprot|P22211 Saccharomyces cerevisiae YNL183c NPR1 ser/thr protein kinase
	YALI1_B01550g	mRNA	YALI1B	154696	155217	-
YALI0B00902g	YALI1_B01552g	mRNA	YALI1B	155292	156605	+	similar to uniprot|Q00664 Emericella nidulans Nuclear migration protein nudF
	YALI1_B01568g	mRNA	YALI1B	156838	157110	+
YALI0B00924g	YALI1_B01578g	mRNA	YALI1B	157881	158354	+	no similarity
YALI0B00946g	YALI1_B01628g	mRNA	YALI1B	161262	162809	-	highly similar to uniprot|Q12499 Saccharomyces cerevisiae YOR310C Nucleolar protein NOP58 (Nucleolar protein NOP5)
YALI0B00968g	YALI1_B01644g	mRNA	YALI1B	164449	165942	+	similar to uniprot|O13701 Schizosaccharomyces pombe Transcription initiation factor TFIID 55 kDa subunit (TAFII-55),similar to Saccharomyces cerevisiae TAF7 (YMR227C)%3B ancestral locus Anc_8.754
YALI0B00990g	YALI1_B01698g	mRNA	YALI1B	167968	169893	-	highly similar to uniprot|Q02892 Saccharomyces cerevisiae YPL093W Nucleolar GTP-binding protein 1
YALI0B01012g	YALI1_B01711g	mRNA	YALI1B	171164	171727	+	no similarity
	YALI1_B01719g	mRNA	YALI1B	171813	172113	-
	YALI1_B01725g	mRNA	YALI1B	172288	172612	-
YALI0B01034g	YALI1_B01752g	mRNA	YALI1B	174317	175258	-	similar to Saccharomyces cerevisiae SUI2 (YJR007W)%3B ancestral locus Anc_5.157, highly similar to uniprot|P56286 Schizosaccharomyces pombe Eukaryotic translation initiation factor 2 alpha subunit (eIF-2- alpha)
	YALI1_B01760g	mRNA	YALI1B	175794	176109	-
	YALI1_B01771g	mRNA	YALI1B	177169	177503	+
YALI0B01056g	YALI1_B01813g	mRNA	YALI1B	178271	181381	-	similar to Saccharomyces cerevisiae YPR097W%3B ancestral locus Anc_3.408, weakly similar to weakly similar to uniprot|Q06839 Saccharomyces cerevisiae YPR097w
	YALI1_B01822g	mRNA	YALI1B	182020	182283	-
	YALI1_B01826g	mRNA	YALI1B	182343	182783	-
YALI0B01078g	YALI1_B01839g	mRNA	YALI1B	183952	186672	+	similar to uniprot|P25635 Saccharomyces cerevisiae YCR057C Periodic tryptophan protein 2
YALI0B01100g	YALI1_B01878g	mRNA	YALI1B	187253	187819	-	no similarity
	YALI1_B01889g	mRNA	YALI1B	188793	189124	-
	YALI1_B01892g	mRNA	YALI1B	189271	189723	+
YALI0B01144g	YALI1_B01903g	mRNA	YALI1B	190071	190695	-	similar to Saccharomyces cerevisiae YLR281C%3B ancestral locus Anc_6.76, weakly similar to uniprot|Q05863 Saccharomyces cerevisiae YLR281c related to polypeptide chain release factors
	YALI1_B01933g	Pseudo mRNA	YALI1B	193315	193504	-
YALI0B01166g	YALI1_B01962g	mRNA	YALI1B	194608	196275	-	similar to Saccharomyces cerevisiae COS111 (YBR203W)%3B ancestral locus Anc_8.526, weakly similar to uniprot|P38308 Saccharomyces cerevisiae YBR203w
YALI0B01188g	YALI1_B02011g	mRNA	YALI1B	201168	202001	+	no similarity
	YALI1_B02021g	mRNA	YALI1B	202143	202516	+
	YALI1_B02035g	mRNA	YALI1B	203539	204331	+
YALI0B01210g	YALI1_B02047g	mRNA	YALI1B	204736	206115	+	no similarity
	YALI1_B02073g	mRNA	YALI1B	207310	207593	-
	YALI1_B02082g	mRNA	YALI1B	208050	208401	-
YALI0B01224g	YALI1_B02091g	mRNA	YALI1B	209160	213906	+	similar to Saccharomyces cerevisiae SPT6 (YGR116W)%3B ancestral locus Anc_3.460, similar to uniprot|P23615 Saccharomyces cerevisiae YGR116w SPT6 transcription elongation protein singleton
YALI0B01254g	YALI1_B02149g	mRNA	YALI1B	214342	214908	-	some similarities with uniprot|Q740M4 Mycobacterium paratuberculosis Dephospho-CoA kinase (Dephosphocoenzyme A kinase)
	YALI1_B02151g	mRNA	YALI1B	215102	215386	+
	YALI1_B02162g	mRNA	YALI1B	216006	216277	-
YALI0B01276g	YALI1_B02177g	mRNA	YALI1B	216593	217606	-	weakly similar to uniprot|P53294 Saccharomyces cerevisiae YGR169c similarity to RIB2P
YALI0B01298g	YALI1_B02194g	mRNA	YALI1B	219410	220999	+	similar to uniprot|Q04458 Saccharomyces cerevisiae YMR110c Related to aldehyde dehydrogenase
YALI0B01320g	YALI1_B02228g	mRNA	YALI1B	222830	225388	+	weakly similar to to DEHA-IPF9278.1 Debaryomyces hansenii DEHA0B02046g
YALI0B01342g	YALI1_B02283g	mRNA	YALI1B	226677	228341	-	similar to uniprot|P49374 Kluyveromyces lactis High- affinity glucose transporter
YALI0B01364g	YALI1_B02345g	mRNA	YALI1B	232227	234518	-	uniprot|Q9P3Y5 Yarrowia lipolytica 3- isopropylmalate dehydratase,similar to Saccharomyces cerevisiae LEU1 (YGL009C)%3B ancestral locus Anc_4.107
YALI0B01386g	YALI1_B02375g	mRNA	YALI1B	237592	239718	+	similar to uniprot|P32795 Saccharomyces cerevisiae YPR024W YME1 protease of the SEC18/CDC48/PAS1 family of ATPases (AAA)
YALI0B01408g	YALI1_B02415g	mRNA	YALI1B	239935	241599	-	similar to uniprot|P30574 Candida albicans Carboxypeptidase Y precursor (EC 3.4.16.5) (Carboxypeptidase YSCY)
YALI0B01430g	YALI1_B02430g	mRNA	YALI1B	243036	244649	+	no similarity
YALI0B01452g	YALI1_B02465g	mRNA	YALI1B	245133	246530	-	similar to Saccharomyces cerevisiae ORC5 (YNL261W)%3B ancestral locus Anc_1.95, similar to CA2749|IPF11465 Candida albicans IPF11465 unknown function
YALI0B01474g	YALI1_B02472g	mRNA	YALI1B	247210	248043	+	similar to uniprot|P28519 Saccharomyces cerevisiae YMR201c RAD14 nucleotide excision repair protein,similar to Saccharomyces cerevisiae RAD14 (YMR201C)%3B ancestral locus Anc_6.296
YALI0B01496r	YALI1_B02482r	tRNA	YALI1B	248243	248332	+	codon recognized: CGA,tRNA Arg (TCG)
YALI0B01540g	YALI1_B02487g	mRNA	YALI1B	248697	249448	-	similar to uniprot|P22289 Saccharomyces cerevisiae YGR183c QCR9 ubiquinol--cytochrome-c reductase subunit 9,similar to Saccharomyces cerevisiae QCR9 (YGR183C)%3B ancestral locus Anc_5.189
YALI0B01562g	YALI1_B02496g	mRNA	YALI1B	249634	250509	+	no similarity
YALI0B01584g	YALI1_B02506g	mRNA	YALI1B	250641	251771	+	some similarities with uniprot|Q9HE07 Schizosaccharomyces pombe conserved hypothetical protein
YALI0B01606g	YALI1_B02533g	mRNA	YALI1B	252199	253344	-	similar to Saccharomyces cerevisiae SWF1 (YDR126W)%3B ancestral locus Anc_8.286, weakly similar to uniprot|Q04629 Saccharomyces cerevisiae YDR126w
YALI0B01628g	YALI1_B02550g	mRNA	YALI1B	255062	257965	+	similar to Saccharomyces cerevisiae MDR1 (YGR100W)%3B ancestral locus Anc_3.444, similar to uniprot|P53258 Saccharomyces cerevisiae YGR100w MIC1 MAC1P interacting protein
YALI0B01650g	YALI1_B02604g	mRNA	YALI1B	260032	260463	-	some similarities with uniprot|Q12305 Saccharomyces cerevisiae YOR285w OR uniprot|Q08742 Saccharomyces cerevisiae YOR286w related to D. melanogaster heat shock protein
YALI0B01672g	YALI1_B02637g	mRNA	YALI1B	262490	263779	-	similar to uniprot|Q8J0Q1 Candida albicans Alpha-1- 2- mannosyltransferase and uniprot|P26725 Saccharomyces cerevisiae YJL139c YUR1 mannosyltransferase P9.2.f9.1
YALI0B01694g	YALI1_B02642g	mRNA	YALI1B	264267	266141	+	similar to Saccharomyces cerevisiae YLR253W%3B ancestral locus Anc_1.383, similar to uniprot|Q06567 Saccharomyces cerevisiae YLR253W Hypothetical 65.9 kDa protein in SSP120-HAP1 intergenic region
YALI0B01716g	YALI1_B02672g	mRNA	YALI1B	267275	267949	+	similar to uniprot|Q848P2 uncultured bacterium Putative acetyltransferase
YALI0B01738g	YALI1_B02696g	mRNA	YALI1B	268478	269608	-	similar to Saccharomyces cerevisiae RTN2 (YDL204W) and RTN1 (YDR233C)%3B ancestral locus Anc_8.454, weakly similar to uniprot|Q04947 Saccharomyces cerevisiae YDR233c RTN1 Reticulon-like protein 1
YALI0B01760g	YALI1_B02717g	mRNA	YALI1B	271813	272419	+	similar to uniprot|P46672 Saccharomyces cerevisiae YGL105w G4P1 protein with specific affinity for G4 quadruplex nucleic acids
YALI0B01771g	YALI1_B02733g	mRNA	YALI1B	273369	275015	+	gnl|GLV|YALI0B01771g [Yarrowia lipolytica] similar to uniprot|Q08108 Saccharomyces cerevisiae YOL011w PLB3_YEAST Lysophospholipase 3 precursor
YALI0B01782g	YALI1_B02767g	mRNA	YALI1B	275337	276650	-	similar to uniprot|Q96VT2 Aspergillus niger prolyl aminopeptidase A (EC 3.4.11.5)
YALI0B01804g	YALI1_B02781g	mRNA	YALI1B	278138	278992	+	weakly similar to uniprot|P47153 Saccharomyces cerevisiae YJR116W Hypothetical 32.0 kDa protein in NNF1- STE24 intergenic region
YALI0B01826g	YALI1_B02806g	mRNA	YALI1B	280069	280647	-	similar to Saccharomyces cerevisiae FMN1 (YDR236C)%3B ancestral locus Anc_8.459, weakly similar to uniprot|Q03778 Saccharomyces cerevisiae YDR236C Hypothetical 24.5 kDa protein
YALI0B01848g	YALI1_B02833g	mRNA	YALI1B	283382	284962	+	uniprot|O74132 Yarrowia lipolytica ALK6 CYP52 family member
	YALI1_B02850g	mRNA	YALI1B	285024	285380	+
YALI0B01870g	YALI1_B02874g	mRNA	YALI1B	285554	287413	-	weakly similar to uniprot|Q12315 Saccharomyces cerevisiae YDL207w RNA export factor GLE1,similar to Saccharomyces cerevisiae GLE1 (YDL207W)%3B ancestral locus Anc_8.460
YALI0B01892g	YALI1_B02881g	mRNA	YALI1B	288168	289061	+	similar to uniprot|P36519 Saccharomyces cerevisiae YDR237W 60S ribosomal protein L7 mitochondrial precursor (YmL7),similar to Saccharomyces cerevisiae MRPL7 (YDR237W)%3B ancestral locus Anc_8.461
YALI0B01914g	YALI1_B02910g	mRNA	YALI1B	289336	291090	-	similar to uniprot|P39709 Saccharomyces cerevisiae YAL067C probable transporter SEO1
YALI0B01936r	YALI1_B02923r	tRNA	YALI1B	292229	292320	-	tRNA Asn (GTT),codon recognized: AAC
YALI0B01980g	YALI1_B02931g	mRNA	YALI1B	293116	294531	+	similar to Saccharomyces cerevisiae MTF1 (YMR228W)%3B ancestral locus Anc_8.755, some similarities with uniprot|P87250 Kluyveromyces lactis mitochondrial replication protein MTF1
YALI0B02002g	YALI1_B02991g	mRNA	YALI1B	295409	299194	-	no similarity
YALI0B02024g	YALI1_B03021g	mRNA	YALI1B	302194	302862	+	similar to uniprot|Q9UST8 Schizosaccharomyces pombe ribonuclease H (EC 3.1.26.4)
YALI0B02046g	YALI1_B03041g	mRNA	YALI1B	302953	304116	-	similar to uniprot|O74517 Schizosaccharomyces pombe Hypothetical protein
YALI0B02068g	YALI1_B03043g	mRNA	YALI1B	304371	304955	+	similar to uniprot|P38304 Saccharomyces cerevisiae YBR193C Hypothetical 25.3 kDa protein in RIM2-MSI1 intergenic region,similar to Saccharomyces cerevisiae MED8 (YBR193C)%3B ancestral locus Anc_8.551
YALI0B02090g	YALI1_B03085g	mRNA	YALI1B	305882	308530	-	similar to uniprot|Q06593 Saccharomyces cerevisiae YPR194c OPT2
YALI0B02112g	YALI1_B03120g	mRNA	YALI1B	312096	312689	+	no similarity
	YALI1_B03160t	nc Retro	YALI1B	316053	316404	+	Partial Line element
YALI0B02156g	YALI1_B03168g	mRNA	YALI1B	316883	317218	+	no similarity
YALI0B02178g	YALI1_B03198g	mRNA	YALI1B	319827	321128	+	similar to uniprot|P23542 Saccharomyces cerevisiae YLR027c AAT2 aspartate aminotransferase
YALI0B02200g	YALI1_B03225g	mRNA	YALI1B	321622	322575	-	no similarity
	YALI1_B03244r	Pseudo tRNA	YALI1B	324437	324517	+	tRNA (Glu)
	YALI1_B03288g	mRNA	YALI1B	328720	329003	-
	YALI1_B03290g	mRNA	YALI1B	329056	329527	+
	YALI1_B03299g	mRNA	YALI1B	329927	330226	+
YALI0B02222g	YALI1_B03314g	mRNA	YALI1B	330950	331435	-	similar to Saccharomyces cerevisiae YAH1 (YPL252C)%3B ancestral locus Anc_6.288, similar to uniprot|Q12184 Saccharomyces cerevisiae YPL252c Adrenodoxin homolog mitochondrial precursor (Mitochondrial ferredoxin)
	YALI1_B03324g	mRNA	YALI1B	332465	333067	+
YALI0B02244g	YALI1_B03335g	mRNA	YALI1B	333570	334824	+	similar to uniprot|Q04338 Saccharomyces cerevisiae YMR197C Vesicle transport v-SNARE protein VTI1,similar to Saccharomyces cerevisiae VTI1 (YMR197C)%3B ancestral locus Anc_6.287
YALI0B02266g	YALI1_B03404g	mRNA	YALI1B	337705	340455	-	some similarities with uniprot|Q8WZS4 Neurospora crassa hypothetical 138.9 kDa protein
	YALI1_B03429g	mRNA	YALI1B	342774	343062	-
	YALI1_B03516g	mRNA	YALI1B	351665	352177	+
	YALI1_B03556g	mRNA	YALI1B	355615	355974	+
YALI0B02310g	YALI1_B03610g	mRNA	YALI1B	360701	361087	-	no similarity
YALI0B02332g	YALI1_B03644g	mRNA	YALI1B	361457	364450	-	similar to uniprot|Q9P6E3 Neurospora crassa conserved hypothetical protein,similar to Saccharomyces cerevisiae YMR196W%3B ancestral locus Anc_6.286
	YALI1_B03673g	mRNA	YALI1B	366854	367306	-
YALI0B02354r	YALI1_B03685r	tRNA	YALI1B	368429	368500	-	tRNA iMet (CAT) ,codon recognized: AUG
YALI0B02376g	YALI1_B03719g	mRNA	YALI1B	369034	371916	-	similar to Saccharomyces cerevisiae PIK1 (YNL267W)%3B ancestral locus Anc_1.85, similar to uniprot|P39104 Saccharomyces cerevisiae YNL267w PIK1 phosphatidylinositol 4-kinase
YALI0B02398g	YALI1_B03761g	mRNA	YALI1B	373506	376136	-	similar to uniprot|Q06593 Saccharomyces cerevisiae YPR194c OPT2
YALI0B02409g	YALI1_B03797g	mRNA	YALI1B	379706	379954	+	gnl|GLV|YALI0B02409g [Yarrowia lipolytica] no similarity
YALI0B02420g	YALI1_B03807g	mRNA	YALI1B	380712	381611	+	weakly similar to uniprot|P36156 Saccharomyces cerevisiae YKR076w ECM4 involved in cell wall biogenesis and architecture
YALI0B02442g	YALI1_B03832g	mRNA	YALI1B	383204	383965	+	some similarities with uniprot|P08965 Schizosaccharomyces pombe Meiosis protein mei2
YALI0B02464g	YALI1_B03853g	mRNA	YALI1B	385324	386028	+	no similarity
YALI0B02486r	YALI1_B03867r	tRNA	YALI1B	386766	386851	+	codon recognized: ACG,tRNA Thr (CGT)
YALI0B02544g	YALI1_B03910g	mRNA	YALI1B	387107	391859	-	similar to uniprot|Q04182 Saccharomyces cerevisiae YDR406w PDR15 ATP-binding cassette transporter family member,similar to Saccharomyces cerevisiae PDR5 (YOR153W) and PDR15 (YDR406W)%3B ancestral locus Anc_5.500
YALI0B02552g	YALI1_B03963g	mRNA	YALI1B	394643	396352	-	weakly similar to wi|NCU01254.1 Neurospora crassa NCU01254.1 hypothetical protein,similar to Saccharomyces cerevisiae ZRG17 (YNR039C)%3B ancestral locus Anc_6.357
YALI0B02574g	YALI1_B03979g	mRNA	YALI1B	397948	400239	+	similar to uniprot|P39925 Saccharomyces cerevisiae YER017C Mitochondrial respiratory chain complexes assembly protein AFG3 (EC 3.4.24.-) (TAT-binding homolog 10)
YALI0B02596g	YALI1_B04007g	mRNA	YALI1B	400786	402120	+	no similarity
YALI0B02618r	YALI1_B04023r	tRNA	YALI1B	402226	402316	-	codon recognized: UUC,tRNA Phe (GAA)
YALI0B02662g	YALI1_B04032g	mRNA	YALI1B	403254	405230	+	no similarity
YALI0B02684g	YALI1_B04068g	mRNA	YALI1B	406865	410494	+	similar to uniprot|Q9UVL6 Candida albicans Copper resistance-associated P-type ATPase
YALI0B02706g	YALI1_B04123g	mRNA	YALI1B	410762	412369	-	similar to Saccharomyces cerevisiae NUP1 (YOR098C)%3B ancestral locus Anc_2.186, similar to uniprot|Q10168 Schizosaccharomyces pombe hypothetical protein C26A3.15c and uniprot|P14907 Saccharomyces cerevisiae YJL041W Nucleoporin NSP1
YALI0B02728g	YALI1_B04138g	mRNA	YALI1B	413943	414686	+	similar to Saccharomyces cerevisiae GPM1 (YKL152C)%3B ancestral locus Anc_5.257, highly similar to uniprot|P00950 Saccharomyces cerevisiae YKL152C Phosphoglycerate mutase 1 (EC 5.4.2.1) (Phosphoglyceromutase 1) (PGAM 1) (MPGM 1) (BPG-dependent PGAM 1)
YALI0B02750g	YALI1_B04200g	mRNA	YALI1B	415330	420556	-	similar to Saccharomyces cerevisiae NUP192 (YJL039C)%3B ancestral locus Anc_5.261, similar to uniprot|P47054 Saccharomyces cerevisiae YJL039c NUP192 nucleoporin localize at the inner site of the nuclear membrane
YALI0B02772g	YALI1_B04212g	mRNA	YALI1B	421286	422584	+	similar to uniprot|P40454 Saccharomyces cerevisiae YIL153W Hypothetical 45.1 kDa protein
YALI0B02794g	YALI1_B04228g	mRNA	YALI1B	422800	424166	+	similar to uniprot|P25381 Saccharomyces cerevisiae YCR045C Related to subtilase-type proteinase
YALI0B02816g	YALI1_B04248g	mRNA	YALI1B	424838	426355	+	similar to uniprot|Q00772 Saccharomyces cerevisiae YHR030C Mitogen-activated protein kinase SLT2/MPK1 (EC 2.7. 1.-) (MAP kinase MPK1)
YALI0B02838g	YALI1_B04274g	mRNA	YALI1B	427486	430092	+	similar to uniprot|Q96VT7 Aspergillus niger Dipeptidyl aminopeptidase type IV (EC 3.4.14.5)
YALI0B02852g	YALI1_B04309g	mRNA	YALI1B	430537	431142	-	similar to uniprot|P47096 Saccharomyces cerevisiae YJR025C 3-hydroxyanthranilate 3 4-dioxygenase (EC 1.13.11. 6),similar to Saccharomyces cerevisiae BNA1 (YJR025C)%3B ancestral locus Anc_5.128
YALI0B02860g	YALI1_B04321g	mRNA	YALI1B	432160	435099	+	similar to uniprot|P38764 Saccharomyces cerevisiae YHR027C 26S proteasome regulatory subunit RPN1 (Proteasome non-ATPase subunit 1),similar to Saccharomyces cerevisiae RPN1 (YHR027C)%3B ancestral locus Anc_5.271
YALI0B02882g	YALI1_B04370g	mRNA	YALI1B	435388	437040	-	weakly similar to uniprot|Q9C2A6 Neurospora crassa Hypothetical 72.8 kDa protein,ancestral locus Anc_2.556
YALI0B02904g	YALI1_B04391g	mRNA	YALI1B	437464	439149	-	similar to uniprot|Q04301 Saccharomyces cerevisiae YMR088c related to multidrug resistance proteins
YALI0B02948g	YALI1_B04433g	mRNA	YALI1B	443382	445169	+	similar to Saccharomyces cerevisiae GPD1 (YDL022W) and GPD2 (YOL059W)%3B ancestral locus Anc_3.169, uniprot|Q9UVF4 Yarrowia lipolytica Glycerol-3- phosphate dehydrogenase [NAD ]
YALI0B02970g	YALI1_B04466g	mRNA	YALI1B	446248	446670	-	weakly similar to uniprot|P53251 Saccharomyces cerevisiae YGR081c,similar to Saccharomyces cerevisiae SLX9 (YGR081C)%3B ancestral locus Anc_3.409
YALI0B02992g	YALI1_B04470g	mRNA	YALI1B	447059	447661	+	similar to uniprot|P36147 Saccharomyces cerevisiae YKR065c Hypothetical 22.0 kDa protein,similar to Saccharomyces cerevisiae PAM17 (YKR065C)%3B ancestral locus Anc_1.196
YALI0B03014g	YALI1_B04497g	mRNA	YALI1B	448044	449636	-	similar to uniprot|Q9UUK1 Schizosaccharomyces pombe Conserved hypothetical protein
YALI0B03036g	YALI1_B04502g	mRNA	YALI1B	450323	450910	+	similar to Saccharomyces cerevisiae SYF2 (YGR129W)%3B ancestral locus Anc_3.490, weakly similar to uniprot|O59733 Schizosaccharomyces pombe Hypothetical 28.0 kDa protein
YALI0B03058g	YALI1_B04523g	mRNA	YALI1B	451058	452371	-	no similarity
YALI0B03080g	YALI1_B04540g	mRNA	YALI1B	453201	454592	-	similar to DEHA0C01067g Debaryomyces hansenii IPF 2503.1
YALI0B03102g	YALI1_B04559g	mRNA	YALI1B	455918	457045	+	no similarity
	YALI1_B04577g	mRNA	YALI1B	457459	457825	-
	YALI1_B04579g	mRNA	YALI1B	457901	458187	+
YALI0B03124g	YALI1_B04589g	mRNA	YALI1B	458906	459679	+	similar to uniprot|Q8NKC1 Schizosaccharomyces pombe Putative O-methyltransferase possibly involved in homocysteine metabolism
YALI0B03146g	YALI1_B04637g	mRNA	YALI1B	463764	464438	-	weakly similar to uniprot|Q07807 Saccharomyces cerevisiae YLL013c transcript-specific regulator of mRNA degradation
	YALI1_B04663g	mRNA	YALI1B	466096	466425	-
	YALI1_B04690g	mRNA	YALI1B	469018	469665	+
	YALI1_B04703g	mRNA	YALI1B	469670	470362	-
YALI0B03190g	YALI1_B04747g	mRNA	YALI1B	473881	474783	-	similar to uniprot|Q873D6 Neurospora crassa B17B1. 060 Related to a retinal short-chain dehydrogenase
YALI0B03212g	YALI1_B04753g	mRNA	YALI1B	475300	475799	+	weakly similar to CA1730|IPF8439 Candida albicans hypothetical protein
YALI0B03234g	YALI1_B04759g	mRNA	YALI1B	476287	476833	+	no similarity
YALI0B03278g	YALI1_B04779g	mRNA	YALI1B	476880	477929	-	some similarities with uniprot|Q12035 Saccharomyces cerevisiae YLR051c,similar to Saccharomyces cerevisiae FCF2 (YLR051C)%3B ancestral locus Anc_8.54
YALI0B03300g	YALI1_B04781g	mRNA	YALI1B	478198	479508	+	weakly similar to uniprot|Q06436 Saccharomyces cerevisiae YLR427w weak similarity to human transcription regulator Staf-5
YALI0B03322g	YALI1_B04803g	mRNA	YALI1B	480314	481033	+	weakly similar to uniprot|Q02516 Saccharomyces cerevisiae YOR358w HAP5 CCAAT-binding factor subunit
YALI0B03344g	YALI1_B04831g	mRNA	YALI1B	483130	484092	+	similar to uniprot|Q06143 Saccharomyces cerevisiae YLR348C Mitochondrial dicarboxylate transporter (Dicarboxylate carrier 1),similar to Saccharomyces cerevisiae DIC1 (YLR348C)%3B ancestral locus Anc_1.123
YALI0B03366g	YALI1_B04853g	mRNA	YALI1B	484779	485354	-	similar to uniprot|P14306 Saccharomyces cerevisiae YLR178C Carboxypeptidase Y inhibitor (CPY inhibitor) (Ic) (I(C)) (Protein DKA1) (Protein NSP1) (Protein TFS1)
YALI0B03388g	YALI1_B04873g	mRNA	YALI1B	487321	488607	+	weakly similar to uniprot|Q9UTR9 Schizosaccharomyces pombe WD-repeat protein,similar to Saccharomyces cerevisiae YPR085C%3B ancestral locus Anc_3.391
YALI0B03410g	YALI1_B04901g	mRNA	YALI1B	488866	490113	-	similar to Saccharomyces cerevisiae SHE3 (YBR130C)%3B ancestral locus Anc_3.393, some similarities with uniprot|Q8IDX6 Plasmodium falciparum Reticulocyte binding protein 2
YALI0B03432r	YALI1_B04910r	tRNA	YALI1B	491013	491095	-	codon recognized: AAG,tRNA Lys (CTT)
YALI0B03476g	YALI1_B04937g	mRNA	YALI1B	491503	493722	-	similar to uniprot|Q9Y7R3 Schizosaccharomyces pombe Condensin complex subunit 2 (p105)
	YALI1_B04947g	mRNA	YALI1B	494564	494872	-
YALI0B03498g	YALI1_B04950g	mRNA	YALI1B	495026	496789	+	similar to Saccharomyces cerevisiae IME4 (YGL192W)%3B ancestral locus Anc_8.152, weakly similar to uniprot|P41833 Saccharomyces cerevisiae YGL192w IME4 positive transcription factor for IME2
YALI0B03520g	YALI1_B04974g	mRNA	YALI1B	497414	499750	+	similar to Saccharomyces cerevisiae CUL3 (YGR003W)%3B ancestral locus Anc_4.138, similar to uniprot|Q09760 Schizosaccharomyces pombe Cullin 3 homolog (Cul-3)
YALI0B03542g	YALI1_B05005g	mRNA	YALI1B	500041	500777	-	no similarity
YALI0B03564g	YALI1_B05024g	mRNA	YALI1B	502452	503393	+	similar to Saccharomyces cerevisiae BGL2 (YGR282C)%3B ancestral locus Anc_5.8, similar to uniprot|P43070 Candida albicans Glucan 1 3- beta -glucosidase precursor (EC 3.2.1.58) (Exo-1 3-beta- glucanase)
YALI0B03575g	YALI1_B05043g	mRNA	YALI1B	504397	505041	+	gnl|GLV|YALI0B03575g [Yarrowia lipolytica] weakly similar to uniprot|P21734 Saccharomyces cerevisiae YDR177W UBC1_YEAST Ubiquitin-conjugating enzyme (Ubiquitin- protein ligase)
YALI0B03586r	YALI1_B05053r	tRNA	YALI1B	505321	505413	+	codon recognized: AAA,tRNA Lys (TTT)
YALI0B03630g	YALI1_B05072g	mRNA	YALI1B	506024	507235	-	highly similar to uniprot|Q9HEW8 Emericella nidulans Ribonucleotide reductase
YALI0B03652g	YALI1_B05106g	mRNA	YALI1B	510606	511352	+	similar to Saccharomyces cerevisiae ROT1 (YMR200W)%3B ancestral locus Anc_6.294, similar to uniprot|Q03691 Saccharomyces cerevisiae YMR200w ROT2 mutant suppresses TOR2 mutation
YALI0B03674r	YALI1_B05123r	tRNA	YALI1B	512329	512415	+	codon recognized: CCU,tRNA Pro (AGG)
YALI0B03718g	YALI1_B05185g	mRNA	YALI1B	513127	518556	-	weakly similar to uniprot|O60152 Schizosaccharomyces pombe N-end-recognizing protein (Ubiquitin-protein ligase E3 component)
YALI0B03740r	YALI1_B05201r	tRNA	YALI1B	520091	520162	-	codon recognized: AUG,tRNA iMet (CAT)
YALI0B03762g	YALI1_B05226g	mRNA	YALI1B	520611	522635	-	weakly similar to uniprot|P53169 Saccharomyces cerevisiae YGL060w,similar to Saccharomyces cerevisiae YBP1 (YBR216C) and YBP2 (YGL060W)%3B ancestral locus Anc_6.112
YALI0B03784g	YALI1_B05242g	mRNA	YALI1B	524241	525083	+	similar to Saccharomyces cerevisiae YOR287C%3B ancestral locus Anc_8.748, similar to uniprot|Q9HEC4 Neurospora crassa Conserved hypothetical protein
YALI0B03806r	YALI1_B05265r	tRNA	YALI1B	526510	526593	-	tRNA Lys (CTT),codon recognized: AAG
YALI0B03850g	YALI1_B05282g	mRNA	YALI1B	526739	528235	-	no similarity
YALI0B03872r	YALI1_B05288r	tRNA	YALI1B	528710	528801	-	tRNA Ile (AAT),codon recognized: AUU
YALI0B03916g	YALI1_B05295g	mRNA	YALI1B	529518	530081	+	similar to uniprot|P40029 Saccharomyces cerevisiae YER042w MXR1 Peptide methionine sulfoxide reductase (EC 1. 8.4.6) (Protein-methionine-S-oxide reductase) (Peptide Met(O) reductase)
YALI0B03938g	YALI1_B05313g	mRNA	YALI1B	530173	531342	-	no similarity
YALI0B03960g	YALI1_B05350g	mRNA	YALI1B	532453	535044	-	similar to uniprot|Q9Y7U7 Schizosaccharomyces pombe Putative transcription factor
YALI0B03982g	YALI1_B05364g	mRNA	YALI1B	536493	538756	+	highly similar to uniprot|P00830 Saccharomyces cerevisiae YJR121W ATP synthase beta chain mitochondrial precursor (EC 3.6.3.14),similar to Saccharomyces cerevisiae ATP2 (YJR121W)%3B ancestral locus Anc_7.507
YALI0B04004g	YALI1_B05404g	mRNA	YALI1B	538988	540400	-	similar to uniprot|Q08777 Saccharomyces cerevisiae Chromosome XV reading frame ORF YOR306C
YALI0B04026g	YALI1_B05420g	mRNA	YALI1B	542089	542824	+	similar to Saccharomyces cerevisiae NYV1 (YLR093C)%3B ancestral locus Anc_8.276, some similarities with uniprot|Q12255 Saccharomyces cerevisiae YLR093c NYV1 v-SNARE vacuolar synaptobrevin
YALI0B04048g	YALI1_B05438g	mRNA	YALI1B	543034	543861	-	similar to Saccharomyces cerevisiae IST1 (YNL265C)%3B ancestral locus Anc_1.87, similar to uniprot|P53843 Saccharomyces cerevisiae YNL265C Hypothetical 34.5 kDa protein in PIK1-POL2 intergenic region
YALI0B04070g	YALI1_B05454g	mRNA	YALI1B	545444	547141	+	weakly similar to uniprot|P40343 Saccharomyces cerevisiae YNR006w VPS27 vacuolar protein sorting- associated protein
YALI0B04092g	YALI1_B05483g	mRNA	YALI1B	547456	548367	-	similar to uniprot|Q03219 Saccharomyces cerevisiae YMR178W Hypothetical 31.1 kDa protein in SIP18-SPT21 intergenic region,similar to Saccharomyces cerevisiae YMR178W%3B ancestral locus Anc_6.250
YALI0B04114g	YALI1_B05497g	mRNA	YALI1B	549744	550193	+	similar to uniprot|Q08971 Saccharomyces cerevisiae Chromosome XVI reading frame ORF YPL225W,similar to Saccharomyces cerevisiae YPL225W%3B ancestral locus Anc_6.249
YALI0B04136g	YALI1_B05520g	mRNA	YALI1B	551055	552029	-	similar to uniprot|P53743 Saccharomyces cerevisiae YNR054C Hypothetical 36.4 kDa protein in POP2-HOL1 intergenic region,similar to Saccharomyces cerevisiae ESF2 (YNR054C)%3B ancestral locus Anc_6.381
YALI0B04158g	YALI1_B05522g	mRNA	YALI1B	552245	553975	+	similar to uniprot|P38323 Saccharomyces cerevisiae YBR227C Mitochondrial clpX-like chaperone MCX1,similar to Saccharomyces cerevisiae MCX1 (YBR227C)%3B ancestral locus Anc_6.124
YALI0B04180g	YALI1_B05571g	mRNA	YALI1B	554181	557063	-	similar to Saccharomyces cerevisiae ALA1 (YOR335C)%3B ancestral locus Anc_7.58, similar to uniprot|P40825 Saccharomyces cerevisiae YOR335C Alanyl-tRNA synthetase cytoplasmic (EC 6.1.1.7) (Alanine--tRNA ligase)
YALI0B04202g	YALI1_B05609g	mRNA	YALI1B	560953	563214	+	similar to uniprot|P33413 Saccharomyces cerevisiae YHL016c DUR3 urea transport protein
	YALI1_B05639g	mRNA	YALI1B	563778	564130	-
YALI0B04224g	YALI1_B05646g	mRNA	YALI1B	564690	565333	+	similar to Saccharomyces cerevisiae RPL42B (YHR141C) and RPL42A (YNL162W)%3B ancestral locus Anc_2.95, highly similar to uniprot|P02405 Saccharomyces cerevisiae YNL162w RPL42A and highly similar to uniprot|P02405 Saccharomyces cerevisiae YHR141C RPL42B Ribosomal Protein of the Large subunit
YALI0B04246g	YALI1_B05690g	mRNA	YALI1B	569073	569652	+	highly similar to uniprot|Q00381 Saccharomyces cerevisiae YJR058c APS2 AP-2 complex subunit sigma2 subunit
	YALI1_B05698g	mRNA	YALI1B	569656	569965	-
YALI0B04268g	YALI1_B05711g	mRNA	YALI1B	571150	572916	+	similar to Saccharomyces cerevisiae CBK1 (YNL161W)%3B ancestral locus Anc_2.96, similar to uniprot|P53894 Saccharomyces cerevisiae YNL161W Serine/threonine-protein kinase CBK1 (EC 2.7.1.-) (Cell wall biosynthesis kinase)
	YALI1_B05730g	mRNA	YALI1B	572922	573677	-
YALI0B04290g	YALI1_B05762g	mRNA	YALI1B	573709	576294	-	similar to Saccharomyces cerevisiae PPS1 (YBR276C)%3B ancestral locus Anc_1.312, weakly similar to uniprot|P38148 Saccharomyces cerevisiae YBR276c PPS1 protein tyrosine phosphatase
	YALI1_B05782g	mRNA	YALI1B	577762	578283	-
YALI0B04312g	YALI1_B05798g	mRNA	YALI1B	579866	581458	+	similar to Saccharomyces cerevisiae INO1 (YJL153C)%3B ancestral locus Anc_1.195, similar to uniprot|O74247 Pichia pastoris and to uniprot|P11986 Saccharomyces cerevisiae YJL153c INO1 myo- inositol-1-phosphate synthase
	YALI1_B05830g	mRNA	YALI1B	582427	583050	-
YALI0B04334g	YALI1_B05832g	mRNA	YALI1B	583206	586514	+	similar to uniprot|Q08972 Saccharomyces cerevisiae YPL226w NEW1 translation elongation factor eEF3-like
YALI0B04356g	YALI1_B05891g	mRNA	YALI1B	589162	590043	+	similar to Saccharomyces cerevisiae YGR017W%3B ancestral locus Anc_4.154, weakly similar to uniprot|P53210 Saccharomyces cerevisiae YGR017W Hypothetical 34.7 kDa protein in MSB2- UGA1 intergenic region
YALI0B04378g	YALI1_B05947g	mRNA	YALI1B	591423	594704	-	similar to Saccharomyces cerevisiae YBR235W%3B ancestral locus Anc_6.146, similar to uniprot|P38329 Saccharomyces cerevisiae YBR235W Hypothetical 124.0 kDa protein in PBP2-ABD1 intergenic region
	YALI1_B05954g	mRNA	YALI1B	595248	595559	-
YALI0B04400g	YALI1_B05964g	mRNA	YALI1B	595606	596412	-	similar to uniprot|Q8J2P8 Gibberella moniliformis MPU1p
YALI0B04422g	YALI1_B05971g	mRNA	YALI1B	597241	598407	+	similar to uniprot|P40533 Saccharomyces cerevisiae YIL039W Hypothetical 54.9 kDa protein in CBR5-NOT3 intergenic region,similar to Saccharomyces cerevisiae YIL039W%3B ancestral locus Anc_7.216
	YALI1_B05984g	mRNA	YALI1B	598475	599005	+
YALI0B04444g	YALI1_B05995g	mRNA	YALI1B	599560	600359	+	similar to uniprot|P38264 Saccharomyces cerevisiae YBR106W Inorganic phosphate transporter PHO88,similar to Saccharomyces cerevisiae PHO88 (YBR106W)%3B ancestral locus Anc_3.355
YALI0B04466g	YALI1_B06015g	mRNA	YALI1B	600897	601511	-	weakly similar to DEHA0D10956g Debaryomyces hansenii IPF 1267.1,similar to Saccharomyces cerevisiae NSL1 (YPL233W)%3B ancestral locus Anc_6.259
YALI0B04488g	YALI1_B06028g	mRNA	YALI1B	602811	607568	+	similar to Saccharomyces cerevisiae IQG1 (YPL242C)%3B ancestral locus Anc_6.269, weakly similar to uniprot|Q12280 Saccharomyces cerevisiae YPL242c IQG1 involved in cytokinesis has similarity to mammalian IQGAP proteins
	YALI1_B06089g	mRNA	YALI1B	608993	609543	+
YALI0B04510g	YALI1_B06110g	mRNA	YALI1B	610070	611059	-	weakly similar to uniprot|P33417 Saccharomyces cerevisiae YKL032c IXR1 intrastrand crosslink recognition protein and transcription factor
	YALI1_B06134g	mRNA	YALI1B	613497	613955	+
	YALI1_B06141g	mRNA	YALI1B	614009	614315	-
	YALI1_B06146g	mRNA	YALI1B	614343	614754	-
	YALI1_B06207g	mRNA	YALI1B	620483	620950	-
YALI0B04532g	YALI1_B06245g	mRNA	YALI1B	623096	624571	-	similar to Saccharomyces cerevisiae NAR1 (YNL240C)%3B ancestral locus Anc_2.4, similar to uniprot|Q9Y7N7 Schizosaccharomyces pombe Hypothetical protein
YALI0B04554g	YALI1_B06264g	mRNA	YALI1B	625926	626432	-	no similarity
	YALI1_B06270g	Pseudo mRNA	YALI1B	626768	627015	+
YALI0B04598g	YALI1_B06315g	mRNA	YALI1B	628811	631585	-	some similarities with uniprot|Q12527 Saccharomyces cerevisiae YPR049c related to USO1P,similar to Saccharomyces cerevisiae ATG11 (YPR049C)%3B ancestral locus Anc_3.330
YALI0B04620g	YALI1_B06324g	mRNA	YALI1B	631984	632451	-	weakly similar to uniprot|Q12513 Saccharomyces cerevisiae YDL110c
	YALI1_B06328g	mRNA	YALI1B	632686	632967	-
YALI0B04642g	YALI1_B06340g	mRNA	YALI1B	634009	636669	+	similar to uniprot|Q06593 Saccharomyces cerevisiae YPR194c OPT2
YALI0B04664r	YALI1_B06398r	tRNA	YALI1B	639850	639920	+	tRNA Gly (GCC) ,codon recognized: GGC
YALI0B04686r	YALI1_B06399r	rRNA	YALI1B	639926	640044	+	5S RNA
YALI0B04708g	YALI1_B06447g	mRNA	YALI1B	642841	644760	-	similar to Candida albicans |CA0182|CaIFI1 unknown function
YALI0B04730r	YALI1_B06469r	tRNA	YALI1B	646916	646987	+	tRNA Cys (GCA) ,codon recognized: UGC
YALI0B04752g	YALI1_B06487g	mRNA	YALI1B	648305	648778	-	similar to uniprot|Q9UU90 Schizosaccharomyces pombe Putative pre-tRNA/pre-rRNA processing protein,similar to Saccharomyces cerevisiae POP5 (YAL033W)%3B ancestral locus Anc_7.59
YALI0B04774g	YALI1_B06489g	mRNA	YALI1B	649592	650785	+	weakly similar to uniprot|Q8R0W9 Mus musculus Hypothetical 38.2 kDa protein Fragment,similar to Saccharomyces cerevisiae TGS1 (YPL157W)%3B ancestral locus Anc_8.680
	YALI1_B06508g	mRNA	YALI1B	650809	651143	+
	YALI1_B06514g	mRNA	YALI1B	651303	651609	-
	YALI1_B06537g	mRNA	YALI1B	653748	654244	+
	YALI1_B06546g	mRNA	YALI1B	654607	654856	-
YALI0B04796g	YALI1_B06607g	mRNA	YALI1B	659921	661098	-	similar to Saccharomyces cerevisiae MTH1 (YDR277C) and STD1 (YOR047C)%3B ancestral locus Anc_5.644, some similarities with uniprot|P35198 Saccharomyces cerevisiae YDR277c MTH1 protein
	YALI1_B06613g	mRNA	YALI1B	661347	661907	+
	YALI1_B06620g	mRNA	YALI1B	662060	662572	+
	YALI1_B06628g	mRNA	YALI1B	662652	662988	-
	YALI1_B06635g	mRNA	YALI1B	663514	663809	+
	YALI1_B06640g	mRNA	YALI1B	663834	664238	-
	YALI1_B06644g	mRNA	YALI1B	664277	664754	-
YALI0B04818r	YALI1_B06692r	tRNA	YALI1B	669209	669282	+	tRNA Val (AAC) ,codon recognized: GUU
YALI0B04840g	YALI1_B06704g	mRNA	YALI1B	670625	671698	+	similar to uniprot|Q12003 Saccharomyces cerevisiae YPL236c
	YALI1_B06726g	mRNA	YALI1B	672635	673436	+
YALI0B04851g	YALI1_B06735g	mRNA	YALI1B	673492	674465	-	similar to Saccharomyces cerevisiae RPB10 (YOR210W)%3B ancestral locus Anc_8.627,gnl|GLV|YALI0B04851g [Yarrowia lipolytica] similar to uniprot|P22139 Saccharomyces cerevisiae YOR210w RPBX_YEAST DNA-directed RNA polymerases I/II/III subunit 10 (8.3 kDa polypeptide) (ABC10- beta)
YALI0B04862g	YALI1_B06745g	mRNA	YALI1B	674655	677252	+	similar to Saccharomyces cerevisiae NAN1 (YPL126W)%3B ancestral locus Anc_8.626, weakly similar to uniprot|Q02931 Saccharomyces cerevisiae YPL126w NAN1 weak similarity to fruit fly TFIID subunit p85
YALI0B04884g	YALI1_B06776g	mRNA	YALI1B	677503	678582	-	similar to uniprot|Q873I9 Neurospora crassa B9B11. 100 Related to pirin
YALI0B04906g	YALI1_B06809g	mRNA	YALI1B	679252	680985	-	similar to uniprot|Q96UC6 Neurospora crassa Conserved hypothetical protein
YALI0B04928g	YALI1_B06839g	mRNA	YALI1B	683933	684478	+	similar to Saccharomyces cerevisiae ISU2 (YOR226C) and ISU1 (YPL135W)%3B ancestral locus Anc_8.647, similar to uniprot|Q03020 Saccharomyces cerevisiae YPL135w ISU1 strong similarity to nitrogen fixation protein
YALI0B04950g	YALI1_B06847g	mRNA	YALI1B	684792	685451	+	similar to Saccharomyces cerevisiae YGR273C and YMR295C%3B ancestral locus Anc_5.29, weakly similar to uniprot|Q03559 Saccharomyces cerevisiae YMR295C Hypothetical 22.2 kDa protein in JNM1- LCB1 intergenic region
YALI0B04972g	YALI1_B06866g	mRNA	YALI1B	686614	688360	+	no similarity,similar to Saccharomyces cerevisiae DSF2 (YBR007C)%3B ancestral locus Anc_3.196, no similarity
	YALI1_B06885g	mRNA	YALI1B	688414	688665	-
YALI0B05016r	YALI1_B06892r	tRNA	YALI1B	689264	689337	+	codon recognized: GUU,tRNA Val (AAC)
YALI0B05038g	YALI1_B06928g	mRNA	YALI1B	692802	695150	+	no similarity
	YALI1_B06969g	mRNA	YALI1B	696722	696996	-
YALI0B05060g	YALI1_B07043g	mRNA	YALI1B	704349	706256	+	similar to uniprot|Q12303 Saccharomyces cerevisiae YLR121c YPS3 GPI-anchored aspartyl protease 3 (yapsin 3) in frame stop codon
YALI0B05104g	YALI1_B07076g	mRNA	YALI1B	706461	707678	-	similar uniprot|Q04033 Saccharomyces cerevisiae YDR415c
YALI0B05126g	YALI1_B07094g	mRNA	YALI1B	709446	711017	+	similar to Saccharomyces cerevisiae ERG11 (YHR007C)%3B ancestral locus Anc_5.588, similar to uniprot|P10614 Saccharomyces cerevisiae YHR007C Cytochrome P450 51 (EC 1.14.14.-) (CYPL1) (P450- L1A1) (Sterol 14- alpha demethylase)
YALI0B05148g	YALI1_B07134g	mRNA	YALI1B	711150	713474	-	weakly similar to uniprot|P35724 Saccharomyces cerevisiae YKL064w MNR2 overexpression overcomes manganese toxicity
YALI0B05170g	YALI1_B07162g	mRNA	YALI1B	716208	718052	+	weakly similar to uniprot|P09620 Saccharomyces cerevisiae YGL203c KEX1 carboxypeptidase (YSC-alpha)
YALI0B05192s	YALI1_B07188g	Pseudo mRNA	YALI1B	718829	719450	+	Centromere Cen0B YALI1Bcentromere
	YALI1_B07203g	mRNA	YALI1B	720310	720882	+
YALI0B05214g	YALI1_B07210g	mRNA	YALI1B	721347	721775	+	similar to uniprot|Q08743 Saccharomyces cerevisiae Chromosome XV reading frame ORF YOR292C,similar to Saccharomyces cerevisiae SYM1 (YLR251W)%3B ancestral locus Anc_1.384
YALI0B05236g	YALI1_B07220g	mRNA	YALI1B	722046	724469	+	no similarity
YALI0B05258g	YALI1_B07271g	mRNA	YALI1B	724901	727177	-	similar to uniprot|P47161 Saccharomyces cerevisiae YJR126C Hypothetical 92.0 kDa protein in RPS5-ZMS1 intergenic region
YALI0B05280g	YALI1_B07284g	mRNA	YALI1B	727647	728432	-	similar to uniprot|O74710 Emericella nidulans Hypothetical 30.8 kDa protein,similar to Saccharomyces cerevisiae YNL305C%3B ancestral locus Anc_3.44
YALI0B05302g	YALI1_B07295g	mRNA	YALI1B	729596	731032	+	ancestral locus Anc_2.209, similar to uniprot|Q8J0J9 Parasitella parasitica Acyl- CoA thioester hydrolase (EC 3.1.2.1)
YALI0B05324t	YALI1_B07318t	nc Retro	YALI1B	731558	731830	+	LTRyl1
YALI0B05346g	YALI1_B07331g	mRNA	YALI1B	733134	733760	+	similar to DEHA0E22990g Debaryomyces hansenii IPF 11107.1
YALI0B05368g	YALI1_B07366g	mRNA	YALI1B	734920	736698	-	similar to Saccharomyces cerevisiae URA7 (YBL039C) and URA8 (YJR103W)%3B ancestral locus Anc_7.476, highly similar to uniprot|P28274 Saccharomyces cerevisiae YBL039C CTP synthase 1 (EC 6.3.4.2) (UTP-- ammonia ligase 1)
YALI0B05390g	YALI1_B07374g	mRNA	YALI1B	737466	738698	+	similar to uniprot|Q03441 Saccharomyces cerevisiae YDL001W Hypothetical protein
YALI0B05412g	YALI1_B07399g	mRNA	YALI1B	739225	739950	-	weakly similar to uniprot|Q966L2 Caenorhabditis elegans Hypothetical protein E01A2.1
YALI0B05434g	YALI1_B07413g	mRNA	YALI1B	741335	741952	+	no similarity
YALI0B05456g	YALI1_B07444g	mRNA	YALI1B	742248	744473	-	weakly similar to uniprot|P38137 Saccharomyces cerevisiae YBR222c PCS60 AMP-binding protein peroxisomal
YALI0B05478g	YALI1_B07500g	mRNA	YALI1B	749035	750090	-	some similarities with uniprot|Q05937 Saccharomyces cerevisiae YLR375w STP3 involved in pre-tRNA splicing and in uptake of branched-chain amino acids
YALI0B05500g	YALI1_B07538g	mRNA	YALI1B	753621	754199	-	similar to uniprot|Q9USW6 Schizosaccharomyces pombe dolichol phosphate-mannose biosynthesis regulatory protein
YALI0B05522g	YALI1_B07549g	mRNA	YALI1B	754965	756395	+	similar to uniprot|Q96TK5 Coccidioides immitis Aspartyl aminopeptidase,similar to Saccharomyces cerevisiae YHR113W%3B ancestral locus Anc_5.424
YALI0B05544g	YALI1_B07578g	mRNA	YALI1B	756607	757812	-	no similarity
YALI0B05566g	YALI1_B07598g	mRNA	YALI1B	759814	764531	+	some similarities with uniprot|Q12236 Saccharomyces cerevisiae YOL100w PKH2 related to ser/thr protein kinases P108.1.f16.1
YALI0B05610g	YALI1_B07652g	mRNA	YALI1B	765241	765770	+	similar to Saccharomyces cerevisiae HSP10 (YOR020C)%3B ancestral locus Anc_5.607, similar to uniprot|P38910 Saccharomyces cerevisiae YOR020C 10 kDa heat shock protein mitochondrial (HSP10) (10 kDa chaperonin
YALI0B05632g	YALI1_B07675g	mRNA	YALI1B	765963	767522	-	similar to Saccharomyces cerevisiae PRP3 (YDR473C)%3B ancestral locus Anc_5.608, weakly similar to uniprot|Q03338 Saccharomyces cerevisiae YDR473c PRP3 essential splicing factor
YALI0B05654g	YALI1_B07696g	mRNA	YALI1B	769688	770881	+	similar to Saccharomyces cerevisiae YPS3 (YLR121C)%3B ancestral locus Anc_8.319, uniprot|Q92389 Yarrowia lipolytica Acid extracellular protease precursor
YALI0B05676g	YALI1_B07735g	mRNA	YALI1B	771848	773575	-	weakly similar to wi|NCU03885.1 Neurospora crassa NCU03885.1 predicted protein,similar to Saccharomyces cerevisiae AHC1 (YOR023C)%3B ancestral locus Anc_5.603
YALI0B05698g	YALI1_B07762g	mRNA	YALI1B	775438	776262	-	some similarities with uniprot|Q8WXX7 Homo sapiens AUTS2 Autism susceptibility gene 2 protein
YALI0B05720g	YALI1_B07769g	mRNA	YALI1B	776974	777819	+	weakly similar to uniprot|Q03337 Saccharomyces cerevisiae YDR472w,similar to Saccharomyces cerevisiae TRS31 (YDR472W)%3B ancestral locus Anc_5.601
YALI0B05742g	YALI1_B07786g	mRNA	YALI1B	778049	778636	-	similar to uniprot|P07347 Saccharomyces cerevisiae YHR013C N-terminal acetyltransferase complex ARD1 subunit (EC 2.3.1.-)(Arrest-defective protein 1),similar to Saccharomyces cerevisiae ARD1 (YHR013C)%3B ancestral locus Anc_5.600
YALI0B05764g	YALI1_B07809g	mRNA	YALI1B	779768	780970	-	weakly similar to uniprot|P38758 Saccharomyces cerevisiae YHR009C Hypothetical 57.0 kDa protein in SOD2- RPL27A intergenic region,similar to Saccharomyces cerevisiae YHR009C%3B ancestral locus Anc_5.592
YALI0B05786g	YALI1_B07843g	mRNA	YALI1B	783644	784303	-	similar to uniprot|Q8X0S2 Neurospora crassa Related to syntaxin family member TLG1,similar to Saccharomyces cerevisiae TLG1 (YDR468C)%3B ancestral locus Anc_5.593
YALI0B05808g	YALI1_B07852g	mRNA	YALI1B	784702	785208	-	similar to uniprot|P38276 Saccharomyces cerevisiae YBR137w
YALI0B05830g	YALI1_B07853g	mRNA	YALI1B	785388	785762	+	similar to Saccharomyces cerevisiae SDC1 (YDR469W)%3B ancestral locus Anc_5.594, weakly similar to uniprot|Q10661 Caenorhabditis elegans Dosage compensation protein dpy-30 (Dumpty-30 protein)
YALI0B05852g	YALI1_B07864g	mRNA	YALI1B	786475	787860	+	similar to uniprot|Q03327 Saccharomyces cerevisiae YDR470c,similar to Saccharomyces cerevisiae UGO1 (YDR470C)%3B ancestral locus Anc_5.595
YALI0B05874g	YALI1_B07915g	mRNA	YALI1B	787986	791504	-	some similarities with uniprot|P25386 Saccharomyces cerevisiae YDL058w USO1 intracellular protein transport protein
YALI0B05896g	YALI1_B07937g	mRNA	YALI1B	794060	794473	+	similar to uniprot|P0C2H6 Saccharomyces cerevisiae YHR010w RPL27A and similar to uniprot|P0C2H7 Saccharomyces cerevisiae YDR471W RPL27B Ribosomal Protein of the Large subunit,similar to Saccharomyces cerevisiae RPL27B (YDR471W) and RPL27A (YHR010W)%3B ancestral locus Anc_5.597
YALI0B05918g	YALI1_B07957g	mRNA	YALI1B	795750	797162	+	similar to Saccharomyces cerevisiae DIA4 (YHR011W)%3B ancestral locus Anc_5.598, similar to uniprot|P38705 Saccharomyces cerevisiae Putative seryl-tRNA synthetase YHR011W (EC 6.1.1.11)
YALI0B05940g	YALI1_B07983g	mRNA	YALI1B	798356	808257	+	similar to uniprot|Q03280 Saccharomyces cerevisiae YDR457w TOM1 E3 ubiqitin ligase
YALI0B05962g	YALI1_B08094g	mRNA	YALI1B	808562	809419	-	no similarity
	YALI1_B08102g	mRNA	YALI1B	810025	810314	-
YALI0B05984r	YALI1_B08110r	tRNA	YALI1B	811031	811102	+	tRNA Thr (AGT) ,codon recognized: ACU
YALI0B06006g	YALI1_B08123g	mRNA	YALI1B	811325	812347	-	similar to uniprot|P40459 Saccharomyces cerevisiae YIL145C Pantoate--beta-alanine ligase (EC 6.3.2.1),similar to Saccharomyces cerevisiae PAN6 (YIL145C)%3B ancestral locus Anc_5.697
YALI0B06028g	YALI1_B08134g	mRNA	YALI1B	812987	813463	-	weakly similar to uniprot|Q7RYZ0 Neurospora crassa NCU06425.1 predicted protein
YALI0B06050r	YALI1_B08143r	tRNA	YALI1B	814380	814461	+	codon recognized: AAG,tRNA Lys (CTT)
YALI0B06094g	YALI1_B08156g	mRNA	YALI1B	815634	818135	+	similar to Saccharomyces cerevisiae YOR022C%3B ancestral locus Anc_5.604, weakly similar to uniprot|Q12204 Saccharomyces cerevisiae YOR022c weak similarity to D.melanogaster probable Ca2+ transporter rdgB
YALI0B06105g	YALI1_B08186g	mRNA	YALI1B	818538	818965	+	similar to Saccharomyces cerevisiae YOL086W-A%3B ancestral locus Anc_3.116,gnl|GLV|YALI0B06105g [Yarrowia lipolytica] similar to uniprot|Q9C2B3 Neurospora crassa Hypothetical protein B11N2.150
YALI0B06116g	YALI1_B08193g	mRNA	YALI1B	819351	820310	+	similar to Saccharomyces cerevisiae MRPS9 (YBR146W)%3B ancestral locus Anc_3.117, similar to uniprot|P38120 Saccharomyces cerevisiae YBR146W Probable 40S ribosomal protein S9 mitochondrial precursor
	YALI1_B08207g	mRNA	YALI1B	820622	820942	-
	YALI1_B08214g	mRNA	YALI1B	821459	822180	+
YALI0B06138g	YALI1_B08247g	mRNA	YALI1B	824550	824932	-	highly similar to uniprot|Q6C8X6 Yarrowia lipolytica YALI0D16115g
YALI0B06160g	YALI1_B08263g	mRNA	YALI1B	825869	826399	-	highly similar to uniprot|Q6CH24 Yarrowia lipolytica YALI0A13497g
YALI0B06182r	YALI1_B08296r	tRNA	YALI1B	829563	829656	-	codon recognized: CGA,tRNA Arg (TCG)
YALI0B06248g	YALI1_B08321g	mRNA	YALI1B	832225	833763	+	similar to uniprot|O74127 Yarrowia lipolytica ALK1
	YALI1_B08374g	mRNA	YALI1B	837051	837518	-
YALI0B06347g	YALI1_B08401g	mRNA	YALI1B	840498	841724	+	no similarity
YALI0B06369g	YALI1_B08438g	mRNA	YALI1B	841849	843837	-	similar to uniprot|Q08032 Saccharomyces cerevisiae YLR103C Cell division control protein 45,similar to Saccharomyces cerevisiae CDC45 (YLR103C)%3B ancestral locus Anc_8.292
YALI0B06391g	YALI1_B08461g	mRNA	YALI1B	844486	846123	-	similar to uniprot|P49374 Kluyveromyces lactis High- affinity glucose transporter
YALI0B06413g	YALI1_B08493g	mRNA	YALI1B	849377	850522	+	similar to uniprot|Q03558 Saccharomyces cerevisiae YHR179w OYE2 NADPH dehydrogenase (old yellow enzyme) isoform 1
YALI0B06490g	YALI1_B08531g	mRNA	YALI1B	851276	853105	-	highly similar to uniprot|Q6CI39 Yarrowia lipolytica YALI0A02024g
YALI0B06512g	YALI1_B08540g	mRNA	YALI1B	854072	857233	+	similar to uniprot|Q9Y8F5 Emericella nidulans Drug resistance protein MdrA,similar to Saccharomyces cerevisiae TOF1 (YNL273W)%3B ancestral locus Anc_1.79
	YALI1_B08575g	mRNA	YALI1B	857325	857661	-
YALI0B06534g	YALI1_B08580g	mRNA	YALI1B	857725	858018	-	similar to uniprot|O95777 Homo sapiens U6 snRNA- associated Sm-like protein LSm8
	YALI1_B08588g	mRNA	YALI1B	858866	859341	+
YALI0B06556g	YALI1_B08616g	mRNA	YALI1B	861162	861653	-	similar to uniprot|P40515 Saccharomyces cerevisiae YIL065c FIS1 protein involved in mitochondrial division,similar to Saccharomyces cerevisiae FIS1 (YIL065C)%3B ancestral locus Anc_7.255
YALI0B06578g	YALI1_B08627g	mRNA	YALI1B	862715	863825	+	similar to Saccharomyces cerevisiae SWS2 (YNL081C)%3B ancestral locus Anc_2.213, similar to uniprot|P53937 Saccharomyces cerevisiae Putative mitochondrial 40S ribosomal protein YNL081C
YALI0B06600g	YALI1_B08650g	mRNA	YALI1B	865001	867766	+	similar to uniprot|P38138 Saccharomyces cerevisiae YBR229c ROT2 glucosidase II catalytic subunit singleton
YALI0B06622r	YALI1_B08680r	tRNA	YALI1B	867943	868031	-	codon recognized: CGA,tRNA Arg (TCG)
YALI0B06666g	YALI1_B08699g	mRNA	YALI1B	868734	869936	-	no similarity
YALI0B06688g	YALI1_B08721g	mRNA	YALI1B	871412	872191	-	no similarity
YALI0B06710g	YALI1_B08758g	mRNA	YALI1B	874139	875827	-	some similarities with uniprot|Q9UVF6 Yarrowia lipolytica Pal2 protein and to palH Emericella nidulans
YALI0B06732g	YALI1_B08783g	mRNA	YALI1B	878375	879529	+	similar to DEHA0F07326g Debaryomyces hansenii IPF 8538.1
YALI0B06754g	YALI1_B08801g	mRNA	YALI1B	880190	881383	+	weakly similar to uniprot|P40087 Saccharomyces cerevisiae YER143w DDI1 induced in response to DNA alkylation damage,similar to Saccharomyces cerevisiae DDI1 (YER143W)%3B ancestral locus Anc_8.185
YALI0B06776g	YALI1_B08817g	mRNA	YALI1B	881783	883081	+	similar to uniprot|Q6CB44 Yarrowia lipolytica YALI0C22044g
YALI0B06787g	YALI1_B08831g	mRNA	YALI1B	883105	883704	+	no similarity
YALI0B06809g	YALI1_B08851g	mRNA	YALI1B	883999	885124	-	no similarity
	YALI1_B08868g	mRNA	YALI1B	886460	886964	-
YALI0B06831g	YALI1_B08885g	mRNA	YALI1B	888023	888546	-	highly similar to uniprot|O13350 Kluyveromyces lactis ATP synthase D chain mitochondrial
YALI0B06853g	YALI1_B08898g	mRNA	YALI1B	889832	892171	+	weakly similar to uniprot|P25502 Saccharomyces cerevisiae YKL015w PUT3 Proline utilization trans- activator,similar to Saccharomyces cerevisiae PUT3 (YKL015W)%3B ancestral locus Anc_2.654
YALI0B06875g	YALI1_B08975g	mRNA	YALI1B	892847	897727	-	similar to Saccharomyces cerevisiae URB1 (YKL014C)%3B ancestral locus Anc_2.653, some similarities with uniprot|P34241 Saccharomyces cerevisiae YKL014c
YALI0B06897g	YALI1_B08978g	mRNA	YALI1B	897896	899845	+	similar to Saccharomyces cerevisiae HCS1 (YKL017C)%3B ancestral locus Anc_2.656, similar to uniprot|P34243 Saccharomyces cerevisiae YKL017c DIP1 DNA helicase A
YALI0B06919g	YALI1_B09002g	mRNA	YALI1B	900271	901659	+	no similarity
YALI0B06941g	YALI1_B09025g	mRNA	YALI1B	901785	902516	-	similar to uniprot|Q12189 Saccharomyces cerevisiae YOR095c RKI1 D-ribose-5-phosphate ketol-isomerase,similar to Saccharomyces cerevisiae RKI1 (YOR095C)%3B ancestral locus Anc_2.189
YALI0B06963g	YALI1_B09044g	mRNA	YALI1B	904474	905913	+	similar to uniprot|P53043 Saccharomyces cerevisiae YGR123c PPT1 protein ser/thr phosphatase
YALI0B06985g	YALI1_B09072g	mRNA	YALI1B	906331	907269	-	no similarity
YALI0B07007g	YALI1_B09090g	mRNA	YALI1B	909077	909688	+	similar to uniprot|Q9Y763 Phanerochaete chrysosporium 1 4-benzoquinone reductase
YALI0B07029g	YALI1_B09117g	mRNA	YALI1B	911745	912356	+	similar to uniprot|Q9Y763 Phanerochaete chrysosporium 1 4-benzoquinone reductase
YALI0B07051g	YALI1_B09132g	mRNA	YALI1B	913232	913756	+	no similarity
YALI0B07073g	YALI1_B09144g	mRNA	YALI1B	914533	915247	-	similar to uniprot|Q7SAR5 Neurospora crassa NCU06174.1 hypothetical protein
YALI0B07095g	YALI1_B09161g	mRNA	YALI1B	916183	917424	+	similar to Saccharomyces cerevisiae LEO1 (YOR123C)%3B ancestral locus Anc_5.440, similar to uniprot|P38439 Saccharomyces cerevisiae YOR123c LEO1 protein
	YALI1_B09181g	mRNA	YALI1B	917725	918186	-
YALI0B07117g	YALI1_B09211g	mRNA	YALI1B	921170	922183	+	similar to uniprot|P14065 Saccharomyces cerevisiae YOR120w GCY1 galactose-induced protein of aldo/keto reductase family,similar to Saccharomyces cerevisiae YPR1 (YDR368W) and GCY1 (YOR120W)%3B ancestral locus Anc_5.434
YALI0B07128r	YALI1_B09238r	rRNA	YALI1B	923701	923819	-	5S RNA
YALI0B07139r	YALI1_B09239r	tRNA	YALI1B	923827	923898	-	codon recognized: ACU,tRNA Thr (AGT)
YALI0B07161g	YALI1_B09258g	mRNA	YALI1B	924911	925828	-	similar to Saccharomyces cerevisiae YGR272C%3B ancestral locus Anc_5.30, weakly similar to ca|CA3402 Candida albicans IPF8651 unknown function
YALI0B07183g	YALI1_B09266g	mRNA	YALI1B	926765	927134	+	similar to Saccharomyces cerevisiae PFY1 (YOR122C)%3B ancestral locus Anc_5.439, similar to uniprot|P07274 Saccharomyces cerevisiae YOR122c PFY1 profilin
YALI0B07205g	YALI1_B09279g	mRNA	YALI1B	927692	927955	-	highly similar to uniprot|Q03554 Saccharomyces cerevisiae YMR292w GOT1 membrane protein required for ER to Golgi transport,similar to Saccharomyces cerevisiae GOT1 (YMR292W)%3B ancestral locus Anc_5.35
YALI0B07227g	YALI1_B09299g	mRNA	YALI1B	929967	930707	+	similar to Saccharomyces cerevisiae IAH1 (YOR126C)%3B ancestral locus Anc_5.449, similar to uniprot|P41734 Saccharomyces cerevisiae YOR126C Isoamyl acetate-hydrolyzing esterase (EC 3.1.-.-)
YALI0B07249g	YALI1_B09310g	mRNA	YALI1B	931017	931507	+	similar to Saccharomyces cerevisiae YLR104W%3B ancestral locus Anc_8.293, weakly similar to uniprot|Q08045 Saccharomyces cerevisiae YLR104W hypothetical protein
	YALI1_B09316g	mRNA	YALI1B	931561	931847	-
YALI0B07271g	YALI1_B09320g	mRNA	YALI1B	932079	932315	-	no similarity
YALI0B07293g	YALI1_B09333g	mRNA	YALI1B	932370	933398	-	similar to uniprot|P16658 Saccharomyces cerevisiae YLR105C tRNA-splicing endonuclease subunit SEN2 (EC 3.1.27. 9),similar to Saccharomyces cerevisiae SEN2 (YLR105C)%3B ancestral locus Anc_8.294
YALI0B07315r	YALI1_B09340r	tRNA	YALI1B	934012	934099	-	codon recognized: CAG,tRNA Gln (CTG)
YALI0B07359g	YALI1_B09367g	mRNA	YALI1B	935933	936793	-	similar to uniprot|P49954 Saccharomyces cerevisiae YLR351c NIT3 nitrilase P2.240.f2.1
	YALI1_B09426g	mRNA	YALI1B	942652	943203	+
YALI0B07381g	YALI1_B09448g	mRNA	YALI1B	943528	944892	-	similar to Saccharomyces cerevisiae TUB4 (YLR212C)%3B ancestral locus Anc_7.323, highly similar to uniprot|Q9Y882 Schizosaccharomyces japonicus Tubulin gamma chain (Gamma tubulin)
	YALI1_B09476g	mRNA	YALI1B	947343	947876	-
YALI0B07403g	YALI1_B09497g	mRNA	YALI1B	949750	950892	+	some similarities with uniprot|P38195 Saccharomyces cerevisiae YBL043w ECM13 involved in cell wall structure of biosynthesis
	YALI1_B09518g	mRNA	YALI1B	951290	951847	-
YALI0B07425g	YALI1_B09568g	mRNA	YALI1B	956236	956805	-	similar to uniprot|P79003 Saccharomyces pastorianus RER1 protein (Retention of ER proteins 1)
	YALI1_B09580g	mRNA	YALI1B	957817	958148	-
	YALI1_B09591g	mRNA	YALI1B	958670	959137	-
YALI0B07447g	YALI1_B09592g	mRNA	YALI1B	959324	961051	+	similar to uniprot|P06208 Saccharomyces cerevisiae YNL104C 2-isopropylmalate synthase (EC 4.1.3.12) (Alpha- isopropylmalate synthase) (Alpha-IPM synthetase)
YALI0B07469r	YALI1_B09672r	tRNA	YALI1B	967215	967308	+	codon recognized: CAC,tRNA His (GTG)
YALI0B07513g	YALI1_B09708g	mRNA	YALI1B	968475	970898	-	similar to uniprot|P32863 Saccharomyces cerevisiae YGL163c RAD54 DNA-dependent ATPase of the SNF2P family
YALI0B07535g	YALI1_B09807g	mRNA	YALI1B	973191	980663	-	weakly similar to uniprot|P19158 Saccharomyces cerevisiae YOL081w IRA2 GTPase-activating protein for RAS proteins,similar to Saccharomyces cerevisiae IRA1 (YBR140C) and IRA2 (YOL081W)%3B ancestral locus Anc_3.124
YALI0B07557g	YALI1_B09837g	mRNA	YALI1B	984875	986659	+	weakly similar to uniprot|Q9WTY5 Mus musculus ERFS,similar to Saccharomyces cerevisiae SUP35 (YDR172W)%3B ancestral locus Anc_8.370
	YALI1_B09871g	mRNA	YALI1B	987225	987680	+
YALI0B07579g	YALI1_B09894g	mRNA	YALI1B	989449	992106	+	some similarities with uniprot|P14922 Saccharomyces cerevisiae YBR112c CYC8 general repressor of transcription singleton
	YALI1_B09929g	mRNA	YALI1B	992737	993034	-
	YALI1_B09931g	mRNA	YALI1B	993122	993430	+
	YALI1_B09957g	mRNA	YALI1B	995777	996130	+
YALI0B07601g	YALI1_B09993g	mRNA	YALI1B	998494	999354	-	similar to Saccharomyces cerevisiae YLR414C%3B ancestral locus Anc_4.286, weakly similar to uniprot|Q06991 Saccharomyces cerevisiae YLR414C SIMILARITY to hypothetical 81 kDa protein in CNB1-ORD1 intergenic region
	YALI1_B09994g	mRNA	YALI1B	999399	999650	+
YALI0B07623g	YALI1_B10032g	mRNA	YALI1B	1003250	1006822	+	similar to Saccharomyces cerevisiae BUD4 (YJR092W)%3B ancestral locus Anc_7.463, some similarities with uniprot|P53705 Candida albicans Integrin alpha chain-like protein (Alpha-INT1)
YALI0B07645g	YALI1_B10094g	mRNA	YALI1B	1009471	1010634	+	similar to uniprot|Q6C398 Yarrowia lipolytica YALI0F01518g
	YALI1_B10119g	mRNA	YALI1B	1011919	1012413	+
YALI0B07667g	YALI1_B10130g	mRNA	YALI1B	1013675	1014304	+	uniprot|Q8X1D9 Yarrowia lipolytica Phosphoribosylanthranilate isomerase Trp1,similar to Saccharomyces cerevisiae TRP1 (YDR007W)%3B ancestral locus Anc_3.192
YALI0B07689g	YALI1_B10145g	mRNA	YALI1B	1014505	1016937	+	some similarities with uniprot|Q12090 Saccharomyces cerevisiae YLR107W
	YALI1_B10170g	mRNA	YALI1B	1017010	1017282	+
YALI0B07711g	YALI1_B10182g	mRNA	YALI1B	1017497	1018237	-	no similarity
	YALI1_B10185g	mRNA	YALI1B	1018544	1019373	+
YALI0B07733g	YALI1_B10208g	Pseudo mRNA	YALI1B	1020697	1020855	-	no similarity
YALI0B07755g	YALI1_B10231g	mRNA	YALI1B	1023178	1024974	+	weakly similar to uniprot|Q7SDW1 Neurospora crassa NCU03295.1 related to 4-coumarate-CoA ligase
YALI0B07777g	YALI1_B10263g	mRNA	YALI1B	1027591	1028139	-	no similarity
YALI0B07876g	YALI1_B10288g	mRNA	YALI1B	1028818	1031541	+	similar to uniprot|Q06593 Saccharomyces cerevisiae YPR194c OPT2 no start
YALI0B07898g	YALI1_B10359g	mRNA	YALI1B	1035966	1038812	+	similar to uniprot|Q06593 Saccharomyces cerevisiae YPR194c OPT2
YALI0B07920g	YALI1_B10411g	Pseudo mRNA	YALI1B	1041157	1041342	+	some similarities with NCU00472.1 Neurospora crassa NCU00472.1 hypothetical protein
YALI0B07942g	YALI1_B10424g	mRNA	YALI1B	1042732	1044735	+	weakly similar to uniprot|Q06593 Saccharomyces cerevisiae YPR194c OPT2 no start
YALI0B07942g	YALI1_B10437g	mRNA	YALI1B	1042732	1044735	+	weakly similar to uniprot|Q06593 Saccharomyces cerevisiae YPR194c OPT2 no start
YALI0B08008g	YALI1_B10449g	mRNA	YALI1B	1044965	1045507	+	some similarities with uniprot|Q871I9 Neurospora crassa NCU08954.1 20H10.300
YALI0B08030g	YALI1_B10463g	mRNA	YALI1B	1046229	1047725	-	uniprot|Q96VC9 Yarrowia lipolytica Carboxylesterase/lipase type B
YALI0B08052g	YALI1_B10525g	mRNA	YALI1B	1051500	1052540	-	similar to uniprot|Q03049 Saccharomyces cerevisiae YDR541c similarity to dihydroflavonol-4-reductases
YALI0B08074g	YALI1_B10552g	mRNA	YALI1B	1054170	1055069	-	similar to Saccharomyces cerevisiae MRPL24 (YMR193W)%3B ancestral locus Anc_6.282, weakly similar to CAGL0K10912g Candida glabrata
YALI0B08096g	YALI1_B10582g	mRNA	YALI1B	1055640	1058279	-	weakly similar to uniprot|Q07895 Saccharomyces cerevisiae YLR001c,similar to Saccharomyces cerevisiae YLR001C%3B ancestral locus Anc_5.219
YALI0B08118g	YALI1_B10607g	mRNA	YALI1B	1060006	1060728	-	weakly similar to KLLA0C06072g Kluyveromyces lactis
YALI0B08140g	YALI1_B10635g	mRNA	YALI1B	1063504	1064271	+	similar to uniprot|P18408 Saccharomyces cerevisiae YPR167c MET16 Phosphoadenosine phosphosulfate reductase (EC 1.8.4.8) (PAPS reductase thioredoxin dependent) (PAdoPS reductase) (3 - phosphoadenylylsulfate reductase),similar to Saccharomyces cerevisiae MET16 (YPR167C)%3B ancestral locus Anc_7.523
YALI0B08162g	YALI1_B10751g	mRNA	YALI1B	1074418	1075311	-	similar to Saccharomyces cerevisiae SPE1 (YKL184W)%3B ancestral locus Anc_4.282, some similarities with uniprot|P08432 Saccharomyces cerevisiae YKL184w ORD1 ornithine carboxylase fragment
	YALI1_B10757g	mRNA	YALI1B	1075751	1076077	+
	YALI1_B10762g	mRNA	YALI1B	1076271	1076614	+
	YALI1_B10773g	mRNA	YALI1B	1076638	1077466	-
	YALI1_B10780g	mRNA	YALI1B	1077558	1078013	-
	YALI1_B10782g	mRNA	YALI1B	1078057	1078664	-
YALI0B08184g	YALI1_B10813g	mRNA	YALI1B	1079612	1081330	-	similar to Saccharomyces cerevisiae MET3 (YJR010W)%3B ancestral locus Anc_5.154, highly similar to uniprot|Q8NJN1 Aspergillus niger and to to uniprot|P08536 Saccharomyces cerevisiae YJR010w MET3 ATP sulfurylase
YALI0B08206g	YALI1_B10891g	mRNA	YALI1B	1089159	1090394	+	similar to Saccharomyces cerevisiae CUP2 (YGL166W) and HAA1 (YPR008W)%3B ancestral locus Anc_8.106, uniprot|P45815 Yarrowia lipolytica Copper resistance protein CRF1
	YALI1_B10933g	mRNA	YALI1B	1093100	1093662	-
	YALI1_B10943g	mRNA	YALI1B	1094356	1094620	+
YALI0B08228g	YALI1_B10990g	mRNA	YALI1B	1097279	1099066	-	similar to Saccharomyces cerevisiae YRB30 (YGL164C)%3B ancestral locus Anc_8.107, weakly similar to uniprot|P53107 Saccharomyces cerevisiae YGL164C Ran-specific GTPase-activating protein 30 (Ran-binding protein 30) (RANBP30)
	YALI1_B11034g	mRNA	YALI1B	1103495	1103782	+
YALI0B08250g	YALI1_B11083g	mRNA	YALI1B	1108378	1110564	+	highly similar to uniprot|Q9HGI5 Yarrowia lipolytica eukaryotic peptide chain release factor GTP- binding subunit 3,similar to Saccharomyces cerevisiae SUP35 (YDR172W)%3B ancestral locus Anc_8.370
	YALI1_B11111g	mRNA	YALI1B	1111117	1111709	+
	YALI1_B11120g	mRNA	YALI1B	1112078	1112525	+
YALI0B08272g	YALI1_B11131g	mRNA	YALI1B	1113155	1115755	+	some similarities with uniprot|P08965 Schizosaccharomyces pombe Meiosis protein mei2
YALI0B08294g	YALI1_B11167g	mRNA	YALI1B	1116233	1116793	-	similar to Saccharomyces cerevisiae YER134C, similar to uniprot|O94279 Schizosaccharomyces pombe Hypothetical 20.5 kDa protein
YALI0B08316g	YALI1_B11183g	mRNA	YALI1B	1118394	1118837	+	weakly similar to DEHA0B15136g Debaryomyces hansenii,similar to Saccharomyces cerevisiae YEL048C%3B ancestral locus Anc_1.491
YALI0B08338g	YALI1_B11200g	mRNA	YALI1B	1120075	1134291	+	similar to uniprot|Q12019 Saccharomyces cerevisiae YLR106C Midasin (MIDAS-containing protein),similar to Saccharomyces cerevisiae MDN1 (YLR106C)%3B ancestral locus Anc_8.295
YALI0B08349r	YALI1_B11359r	rRNA	YALI1B	1135940	1136058	+	5S RNA
YALI0B08360g	YALI1_B11388g	mRNA	YALI1B	1137665	1138804	-	similar to uniprot|Q6C189 Yarrowia lipolytica YALI0F18326g
YALI0B08382g	YALI1_B11398g	mRNA	YALI1B	1139292	1139714	-	no similarity
YALI0B08404g	YALI1_B11402g	mRNA	YALI1B	1140256	1141365	+	weakly similar to uniprot|Q9P7F4 Schizosaccharomyces pombe Putative dehydrogenase
YALI0B08426g	YALI1_B11415g	mRNA	YALI1B	1141574	1142089	-	no similarity
YALI0B08448g	YALI1_B11448g	mRNA	YALI1B	1143218	1144861	-	similar to KLLA0D12606g Kluyveromyces lactis IPF 4552.1
YALI0B08470g	YALI1_B11484g	mRNA	YALI1B	1146777	1148408	-	weakly similar to uniprot|P30776 Schizosaccharomyces pombe Double-strand-break repair protein rad21 (Cohesin complex Rad 21 subunit),similar to Saccharomyces cerevisiae MCD1 (YDL003W)%3B ancestral locus Anc_3.212
YALI0B08492g	YALI1_B11495g	mRNA	YALI1B	1149522	1150382	+	no similarity
YALI0B08514g	YALI1_B11519g	mRNA	YALI1B	1151093	1151992	-	similar to uniprot|Q05636 Saccharomyces cerevisiae YDR280W Exosome complex exonuclease RRP45 (EC 3.1.13.-) (Ribosomal RNA processing protein 45),similar to Saccharomyces cerevisiae RRP45 (YDR280W)%3B ancestral locus Anc_5.289
YALI0B08536g	YALI1_B11532g	mRNA	YALI1B	1153783	1154817	+	similar to uniprot|Q04677 Candida tropicalis Acetyl- CoA acetyltransferase IB (EC 2.3.1.9) Peroxisomal acetoacetyl- CoA thiolase Thiolase IB,similar to Saccharomyces cerevisiae ERG10 (YPL028W)%3B ancestral locus Anc_8.479
	YALI1_B11577g	mRNA	YALI1B	1157602	1157872	-
	YALI1_B11588g	mRNA	YALI1B	1158714	1159085	-
	YALI1_B11593g	mRNA	YALI1B	1159128	1159395	-
YALI0B08558g	YALI1_B11607g	mRNA	YALI1B	1160822	1162072	+	similar to Saccharomyces cerevisiae VHS1 (YDR247W) and SKS1 (YPL026C)%3B ancestral locus Anc_8.477, weakly similar to uniprot|Q03785 Saccharomyces cerevisiae YDR247w VHS1 and weakly similar to uniprot|Q12505 Saccharomyces cerevisiae YPL026C Serine/threonine-protein kinase SKS1 (Suppressor kinase of SNF3)
	YALI1_B11625g	mRNA	YALI1B	1162545	1163165	+
YALI0B08580r	YALI1_B11639r	tRNA	YALI1B	1163879	1163974	-	codon recognized: AGC,tRNA Ser (GCT)
YALI0B08624g	YALI1_B11648g	mRNA	YALI1B	1164895	1166367	+	weakly similar to CAGL0B04279g Candida glabrata,similar to Saccharomyces cerevisiae YBR030W%3B ancestral locus Anc_3.231
YALI0B08646r	YALI1_B11666r	tRNA	YALI1B	1166643	1166723	+	codon recognized: GAG,tRNA Glu (CTC)
YALI0B08690g	YALI1_B11681g	mRNA	YALI1B	1167247	1168116	-	no similarity
YALI0B08712g	YALI1_B11715g	mRNA	YALI1B	1170472	1171521	-	similar to uniprot|Q7S227 Neurospora crassa NCU09887.1 related to glucose-6-phosphate/phosphate translocator
	YALI1_B11719g	mRNA	YALI1B	1171958	1172247	+
	YALI1_B11729g	mRNA	YALI1B	1172798	1173199	-
YALI0B08734g	YALI1_B11759g	mRNA	YALI1B	1175858	1177231	-	similar to Saccharomyces cerevisiae REH1 (YLR387C)%3B ancestral locus Anc_4.243, similar to CAGL0I09350g Candida glabrata and uniprot|P38344 Saccharomyces cerevisiae YBR267W 45.8 kDa protein in SHM1-MRPL37 intergenic region
	YALI1_B11781g	mRNA	YALI1B	1178198	1178677	+
YALI0B08748g	YALI1_B11788g	Pseudo mRNA	YALI1B	1178696	1178866	-	similar to Saccharomyces cerevisiae RPS29B (YDL061C) and RPS29A (YLR388W)%3B ancestral locus Anc_4.245, highly similar to uniprot|P41057 Saccharomyces cerevisiae YLR388w YS29A ribosomal protein S29
YALI0B08756g	YALI1_B11794g	mRNA	YALI1B	1179499	1181643	+	similar to Saccharomyces cerevisiae TSR1 (YDL060W)%3B ancestral locus Anc_4.244, weakly similar to DEHA0A12001g Debaryomyces hansenii
YALI0B08778g	YALI1_B11853g	mRNA	YALI1B	1182300	1185323	-	similar to Saccharomyces cerevisiae LHS1 (YKL073W)%3B ancestral locus Anc_2.618, weakly similar to uniprot|P36016 Saccharomyces cerevisiae YKL073w Heat shock protein 70 homolog LHS1 precursor
YALI0B08800g	YALI1_B11878g	mRNA	YALI1B	1188203	1189483	+	no similarity
YALI0B08844g	YALI1_B11916g	mRNA	YALI1B	1191048	1191614	-	similar to Saccharomyces cerevisiae PAC10 (YGR078C)%3B ancestral locus Anc_3.134, similar to uniprot|P48363 Saccharomyces cerevisiae YGR078c PAC10 GIM4 - Gim complex component
YALI0B08866g	YALI1_B11934g	mRNA	YALI1B	1193441	1194300	+	similar to uniprot|P07279 Saccharomyces cerevisiae YNL301C 60S ribosomal protein L18 (RP28),similar to Saccharomyces cerevisiae RPL18B (YNL301C) and RPL18A (YOL120C)%3B ancestral locus Anc_3.52
YALI0B08899g	YALI1_B11960g	mRNA	YALI1B	1195522	1196034	-	similar to Saccharomyces cerevisiae YPR098C%3B ancestral locus Anc_3.411, weakly similar to DEHA0E16588g Debaryomyces hansenii
	YALI1_B11978g	mRNA	YALI1B	1197805	1198247	-
YALI0B08921g	YALI1_B11983g	mRNA	YALI1B	1198483	1199172	+	similar to Saccharomyces cerevisiae SOD2 (YHR008C)%3B ancestral locus Anc_5.590, similar to uniprot|O13401 Candida albicans Superoxide dismutase [Mn] mitochondrial precursor (EC 1.15. 1.1)
YALI0B08943g	YALI1_B12010g	mRNA	YALI1B	1201084	1202457	+	similar to uniprot|Q12109 Saccharomyces cerevisiae YOL097C Tryptophanyl-tRNA synthetase cytoplasmic (EC 6.1.1. 2) (Tryptophan-- tRNA ligase) (TrpRS),similar to Saccharomyces cerevisiae WRS1 (YOL097C)%3B ancestral locus Anc_3.97
YALI0B08965g	YALI1_B12042g	mRNA	YALI1B	1203658	1204206	-	similar to uniprot|Q99258 Saccharomyces cerevisiae YDR487c RIB3 3 4-dihydroxy-2-butanone 4-phosphate synthase,similar to Saccharomyces cerevisiae RIB3 (YDR487C)%3B ancestral locus Anc_3.96
YALI0B08987g	YALI1_B12057g	mRNA	YALI1B	1205743	1206372	+	highly similar to uniprot|O93996 Candida albicans Conserved hypothetical protein (CTA1P),similar to Saccharomyces cerevisiae VPS60 (YDR486C)%3B ancestral locus Anc_3.98
YALI0B09009g	YALI1_B12101g	mRNA	YALI1B	1210185	1213487	+	weakly similar to uniprot|Q08967 Saccharomyces cerevisiae YPL221w BOP1
	YALI1_B12150g	mRNA	YALI1B	1215097	1215411	+
YALI0B09031g	YALI1_B12154g	mRNA	YALI1B	1215476	1216108	+	no similarity
YALI0B09053g	YALI1_B12195g	mRNA	YALI1B	1216345	1219578	-	similar to uniprot|Q80X98 Mus musculus 5730550P09Rik protein and uniprot|P15938 Saccharomyces cerevisiae YKR086w PRP16 RNA-dependent ATPase,similar to Saccharomyces cerevisiae PRP16 (YKR086W)%3B ancestral locus Anc_5.683
YALI0B09075g	YALI1_B12204g	mRNA	YALI1B	1220482	1221018	+	weakly similar to uniprot|P22354 Saccharomyces cerevisiae YKR085c 60S ribosomal protein L20 mitochondrial precursor (YmL20),similar to Saccharomyces cerevisiae MRPL20 (YKR085C)%3B ancestral locus Anc_5.682
YALI0B09097r	YALI1_B12221r	tRNA	YALI1B	1222168	1222239	+	tRNA Thr (AGT) ,codon recognized: ACU
YALI0B09108r	YALI1_B12227r	rRNA	YALI1B	1222793	1222912	+	5S RNA mutated 5'
YALI0B09119g	YALI1_B12243g	mRNA	YALI1B	1223084	1224310	-	similar to Saccharomyces cerevisiae YOL022C%3B ancestral locus Anc_1.365, similar to uniprot|P25040 Saccharomyces cerevisiae YOL022c
YALI0B09141g	YALI1_B12267g	mRNA	YALI1B	1225014	1226741	-	no similarity
YALI0B09163g	YALI1_B12295g	mRNA	YALI1B	1228154	1229533	-	similar to uniprot|P08540 Kluyveromyces lactis potential acid phosphatase
YALI0B09185r	YALI1_B12320r	tRNA	YALI1B	1231935	1232021	-	codon recognized: GAC,tRNA Asp (GTC)
	YALI1_B12313g	mRNA	YALI1B	1231374	1232859	+
YALI0B09229g	YALI1_B12337g	mRNA	YALI1B	1232890	1233795	-	weakly similar to uniprot|Q9P6N2 Schizosaccharomyces pombe Hypothetical 26.3 kDa protein,similar to Saccharomyces cerevisiae YNL010W%3B ancestral locus Anc_1.395
YALI0B09251g	YALI1_B12375g	mRNA	YALI1B	1236140	1237561	-	weakly similar to CA3585|CaIFT1 Candida albicans CaIFT1 unknown function
	YALI1_B12384g	mRNA	YALI1B	1238492	1238791	+
YALI0B09273g	YALI1_B12409g	mRNA	YALI1B	1240914	1242116	+	similar to uniprot|Q99385 Saccharomyces cerevisiae YDL128w VCX1 Ca2+-transport (H+/Ca2+ exchange) protein vacuolar
YALI0B09295g	YALI1_B12427g	mRNA	YALI1B	1242753	1243628	+	similar to uniprot|P38874 Saccharomyces cerevisiae YHR187w IKI1 confers sensitivity to killer toxin,similar to Saccharomyces cerevisiae IKI1 (YHR187W)%3B ancestral locus Anc_5.48
YALI0B09317g	YALI1_B12443g	mRNA	YALI1B	1243973	1244362	-	some similarities with CA2864|IPF17234.3 Candida albicans unknown function and uniprot|Q89C88 Bradyrhizobium japonicum Blr7909 protein
YALI0B09339g	YALI1_B12451g	mRNA	YALI1B	1245111	1246195	+	similar to Saccharomyces cerevisiae RPN13 (YLR421C)%3B ancestral locus Anc_4.295, similar to uniprot|O13563 Saccharomyces cerevisiae YLR421c RPN13 weak similarity to human 42K membrane glycoprotein
YALI0B09361g	YALI1_B12489g	mRNA	YALI1B	1248934	1250049	+	uniprot|Q872L3 Yarrowia lipolytica Lipase (EC 3.1.1. 3)
YALI0B09383g	YALI1_B12529g	mRNA	YALI1B	1252946	1262599	+	weakly similar to uniprot|Q03767 Saccharomyces cerevisiae YDR150W NUM1 tubulin binding,similar to Saccharomyces cerevisiae NUM1 (YDR150W)%3B ancestral locus Anc_8.331
YALI0B09405r	YALI1_B12630r	tRNA	YALI1B	1262932	1263003	-	codon recognized: GAA,tRNA Glu (TTC)
YALI0B09427g	YALI1_B12633g	mRNA	YALI1B	1263347	1265548	+	some similarities with uniprot|Q9P6I2 Schizosaccharomyces pombe Glutamate carboxypeptidase-like protein
YALI0B09449g	YALI1_B12677g	mRNA	YALI1B	1265677	1267785	-	similar to Saccharomyces cerevisiae YGR042W%3B ancestral locus Anc_4.187, no similarity
YALI0B09471g	YALI1_B12691g	mRNA	YALI1B	1269130	1270125	+	similar to uniprot|O60121 Schizosaccharomyces pombe Stomatin family protein
YALI0B09493g	YALI1_B12714g	mRNA	YALI1B	1271482	1272593	+	similar to uniprot|Q03558 Saccharomyces cerevisiae YHR179w OYE2 NADPH dehydrogenase (old yellow enzyme) isoform 1 relics
YALI0B09515g	YALI1_B12742g	mRNA	YALI1B	1272899	1274290	-	some similarities with uniprot|Q9HBU6 Homo sapiens Ethanolamine kinase (EC 2.7.1.82) (EKI)
YALI0B09537g	YALI1_B12781g	mRNA	YALI1B	1276476	1278233	-	similar to uniprot|Q9URZ3 Schizosaccharomyces pombe Amino-acid permease
YALI0B09559g	YALI1_B12847g	mRNA	YALI1B	1282633	1284735	-	similar to Saccharomyces cerevisiae BRE1 (YDL074C)%3B ancestral locus Anc_4.268, similar to uniprot|Q07457 Saccharomyces cerevisiae YDL074c BRE1 weak similarity to spindle pole body protein NUF1
YALI0B09581g	YALI1_B12874g	mRNA	YALI1B	1286729	1287292	+	no similarity
YALI0B09603g	YALI1_B12917g	mRNA	YALI1B	1290630	1293752	+	similar to Saccharomyces cerevisiae YAP1802 (YGR241C) and YAP1801 (YHR161C)%3B ancestral locus Anc_5.84, weakly similar to uniprot|P38856 Saccharomyces cerevisiae YHR161c YAP1801 Yeast Adaptor Protein member of AP180 protein family
YALI0B09625g	YALI1_B12966g	mRNA	YALI1B	1295121	1296629	-	similar to Saccharomyces cerevisiae PUT1 (YLR142W)%3B ancestral locus Anc_8.348, weakly similar to uniprot|P09368 Saccharomyces cerevisiae YLR142w PUT1 Proline oxidase mitochondrial precursor (EC 1.5.3.-) (Proline dehydrogenase)
	YALI1_B12970g	mRNA	YALI1B	1297087	1297824	+
YALI0B09647g	YALI1_B12993g	mRNA	YALI1B	1299342	1301060	+	similar to Saccharomyces cerevisiae PUT2 (YHR037W)%3B ancestral locus Anc_5.308, similar to uniprot|P07275 Saccharomyces cerevisiae YHR037W Delta-1-pyrroline-5-carboxylate dehydrogenase mitochondrial precursor (EC 1.5.1.12) (P5C dehydrogenase)
YALI0B09669g	YALI1_B13041g	mRNA	YALI1B	1302510	1303910	-	similar to uniprot|Q96V37 Pichia pastoris Ceramide glucosyltransferase
YALI0B09691t	YALI1_B13057t	nc Retro	YALI1B	1305502	1305774	+	LTRyl1
YALI0B09713g	YALI1_B13069g	mRNA	YALI1B	1306972	1309230	+	weakly similar to uniprot|P07272 Saccharomyces cerevisiae YLR014C Pyrimidine pathway regulatory protein 1,similar to Saccharomyces cerevisiae PPR1 (YLR014C)%3B ancestral locus Anc_5.235
YALI0B09735g	YALI1_B13112g	mRNA	YALI1B	1309472	1311280	-	weakly similar to uniprot|Q6C4Q3 Yarrowia lipolytica YALI0E24585g
YALI0B09757g	YALI1_B13122g	mRNA	YALI1B	1311799	1312269	-	no similarity
YALI0B09779g	YALI1_B13137g	mRNA	YALI1B	1313138	1313704	-	similar to uniprot|Q07915 Saccharomyces cerevisiae YLR009w similarity to ribosomal protein L24.e.B,similar to Saccharomyces cerevisiae RLP24 (YLR009W)%3B ancestral locus Anc_5.233
YALI0B09801r	YALI1_B13148r	tRNA	YALI1B	1314877	1314962	+	codon recognized: GAC,tRNA Asp (GTC)
YALI0B09812g	YALI1_B13150g	mRNA	YALI1B	1315066	1316289	+	similar to CA4067|IPF5924 Candida albicans IPF5924 unknown function,similar to Saccharomyces cerevisiae YNR040W%3B ancestral locus Anc_6.360
YALI0B09845g	YALI1_B13179g	mRNA	YALI1B	1316657	1317952	-	similar to uniprot|P16451 Saccharomyces cerevisiae YGR193c PDX1 pyruvate dehydrogenase complex protein X,similar to Saccharomyces cerevisiae PDX1 (YGR193C)%3B ancestral locus Anc_5.153
YALI0B09867g	YALI1_B13259g	mRNA	YALI1B	1325983	1328793	+	weakly similar to KLLA-IPF2857.1 Kluyveromyces lactis KLLA0E14586g putative flocculation protein
YALI0B09889g	YALI1_B13290g	mRNA	YALI1B	1329085	1330581	+	weakly similar to uniprot|O14342 Schizosaccharomyces pombe Hypothetical protein C2F12.12c in chromosome II
YALI0B09911r	YALI1_B13307r	tRNA	YALI1B	1330669	1330754	-	codon recognized: CCU,tRNA Pro (AGG)
YALI0B09955g	YALI1_B13328g	mRNA	YALI1B	1331222	1332871	-	no similarity
YALI0B09977g	YALI1_B13355g	mRNA	YALI1B	1335907	1337946	+	similar to uniprot|P39014 Saccharomyces cerevisiae YIL046w MET30 involved in regulation of sulfur assimilation genes and cell cycle progression
YALI0B09984r	YALI1_B13388r	rRNA	YALI1B	1338889	1339010	+	5S RNA
	YALI1_B13401g	mRNA	YALI1B	1340178	1340662	+
	YALI1_B13411g	mRNA	YALI1B	1340899	1341311	-
YALI0B09991g	YALI1_B13439g	mRNA	YALI1B	1345160	1347745	+	some similarities with DEHA0D15972g Debaryomyces hansenii IPF 2966.1
YALI0B09999g	YALI1_B13483g	mRNA	YALI1B	1348320	1349354	+	weakly similar to uniprot|Q8ES18 Oceanobacillus iheyensis 2-nitropropane dioxygenase
YALI0B10021g	YALI1_B13536g	mRNA	YALI1B	1353659	1355353	+	similar to uniprot|P38861 Saccharomyces cerevisiae YHR170w NMD3 nonsense-mediated mRNA decay protein singleton,similar to Saccharomyces cerevisiae NMD3 (YHR170W)%3B ancestral locus Anc_5.67
YALI0B10043g	YALI1_B13556g	mRNA	YALI1B	1355807	1358308	+	similar to KLLA0F25124g Kluyveromyces lactis Similar to uniprot|P43571 Saccharomyces cerevisiae YFL025c BST1 negative regulator of COPII vesicle
YALI0B10065g	YALI1_B13586g	mRNA	YALI1B	1358649	1360574	+	similar to uniprot|P47083 Saccharomyces cerevisiae YJR002w MPP10 component of the U3 small nucleolar ribonucleoprotein singleton,similar to Saccharomyces cerevisiae MPP10 (YJR002W)%3B ancestral locus Anc_5.221
YALI0B10087g	YALI1_B13614g	mRNA	YALI1B	1361407	1362744	+	some similarities with KLLA0B09350g Kluyveromyces lactis IPF 7260.1
YALI0B10109g	YALI1_B13641g	mRNA	YALI1B	1364107	1365009	+	no similarity
YALI0B10131g	YALI1_B13662g	mRNA	YALI1B	1366252	1366908	+	similar to uniprot|P38256 Saccharomyces cerevisiae YBR096w Hypothetical 27.1 kDa protein
YALI0B10153g	YALI1_B13699g	mRNA	YALI1B	1368653	1369912	-	similar to uniprot|Q9HF05 Emericella nidulans Oleate delta-12 desaturase
YALI0B10175g	YALI1_B13723g	mRNA	YALI1B	1372325	1373350	+	similar to uniprot|Q839Q1 Enterococcus faecalis EF0111 Oxidoreductase zinc-binding
YALI0B10197g	YALI1_B13737g	mRNA	YALI1B	1373749	1376673	+	similar to Saccharomyces cerevisiae MSH3 (YCR092C)%3B ancestral locus Anc_6.372, similar to uniprot|P25846 Saccharomyces cerevisiae YHR120w MSH1 DNA mismatch repair protein mitochondrial
YALI0B10219g	YALI1_B13800g	mRNA	YALI1B	1377845	1380016	-	similar to Saccharomyces cerevisiae NAF1 (YNL124W)%3B ancestral locus Anc_2.146, some similarities with CAGL0L04114g Candida glabrata and uniprot|P53919 Saccharomyces cerevisiae YNL124W Hypothetical 54.9 kDa protein in SPC98-TOM70 intergenic region
YALI0B10241g	YALI1_B13828g	mRNA	YALI1B	1382817	1387029	+	some similarities with uniprot|P39083 Saccharomyces cerevisiae YOR127w RGA1 RHO-type GTPase-activating protein for CDC42P
YALI0B10263g	YALI1_B13886g	mRNA	YALI1B	1387406	1388680	-	similar to uniprot|P53923 Saccharomyces cerevisiae YNL119w Hypothetical 56.5 kDa protein,similar to Saccharomyces cerevisiae NCS2 (YNL119W)%3B ancestral locus Anc_2.154
YALI0B10274g	YALI1_B13888g	mRNA	YALI1B	1388857	1389351	+	similar to Saccharomyces cerevisiae COX23 (YHR116W)%3B ancestral locus Anc_2.153, some similarities with DEHA0F21846g Debaryomyces hansenii IPF 6411.1 and uniprot|P38824 Saccharomyces cerevisiae YHR116W Hypothetical 17.3 kDa protein in ERP5- ORC6 intergenic region
YALI0B10296g	YALI1_B13915g	mRNA	YALI1B	1389644	1391422	-	some similarities with uniprot|Q9P6S5 Schizosaccharomyces pombe SPBC27.02C Hypothetical 34.6 kDa protein
YALI0B10318g	YALI1_B13917g	mRNA	YALI1B	1391706	1392338	+	similar to Saccharomyces cerevisiae BET5 (YML077W)%3B ancestral locus Anc_4.345, weakly similar to uniprot|Q03630 Saccharomyces cerevisiae YML077w BET5 involved in targeting and fusion of ER to golgi transport vesicles
YALI0B10340g	YALI1_B13948g	mRNA	YALI1B	1392932	1394815	-	similar to uniprot|O42620 Magnaporthe grisea Carnitine acetyl transferase,similar to Saccharomyces cerevisiae CAT2 (YML042W)%3B ancestral locus Anc_5.512
YALI0B10362g	YALI1_B13973g	mRNA	YALI1B	1397325	1399175	+	similar to uniprot|Q9HEG7 Neurospora crassa Mitochondrial precursor protein import receptor tom70
YALI0B10384g	YALI1_B14013g	mRNA	YALI1B	1399526	1401319	-	no similarity
YALI0B10406g	YALI1_B14044g	mRNA	YALI1B	1404824	1405783	+	similar to uniprot|Q9V6U5 Drosophila melanogaster LD24265p
YALI0B10428g	YALI1_B14064g	mRNA	YALI1B	1406478	1410356	+	some similarities with DEHA0B05896g Debaryomyces hansenii IPF 9628.1
YALI0B10450g	YALI1_B14121g	mRNA	YALI1B	1412399	1412725	+	similar to Saccharomyces cerevisiae FPR1 (YNL135C)%3B ancestral locus Anc_2.131, highly similar to uniprot|P20081 Saccharomyces cerevisiae YNL135c FPR1 peptidyl-prolyl cis-trans isomerase FK506-binding protein P4.1.f4.1
YALI0B10472g	YALI1_B14147g	mRNA	YALI1B	1413668	1414732	-	similar to Saccharomyces cerevisiae EAF7 (YNL136W)%3B ancestral locus Anc_2.130, no similarity
YALI0B10494g	YALI1_B14150g	mRNA	YALI1B	1415065	1416780	+	similar to Saccharomyces cerevisiae NAM9 (YNL137C)%3B ancestral locus Anc_2.129, similar to CAGL0K09768g Candida glabrata Similar to uniprot|P27929 Saccharomyces cerevisiae YNL137c NAM9 ribosomal protein mitochondrial
YALI0B10516g	YALI1_B14187g	mRNA	YALI1B	1417141	1418806	-	similar to Saccharomyces cerevisiae SRV2 (YNL138W)%3B ancestral locus Anc_2.128, similar to uniprot|P17555 Saccharomyces cerevisiae YNL138w SRV2 adenylate cyclase-associated protein 70kDa
YALI0B10538g	YALI1_B14194g	mRNA	YALI1B	1419444	1421618	+	similar to Saccharomyces cerevisiae ARP5 (YNL059C)%3B ancestral locus Anc_2.248, similar to uniprot|P53946 Saccharomyces cerevisiae YNL059c ARP5Actin-related protein
YALI0B10560g	YALI1_B14236g	mRNA	YALI1B	1421795	1423624	-	similar to uniprot|P40991 Saccharomyces cerevisiae YNL061w NOP2 nucleolar protein,similar to Saccharomyces cerevisiae NOP2 (YNL061W)%3B ancestral locus Anc_2.247
YALI0B10582g	YALI1_B14238g	mRNA	YALI1B	1423801	1425276	+	similar to Saccharomyces cerevisiae GCD10 (YNL062C)%3B ancestral locus Anc_2.246, similar to uniprot|P41814 Saccharomyces cerevisiae YNL062c GCD10translation initiation factor eIF3 RNA- binding subunit
YALI0B10604g	YALI1_B14268g	mRNA	YALI1B	1425329	1426756	-	similar to uniprot|Q881B2 Pseudomonas syringae Xenobiotic compound monooxygenase DszA family
YALI0B10626g	YALI1_B14292g	mRNA	YALI1B	1427347	1429281	-	similar to uniprot|Q6C398 Yarrowia lipolytica YALI0F01518g
	YALI1_B14308g	mRNA	YALI1B	1430848	1431783	+
YALI0B10648r	YALI1_B14324r	tRNA	YALI1B	1432322	1432402	-	tRNA Gly (TCC),codon recognized: GGA
YALI0B10692g	YALI1_B14325g	mRNA	YALI1B	1432715	1434583	+	similar to Saccharomyces cerevisiae SNU66 (YOR308C)%3B ancestral locus Anc_8.786, weakly similar to uniprot|Q12420 Saccharomyces cerevisiae YOR308c component of U4/U6.U5 snRNP
YALI0B10714g	YALI1_B14355g	mRNA	YALI1B	1435596	1437158	+	similar to Saccharomyces cerevisiae SLY41 (YOR307C)%3B ancestral locus Anc_8.785, weakly similar to uniprot|P22215 Saccharomyces cerevisiae YOR307c SLY41 secretory pathway protein
YALI0B10736g	YALI1_B14382g	mRNA	YALI1B	1437414	1438974	-	similar to Saccharomyces cerevisiae YHM2 (YMR241W)%3B ancestral locus Anc_8.784, highly similar to uniprot|Q04013 Saccharomyces cerevisiae YMR241w YHM2 yeast suppressor gene of HM (mitochondrial histone) mutant (ABF2) singleton
YALI0B10758g	YALI1_B14418g	mRNA	YALI1B	1440913	1442258	-	highly similar to uniprot|P43063 Candida albicans cell division control protein 28
YALI0B10780g	YALI1_B14441g	mRNA	YALI1B	1443217	1444520	-	similar to uniprot|P39926 Saccharomyces cerevisiae YMR183c SSO2 syntaxin (T-SNARE)
YALI0B10802g	YALI1_B14492g	mRNA	YALI1B	1446256	1449291	-	similar to uniprot|Q8X005 Neurospora crassa Glycine rich protein (het-COR)
	YALI1_B14510g	mRNA	YALI1B	1450863	1451153	-
YALI0B10824g	YALI1_B14517g	mRNA	YALI1B	1451196	1451750	-	some similarities with uniprot|Q08237 Saccharomyces cerevisiae YOL080c REX4
YALI0B10846g	YALI1_B14544g	mRNA	YALI1B	1454407	1456524	+	similar to uniprot|P36033 Saccharomyces cerevisiae YKL220c FRE2 ferric (and cupric) reductase
YALI0B10868r	YALI1_B14569r	tRNA	YALI1B	1456982	1457055	+	codon recognized: GUU,tRNA Val (AAC)
YALI0B10890g	YALI1_B14573g	mRNA	YALI1B	1457373	1459802	+	some similarities with uniprot|Q9V951 Drosophila melanogaster CG9945 protein (AT18160p)
YALI0B10912g	YALI1_B14600g	mRNA	YALI1B	1460013	1460899	+	similar to Saccharomyces cerevisiae YAF9 (YNL107W)%3B ancestral locus Anc_2.170, similar to uniprot|P53930 Saccharomyces cerevisiae YNL107w YAF9
YALI0B10934g	YALI1_B14615g	mRNA	YALI1B	1461561	1462955	+	similar to uniprot|Q05123 Saccharomyces cerevisiae YMR033w ARP9 Actin-related protein,similar to Saccharomyces cerevisiae ARP9 (YMR033W)%3B ancestral locus Anc_2.593
YALI0B10956g	YALI1_B14645g	mRNA	YALI1B	1463151	1464551	-	similar to DEHA0E11704g Debaryomyces hansenii,similar to Saccharomyces cerevisiae YMR034C%3B ancestral locus Anc_2.594
YALI0B10978g	YALI1_B14658g	mRNA	YALI1B	1465990	1466565	+	weakly similar to uniprot|P46972 Saccharomyces cerevisiae YMR035w IMP2 mitochondrial inner membrane protease subunit,similar to Saccharomyces cerevisiae IMP2 (YMR035W)%3B ancestral locus Anc_2.595
YALI0B11000g	YALI1_B14680g	mRNA	YALI1B	1467000	1468022	-	similar to Saccharomyces cerevisiae MRPL4 (YLR439W)%3B ancestral locus Anc_4.320, weakly similar to uniprot|P36517 Saccharomyces cerevisiae YLR439w MRPL4 ribosomal protein mitochondrial
YALI0B11022g	YALI1_B14686g	mRNA	YALI1B	1468626	1469064	+	similar to uniprot|P57743 Saccharomyces cerevisiae YLR438ca U6 snRNA-associated Sm-like protein LSm3,similar to Saccharomyces cerevisiae LSM3 (YLR438C-A)%3B ancestral locus Anc_4.319
YALI0B11044g	YALI1_B14733g	mRNA	YALI1B	1469416	1473806	-	similar to uniprot|Q9USJ4 Schizosaccharomyces pombe hypothetical UPF0028 family protein,similar to Saccharomyces cerevisiae NTE1 (YML059C)%3B ancestral locus Anc_4.318
YALI0B11066g	YALI1_B14752g	mRNA	YALI1B	1475203	1477458	+	no similarity
YALI0B11088g	YALI1_B14793g	mRNA	YALI1B	1477590	1479383	-	no similarity
YALI0B11110r	YALI1_B14801r	tRNA	YALI1B	1480072	1480144	-	tRNA Arg (TCT) ,codon recognized: AGA
YALI0B11132g	YALI1_B14804g	mRNA	YALI1B	1480416	1480877	+	weakly similar to uniprot|P34232 Saccharomyces cerevisiae YKL186c MTR2 mRNA transport protein
YALI0B11154g	YALI1_B14826g	mRNA	YALI1B	1483117	1484265	+	similar to Saccharomyces cerevisiae LCB5 (YLR260W) and LCB4 (YOR171C)%3B ancestral locus Anc_6.48, similar to uniprot|Q06147 Saccharomyces cerevisiae YLR260w LCB5 sphingolipid long chain base kinase
YALI0B11176g	YALI1_B14844g	mRNA	YALI1B	1484417	1485256	+	weakly similar to uniprot|Q09707 Schizosaccharomyces pombe putative acetyltransferase C18B11.09c (EC 2.3.1.-),similar to Saccharomyces cerevisiae YJL218W
YALI0B11220g	YALI1_B14882g	mRNA	YALI1B	1485344	1488232	-	no similarity, no similarity
YALI0B11242g	YALI1_B14924g	mRNA	YALI1B	1492429	1493847	+	weakly similar to uniprot|Q09910 Schizosaccharomyces pombe Hypothetical protein C30D11.11 in chromosome I
YALI0B11264g	YALI1_B14948g	mRNA	YALI1B	1494997	1495476	+	no similarity
	YALI1_B14959g	mRNA	YALI1B	1495897	1496433	-
YALI0B11286g	YALI1_B14978g	mRNA	YALI1B	1497838	1498914	+	similar to Saccharomyces cerevisiae ARG82 (YDR173C)%3B ancestral locus Anc_8.371, weakly similar to uniprot|P07250 Saccharomyces cerevisiae YDR173c ARG82 arginine metabolism transcription factor singleton
YALI0B11308g	YALI1_B14993g	mRNA	YALI1B	1499381	1499590	+	similar to Saccharomyces cerevisiae RPL38 (YLR325C)%3B ancestral locus Anc_4.141, similar to uniprot|P49167 Saccharomyces cerevisiae YLR325c RPL38 60S large subunit ribosomal protein
YALI0B11330g	YALI1_B15015g	mRNA	YALI1B	1500159	1501508	-	similar to Saccharomyces cerevisiae SPE1 (YKL184W)%3B ancestral locus Anc_4.282, uniprot|Q8WZM1 Yarrowia lipolytica Ornithine decarboxylase
	YALI1_B15036g	mRNA	YALI1B	1503475	1503810	-
YALI0B11352g	YALI1_B15072g	mRNA	YALI1B	1503910	1507245	-	similar to uniprot|P24384 Saccharomyces cerevisiae YER013w PRP22 pre-mRNA splicing factor,similar to Saccharomyces cerevisiae PRP22 (YER013W)%3B ancestral locus Anc_7.163
YALI0B11374g	YALI1_B15092g	mRNA	YALI1B	1508543	1509202	-	similar to uniprot|P22141 Saccharomyces cerevisiae YER012w PRE1 20S proteasome subunit C11(beta4) P4.15.f3.1,similar to Saccharomyces cerevisiae PRE1 (YER012W)%3B ancestral locus Anc_7.162
YALI0B11396g	YALI1_B15109g	mRNA	YALI1B	1510974	1512413	+	similar to uniprot|P10363 Saccharomyces cerevisiae YIR008c PRI1 DNA-directed DNA polymerase alpha 48kDa subunit (DNA primase),similar to Saccharomyces cerevisiae PRI1 (YIR008C)%3B ancestral locus Anc_7.171
YALI0B11418g	YALI1_B15151g	mRNA	YALI1B	1512696	1515116	-	similar to Saccharomyces cerevisiae YIR007W%3B ancestral locus Anc_7.172, similar to uniprot|P40566 Saccharomyces cerevisiae YIR007w hypothetical protein
YALI0B11440g	YALI1_B15180g	mRNA	YALI1B	1517376	1518026	-	weakly similar to uniprot|P38242 Saccharomyces cerevisiae YBR070c SAT2 osmotolerance protein,similar to Saccharomyces cerevisiae ALG14 (YBR070C)%3B ancestral locus Anc_3.289
YALI0B11462g	YALI1_B15192g	mRNA	YALI1B	1519252	1523502	+	no similarity
YALI0B11484g	YALI1_B15237g	mRNA	YALI1B	1523768	1525273	+	no similarity,similar to Saccharomyces cerevisiae RXT3 (YDL076C)%3B ancestral locus Anc_4.271
YALI0B11506g	YALI1_B15275g	mRNA	YALI1B	1527564	1529339	+	no similarity,similar to Saccharomyces cerevisiae YLR407W%3B ancestral locus Anc_4.272
	YALI1_B15301g	mRNA	YALI1B	1530056	1530321	-
YALI0B11528g	YALI1_B15307g	mRNA	YALI1B	1530456	1530797	-	no similarity,similar to Saccharomyces cerevisiae YLR408C%3B ancestral locus Anc_4.273
YALI0B11550g	YALI1_B15310g	mRNA	YALI1B	1531077	1534118	+	similar to Saccharomyces cerevisiae VAM6 (YDL077C)%3B ancestral locus Anc_4.274, similar to uniprot|Q873P1 Emericella nidulans AvaB protein
YALI0B11572g	YALI1_B15346g	mRNA	YALI1B	1534621	1535969	+	weakly similar to uniprot|Q02256 Saccharomyces cerevisiae YIR026c YVH1 protein tyrosine phosphatase singleton,similar to Saccharomyces cerevisiae YVH1 (YIR026C)%3B ancestral locus Anc_2.660
YALI0B11594g	YALI1_B15380g	mRNA	YALI1B	1538056	1540764	+	similar to uniprot|Q96UQ4 Aspergillus niger Aminopeptidase B,ancestral locus Anc_5.359
YALI0B11616g	YALI1_B15420g	mRNA	YALI1B	1541418	1542509	-	some similarities with wi|NCU07816.1 Neurospora crassa NCU07816.1 and with uniprot|P38875 Saccharomyces cerevisiae YHR188c putative transporter frameshift,similar to Saccharomyces cerevisiae GPI16 (YHR188C)%3B ancestral locus Anc_5.47
YALI0B11616g	YALI1_B15440g	mRNA	YALI1B	1540915	1544017	-	some similarities with wi|NCU07816.1 Neurospora crassa NCU07816.1 and with uniprot|P38875 Saccharomyces cerevisiae YHR188c putative transporter frameshift
	YALI1_B15460g	mRNA	YALI1B	1545576	1546055	-
YALI0B11660g	YALI1_B15475g	mRNA	YALI1B	1546996	1547532	-	no similarity
YALI0B11682g	YALI1_B15482g	mRNA	YALI1B	1548267	1549619	+	highly similar to uniprot|CAD70726 Neurospora crassa 64C2.100 Probable clathrin assembly protein AP47
YALI0B11704g	YALI1_B15509g	mRNA	YALI1B	1550074	1550934	-	similar to uniprot|P53081 Saccharomyces cerevisiae YGL221c NIF3 NGG1P-interacting factor 3 singleton,similar to Saccharomyces cerevisiae NIF3 (YGL221C)%3B ancestral locus Anc_3.531
YALI0B11726g	YALI1_B15521g	mRNA	YALI1B	1552123	1554606	+	similar to Saccharomyces cerevisiae SSL2 (YIL143C)%3B ancestral locus Anc_5.695, highly similar to uniprot|Q00578 Saccharomyces cerevisiae YIL143c SSL2 DNA helicase singleton
YALI0B11748g	YALI1_B15560g	mRNA	YALI1B	1555268	1556002	-	some similarities with uniprot|P32583 Saccharomyces cerevisiae YKR092c SRP40 suppressor of mutant AC40 of RNA polymerase I and III singleton
YALI0B11770g	YALI1_B15587g	mRNA	YALI1B	1557305	1558756	-	similar to Saccharomyces cerevisiae SRP40 (YKR092C)%3B ancestral locus Anc_5.694, similar to uniprot|P32583 Saccharomyces cerevisiae YKR092c SRP40 Suppressor protein
YALI0B11792g	YALI1_B15592g	mRNA	YALI1B	1559298	1560335	+	some similarities with DEHA0E14619g Debaryomyces hansenii IPF 11767.1
YALI0B11814g	YALI1_B15624g	mRNA	YALI1B	1560546	1562441	-	weakly similar to uniprot|P40460 Saccharomyces cerevisiae YIL144w TID3 DMC1P interacting protein P37.1.f4. 2,similar to Saccharomyces cerevisiae TID3 (YIL144W)%3B ancestral locus Anc_5.696
	YALI1_B15626r	Pseudo tRNA	YALI1B	1562618	1562701	+	tRNA (Lys)
YALI0B11836g	YALI1_B15655g	mRNA	YALI1B	1563146	1565518	-	similar to Saccharomyces cerevisiae MDM20 (YOL076W)%3B ancestral locus Anc_3.130, weakly similar to uniprot|Q12387 Saccharomyces cerevisiae YOL076w DEC_1 necessary for mitochondrial inheritance and organisation of the actin cytoskeleton singleton
YALI0B11858g	YALI1_B15670g	mRNA	YALI1B	1567073	1568122	+	similar to uniprot|Q872L4 Yarrowia lipolytica LIP7 Lipase (EC 3.1.1.3)
YALI0B11880g	YALI1_B15692g	mRNA	YALI1B	1569257	1570117	+	similar to Saccharomyces cerevisiae BRX1 (YOL077C)%3B ancestral locus Anc_3.129, highly similar to uniprot|Q08235 Saccharomyces cerevisiae Chromosome XV reading frame ORF YOL077C
	YALI1_B15703g	mRNA	YALI1B	1570126	1570482	-
YALI0B11902g	YALI1_B15706g	mRNA	YALI1B	1570659	1572995	+	no similarity
YALI0B11913g	YALI1_B15733g	mRNA	YALI1B	1573194	1573931	-	gnl|GLV|YALI0B11913g [Yarrowia lipolytica] similar to uniprot|P81451 Saccharomyces cerevisiae YOL077w-a ATP19 Subunit K of mitochondrial ATP Synthase,similar to Saccharomyces cerevisiae ATP19 (YOL077W-A)%3B ancestral locus Anc_3.128
YALI0B11924g	YALI1_B15742g	mRNA	YALI1B	1574268	1576685	+	similar to Saccharomyces cerevisiae AVO1 (YOL078W)%3B ancestral locus Anc_3.126, some similarities with uniprot|Q9P7Y9 Schizosaccharomyces pombe SPAPYUG7.02C SIN1 Stress- activated map kinase interacting protein 1 (SAPK interacting protein 1)
YALI0B11946g	YALI1_B15792g	mRNA	YALI1B	1577497	1579290	-	similar to Saccharomyces cerevisiae MDR1 (YGR100W)%3B ancestral locus Anc_3.444, some similarities with uniprot|AAH43775 Xenopus laevis
YALI0B11968g	YALI1_B15852g	mRNA	YALI1B	1582578	1585274	-	similar to uniprot|P36009 Saccharomyces cerevisiae YKL078w DHR2 Probable ATP-dependent RNA helicase (DEAH-box RNA helicase DHR2) (JA2)
YALI0B11990r	YALI1_B15858r	tRNA	YALI1B	1585807	1585894	-	codon recognized: GAC,tRNA Asp (GTC)
YALI0B12034g	YALI1_B15887g	mRNA	YALI1B	1587504	1588712	-	no similarity
YALI0B12056g	YALI1_B15905g	mRNA	YALI1B	1589166	1590590	-	similar to uniprot|O59785 Schizosaccharomyces pombe Hypothetical protein
YALI0B12078g	YALI1_B15928g	mRNA	YALI1B	1591829	1592806	-	similar to Saccharomyces cerevisiae MTD1 (YKR080W)%3B ancestral locus Anc_5.673, similar to uniprot|Q02046 Saccharomyces cerevisiae YKR080W Methylenetetrahydrofolate dehydrogenase [NAD+] (EC 1.5.1.15)
YALI0B12100g	YALI1_B15943g	mRNA	YALI1B	1594140	1595903	+	similar to uniprot|Q9HEH2 Neurospora crassa Related to GTPase activating protein,similar to Saccharomyces cerevisiae GYP1 (YOR070C)%3B ancestral locus Anc_5.672
YALI0B12122g	YALI1_B15964g	mRNA	YALI1B	1596118	1596542	-	weakly similar to uniprot|Q9UTS6 Schizosaccharomyces pombe Cytoplasmic dynein light chain (TCTEX-1 protein homolog),similar to Saccharomyces cerevisiae YER071C%3B ancestral locus Anc_7.259
YALI0B12144g	YALI1_B15988g	mRNA	YALI1B	1597025	1598785	-	weakly similar to DEHA0E08173g Debaryomyces hansenii IPF 12274.1,similar to Saccharomyces cerevisiae KRE11 (YGR166W)%3B ancestral locus Anc_5.167
YALI0B12166g	YALI1_B15996g	mRNA	YALI1B	1599637	1600095	+	uniprot|Q8TG23 Yarrowia lipolytica Putative multi- protein binding factor 1,similar to Saccharomyces cerevisiae MBF1 (YOR298C-A)%3B ancestral locus Anc_8.770
YALI0B12188g	YALI1_B16022g	mRNA	YALI1B	1602212	1606126	+	weakly similar to uniprot|P12866 Saccharomyces cerevisiae YKL209c STE6 ATP-binding cassette transporter protein
YALI0B12210g	YALI1_B16068g	mRNA	YALI1B	1606839	1607999	+	similar to Saccharomyces cerevisiae RNA1 (YMR235C)%3B ancestral locus Anc_8.769, similar to uniprot|P41391 Schizosaccharomyces pombe Ran GTPase activating protein 1 (Protein rna1)
YALI0B12254g	YALI1_B16087g	mRNA	YALI1B	1608144	1608764	-	weakly similar to DEHA0D18832g Debaryomyces hansenii IPF 2772.1,similar to Saccharomyces cerevisiae MUM3 (YOR298W)%3B ancestral locus Anc_8.768
YALI0B12276g	YALI1_B16110g	mRNA	YALI1B	1611088	1613574	+	similar to Saccharomyces cerevisiae MRD1 (YPR112C)%3B ancestral locus Anc_3.432, similar to uniprot|Q06106 Saccharomyces cerevisiae YPR112C Hypothetical 101.1 kDa protein P8283.19
YALI0B12298g	YALI1_B16158g	mRNA	YALI1B	1613945	1615897	-	similar to CA5393|IPF9398 Candida albicans IPF9398 unknown function
YALI0B12320g	YALI1_B16194g	mRNA	YALI1B	1617865	1619400	-	similar to uniprot|Q12024 Saccharomyces cerevisiae YOR272W Microtubule-associated protein YTM1
YALI0B12342g	YALI1_B16239g	mRNA	YALI1B	1620172	1623981	-	weakly similar to uniprot|P40578 Saccharomyces cerevisiae YIR033W MGA2 protein
	YALI1_B16255g	mRNA	YALI1B	1625122	1625574	-
YALI0B12364g	YALI1_B16277g	mRNA	YALI1B	1627705	1628921	+	weakly similar to uniprot|Q10193 Schizosaccharomyces pombe Pre-mRNA splicing factor srp1
YALI0B12386g	YALI1_B16309g	mRNA	YALI1B	1629965	1630978	-	similar to uniprot|Q871W3 Neurospora crassa B8P8. 090 Probable NADPH quinone oxidoreductase h
YALI0B12408g	YALI1_B16318g	mRNA	YALI1B	1631877	1634624	+	similar to Saccharomyces cerevisiae SWA2 (YDR320C)%3B ancestral locus Anc_5.352, weakly similar to uniprot|Q9C2A4 Neurospora crassa Conserved hypothetical protein
YALI0B12430g	YALI1_B16375g	mRNA	YALI1B	1636479	1637579	-	weakly similar to uniprot|P07834 Saccharomyces cerevisiae YFL009w CDC4 cell division control protein
YALI0B12452g	YALI1_B16410g	mRNA	YALI1B	1639392	1641008	-	similar to uniprot|P32776 Saccharomyces cerevisiae YDR311W RNA polymerase II transcription factor B 73 kDa subunit,similar to Saccharomyces cerevisiae TFB1 (YDR311W)%3B ancestral locus Anc_5.336
YALI0B12474g	YALI1_B16419g	mRNA	YALI1B	1641913	1643523	+	similar to uniprot|P38788 Saccharomyces cerevisiae YHR064c PDR13 regulator protein involved in pleiotropic drug resistance,similar to Saccharomyces cerevisiae SSZ1 (YHR064C)%3B ancestral locus Anc_5.335
YALI0B12496g	YALI1_B16446g	mRNA	YALI1B	1644658	1646052	+	weakly similar to uniprot|P39008 Saccharomyces cerevisiae YNR052c POP2 required for glucose derepression,similar to Saccharomyces cerevisiae POP2 (YNR052C)%3B ancestral locus Anc_6.379
YALI0B12518g	YALI1_B16477g	mRNA	YALI1B	1647720	1648733	+	similar to Saccharomyces cerevisiae VAN1 (YML115C)%3B ancestral locus Anc_8.842, uniprot|Q8X1X9 Yarrowia lipolytica Mnn9p required for complex N-glycosylation
YALI0B12540g	YALI1_B16504g	mRNA	YALI1B	1650433	1652061	+	similar to Saccharomyces cerevisiae LEE1 (YPL054W)%3B ancestral locus Anc_8.509, weakly similar to uniprot|P41000 Schizosccharomyces pombe scp3 spindle poison sensitivity related protein
YALI0B12562g	YALI1_B16544g	mRNA	YALI1B	1653426	1654924	-	similar to uniprot|P36008 Saccharomyces cerevisiae YKL081w TEF4 translation elongation factor eEF1 gamma chain
	YALI1_B16566g	mRNA	YALI1B	1656488	1656845	-
	YALI1_B16572g	mRNA	YALI1B	1656938	1657367	-
	YALI1_B16578g	mRNA	YALI1B	1657485	1658357	-
YALI0B12584g	YALI1_B16584g	mRNA	YALI1B	1658415	1660934	+	similar to Saccharomyces cerevisiae EPL1 (YFL024C)%3B ancestral locus Anc_8.47, weakly similar to uniprot|P43572 Saccharomyces cerevisiae YFL024c EPL1
YALI0B12606g	YALI1_B16645g	mRNA	YALI1B	1664583	1666112	+	no similarity
YALI0B12628g	YALI1_B16687g	mRNA	YALI1B	1667103	1668764	-	similar to Saccharomyces cerevisiae ELP3 (YPL086C)%3B ancestral locus Anc_8.563, highly similar to uniprot|Q02908 Saccharomyces cerevisiae YPL086c ELP3 subunit of elongator/RNAPII holoenzyme with histone acetylase activity
YALI0B12650r	YALI1_B16697r	tRNA	YALI1B	1669599	1669703	-	tRNA Leu (TAG),codon recognized: CUA
YALI0B12694g	YALI1_B16705g	mRNA	YALI1B	1669929	1676944	+	weakly similar to uniprot|P48415 Saccharomyces cerevisiae YPL085w SEC16 multidomain vesicle coat protein singleton
YALI0B12694g	YALI1_B16735g	mRNA	YALI1B	1673444	1676944	+	weakly similar to uniprot|P48415 Saccharomyces cerevisiae YPL085w SEC16 multidomain vesicle coat protein singleton,similar to Saccharomyces cerevisiae SEC16 (YPL085W)%3B ancestral locus Anc_8.562
YALI0B12716g	YALI1_B16808g	mRNA	YALI1B	1679914	1680474	-	weakly similar to uniprot|P41546 Saccharomyces cerevisiae YFL031w HAC1 transcription factor singleton
YALI0B12738g	YALI1_B16863g	mRNA	YALI1B	1686351	1689338	+	no similarity
YALI0B12760g	YALI1_B16922g	mRNA	YALI1B	1692224	1692907	+	no similarity
YALI0B12782g	YALI1_B16944g	mRNA	YALI1B	1694414	1695907	+	similar to Saccharomyces cerevisiae SIP5 (YMR140W)%3B ancestral locus Anc_2.389, weakly similar to uniprot|P40210 Saccharomyces cerevisiae YMR140w similarity to probable zinc finger protein S. pombe singleton
YALI0B12804g	YALI1_B16968g	mRNA	YALI1B	1696836	1696970	+	similar to uniprot|P10622 Saccharomyces cerevisiae YDL130W 60S acidic ribosomal protein P1-beta,similar to Saccharomyces cerevisiae RPP1A (YDL081C)%3B ancestral locus Anc_2.388
YALI0B12826g	YALI1_B16996g	mRNA	YALI1B	1699102	1699668	-	similar to uniprot|Q12690 Saccharomyces cerevisiae YDL082w RPL13A 60S large subunit ribosomal protein L13 or uniprot|P40212 Saccharomyces cerevisiae YMR142c RPL13B 60S large subunit ribosomal protein,similar to Saccharomyces cerevisiae RPL13A (YDL082W) and RPL13B (YMR142C)%3B ancestral locus Anc_2.387
YALI0B12848g	YALI1_B17008g	mRNA	YALI1B	1701352	1701762	+	highly similar to uniprot|P40213 Saccharomyces cerevisiae YMR143w RPS16A ribosomal protein or uniprot|P40213 Saccharomyces cerevisiae YDL083c RPS16B ribosomal protein,similar to Saccharomyces cerevisiae RPS16B (YDL083C) and RPS16A (YMR143W)%3B ancestral locus Anc_2.386
YALI0B12870g	YALI1_B17039g	mRNA	YALI1B	1702735	1703946	-	weakly similar to uniprot|P53397 Saccharomyces cerevisiae YML060w OGG1 8-oxoguanine DNA glycosylase singleton,similar to Saccharomyces cerevisiae OGG1 (YML060W)%3B ancestral locus Anc_4.321
YALI0B12892g	YALI1_B17050g	mRNA	YALI1B	1705098	1708439	+	similar to Saccharomyces cerevisiae PIF1 (YML061C)%3B ancestral locus Anc_4.322, some similarities with uniprot|Q9UUA2 Schizosaccharomyces pombe DNA repair and recombination protein pif1 mitochondrial precursor
YALI0B12914g	YALI1_B17105g	mRNA	YALI1B	1708626	1710584	-	similar to Saccharomyces cerevisiae SEC39 (YLR440C)%3B ancestral locus Anc_4.323, weakly similar to uniprot|Q12745 Saccharomyces cerevisiae YLR440c hypothetical protein
YALI0B12936g	YALI1_B17112g	mRNA	YALI1B	1711213	1712328	+	highly similar to uniprot|P53295 Saccharomyces cerevisiae YGR173w strong similarity to human GTP-binding protein P2.387.f2.1 or uniprot|P39729 Saccharomyces cerevisiae YAL036c FUN11 strong similarity to GTP-binding proteins P2.387.f2.1
YALI0B12958g	YALI1_B17132g	mRNA	YALI1B	1712800	1713246	-	similar to uniprot|Q07914 Saccharomyces cerevisiae Chromosome XII reading frame ORF YLR008C
YALI0B12980g	YALI1_B17155g	mRNA	YALI1B	1715599	1720099	+	similar to Saccharomyces cerevisiae PDR12 (YPL058C)%3B ancestral locus Anc_8.517, similar to uniprot|Q96VK4 Emericella nidulans ABC transporter protein
YALI0B13002t	YALI1_B17214t	nc Retro	YALI1B	1721159	1721431	+	LTRyl1
	YALI1_B17214g	mRNA	YALI1B	1721484	1721966	+
YALI0B13024r	YALI1_B17228r	tRNA	YALI1B	1722877	1722948	+	tRNA Gly (GCC) ,codon recognized: GGC
YALI0B13035r	YALI1_B17229r	rRNA	YALI1B	1722954	1723078	+	5S RNA
YALI0B13046g	YALI1_B17261g	mRNA	YALI1B	1724025	1726184	-	weakly similar to uniprot|P36033 Saccharomyces cerevisiae YKL220c FRE2 ferric (and cupric) reductase P9.3. f7.1 or uniprot|Q08905 Saccharomyces cerevisiae YOR381w FRE3 or uniprot|P53746 Saccharomyces cerevisiae YNR060w FRE4
	YALI1_B17285g	mRNA	YALI1B	1728523	1728875	+
	YALI1_B17292g	mRNA	YALI1B	1729120	1729513	-
	YALI1_B17299t	RetroElement	YALI1B	1729982	1730482	+	Partial Line element
YALI0B13090g	YALI1_B17363g	mRNA	YALI1B	1734201	1736360	-	weakly similar to uniprot|Q08905 Saccharomyces cerevisiae YOR381w FRE3 strong similarity to ferric reductase FRE2P P9.3.f7.1 or uniprot|P36033 Saccharomyces cerevisiae YKL220c FRE2 ferric (and cupric) reductase P9.3. f7.1 or uniprot|P53746 Saccharomyces cerevisiae YNR060w FRE4
YALI0B13112g	YALI1_B17406g	mRNA	YALI1B	1738583	1740694	-	weakly similar to uniprot|P36033 Saccharomyces cerevisiae YKL220c FRE2 ferric (and cupric) reductase P9.3. f7.1 or uniprot|Q08905 Saccharomyces cerevisiae YOR381w FRE3 or uniprot|P53746 Saccharomyces cerevisiae YNR060w FRE4 or uniprot|P32791 Saccharomyces cerevisiae YLR214w FRE1 ferric (and cupric) reductase P9.3.f7.1 or uniprot|Q12473 Saccharomyces cerevisiae YLL051c FRE6 or uniprot|Q08908 Sacch…
YALI0B13134g	YALI1_B17441g	mRNA	YALI1B	1742092	1744158	-	weakly similar to uniprot|Q08905 Saccharomyces cerevisiae YOR381w FRE3 strong similarity to ferric reductase FRE2P P9.3.f7.1 or uniprot|P36033 Saccharomyces cerevisiae YKL220c FRE2 ferric (and cupric) reductase P9.3. f7.1 or uniprot|P53746 Saccharomyces cerevisiae YNR060w FRE4 or uniprot|P32791 Saccharomyces cerevisiae YLR214w FRE1 ferric (and cupric) reductase P9.3.f7.1 or uniprot|Q08908 Sacchar…
	YALI1_B17468g	mRNA	YALI1B	1746892	1747476	+
YALI0B13156g	YALI1_B17493g	mRNA	YALI1B	1747552	1749300	-	uniprot|Q9HFC6 Yarrowia lipolytica Calnexin precursor involved in regulation of secretion,similar to Saccharomyces cerevisiae CNE1 (YAL058W)%3B ancestral locus Anc_7.5
YALI0B13178g	YALI1_B17518g	mRNA	YALI1B	1752208	1753539	+	similar to uniprot|P32490 Saccharomyces cerevisiae YOR231w MKK1 ser/thr protein kinase
YALI0B13200g	YALI1_B17569g	mRNA	YALI1B	1755069	1756988	-	some similarities with uniprot|Q8X1W6 Aspergillus oryzae Putative transcriptional activator,similar to Saccharomyces cerevisiae YAP5 (YIR018W) and YAP7 (YOL028C)%3B ancestral locus Anc_7.115
YALI0B13222g	YALI1_B17592g	mRNA	YALI1B	1759225	1762044	+	some similarities with uniprot|P32606 Saccharomyces cerevisiae YOR017w PET127 component of mitochondrial translation system singleton,similar to Saccharomyces cerevisiae PET127 (YOR017W)%3B ancestral locus Anc_7.111
YALI0B13244r	YALI1_B17624r	tRNA	YALI1B	1762457	1762548	+	tRNA Asn (GTT),codon recognized: AAC
YALI0B13288g	YALI1_B17660g	mRNA	YALI1B	1762894	1766067	-	no similarity
YALI0B13310g	YALI1_B17695g	mRNA	YALI1B	1769504	1771189	+	similar to uniprot|Q871Q3 Neurospora crassa B11C21. 010 Related to ECM14 protein,similar to Saccharomyces cerevisiae ECM14 (YHR132C)%3B ancestral locus Anc_2.110
YALI0B13332g	YALI1_B17724g	mRNA	YALI1B	1772407	1773282	+	weakly similar to CA5609|IPF538 Candida albicans unknown function
YALI0B13354g	YALI1_B17773g	mRNA	YALI1B	1776104	1777381	-	weakly similar to uniprot|P17106 Saccharomyces cerevisiae YJR060w CBF1 kinetochore protein
YALI0B13376g	YALI1_B17805g	mRNA	YALI1B	1780578	1782320	+	similar to Saccharomyces cerevisiae RAD24 (YER173W)%3B ancestral locus Anc_8.239, some similarities with uniprot|P32641 Saccharomyces cerevisiae YER173W Checkpoint protein RAD24
YALI0B13398g	YALI1_B17838g	mRNA	YALI1B	1783834	1784586	+	similar to Saccharomyces cerevisiae GRX3 (YDR098C) and GRX4 (YER174C)%3B ancestral locus Anc_8.240, similar to uniprot|P32642 Saccharomyces cerevisiae YER174c GRX4 member of the subfamily of yeast glutaredoxins (Grx3 GRX4 and Grx5) P3.19.f3.1 or uniprot|Q03835 Saccharomyces cerevisiae YDR098c GRX3
	YALI1_B17853g	mRNA	YALI1B	1784901	1785377	-
YALI0B13420g	YALI1_B17871g	mRNA	YALI1B	1786193	1787158	-	similar to Saccharomyces cerevisiae MEU1 (YLR017W)%3B ancestral locus Anc_5.204, similar to uniprot|Q07938 Saccharomyces cerevisiae YLR017w MEU1 multiple enhancer of UAS2 singleton
YALI0B13442g	YALI1_B17908g	mRNA	YALI1B	1788033	1790962	-	similar to Saccharomyces cerevisiae UTP21 (YLR409C)%3B ancestral locus Anc_4.275, similar to uniprot|Q06078 Saccharomyces cerevisiae YLR409c strong similarity to S. pombe beta-transducin singleton
YALI0B13464g	YALI1_B17927g	mRNA	YALI1B	1792754	1795450	+	similar to Saccharomyces cerevisiae VIP1 (YLR410W)%3B ancestral locus Anc_4.276, similar to uniprot|Q06685 Saccharomyces cerevisiae YLR410w VIP1
YALI0B13486g	YALI1_B17964g	mRNA	YALI1B	1795620	1796468	-	no similarity
YALI0B13508g	YALI1_B17968g	mRNA	YALI1B	1796823	1797275	+	similar to uniprot|Q9Y812 Schizosaccharomyces pombe Probable histone H3 variant
YALI0B13530g	YALI1_B17990g	mRNA	YALI1B	1797671	1799089	-	similar to uniprot|P36091 Saccharomyces cerevisiae YKL046c or uniprot|Q05031 Saccharomyces cerevisiae YMR238w DFG5 required for filamentous growth cell polarity and cellular elongation
	YALI1_B17998g	mRNA	YALI1B	1799707	1800100	-
YALI0B13552g	YALI1_B18012g	mRNA	YALI1B	1801279	1802769	+	similar to Saccharomyces cerevisiae PRS1 (YKL181W)%3B ancestral locus Anc_4.278, similar to uniprot|P32895 Saccharomyces cerevisiae YKL181w PRPS1 ribose-phosphate pyrophosphokinase P5.15.f5. 1
YALI0B13574r	YALI1_B18036r	tRNA	YALI1B	1803532	1803623	-	codon recognized: UUC,tRNA Phe (GAA)
YALI0B13618g	YALI1_B18069g	mRNA	YALI1B	1804771	1806921	-	similar to uniprot|P39719 Saccharomyces cerevisiae YAL053w FLC2 and similar to uniprot|Q08967 Saccharomyces cerevisiae YPL221W FLC1 Flavin carrier
YALI0B13640g	YALI1_B18134g	mRNA	YALI1B	1811876	1813432	-	uniprot|P78978 Yarrowia lipolytica RIM101 protein required for ambient pH signalling mating and meiosis
YALI0B13662g	YALI1_B18190g	mRNA	YALI1B	1819051	1819893	+	similar to uniprot|Q96WY0 Emericella nidulans Rho3 GTPase
YALI0B13684g	YALI1_B18205g	mRNA	YALI1B	1820284	1820550	-	some similarities with uniprot|Q8X057 Neurospora crassa Conserved hypothetical,similar to Saccharomyces cerevisiae DAD1 (YDR016C)%3B ancestral locus Anc_3.239
YALI0B13706g	YALI1_B18207g	mRNA	YALI1B	1820759	1822327	+	similar to Saccharomyces cerevisiae PRP31 (YGR091W)%3B ancestral locus Anc_3.429, similar to uniprot|O42904 Schizosaccharomyces pombe Pre- mRNA splicing factor prp31
YALI0B13728g	YALI1_B18236g	mRNA	YALI1B	1823644	1824663	+	similar to CA3607|CaRTA2 Candida albicans unknown function or CA3835|CaRTA4 Protein involved in 7- aminocholesterol resistance (by homology) or CA3606|CaRTA3 unknown function or CA0401|CaRTA1 unknown function
YALI0B13750g	YALI1_B18260g	mRNA	YALI1B	1824840	1826069	-	similar to uniprot|Q9W7I5 Gallus gallus Chromatin assembly factor 1 p48 subunit and uniprot|P13712 Saccharomyces cerevisiae YBR195c MSI1 chromatin assembly complex subunit p50 or uniprot|P39984 Saccharomyces cerevisiae YEL056w HAT2 subunit of the major yeast histone acetyltransferase
YALI0B13772g	YALI1_B18265g	mRNA	YALI1B	1826576	1826878	+	some similarities with uniprot|Q8X0G8 Neurospora crassa Conserved hypothetical protein,similar to Saccharomyces cerevisiae MIM1 (YOL026C)%3B ancestral locus Anc_7.119
YALI0B13794g	YALI1_B18292g	mRNA	YALI1B	1827784	1829163	-	similar to uniprot|Q9P7F3 Schizosaccharomyces pombe Ammonium transporter
YALI0B13816g	YALI1_B18311g	mRNA	YALI1B	1831198	1832757	+	uniprot|O74130 Yarrowia lipolytica ALK4 CYP52 family member
YALI0B13838g	YALI1_B18347g	mRNA	YALI1B	1834704	1836299	+	uniprot|O74131 Yarrowia lipolytica ALK5 CYP52 family member
YALI0B13860g	YALI1_B18368g	mRNA	YALI1B	1836893	1837234	+	some similarities with uniprot|Q8ITY4 Caenorhabditis elegans Hypothetical protein
	YALI1_B18375g	mRNA	YALI1B	1837256	1837770	-
YALI0B13882g	YALI1_B18384g	mRNA	YALI1B	1837809	1838435	-	similar to uniprot|P39704 Saccharomyces cerevisiae YAL007c ERP2 p24 protein involved in membrane trafficking
	YALI1_B18391g	mRNA	YALI1B	1839178	1839807	+
YALI0B13904g	YALI1_B18451g	mRNA	YALI1B	1839837	1845095	-	similar to uniprot|P53327 Saccharomyces cerevisiae YGR271w strong similarity to S.pombe RNA helicase or uniprot|P32639 Saccharomyces cerevisiae YER172c BRR2 RNA helicase-related protein
YALI0B13926g	YALI1_B18460g	mRNA	YALI1B	1846034	1846756	+	similar to Saccharomyces cerevisiae YDR067C%3B ancestral locus Anc_8.186, similar to uniprot|Q12454 Saccharomyces cerevisiae Hypothetical 26.0 kDa protein YDR067C
YALI0B13948g	YALI1_B18472g	mRNA	YALI1B	1846884	1847243	-	no similarity
YALI0B13970g	YALI1_B18499g	mRNA	YALI1B	1848097	1849935	-	similar to uniprot|P32191 Saccharomyces cerevisiae YIL155c GUT2 glycerol-3-phosphate dehydrogenase mitochondrial,similar to Saccharomyces cerevisiae GUT2 (YIL155C)%3B ancestral locus Anc_5.711
YALI0B13992g	YALI1_B18536g	mRNA	YALI1B	1853608	1855305	+	weakly similar to uniprot|P22035 Saccharomyces cerevisiae YKR099W MYB-like DNA-binding protein BAS1,similar to Saccharomyces cerevisiae BAS1 (YKR099W)%3B ancestral locus Anc_5.713
YALI0B14014g	YALI1_B18572g	mRNA	YALI1B	1857257	1859086	+	weakly similar to uniprot|Q8NK56 Cryptococcus neoformans SMG1
YALI0B14036g	YALI1_B18607g	mRNA	YALI1B	1860101	1860724	-	similar to Saccharomyces cerevisiae PAA1 (YDR071C)%3B ancestral locus Anc_8.190, weakly similar to uniprot|Q12447 Saccharomyces cerevisiae YDR071c
YALI0B14058g	YALI1_B18613g	mRNA	YALI1B	1861311	1861639	+	similar to uniprot|O42978 Schizosaccharomyces pombe Putative pre-mRNA splicing factor,similar to Saccharomyces cerevisiae LSM5 (YER146W)%3B ancestral locus Anc_8.192
YALI0B14080g	YALI1_B18631g	mRNA	YALI1B	1862082	1863164	-	similar to Saccharomyces cerevisiae MAG1 (YER142C)%3B ancestral locus Anc_8.184, weakly similar to uniprot|P22134 Saccharomyces cerevisiae YER142c MAG1 3-methyladenine DNA glycosylase
YALI0B14102g	YALI1_B18645g	mRNA	YALI1B	1864595	1867110	+	similar to Saccharomyces cerevisiae ABP1 (YCR088W)%3B ancestral locus Anc_6.366, weakly similar to uniprot|P15891 Saccharomyces cerevisiae YCR088w ABP1 Actin binding protein
YALI0B14124g	YALI1_B18687g	mRNA	YALI1B	1867291	1868730	-	some similarities with uniprot|Q08448 Saccharomyces cerevisiae Chromosome XV reading frame ORF YOR059C
YALI0B14146g	YALI1_B18707g	mRNA	YALI1B	1869789	1870733	-	similar to Saccharomyces cerevisiae RPP0 (YLR340W)%3B ancestral locus Anc_4.170, highly similar to uniprot|P05317 Saccharomyces cerevisiae YLR340w RPLA0 acidic ribosomal protein L10.e singleton
YALI0B14179g	YALI1_B18727g	mRNA	YALI1B	1871513	1872751	-	some similarities with uniprot|YDR514c Saccharomyces cerevisiae YDR514c or uniprot|P25370 Saccharomyces cerevisiae YCL036w
YALI0B14201g	YALI1_B18741g	mRNA	YALI1B	1874155	1875897	+	similar to uniprot|P32328 Saccharomyces cerevisiae YPR111w DBF20 cell cycle protein kinase P108.1.f3.6 or uniprot|P22204 Saccharomyces cerevisiae YGR092w DBF2 ser/thr protein kinase P108.1.f16.1
YALI0B14223g	YALI1_B18764g	mRNA	YALI1B	1876422	1877426	+	similar to Saccharomyces cerevisiae GPI2 (YPL076W)%3B ancestral locus Anc_8.545, weakly similar to uniprot|P46961 Saccharomyces cerevisiae YPL076w GPI2 N-acetylglucosaminyl- phosphatidylinositol biosynthetic protein
YALI0B14245g	YALI1_B18798g	mRNA	YALI1B	1877645	1879870	-	similar to Saccharomyces cerevisiae TAF5 (YBR198C)%3B ancestral locus Anc_8.544, similar to uniprot|P38129 Saccharomyces cerevisiae YBR198c TAF90 TFIID and SAGA subunit P29.1.f7.1
YALI0B14267g	YALI1_B18811g	mRNA	YALI1B	1880432	1881462	-	similar to Saccharomyces cerevisiae PRE6 (YOL038W)%3B ancestral locus Anc_7.120, highly similar to uniprot|P40303 Saccharomyces cerevisiae YOL038w PRE6 20S proteasome subunit (alpha4) P7. 1.f7.1
YALI0B14289g	YALI1_B18845g	mRNA	YALI1B	1881971	1884580	-	similar to uniprot|P22506 Saccharomycopsis fibuligera Beta-glucosidase 1 precursor (EC 3.2.1.21)
YALI0B14311g	YALI1_B18854g	mRNA	YALI1B	1885400	1885900	+	weakly similar to uniprot|P40571 Saccharomyces cerevisiae YIR015w RPR2 RNase P subunit,similar to Saccharomyces cerevisiae RPR2 (YIR015W)%3B ancestral locus Anc_7.118
YALI0B14333g	YALI1_B18887g	mRNA	YALI1B	1885959	1888778	-	similar to uniprot|P22507 Saccharomycopsis fibuligera Beta-glucosidase 2 precursor (EC 3.2.1.21)
YALI0B14355g	YALI1_B18902g	mRNA	YALI1B	1889154	1890212	-	similar to uniprot|P36047 Saccharomyces cerevisiae YKL193c SDS22 regulatory subunit for the mitotic function of type I protein phosphatase singleton
	YALI1_B18921g	mRNA	YALI1B	1892166	1892447	+
YALI0B14377g	YALI1_B18930g	mRNA	YALI1B	1893748	1894566	+	uniprot|Q876M0 Yarrowia lipolytica 14-3-3 protein promoting filamentous growth,similar to Saccharomyces cerevisiae BMH2 (YDR099W) and BMH1 (YER177W)%3B ancestral locus Anc_8.243
YALI0B14399g	YALI1_B18955g	mRNA	YALI1B	1895537	1896436	+	similar to uniprot|Q12740 Zalerion arboricola Pyrroline- 5-carboxylate reductase PRO3 (P5C reductase),similar to Saccharomyces cerevisiae PRO3 (YER023W)%3B ancestral locus Anc_7.506
YALI0B14421g	YALI1_B18971g	mRNA	YALI1B	1896644	1897021	-	no similarity
YALI0B14443g	YALI1_B18975g	mRNA	YALI1B	1897598	1900033	+	similar to Saccharomyces cerevisiae JHD2 (YJR119C)%3B ancestral locus Anc_7.505, some similarities with uniprot|Q9C2J9 Neurospora crassa 3H10.130 Related to regulator protein rum1
YALI0B14465g	YALI1_B19021g	mRNA	YALI1B	1900305	1902182	-	similar to uniprot|P46151 Saccharomyces cerevisiae YPL023c MET12 methylenetetrahydrofolate reductase P2.74.f2. 1
YALI0B14487g	YALI1_B19044g	mRNA	YALI1B	1903200	1904471	-	weakly similar to uniprot|P25293 Saccharomyces cerevisiae YKR048c NAP1 nucleosome assembly protein I,similar to Saccharomyces cerevisiae NAP1 (YKR048C)%3B ancestral locus Anc_1.235
YALI0B14509g	YALI1_B19079g	mRNA	YALI1B	1906862	1907980	-	highly similar to uniprot|Q9P842 Candida albicans S- adenosylmethionine synthetase 2 (CaSAM2),similar to Saccharomyces cerevisiae SAM2 (YDR502C) and SAM1 (YLR180W)%3B ancestral locus Anc_1.58
YALI0B14531g	YALI1_B19107g	mRNA	YALI1B	1909898	1910734	-	similar to Saccharomyces cerevisiae LPP1 (YDR503C)%3B ancestral locus Anc_1.57, weakly similar to uniprot|Q05521 Saccharomyces cerevisiae YDR284C SIMILARITY to NADH-ubiquinone oxidoreductase chain 4
YALI0B14553g	YALI1_B19120g	mRNA	YALI1B	1912045	1914150	+	similar to Saccharomyces cerevisiae MRE11 (YMR224C)%3B ancestral locus Anc_8.744, similar to uniprot|P32829 Saccharomyces cerevisiae YMR224c MRE11 DNA repair and meiotic recombination protein singleton
YALI0B14567r	YALI1_B19143r	ncRNA	YALI1B	1914334	1914483	+	SNR19 (U1 RNA)
YALI0B14575g	YALI1_B19153g	mRNA	YALI1B	1914666	1915322	-	highly similar to uniprot|Q6C487 Yarrowia lipolytica YALI0E28853g
YALI0B14597g	YALI1_B19205g	mRNA	YALI1B	1916168	1919797	-	weakly similar to uniprot|P25293 Saccharomyces cerevisiae YKR048c NAP1 nucleosome assembly protein I
YALI0B14619g	YALI1_B19217g	mRNA	YALI1B	1921798	1923975	+	weakly similar to uniprot|P32528 Saccharomyces cerevisiae YBR208c DUR1_2 urea amidolyase
YALI0B14641g	YALI1_B19276g	mRNA	YALI1B	1925040	1927939	-	similar to uniprot|P32454 Saccharomyces cerevisiae YKL157w APE2 aminopeptidase yscII
YALI0B14663g	YALI1_B19290g	mRNA	YALI1B	1928524	1929079	-	similar to Saccharomyces cerevisiae ESS1 (YJR017C)%3B ancestral locus Anc_5.135, similar to uniprot|O42735 Emericella nidulans Peptidyl- prolyl cis/trans isomerase
YALI0B14685g	YALI1_B19323g	mRNA	YALI1B	1930041	1932362	-	weakly similar to DEHA-IPF1503.1 Debaryomyces hansenii DEHA0D08371g conserved protein
	YALI1_B19326g	mRNA	YALI1B	1932529	1932956	-
YALI0B14707g	YALI1_B19336g	mRNA	YALI1B	1933072	1933650	-	similar to Saccharomyces cerevisiae YHR122W%3B ancestral locus Anc_2.139, highly similar to uniprot|P38829 Saccharomyces cerevisiae YHR122w similarity to hypothetical C. elegans protein F45G2.a singleton
YALI0B14729g	YALI1_B19348g	mRNA	YALI1B	1934855	1935679	+	similar to Saccharomyces cerevisiae NRK1 (YNL129W)%3B ancestral locus Anc_2.140, similar to uniprot|Q9C0W1 Schizosaccharomyces pombe Hypothetical 26.3 kDa protein
YALI0B14751g	YALI1_B19388g	mRNA	YALI1B	1935768	1938839	-	similar to Saccharomyces cerevisiae KRE33 (YNL132W)%3B ancestral locus Anc_2.136, highly similar to uniprot|P53914 Saccharomyces cerevisiae YNL132W Hypothetical 119.3 kDa protein in FPR1- TOM22 intergenic region
YALI0B14773g	YALI1_B19390g	mRNA	YALI1B	1939037	1941432	+	similar to Saccharomyces cerevisiae NDT80 (YHR124W)%3B ancestral locus Anc_2.135, weakly similar to uniprot|P38830 Saccharomyces cerevisiae YHR124W Meiosis-specific transcription factor NDT80
YALI0B14795g	YALI1_B19429g	mRNA	YALI1B	1942474	1942971	-	some similarities with uniprot|P40552 Saccharomyces cerevisiae YIL011W Cell wall protein TIR3 precursor
	YALI1_B19453g	mRNA	YALI1B	1945399	1945682	+
YALI0B14817g	YALI1_B19485g	mRNA	YALI1B	1945767	1948511	-	no similarity
YALI0B14839g	YALI1_B19490g	mRNA	YALI1B	1949095	1950489	+	similar to Saccharomyces cerevisiae ARH1 (YDR376W)%3B ancestral locus Anc_5.450, similar to uniprot|P48360 Saccharomyces cerevisiae YDR376w ARH1 mitochondrial protein with similarity to human adrenodoxin reductase and ferredoxin-NADP+ reductase singleton
YALI0B14861g	YALI1_B19507g	mRNA	YALI1B	1950763	1951537	+	similar to uniprot|P25711 Neurospora crassa NADH- ubiquinone oxidoreductase 21 kDa subunit mitochondrial precursor
YALI0B14883g	YALI1_B19520g	mRNA	YALI1B	1953428	1955641	+	weakly similar to uniprot|P38827 Saccharomyces cerevisiae YHR119W SET1 SET domain protein 1,similar to Saccharomyces cerevisiae SET1 (YHR119W)%3B ancestral locus Anc_2.148
YALI0B14905g	YALI1_B19567g	mRNA	YALI1B	1955801	1956769	-	similar to Saccharomyces cerevisiae RRP43 (YCR035C)%3B ancestral locus Anc_1.139, similar to uniprot|Q8NKJ5 Saccharomyces cerevisiae YCR035C RRNA processing protein
YALI0B14927g	YALI1_B19576g	mRNA	YALI1B	1957627	1958562	+	similar to uniprot|P25332 Saccharomyces cerevisiae YCR036w RBK1 ribokinase,similar to Saccharomyces cerevisiae RBK1 (YCR036W)%3B ancestral locus Anc_1.138
YALI0B14938r	YALI1_B19587r	rRNA	YALI1B	1958774	1958878	+	5S RNA 3' shortened
YALI0B14949g	YALI1_B19602g	mRNA	YALI1B	1960410	1965209	+	similar to uniprot|P15442 Saccharomyces cerevisiae YDR283C Protein kinase GCN2
YALI0B14971g	YALI1_B19668g	mRNA	YALI1B	1966864	1970856	+	weakly similar to uniprot|O42854 Schizosaccharomyces pombe Hypothetical 170.5 kDa protein
YALI0B14993g	YALI1_B19713g	mRNA	YALI1B	1971317	1972198	+	similar to Saccharomyces cerevisiae MRP51 (YPL118W)%3B ancestral locus Anc_8.613, weakly similar to uniprot|Q02950 Saccharomyces cerevisiae YPL118w MRP51 mitochondrial ribosomal protein of the small subunit
YALI0B15015g	YALI1_B19747g	mRNA	YALI1B	1972640	1974730	-	weakly similar to uniprot|O13985 Schizosaccharomyces pombe Putative chromatin assembly factor subunit WD repeat protein,similar to Saccharomyces cerevisiae CAC2 (YML102W)%3B ancestral locus Anc_8.817
YALI0B15037g	YALI1_B19774g	mRNA	YALI1B	1976044	1977411	-	similar to Saccharomyces cerevisiae YMR265C%3B ancestral locus Anc_8.818, some similarities with uniprot|Q9USS8 Schizosaccharomyces pombe Hypothetical 52.3 kDa
	YALI1_B19776g	Pseudo mRNA	YALI1B	1977612	1977801	+
YALI0B15059g	YALI1_B19844g	mRNA	YALI1B	1978203	1984415	-	uniprot|P34229 Yarrowia lipolytica Fatty acid synthase subunit beta (EC 2.3.1.86),similar to Saccharomyces cerevisiae FAS1 (YKL182W)%3B ancestral locus Anc_4.280
	YALI1_B19856g	mRNA	YALI1B	1985674	1986007	+
	YALI1_B19877g	mRNA	YALI1B	1987514	1987836	-
YALI0B15081g	YALI1_B19880g	mRNA	YALI1B	1988040	1988849	+	similar to uniprot|P41920 Saccharomyces cerevisiae YDR002W Ran-specific GTPase-activating protein 1 (Ran binding protein 1) (RANBP1) (Perinuclear array-localised- protein),similar to Saccharomyces cerevisiae YRB1 (YDR002W)%3B ancestral locus Anc_3.204
YALI0B15103g	YALI1_B19897g	mRNA	YALI1B	1989908	1990402	+	highly similar to uniprot|P0C0W9 Saccharomyces cerevisiae YPR102c RPL16A and highly similar to uniprot|Q3E757 Saccharomyces cerevisiae YGR085C RPL16B Ribosomal Protein of the Large subunit,similar to Saccharomyces cerevisiae RPL11B (YGR085C) and RPL11A (YPR102C)%3B ancestral locus Anc_3.416
YALI0B15125g	YALI1_B19932g	mRNA	YALI1B	1992625	1993215	-	highly similar to uniprot|P34760 Saccharomyces cerevisiae YML028w TSA1 thiol-specific antioxidant P3.76. f3.1,similar to Saccharomyces cerevisiae TSA2 (YDR453C) and TSA1 (YML028W)%3B ancestral locus Anc_5.569
YALI0B15147g	YALI1_B19962g	mRNA	YALI1B	1996284	1998401	+	similar to uniprot|P31384 Saccharomyces cerevisiae YAL021c CCR4 transcriptional regulator P4.26.f2.2
YALI0B15180g	YALI1_B20009g	mRNA	YALI1B	2000929	2002844	+	weakly similar to uniprot|P10815 Schizosaccharomyces pombe G2/mitotic-specific cyclin cdc13
YALI0B15202g	YALI1_B20043g	mRNA	YALI1B	2003491	2004330	-	similar to Saccharomyces cerevisiae HNT1 (YDL125C)%3B ancestral locus Anc_7.287, weakly similar to CA2345|CaHNT1 Candida albicans similarity to protein kinase C inhibitor-I (by homology)
YALI0B15224g	YALI1_B20052g	mRNA	YALI1B	2005291	2006151	+	similar to Saccharomyces cerevisiae PRE2 (YPR103W)%3B ancestral locus Anc_3.417, highly similar to uniprot|P30656 Saccharomyces cerevisiae YPR103W Proteasome component PRE2 precursor (EC 3.4.25.1)
YALI0B15246g	YALI1_B20094g	mRNA	YALI1B	2006655	2009420	-	weakly similar to uniprot|O14270 Schizosaccharomyces pombe Putative forkhead-related transcription factor C1142.08,similar to Saccharomyces cerevisiae FHL1 (YPR104C)%3B ancestral locus Anc_3.418
YALI0B15268g	YALI1_B20108g	mRNA	YALI1B	2010812	2011720	+	similar to uniprot|Q07551 Saccharomyces cerevisiae Chromosome IV reading frame ORF YDL124W similarity to aldose reductases P6.5.f6.1
YALI0B15290g	YALI1_B20130g	mRNA	YALI1B	2011944	2013023	-	similar to Saccharomyces cerevisiae HSV2 (YGR223C)%3B ancestral locus Anc_5.105, similar to DEHA0C07898g Debaryomyces hansenii IPF 1990.1
	YALI1_B20145g	mRNA	YALI1B	2014593	2015083	+
YALI0B15304g	YALI1_B20153g	mRNA	YALI1B	2015396	2017036	+	similar to Saccharomyces cerevisiae ADE4 (YMR300C)%3B ancestral locus Anc_5.21, similar to uniprot|P04046 Saccharomyces cerevisiae YMR300c ADE4 amidophosphoribosyltransferase
YALI0B15312g	YALI1_B20188g	mRNA	YALI1B	2017279	2018853	-	similar to uniprot|P53863 Saccharomyces cerevisiae YNL227c similarity to dnaJ-like proteins P10.5.f2.1
YALI0B15334g	YALI1_B20192g	mRNA	YALI1B	2019368	2020129	+	similar to Saccharomyces cerevisiae SNF8 (YPL002C)%3B ancestral locus Anc_8.89, weakly similar to uniprot|Q12483 Saccharomyces cerevisiae YPL002c SNF8 involved in glucose derepression singleton
YALI0B15356g	YALI1_B20205g	mRNA	YALI1B	2020514	2021875	+	some similarities with uniprot|P34078 Saccharomyces cerevisiae YKL143w LTV1 low-temperature viability protein singleton
YALI0B15378g	YALI1_B20242g	mRNA	YALI1B	2021989	2024028	-	weakly similar to uniprot|P09798 Saccharomyces cerevisiae YKL022c CDC16 subunit of anaphase-promoting complex (cyclosome),similar to Saccharomyces cerevisiae CDC16 (YKL022C)%3B ancestral locus Anc_2.665
YALI0B15400g	YALI1_B20243g	mRNA	YALI1B	2024382	2026274	+	similar to uniprot|O94443 Schizosaccharomyces pombe Putative exonuclease
YALI0B15422g	YALI1_B20276g	mRNA	YALI1B	2026452	2027624	-	no similarity
YALI0B15444g	YALI1_B20289g	mRNA	YALI1B	2028926	2030035	+	similar to Saccharomyces cerevisiae LYS1 (YIR034C)%3B ancestral locus Anc_2.664, uniprot|P38997 Yarrowia lipolytica Saccharopine dehydrogenase
YALI0B15466g	YALI1_B20319g	mRNA	YALI1B	2030498	2031934	-	similar to uniprot|Q6C860 Yarrowia lipolytica YALI0D22462g
YALI0B15488g	YALI1_B20337g	mRNA	YALI1B	2032363	2033745	-	weakly similar to uniprot|Q872Z4 Neurospora crassa B23B10.030 Related to monocarboxylate transporter
	YALI1_B20359g	mRNA	YALI1B	2035925	2036584	+
YALI0B15510g	YALI1_B20378g	mRNA	YALI1B	2037842	2039389	+	similar to uniprot|P32623 Saccharomyces cerevisiae YEL040w UTR2 cell wall protein P3.82.f3.1
YALI0B15532g	YALI1_B20399g	mRNA	YALI1B	2039940	2040191	+	no similarity
YALI0B15554g	YALI1_B20407g	mRNA	YALI1B	2040713	2040949	+	no similarity
YALI0B15576g	YALI1_B20416g	mRNA	YALI1B	2041625	2044462	+	similar to Saccharomyces cerevisiae RTT107 (YHR154W)%3B ancestral locus Anc_5.94, weakly similar to uniprot|Q9P5J5 Neurospora crassa Conserved hypothetical protein
YALI0B15598g	YALI1_B20462g	mRNA	YALI1B	2046285	2048486	+	similar to Saccharomyces cerevisiae GND2 (YGR256W) and GND1 (YHR183W)%3B ancestral locus Anc_5.55, highly similar to uniprot|P38720 Saccharomyces cerevisiae YHR183w GND1 6-phosphogluconate dehydrogenase P2.360.f2.1 or uniprot|P53319 Saccharomyces cerevisiae YGR256w GND2 phosphogluconate dehydrogenase P2.360.f2.1
YALI0B15620g	YALI1_B20493g	mRNA	YALI1B	2048785	2049369	-	no similarity
YALI0B15642g	YALI1_B20521g	mRNA	YALI1B	2049936	2052131	-	similar to Saccharomyces cerevisiae PRP43 (YGL120C)%3B ancestral locus Anc_6.132, highly similar to uniprot|P53131 Saccharomyces cerevisiae YGL120c PRP43 involved in spliceosome disassembly P7.5.f7.1
YALI0B15664g	YALI1_B20527g	mRNA	YALI1B	2052708	2054535	+	similar to Saccharomyces cerevisiae ABC1 (YGL119W)%3B ancestral locus Anc_6.133, similar to uniprot|P27697 Saccharomyces cerevisiae YGL119w ABC1 ubiquinol--cytochrome-c reductase complex assembly protein singleton
YALI0B15686g	YALI1_B20577g	mRNA	YALI1B	2054813	2057797	-	similar to Saccharomyces cerevisiae RGD2 (YFL047W)%3B ancestral locus Anc_8.4, weakly similar to uniprot|Q09697 Schizosaccharomyces pombe Hypothetical protein
YALI0B15708g	YALI1_B20589g	mRNA	YALI1B	2058986	2061031	+	similar to Saccharomyces cerevisiae GCD6 (YDR211W)%3B ancestral locus Anc_8.420, similar to uniprot|P32501 Saccharomyces cerevisiae YDR211w GCD6 translation initiation factor eIF2b epsilon 81 kDa subunit
YALI0B15722g	YALI1_B20634g	mRNA	YALI1B	2066667	2070011	+	similar to Saccharomyces cerevisiae SKN7 (YHR206W) and HMS2 (YJR147W)%3B ancestral locus Anc_4.385, weakly similar to uniprot|O59892 Candida albicans Histidine kinase 1
	YALI1_B20709g	mRNA	YALI1B	2070750	2071069	-
YALI0B15752g	YALI1_B20717g	mRNA	YALI1B	2071705	2072472	+	uniprot|Q9P8U2 Yarrowia lipolytica CDC42 GTP- binding protein of RAS superfamily
YALI0B15774g	YALI1_B20730g	mRNA	YALI1B	2073017	2074742	+	highly similar to uniprot|P12612 Saccharomyces cerevisiae YDR212w CCT1 component of chaperonin-containing T-complex P10.3.f8.1,similar to Saccharomyces cerevisiae TCP1 (YDR212W)%3B ancestral locus Anc_8.422
YALI0B15796g	YALI1_B20765g	mRNA	YALI1B	2076044	2076586	-	similar to uniprot|Q6CGT3 Yarrowia lipolytica YALI0A16423g
YALI0B15818g	YALI1_B20777g	mRNA	YALI1B	2077737	2079785	+	some similarities with uniprot|Q05958 Saccharomyces cerevisiae YDR213W Hypothetical 100.3 kDa protein YD8142,similar to Saccharomyces cerevisiae UPC2 (YDR213W) and ECM22 (YLR228C)%3B ancestral locus Anc_8.423
YALI0B15840g	YALI1_B20802g	mRNA	YALI1B	2080261	2081238	+	similar to uniprot|Q12449 Saccharomyces cerevisiae YDR214W Hypothetical 39.4 kDa protein,similar to Saccharomyces cerevisiae AHA1 (YDR214W)%3B ancestral locus Anc_8.424
YALI0B15862g	YALI1_B20834g	mRNA	YALI1B	2081398	2083428	-	similar to Saccharomyces cerevisiae VPS72 (YDR485C)%3B ancestral locus Anc_3.100, weakly similar to uniprot|O93994 Candida albicans Conserved hypothetical protein
YALI0B15884g	YALI1_B20835g	mRNA	YALI1B	2083566	2084669	+	similar to Saccharomyces cerevisiae COQ3 (YOL096C)%3B ancestral locus Anc_3.99, similar to uniprot|O93995 Candida albicans CaCOQ3 Hexaprenyldihydroxybenzoate methyltransferase mitochondrial precursor
YALI0B15906g	YALI1_B20870g	mRNA	YALI1B	2084820	2087000	-	similar to uniprot|P08018 Saccharomyces cerevisiae YJL128c PBS2 tyrosine protein kinase of the MAP kinase kinase family P108.1.f2.4
	YALI1_B20887g	mRNA	YALI1B	2088783	2089247	+
YALI0B15928r	YALI1_B20899r	tRNA	YALI1B	2089953	2090026	+	tRNA Val (AAC) ,codon recognized: GUU
YALI0B15950g	YALI1_B20919g	mRNA	YALI1B	2090470	2091999	-	similar to Saccharomyces cerevisiae YBR204C%3B ancestral locus Anc_8.524, similar to CA2278|IPF10806 Candida albicans unknown function
YALI0B15972g	YALI1_B20935g	mRNA	YALI1B	2093522	2096023	+	similar to Saccharomyces cerevisiae YJL132W%3B ancestral locus Anc_1.221, weakly similar to uniprot|P47014 Saccharomyces cerevisiae YJL132w weak similarity to human phospholipase D singleton
YALI0B15994g	YALI1_B20968g	mRNA	YALI1B	2096166	2097228	-	no similarity
YALI0B16016g	YALI1_B20992g	mRNA	YALI1B	2097830	2099221	-	no similarity
YALI0B16038g	YALI1_B21004g	mRNA	YALI1B	2100494	2101843	+	similar to uniprot|P07277 Saccharomyces cerevisiae YMR208w ERG12 mevalonate kinase singleton,similar to Saccharomyces cerevisiae ERG12 (YMR208W)%3B ancestral locus Anc_8.719
YALI0B16060g	YALI1_B21030g	mRNA	YALI1B	2102038	2103003	-	similar to uniprot|Q12029 Saccharomyces cerevisiae Chromosome XV reading frame ORF YOR271C,similar to Saccharomyces cerevisiae YOR271C%3B ancestral locus Anc_8.720
YALI0B16082g	YALI1_B21042g	mRNA	YALI1B	2103841	2104212	-	no similarity
	YALI1_B21043g	mRNA	YALI1B	2104362	2104647	+
YALI0B16104g	YALI1_B21070g	mRNA	YALI1B	2105496	2107079	-	similar to Saccharomyces cerevisiae GUA1 (YMR217W)%3B ancestral locus Anc_8.733, highly similar to uniprot|P38625 Saccharomyces cerevisiae YMR217w GUA1 GMP synthase (glutamine- hydrolyzing) singleton
YALI0B16126g	YALI1_B21088g	mRNA	YALI1B	2108888	2109880	+	similar to Saccharomyces cerevisiae RAM2 (YKL019W)%3B ancestral locus Anc_2.661, similar to uniprot|P29703 Saccharomyces cerevisiae YKL019w RAM2 protein farnesyltransferase alpha subunit P2. 311.f2.1
YALI0B16148g	YALI1_B21104g	mRNA	YALI1B	2110072	2110437	-	no similarity
YALI0B16170g	YALI1_B21114g	mRNA	YALI1B	2111412	2112575	+	weakly similar to uniprot|Q6C860 Yarrowia lipolytica YALI0D22462g
YALI0B16192g	YALI1_B21134g	mRNA	YALI1B	2113464	2114300	+	similar to uniprot|P87219 Candida albicans Sorbitol utilization protein SOU1 or uniprot|P87218 Candida albicans Sorbitol utilization protein SOU2
YALI0B16214g	YALI1_B21155g	mRNA	YALI1B	2114414	2115508	-	similar to uniprot|P25379 Saccharomyces cerevisiae YCL064c CHA1 L-serine/L-threonine deaminase P3.118.f2.1
YALI0B16236g	YALI1_B21194g	mRNA	YALI1B	2117242	2119485	-	similar to Saccharomyces cerevisiae PPN1 (YDR452W)%3B ancestral locus Anc_5.568, weakly similar to uniprot|Q04119 Saccharomyces cerevisiae YDR452W D9461.37P
YALI0B16258g	YALI1_B21208g	mRNA	YALI1B	2120810	2124319	+	similar to Saccharomyces cerevisiae RET1 (YOR207C)%3B ancestral locus Anc_8.619, highly similar to uniprot|P22276 Saccharomyces cerevisiae YOR207c RPC128 DNA-directed RNA polymerase III 130 KD subunit P3.7.f3.1
YALI0B16280g	YALI1_B21250g	mRNA	YALI1B	2124487	2125252	-	similar to uniprot|Q9UV33 Ascobolus immersus Histone H1,similar to Saccharomyces cerevisiae HHO1 (YPL127C)%3B ancestral locus Anc_8.629
YALI0B16302g	YALI1_B21275g	mRNA	YALI1B	2125633	2127534	-	no similarity
YALI0B16324g	YALI1_B21313g	mRNA	YALI1B	2128361	2131321	-	similar to uniprot|Q8NJ48 ericoid mycorrhizal Putative chitin synthase
YALI0B16346r	YALI1_B21320r	tRNA	YALI1B	2131970	2132041	-	tRNA His (GTG) ,codon recognized: CAC
YALI0B16368g	YALI1_B21323g	mRNA	YALI1B	2132315	2133601	+	highly similar to uniprot|P52917 Saccharomyces cerevisiae YPR173C Vacuolar protein sorting-associated protein VPS4 (END13 protein)
YALI0B16390g	YALI1_B21356g	mRNA	YALI1B	2133782	2135608	-	similar to Saccharomyces cerevisiae ARG2 (YJL071W)%3B ancestral locus Anc_1.301, weakly similar to uniprot|P40360 Saccharomyces cerevisiae YJL071w ARG2 acetylglutamate synthase
YALI0B16412g	YALI1_B21381g	mRNA	YALI1B	2136370	2138106	-	similar to uniprot|P40445 Saccharomyces cerevisiae YIL166c similarity to allantoate permease DAL5P P10.2.f5.1
YALI0B16434g	YALI1_B21423g	mRNA	YALI1B	2140146	2142386	-	similar to Saccharomyces cerevisiae STT3 (YGL022W)%3B ancestral locus Anc_4.98, similar to uniprot|P39007 Saccharomyces cerevisiae YGL022w STT3 oligosaccharyl transferase subunit singleton
YALI0B16456g	YALI1_B21432g	mRNA	YALI1B	2143222	2144193	+	no similarity
YALI0B16478g	YALI1_B21466g	mRNA	YALI1B	2145178	2146659	-	similar to Saccharomyces cerevisiae YHR078W%3B ancestral locus Anc_5.365, weakly similar to uniprot|P38799 Saccharomyces cerevisiae YHR078w hypothetical protein singleton
YALI0B16500g	YALI1_B21493g	mRNA	YALI1B	2149387	2150937	+	similar to uniprot|P09232 Saccharomyces cerevisiae YEL060c PRB1 protease B vacuolar P3.40.f3.1
YALI0B16522g	YALI1_B21538g	mRNA	YALI1B	2153877	2155610	+	similar to uniprot|P19145 Saccharomyces cerevisiae YKR039w GAP1 general amino acid permease
YALI0B16544g	YALI1_B21562g	mRNA	YALI1B	2156269	2159034	+	similar to uniprot|P53091 Saccharomyces cerevisiae YGL201c MCM6 involved in replication P6.3.f6.1
YALI0B16566g	YALI1_B21594g	mRNA	YALI1B	2159885	2160343	+	similar to uniprot|P38331 Saccharomyces cerevisiae YBR242w conserved protein of unknown function,similar to Saccharomyces cerevisiae YBR242W and YGL101W%3B ancestral locus Anc_6.157
YALI0B16588g	YALI1_B21618g	mRNA	YALI1B	2160492	2161838	-	similar to uniprot|P07286 Saccharomyces cerevisiae YBR243c ALG7 UDP-N-acetylglucosamine-1-phosphate transferase,similar to Saccharomyces cerevisiae ALG7 (YBR243C)%3B ancestral locus Anc_6.158
YALI0B16610g	YALI1_B21628g	mRNA	YALI1B	2162850	2163809	+	similar to uniprot|P53011 Saccharomyces cerevisiae YGL100w SEH1 nuclear pore protein P2.255.f2.1,similar to Saccharomyces cerevisiae SEH1 (YGL100W)%3B ancestral locus Anc_6.159
YALI0B16632g	YALI1_B21675g	mRNA	YALI1B	2167562	2170843	+	no similarity
YALI0B16654g	YALI1_B21714g	mRNA	YALI1B	2171409	2172641	+	similar to Saccharomyces cerevisiae NSA1 (YGL111W)%3B ancestral locus Anc_6.144, weakly similar to CA1770|IPF12457 Candida albicans unknown function
YALI0B16676g	YALI1_B21737g	mRNA	YALI1B	2173779	2176220	+	no similarity
YALI0B16698g	YALI1_B21774g	mRNA	YALI1B	2176459	2177457	-	similar to uniprot|Q9HE24 Neurospora crassa Related to 26S proteasome-associated ubiquitin carboxyl-terminal hydrolase,similar to Saccharomyces cerevisiae YUH1 (YJR099W)%3B ancestral locus Anc_7.470
YALI0B16720g	YALI1_B21787g	mRNA	YALI1B	2177813	2178787	-	similar to uniprot|P47140 Saccharomyces cerevisiae YJR100c weak similarity to BUD3P singleton,similar to Saccharomyces cerevisiae YJR100C%3B ancestral locus Anc_7.472
YALI0B16742g	YALI1_B21798g	mRNA	YALI1B	2179804	2180586	+	weakly similar to uniprot|P47141 Saccharomyces cerevisiae YJR101w RSM26 weak similarity to superoxide dismutases singleton,similar to Saccharomyces cerevisiae RSM26 (YJR101W)%3B ancestral locus Anc_7.473
YALI0B16764g	YALI1_B21816g	mRNA	YALI1B	2180980	2181687	-	no similarity
YALI0B16786g	YALI1_B21819g	mRNA	YALI1B	2182103	2182612	+	similar to Saccharomyces cerevisiae VPS25 (YJR102C)%3B ancestral locus Anc_7.474, weakly similar to ca|CA1636 Candida albicans IPF20086 unknown function
YALI0B16808g	YALI1_B21855g	mRNA	YALI1B	2185509	2187710	+	similar to Saccharomyces cerevisiae REG1 (YDR028C) and REG2 (YBR050C)%3B ancestral locus Anc_3.258, similar to uniprot|Q00816 Saccharomyces cerevisiae YDR028c REG1 regulatory subunit for protein phosphatase GLC7P singleton
YALI0B16822g	YALI1_B21885g	mRNA	YALI1B	2188588	2192614	+	similar to uniprot|Q8X0Y3 Neurospora crassa Conserved hypothetical protein,similar to Saccharomyces cerevisiae VPS54 (YDR027C)%3B ancestral locus Anc_3.257
YALI0B16852g	YALI1_B21935g	mRNA	YALI1B	2193543	2194481	+	similar to DEHA0B12474g Debaryomyces hansenii IPF 10115.1
	YALI1_B21946g	mRNA	YALI1B	2194580	2194907	-
[truncated: 6,766 more rows]

## Sheet: YALI0 only mRNA
YALI0 locus ID	Chromosome	mRNA Type	Start Base	End Base	Strand	For Annotation see "YALI0 only CDS"
YALI0A01540g	YALI0A	mRNA	196867	197313	+
YALI0A01562g	YALI0A	mRNA	201359	204712	+
YALI0A01602g	YALI0A	mRNA	208600	210492	+
YALI0A02416g	YALI0A	mRNA	303990	304157	-
YALI0A02423g	YALI0A	mRNA	305061	305225	+
YALI0A06039g	YALI0A	mRNA	597627	598037	-
YALI0A07238g	YALI0A	mRNA	702737	706639	-
YALI0A07249g	YALI0A	mRNA	706642	708786	-
YALI0A07645g	YALI0A	mRNA	742187	742318	+
YALI0A08932g	YALI0A	mRNA	871188	879053	-
YALI0A09317g	YALI0A	mRNA	916202	924067	+
YALI0A09515g	YALI0A	mRNA	943865	944050	+
YALI0A09933g	YALI0A	mRNA	1005917	1005994	+
YALI0A10395g	YALI0A	mRNA	1059045	1066910	+
YALI0A10527g	YALI0A	mRNA	1085678	1089580	+
YALI0A13233g	YALI0A	mRNA	1353825	1357943	-
YALI0A13695g	YALI0A	mRNA	1407420	1410914	-
YALI0A13915g	YALI0A	mRNA	1422920	1423096	-
YALI0A15796g	YALI0A	mRNA	1616617	1619565	-
YALI0A16192g	YALI0A	mRNA	1649767	1651146	+
YALI0A16207g	YALI0A	mRNA	1651869	1655405	+
YALI0A16868g	YALI0A	mRNA	1745410	1745574	-
YALI0A18040g	YALI0A	mRNA	1877533	1878153	+
YALI0A18447g	YALI0A	mRNA	1960693	1960869	+
YALI0B04994g	YALI0B	mRNA	683741	684712	+
YALI0B06270g	YALI0B	mRNA	834256	835635	+
YALI0B06285g	YALI0B	mRNA	836358	839894	+
YALI0B06303g	YALI0B	mRNA	842189	850054	+
YALI0B06446g	YALI0B	mRNA	864733	872598	+
YALI0B07733g	YALI0B	mRNA	1043375	1043533	-
YALI0B07920g	YALI0B	mRNA	1063833	1064018	+
YALI0B08748g	YALI0B	mRNA	1201350	1201520	-
YALI0B11198g	YALI0B	mRNA	1507943	1510831	-
YALI0B23166g	YALI0B	mRNA	3028119	3029426	-
YALI0B23408g	YALI0B	mRNA	3046726	3047574	+
YALI0C00605g	YALI0C	mRNA	78889	79613	-
YALI0C03487g	YALI0C	mRNA	458322	460466	+
YALI0C03498g	YALI0C	mRNA	460469	464371	+
YALI0C06534g	YALI0C	mRNA	875910	876224	-
YALI0C07458g	YALI0C	mRNA	981060	982163	+
YALI0C07480g	YALI0C	mRNA	983163	984071	+
YALI0C08327g	YALI0C	mRNA	1128117	1130060	+
YALI0C10868g	YALI0C	mRNA	1501405	1505307	-
YALI0C10879g	YALI0C	mRNA	1505310	1507454	-
YALI0C14234g	YALI0C	mRNA	1972584	1973231	-
YALI0C15158g	YALI0C	mRNA	2113547	2117083	-
YALI0C15180g	YALI0C	mRNA	2117806	2119185	-
YALI0C15719g	YALI0C	mRNA	2232419	2232559	+
YALI0C15741g	YALI0C	mRNA	2232863	2233258	+
YALI0C15785g	YALI0C	mRNA	2241754	2241903	+
YALI0C16269g	YALI0C	mRNA	2300091	2300183	+
YALI0C18475g	YALI0C	mRNA	2535946	2536113	-
YALI0C18481g	YALI0C	mRNA	2537010	2537174	+
YALI0C19305g	YALI0C	mRNA	2633865	2637767	-
YALI0C19316g	YALI0C	mRNA	2637770	2639914	-
YALI0C19888g	YALI0C	mRNA	2694316	2698218	-
YALI0C19899g	YALI0C	mRNA	2698221	2700365	-
YALI0C20060g	YALI0C	mRNA	2712053	2712211	-
YALI0C20066g	YALI0C	mRNA	2713064	2713228	+
YALI0C22394g	YALI0C	mRNA	2989405	2989587	-
YALI0C22719g	YALI0C	mRNA	3045200	3045361	-
YALI0D00154g	YALI0D	mRNA	14165	14446	-
YALI0D02431g	YALI0D	mRNA	289440	293342	+
YALI0D05697g	YALI0D	mRNA	733507	734403	-
YALI0D05973g	YALI0D	mRNA	760969	764871	+
YALI0D10274g	YALI0D	mRNA	1294989	1295305	-
YALI0D13266g	YALI0D	mRNA	1654046	1655542	+
YALI0D15224g	YALI0D	mRNA	1850394	1850486	-
YALI0D16665g	YALI0D	mRNA	2055427	2055973	+
YALI0D17490g	YALI0D	mRNA	2151795	2152647	+
YALI0D21747g	YALI0D	mRNA	2757271	2758398	-
YALI0D21846g	YALI0D	mRNA	2769564	2777429	+
YALI0D26433g	YALI0D	mRNA	3515550	3517694	+
YALI0D26444g	YALI0D	mRNA	3517697	3521602	+
YALI0D26752g	YALI0D	mRNA	3555920	3559783	-
YALI0D26774g	YALI0D	mRNA	3560555	3564091	-
YALI0D26796g	YALI0D	mRNA	3564814	3566193	-
YALI0E02662g	YALI0E	mRNA	291082	291631	+
YALI0E04158g	YALI0E	mRNA	466913	469097	+
YALI0E08387g	YALI0E	mRNA	989391	989558	-
YALI0E08998g	YALI0E	mRNA	1065330	1065632	+
YALI0E09350g	YALI0E	mRNA	1118335	1126200	-
YALI0E09372g	YALI0E	mRNA	1127021	1127548	-
YALI0E09625g	YALI0E	mRNA	1169941	1170609	-
YALI0E09713g	YALI0E	mRNA	1182842	1183087	-
YALI0E09735g	YALI0E	mRNA	1183199	1183387	-
YALI0E11055g	YALI0E	mRNA	1351952	1352488	+
YALI0E13376g	YALI0E	mRNA	1609073	1616938	+
YALI0E14388g1	YALI0E	mRNA	1723970	1724728	+
YALI0E14388g	YALI0E	mRNA	1723970	1728435	+
YALI0E14993g	YALI0E	mRNA	1790371	1791456	+
YALI0E15752g	YALI0E	mRNA	1885474	1885569	-
YALI0E16192g	YALI0E	mRNA	1923298	1923722	-
YALI0E16731g	YALI0E	mRNA	1979332	1982976	+
YALI0E18722g	YALI0E	mRNA	2229789	2231687	+
YALI0E18766g	YALI0E	mRNA	2237657	2240152	+
YALI0E19613g	YALI0E	mRNA	2341923	2342114	+
YALI0E20097g	YALI0E	mRNA	2386867	2386992	-
YALI0E23672g	YALI0E	mRNA	2794946	2795128	-
YALI0E24233g	YALI0E	mRNA	2884741	2886120	+
YALI0E24255g	YALI0E	mRNA	2886843	2890379	+
YALI0E25531g	YALI0E	mRNA	3037088	3037135	+
YALI0E26719g	YALI0E	mRNA	3172515	3174170	-
YALI0E27313g	YALI0E	mRNA	3238151	3238297	-
YALI0E27434g	YALI0E	mRNA	3246100	3246285	+
YALI0E31280g	YALI0E	mRNA	3689973	3690229	-
YALI0E31772g	YALI0E	mRNA	3777503	3777882	+
YALI0E33891g	YALI0E	mRNA	4025304	4026143	+
YALI0E34606g	YALI0E	mRNA	4117505	4125370	+
YALI0E34980g	YALI0E	mRNA	4174312	4182177	+
YALI0F00572g	YALI0F	mRNA	91476	94853	+
YALI0F03245g	YALI0F	mRNA	452009	455911	-
YALI0F03256g	YALI0F	mRNA	455914	458058	-
YALI0F03729g	YALI0F	mRNA	548054	548206	+
YALI0F04114g	YALI0F	mRNA	624431	625325	+
YALI0F05808g	YALI0F	mRNA	864118	864711	+
YALI0F08437g	YALI0F	mRNA	1185073	1185362	-
YALI0F08745g	YALI0F	mRNA	1218467	1219234	+
YALI0F11341g	YALI0F	mRNA	1500670	1501628	-
YALI0F14663g	YALI0F	mRNA	1963435	1964124	-
YALI0F17314g	YALI0F	mRNA	2311796	2313207	-
YALI0F20086g	YALI0F	mRNA	2677229	2677408	+
YALI0F21703g	YALI0F	mRNA	2874555	2875499	+
YALI0F23881g	YALI0F	mRNA	3135752	3135826	-

## Sheet: YALI0 only CDS
YALI0 locus ID	Chromosome	Gene Type	Start Base	End Base	Strand	Annotation
YALI0A01540g	YALI0A	CDS	196867	197313	+	no similarity
YALI0A01562g	YALI0A	CDS	201359	204712	+	weakly similar to uniprot|Q08204 Saccharomyces cerevisiae YOL034w
YALI0A01602g	YALI0A	CDS	208600	210492	+	weakly similar to uniprot|Q12749 Saccharomyces cerevisiae YLR383w RHC18 recombination repair protein
YALI0A02266g	YALI0A	CDS	282026	284653	+	weakly similar to uniprot|Q6CFK0 Yarrowia lipolytica YALI0E24255g transposon Mutyl MudrA
YALI0A02416g	YALI0A	CDS	303990	304157	-	uniprot|P41927 Yarrowia lipolytica MT1_YARLI Metallothionein-I (MT-I)
YALI0A02423g	YALI0A	CDS	305061	305225	+	uniprot|P41928 Yarrowia lipolytica MT2_YARLI Metallothionein-II (MT-II)
YALI0A06039g	YALI0A	CDS	597627	598037	-	no similarity
YALI0A07238g	YALI0A	CDS	702737	706639	-	uniprot|Q8NIP3 Yarrowia lipolytica Reverse transcriptase
YALI0A07249g	YALI0A	CDS	706642	708786	-	uniprot|Q8NIP4 Yarrowia lipolytica gag-like protein
YALI0A07645g	YALI0A	CDS	742187	742318	+	no similarity
YALI0A08932g	YALI0A	CDS	871188	879053	-	uniprot|Q9C0U0 uniprot|Q9C0U1 Yarrowia lipolytica LTR- retrotransposon
YALI0A09317g	YALI0A	CDS	916202	924067	+	uniprot|Q9C0U0 uniprot|Q9C0U1 Yarrowia lipolytica LTR- retrotransposon
YALI0A09515g	YALI0A	CDS	943865	944050	+	no similarity
YALI0A09933g	YALI0A	CDS	1005917	1005994	+	highly similar to uniprot|P05746 Saccharomyces cerevisiae YDL133C-A RPL41B Ribosomal protein L47 of the large (60S) ribosomal subunit identical to Rpl41Ap and has similarity to rat L41 ribosomal protein
YALI0A10395g	YALI0A	CDS	1059045	1066910	+	uniprot|Q9C0U0 uniprot|Q9C0U1 Yarrowia lipolytica LTR- retrotransposon
YALI0A10527g	YALI0A	CDS	1085678	1089580	+	uniprot|Q8NIP3 Yarrowia lipolytica Reverse transcriptase
YALI0A11649g	YALI0A	CDS	1217592	1219853	-	similar to uniprot|Q6CH30 Yarrowia lipolytica YALI0A13233g threonine-rich protein
YALI0A13233g	YALI0A	CDS	1353825	1357943	-	highly similar to uniprot|Q6CH75 Yarrowia lipolytica YALI0A11649g
YALI0A13695g	YALI0A	CDS	1407420	1410914	-	highly similar to uniprot|Q6CGE5 Yarrowia lipolytica YALI0A19998g
YALI0A13915g	YALI0A	CDS	1422920	1423096	-	no similarity possibly noncoding
YALI0A15796g	YALI0A	CDS	1616617	1619565	-	weakly similar to KLLA-IPF4981.1 Kluyveromyces lactis KLLA0D06446g Hypothetical protein probable adhesin
YALI0A16192g	YALI0A	CDS	1649767	1651146	+	AJ621548 Yarrowia lipolytica transposon Mutyl MudrB
YALI0A16207g	YALI0A	CDS	1651869	1655405	+	AJ621548 Yarrowia lipolytica transposon Mutyl MudrA
YALI0A16868g	YALI0A	CDS	1745410	1745574	-	similar to uniprot|P53507 Saccharomyces cerevisiae YNL070w TOM7 Translocase of outer membrane 7 kDa subunit
YALI0A18040g	YALI0A	CDS	1877533	1878153	+	no similarity possibly noncoding
YALI0A18447g	YALI0A	CDS	1960693	1960869	+	no similarity possibly noncoding
YALI0A19998g	YALI0A	CDS	2155684	2158539	+	highly similar to uniprot|Q6CH17 Yarrowia lipolytica YALI0A13695g
YALI0B04994g	YALI0B	CDS	683741	684712	+	no similarity
YALI0B06270g	YALI0B	CDS	834256	835635	+	AJ621548 Yarrowia lipolytica transposon Mutyl MudrB
YALI0B06285g	YALI0B	CDS	836358	839894	+	AJ621548 Yarrowia lipolytica transposon Mutyl MudrA
YALI0B06303g	YALI0B	CDS	842189	850054	+	uniprot|Q9C0U0 Yarrowia lipolytica LTR- retrotransposon
YALI0B06446g	YALI0B	CDS	864733	872598	+	uniprot|Q9C0U0 Yarrowia lipolytica LTR- retrotransposon
YALI0B07733g	YALI0B	CDS	1043375	1043533	-	no similarity
YALI0B07920g	YALI0B	CDS	1063833	1064018	+	some similarities with NCU00472.1 Neurospora crassa NCU00472.1 hypothetical protein
YALI0B08748g	YALI0B	CDS	1201350	1201520	-	highly similar to uniprot|P41057 Saccharomyces cerevisiae YLR388w YS29A ribosomal protein S29
YALI0B11198g	YALI0B	CDS	1507943	1510831	-	no similarity
YALI0B18568g	YALI0B	CDS	2440054	2441865	+	similar to uniprot|Q6C5E4 Yarrowia lipolytica YALI0E18766g
YALI0B23166g	YALI0B	CDS	3028119	3029426	-	weakly similar to uniprot|P47074 Saccharomyces cerevisiae YJL013c MAD3 spindle-assembly checkpoint protein
YALI0B23408g	YALI0B	CDS	3046726	3046726	+	highly similar to uniprot|P40046 Saccharomyces cerevisiae YER072w VTC1 Negative Regulator of Cdc Fourty two (CDC42)
YALI0B23408g	YALI0B	CDS	3047207	3047574	+	highly similar to uniprot|P40046 Saccharomyces cerevisiae YER072w VTC1 Negative Regulator of Cdc Fourty two (CDC42)
YALI0C00605g	YALI0C	CDS	78889	79484	-	similar to uniprot|P38879 Saccharomyces cerevisiae YHR193c EGD2 alpha subunit of the nascent polypeptide- associated complex
YALI0C00605g	YALI0C	CDS	79613	79613	-	similar to uniprot|P38879 Saccharomyces cerevisiae YHR193c EGD2 alpha subunit of the nascent polypeptide- associated complex
YALI0C03487g	YALI0C	CDS	458322	460466	+	uniprot|Q8NIP4 Yarrowia lipolytica gag-like protein
YALI0C03498g	YALI0C	CDS	460469	464371	+	uniprot|Q8NIP3 Yarrowia lipolytica Reverse transcriptase
YALI0C06534g	YALI0C	CDS	875910	876224	-	no similarity
YALI0C07458g	YALI0C	CDS	981060	982163	+	uniprot|Q6CCQ6 Yarrowia lipolytica mating type B protein 2
YALI0C07480g	YALI0C	CDS	983163	984071	+	uniprot|Q707X9 Yarrowia lipolytica mating type B protein 1
YALI0C08327g	YALI0C	CDS	1128117	1130060	+	weakly similar to uniprot|P40002 Saccharomyces cerevisiae YEL007w TOS9
YALI0C10868g	YALI0C	CDS	1501405	1505307	-	uniprot|Q8NIP3 Yarrowia lipolytica Reverse transcriptase
YALI0C10879g	YALI0C	CDS	1505310	1507454	-	uniprot|Q8NIP4 Yarrowia lipolytica gag-like protein
YALI0C14234g	YALI0C	CDS	1972584	1973231	-	some similarities with uniprot|P38739 Saccharomyces cerevisiae YHL028w WSC4 Cell wall integrity and stress response component
YALI0C15158g	YALI0C	CDS	2113547	2117083	-	AJ621548 Yarrowia lipolytica transposon Mutyl MudrA
YALI0C15180g	YALI0C	CDS	2117806	2119185	-	AJ621548 Yarrowia lipolytica transposon Mutyl MudrB
YALI0C15268g	YALI0C	CDS	2133867	2134694	+	similar to uniprot|Q6C0U4 Yarrowia lipolytica YALI0F21703g
YALI0C15719g	YALI0C	CDS	2232419	2232559	+	no similarity
YALI0C15741g	YALI0C	CDS	2232863	2233258	+	highly similar to uniprot|Q6CHB7 Yarrowia lipolytica YALI0A10461g
YALI0C15785g	YALI0C	CDS	2241754	2241903	+	no similarity
YALI0C16269g	YALI0C	CDS	2300091	2300183	+	no similarity
YALI0C18475g	YALI0C	CDS	2535946	2536113	-	uniprot|Q9HFD0 Yarrowia lipolytica MTP3 Metallothionein- III
YALI0C18481g	YALI0C	CDS	2537010	2537174	+	uniprot|Q9HFC9 Yarrowia lipolytica MTL4 MTP4 Metallothionein-IV
YALI0C19305g	YALI0C	CDS	2633865	2637767	-	uniprot|Q8NIP3 Yarrowia lipolytica Reverse transcriptase
YALI0C19316g	YALI0C	CDS	2637770	2639914	-	uniprot|Q8NIP4 Yarrowia lipolytica gag-like protein
YALI0C19888g	YALI0C	CDS	2694316	2698218	-	uniprot|Q8NIP3 Yarrowia lipolytica Reverse transcriptase
YALI0C19899g	YALI0C	CDS	2698221	2700365	-	uniprot|Q8NIP4 Yarrowia lipolytica gag-like protein
YALI0C20060g	YALI0C	CDS	2712053	2712211	-	similar to uniprot|P41928 Yarrowia lipolytica MTP2 Metallothionein-II
YALI0C20066g	YALI0C	CDS	2713064	2713228	+	highly similar to uniprot|P41928 Yarrowia lipolytica MTP2 Metallothionein-II
YALI0C20779g	YALI0C	CDS	2785847	2789710	+	weakly similar to uniprot|Q6CH30 Yarrowia lipolytica YALI0A13233g
YALI0C22394g	YALI0C	CDS	2989405	2989587	-	weakly similar to uniprot|P41928 Yarrowia lipolytica MTP2 Metallothionein-II
YALI0C22719g	YALI0C	CDS	3045200	3045361	-	weakly similar to uniprot|Q754 Ashbya gossypii Y0AFL069Cp
YALI0D00154g	YALI0D	CDS	14165	14446	-	no similarity
YALI0D02431g	YALI0D	CDS	289440	293342	+	uniprot|Q8NIP3 Yarrowia lipolytica reverse transcriptase
YALI0D05697g	YALI0D	CDS	733507	733656	-	highly similar to uniprot|P04650 Saccharomyces cerevisiae YJL189w RPL39 60S ribosomal protein
YALI0D05697g	YALI0D	CDS	734398	734403	-	highly similar to uniprot|P04650 Saccharomyces cerevisiae YJL189w RPL39 60S ribosomal protein
YALI0D05973g	YALI0D	CDS	760969	764871	+	uniprot|Q8NIP3 Yarrowia lipolytica Reverse transcriptase
YALI0D10274g	YALI0D	CDS	1294989	1295136	-	similar to Bos taurus accessory protein B12 of complex1
YALI0D10274g	YALI0D	CDS	1295271	1295305	-	similar to Bos taurus accessory protein B12 of complex1
YALI0D13266g	YALI0D	CDS	1654046	1655542	+	no similarity
YALI0D15224g	YALI0D	CDS	1850394	1850486	-	no similarity
YALI0D16665g	YALI0D	CDS	2055427	2055466	+	similar to uniprot|Q9C1W4 Schizosaccharomyces pombe UPF0057 family protein possible stress response protein
YALI0D16665g	YALI0D	CDS	2055840	2055973	+	similar to uniprot|Q9C1W4 Schizosaccharomyces pombe UPF0057 family protein possible stress response protein
YALI0D17490g	YALI0D	CDS	2151795	2151834	+	similar to uniprot|P81450 Saccharomyces cerevisiae YML081ca ATP18 gene for subunit i/j of the mitochondrial F1F0-ATP synthase
YALI0D17490g	YALI0D	CDS	2152009	2152038	+	similar to uniprot|P81450 Saccharomyces cerevisiae YML081ca ATP18 gene for subunit i/j of the mitochondrial F1F0-ATP synthase
YALI0D17490g	YALI0D	CDS	2152529	2152647	+	similar to uniprot|P81450 Saccharomyces cerevisiae YML081ca ATP18 gene for subunit i/j of the mitochondrial F1F0-ATP synthase
YALI0D21747g	YALI0D	CDS	2757271	2758398	-	no similarity
YALI0D21846g	YALI0D	CDS	2769564	2777429	+	uniprot|Q9C0U1 Yarrowia lipolytica LTR- retrotransposon
YALI0D26433g	YALI0D	CDS	3515550	3517694	+	uniprot|Q8NIP4 Yarrowia lipolytica gag-like protein
YALI0D26444g	YALI0D	CDS	3517697	3521602	+	uniprot|Q8NIP3 Yarrowia lipolytica Reverse transcriptase
YALI0D26752g	YALI0D	CDS	3555920	3559783	-	weakly similar to uniprot|P39685 Saccharomyces cerevisiae YMR129w POM152 nuclear pore membrane glycoprotein
YALI0D26774g	YALI0D	CDS	3560555	3564091	-	AJ621548 Yarrowia lipolytica transposon Mutyl MudrA
YALI0D26796g	YALI0D	CDS	3564814	3566193	-	AJ621548 Yarrowia lipolytica transposon Mutyl MudrB
YALI0E02662g	YALI0E	CDS	291082	291082	+	highly similar to uniprot|Q8WZY7 Neurospora crassa Probable autophagy protein AUT7 and uniprot|P38182 Saccharomyces cerevisiae YBL078c AUT7 essential for autophagy
YALI0E02662g	YALI0E	CDS	291258	291631	+	highly similar to uniprot|Q8WZY7 Neurospora crassa Probable autophagy protein AUT7 and uniprot|P38182 Saccharomyces cerevisiae YBL078c AUT7 essential for autophagy
YALI0E04158g	YALI0E	CDS	466913	467336	+	similar to uniprot|Q12674 Saccharomyces cerevisiae YMR162c Potential aminophospholipid translocase
YALI0E04158g	YALI0E	CDS	467389	469097	+	similar to uniprot|Q12674 Saccharomyces cerevisiae YMR162c Potential aminophospholipid translocase
YALI0E08387g	YALI0E	CDS	989391	989558	-	highly similar to uniprot|P41927 Yarrowia lipolytica Metallothionein-I MTLI
YALI0E08998g	YALI0E	CDS	1065330	1065632	+	weakly similar to ca|CA5148|CaTFG1 Candida albicans CaTFG1 RNA pol.II transcription initiation factor TFIIF (by homology)
YALI0E09350g	YALI0E	CDS	1118335	1126200	-	uniprot|Q9C0U1 Yarrowia lipolytica LTR- retrotransposon
YALI0E09372g	YALI0E	CDS	1127021	1127548	-	no similarity
YALI0E09625g	YALI0E	CDS	1169941	1170609	-	no similarity
YALI0E09713g	YALI0E	CDS	1182842	1183087	-	no similarity possibly noncoding
YALI0E09735g	YALI0E	CDS	1183199	1183387	-	no similarity possibly noncoding
YALI0E11055g	YALI0E	CDS	1351952	1352488	+	no similarity
YALI0E13376g	YALI0E	CDS	1609073	1616938	+	uniprot|Q9C0U1 Yarrowia lipolytica LTR- retrotransposon
YALI0E14388g1	YALI0E	CDS	1723970	1724728	+	encodes gag of uniprot|Q6H8S1 Yarrowia lipolytica Tyl6 LTR retrotransposon
YALI0E14388g	YALI0E	CDS	1723970	1724710	+	encodes gag%2C pol%2C protease%2C reverse transcriptase%2C RNaseH and integrase of uniprot|Q6H8S1 Yarrowia lipolytica Tyl6 LTR retrotransposon
YALI0E14388g	YALI0E	CDS	1724710	1728435	+	encodes gag%2C pol%2C protease%2C reverse transcriptase%2C RNaseH and integrase of uniprot|Q6H8S1 Yarrowia lipolytica Tyl6 LTR retrotransposon
YALI0E14993g	YALI0E	CDS	1790371	1791456	+	no similarity
YALI0E15752g	YALI0E	CDS	1885474	1885569	-	no similarity possibly noncoding
YALI0E16192g	YALI0E	CDS	1923298	1923664	-	highly similar to uniprot|Q9Y756 Neurospora crassa Vacuolar ATP synthase subunit F (EC 3.6.3.14) (V-ATPase F subunit) (Vacuolar proton pump F subunit) (V-ATPase 14 kDa subunit
YALI0E16192g	YALI0E	CDS	1923721	1923722	-	highly similar to uniprot|Q9Y756 Neurospora crassa Vacuolar ATP synthase subunit F (EC 3.6.3.14) (V-ATPase F subunit) (Vacuolar proton pump F subunit) (V-ATPase 14 kDa subunit
YALI0E16731g	YALI0E	CDS	1979332	1982976	+	no similarity
YALI0E18722g	YALI0E	CDS	2229789	2231687	+	no similarity
YALI0E18766g	YALI0E	CDS	2237657	2240152	+	similar to uniprot|Q6CE49 Yarrowia lipolytica YALI0B18568g
YALI0E19613g	YALI0E	CDS	2341923	2342114	+	no similarity
YALI0E20097g	YALI0E	CDS	2386867	2386992	-	no similarity
YALI0E23672g	YALI0E	CDS	2794946	2795128	-	weakly similar to CA2830|CaRBT1 Candida albicans CaRBT1 repressed by TUP1 protein 1
YALI0E24233g	YALI0E	CDS	2884741	2886120	+	AJ621548 Yarrowia lipolytica transposon Mutyl MudrB
YALI0E24255g	YALI0E	CDS	2886843	2890379	+	AJ621548 Yarrowia lipolytica transposon Mutyl MudrA
YALI0E25531g	YALI0E	CDS	3037088	3037135	+	no similarity possibly noncoding
YALI0E26719g	YALI0E	CDS	3172515	3174170	-	uniprot|Q6C4H7 Yarrowia lipolytica YALI0E26719g YlXPR2:SUC2 protein
YALI0E27313g	YALI0E	CDS	3238151	3238297	-	no similarity
YALI0E27434g	YALI0E	CDS	3246100	3246285	+	no similarity possibly noncoding
YALI0E31280g	YALI0E	CDS	3689973	3690019	-	similar to uniprot|Q9UTF0 Schizosaccharomyces pombe 4F5S homolog (SPAC1705.02 protein)
YALI0E31280g	YALI0E	CDS	3690091	3690229	-	similar to uniprot|Q9UTF0 Schizosaccharomyces pombe 4F5S homolog (SPAC1705.02 protein)
YALI0E31772g	YALI0E	CDS	3777503	3777519	+	no similarity
YALI0E31772g	YALI0E	CDS	3777741	3777882	+	no similarity
YALI0E33891g	YALI0E	CDS	4025304	4026143	+	similar to DEHA0A01298g Debaryomyces hansenii IPF 95.1
YALI0E34606g	YALI0E	CDS	4117505	4125370	+	uniprot|Q9C0U1 Yarrowia lipolytica LTR- retrotransposon
YALI0E34980g	YALI0E	CDS	4174312	4182177	+	uniprot|Q9C0U1 Yarrowia lipolytica LTR- retrotransposon
YALI0F00572g	YALI0F	CDS	91476	94853	+	some similarities with uniprot|O13431 Candida albicans Serine/threonine kinase
YALI0F03245g	YALI0F	CDS	452009	455911	-	uniprot|Q8NIP3 Yarrowia lipolytica Reverse transcriptase
YALI0F03256g	YALI0F	CDS	455914	458058	-	uniprot|Q8NIP4 Yarrowia lipolytica gag-like protein
YALI0F03729g	YALI0F	CDS	548054	548206	+	no similarity
YALI0F04114g	YALI0F	CDS	624431	624497	+	similar to uniprot|P07255 Saccharomyces cerevisiae YDL067C COX9 Cytochrome c oxidase subunit 7A [Precursor]
YALI0F04114g	YALI0F	CDS	624714	624719	+	similar to uniprot|P07255 Saccharomyces cerevisiae YDL067C COX9 Cytochrome c oxidase subunit 7A [Precursor]
YALI0F04114g	YALI0F	CDS	625216	625325	+	similar to uniprot|P07255 Saccharomyces cerevisiae YDL067C COX9 Cytochrome c oxidase subunit 7A [Precursor]
YALI0F05808g	YALI0F	CDS	864118	864118	+	highly similar to uniprot|P05319 Saccharomyces cerevisiae YOL039w RPLA2 acidic ribosomal protein P2.beta
YALI0F05808g	YALI0F	CDS	864386	864711	+	highly similar to uniprot|P05319 Saccharomyces cerevisiae YOL039w RPLA2 acidic ribosomal protein P2.beta
YALI0F08437g	YALI0F	CDS	1185073	1185169	-	highly similar to uniprot|P05747 Saccharomyces cerevisiae YFR032ca 60S large subunit ribosomal protein
YALI0F08437g	YALI0F	CDS	1185271	1185362	-	highly similar to uniprot|P05747 Saccharomyces cerevisiae YFR032ca 60S large subunit ribosomal protein
YALI0F08745g	YALI0F	CDS	1218467	1218467	+	highly similar to uniprot|P61864 Saccharomyces cerevisiae YKR094c RPL40B and highly similar to uniprot|P61864 Saccharomyces cerevisiae YIL148W RPL40A Fusion protein that is cleaved to yield ubiquitin and a ribosomal protein of the large subunit
YALI0F08745g	YALI0F	CDS	1218849	1219234	+	highly similar to uniprot|P61864 Saccharomyces cerevisiae YKR094c RPL40B and highly similar to uniprot|P61864 Saccharomyces cerevisiae YIL148W RPL40A Fusion protein that is cleaved to yield ubiquitin and a ribosomal protein of the large subunit
YALI0F11341g	YALI0F	CDS	1500670	1501477	-	weakly similar to uniprot|P25648 Saccharomyces cerevisiae YCR081w and DEHA0C09911g Debaryomyces hansenii
YALI0F11341g	YALI0F	CDS	1501624	1501628	-	weakly similar to uniprot|P25648 Saccharomyces cerevisiae YCR081w and DEHA0C09911g Debaryomyces hansenii
YALI0F14663g	YALI0F	CDS	1963435	1963617	-	highly similar to uniprot|Q12087 Saccharomyces cerevisiae YOR182c RPS30B ribosomal protein S30
YALI0F14663g	YALI0F	CDS	1964122	1964124	-	highly similar to uniprot|Q12087 Saccharomyces cerevisiae YOR182c RPS30B ribosomal protein S30
YALI0F17314g	YALI0F	CDS	2311796	2312652	-	similar to uniprot|P04840 Saccharomyces cerevisiae YNL055c POR1 mitochondrial outer membrane porin
YALI0F17314g	YALI0F	CDS	2313207	2313207	-	similar to uniprot|P04840 Saccharomyces cerevisiae YNL055c POR1 mitochondrial outer membrane porin
YALI0F20086g	YALI0F	CDS	2677229	2677408	+	no similarity
YALI0F21703g	YALI0F	CDS	2874555	2875499	+	no similarity
YALI0F23881g	YALI0F	CDS	3135752	3135826	-	no similarity possibly noncoding

## Sheet: YALI0 only tRNA
YALI0 locus ID	Chromosome	Gene Type	Start Base	End Base	Strand	Annotation
YALI0A02805r	YALI0A	tRNA	340263	340343	-	tRNA Gly (TCC) cove;product=tRNA-Gly
YALI0C12683r	YALI0C	tRNA	1769602	1769683	+	tRNA Lys (CTT) cove;product=tRNA-Lys
YALI0D10351r	YALI0D	tRNA	1303136	1303221	-	tRNA Asp (GTC) cove;product=tRNA-Asp
YALI0E26675r	YALI0E	tRNA	3171018	3171109	+	tRNA Glu (CTC) cove;product=tRNA-Glu
YALI0F05368r	YALI0F	tRNA	803052	803122	-	tRNA Gly (GCC) cove score%3D64.77;product=tRNA-Gly
YalifMt57	YALI0M	tRNA	85	162	-	product=tRNA-Ile
YalifMt54	YALI0M	tRNA	15754	15825	-	anticodon=(pos:complement(15792..15794)%2Caa:Tyr%2Cseq:ttt);codon_recognized=UAU;product=tRNA-Tyr
YalifMt37	YALI0M	tRNA	44238	44318	-	product=tRNA-Leu

## Sheet: YALI0 only rRNA
YALI0 locus ID	Chromosome	Gene Type	Start Base	End Base	Strand	Annotation
YALI0A08902r	YALI0A	rRNA	870354	870425	-	5S RNA 5' deleted interruptiuon by Ylt1;old_locus_tag=YALI0A08893r;product=5S ribosomal RNA
YALI0A08961r	YALI0A	rRNA	879879	879929	-	5S RNA 3' deleted interruption by Ylt1;old_locus_tag=YALI0A08974r;product=5S ribosomal RNA
YALI0A10505r	YALI0A	rRNA	1081038	1081156	+	5S RNA;old_locus_tag=YALI0A10493r;product=5S ribosomal RNA
YALI0A17974r	YALI0A	rRNA	1868216	1868334	+	5S RNA;old_locus_tag=YALI0A17966r;product=5S ribosomal RNA
YALI0C00099r	YALI0C	rRNA	8188	8306	-	product=5S ribosomal RNA
YALI0D08811r	YALI0D	rRNA	1127421	1127539	-	5S RNA;old_locus_tag=YALI0D08806r;product=5S ribosomal RNA
YALI0D10340r	YALI0D	rRNA	1303013	1303131	-	5S RNA;old_locus_tag=YALI0D10349r;product=5S ribosomal RNA
YALI0F05357r	YALI0F	rRNA	802929	803047	-	5S RNA;old_locus_tag=YALI0F05366r;product=5S ribosomal RNA
YALI0F23892r	YALI0F	rRNA	3135914	3136032	-	5SRNA;old_locus_tag=YALI0F23886r;product=5S ribosomal RNA

## Sheet: Mito Table
YALI0 locus ID	YALI1 Locus ID	Gene Type	Chromosome	Start Base	End Base	Strand	Annotation
YalifMr30	YALI1_M00010r	rRNA	YALI1M	50	2905	+	product=23S ribosomal RNA
YalifMt32	YALI1_M00030r	tRNA	YALI1M	3066	3136	+	product=tRNA-Thr
YalifMt33	YALI1_M00031r	tRNA	YALI1M	3186	3255	+	product=tRNA-Glu
YalifMt34	YALI1_M00032r	tRNA	YALI1M	3275	3346	+	product=tRNA-Met
YalifMt35	YALI1_M00033r	tRNA	YALI1M	3377	3448	+	product=tRNA-Met
YalifMt50	YALI1_M00124r	tRNA	YALI1M	12418	12488	+	product=tRNA-Met
YalifMt36	YALI1_M00035r	tRNA	YALI1M	3491	3572	+	product=tRNA-Leu
YalifMt38	YALI1_M00039r	tRNA	YALI1M	3903	3975	+	product=tRNA-Gln
YalifMt39	YALI1_M00040r	tRNA	YALI1M	3994	4064	+	product=tRNA-Lys
YalifMt40	YALI1_M00043r	tRNA	YALI1M	4335	4406	+	product=tRNA-Ile
YalifMt41	YALI1_M00044r	tRNA	YALI1M	4412	4498	+	product=tRNA-Ser
YalifMt42	YALI1_M00045r	tRNA	YALI1M	4597	4668	+	product=tRNA-Ala
YalifMt43	YALI1_M00046r	tRNA	YALI1M	4677	4749	+	product=tRNA-Phe
YalifMt44	YALI1_M00050r	tRNA	YALI1M	4986	5070	+	product=tRNA-Tyr
YalifMt45	YALI1_M00054r	tRNA	YALI1M	5463	5533	+	product=tRNA-Asn
YalifMp01	YALI1_M00056g	mRNA	YALI1M	5602	6156	+	product=tRNA-Asn
YalifMp02	YALI1_M00064g	mRNA	YALI1M	6411	8468	+	product=NADH dehydrogenase subunit 6
YalifMt46	YALI1_M00085r	tRNA	YALI1M	8561	8629	+	product=tRNA-Cys
YalifMt47	YALI1_M00089r	tRNA	YALI1M	8988	9058	+	product=tRNA-Gly
YalifMt47	YALI1_M00090r	tRNA	YALI1M	9075	9147	+	product=tRNA-Val
YalifMr31	YALI1_M00093r	rRNA	YALI1M	9358	10911	+	product=16S ribosomal RNA
YalifMt48	YALI1_M00109r	tRNA	YALI1M	10939	11010	+	product=tRNA-His
YalifMt48	YALI1_M00110g	mRNA	YALI1M	11078	12124	+	product=tRNA-His
YalifMt49	YALI1_M00121r	tRNA	YALI1M	12162	12233	+	product=tRNA-Asp
YalifMp03	YALI1_M00131g	mRNA	YALI1M	13155	25623	+	product=tRNA-Asp
	YALI1_M00131g-i1	mRNA	YALI1M	13383	14354	+	product=cytochrome c oxidase subunit 1
	YALI1_M00131g-i2	mRNA	YALI1M	14710	15723	+	product=hypothetical protein
	YALI1_M00131g-i3	mRNA	YALI1M	16226	17383	+	product=hypothetical protein
	YALI1_M00131g-i4	mRNA	YALI1M	17800	18795	+	product=hypothetical protein
	YALI1_M00131g-i5	mRNA	YALI1M	19502	20581	+	product=hypothetical protein
	YALI1_M00131g-i6	mRNA	YALI1M	21067	21813	+	product=hypothetical protein
	YALI1_M00131g-i7	mRNA	YALI1M	22344	23213	+	product=hypothetical protein
YalifMp03	YALI1_M00260g	mRNA	YALI1M	26086	26232	+	product=hypothetical protein
YalifMp03	YALI1_M00267g	mRNA	YALI1M	26706	27473	+	product=ATP synthase F0 subunit 8
YalifMp14	YALI1_M00277g	mRNA	YALI1M	27774	29624	+	product=ATP synthase F0 subunit a
	YALI1_M00277g-i1	mRNA	YALI1M	28378	28935	+	product=cytochrome c oxidase subunit 3
YalifMp16	YALI1_M00296g	mRNA	YALI1M	29634	31094	+	product=hypothetical protein
YalifMt51	YALI1_M00312r	tRNA	YALI1M	31284	31354	+	product=tRNA-Trp
YalifMt52	YALI1_M00314r	tRNA	YALI1M	31474	31555	+	product=tRNA-Leu
YalifMt53	YALI1_M00316r	tRNA	YALI1M	31695	31765	+	product=tRNA-Pro
YalifMp17	YALI1_M00318g	mRNA	YALI1M	31839	32069	+	product=tRNA-Pro
YalifMp18	YALI1_M00325g	mRNA	YALI1M	32594	33322	+	product=ATP synthase F0 subunit c
YalifMp19	YALI1_M00335g	mRNA	YALI1M	33581	33850	+	product=cytochrome c oxidase subunit 2
YalifMp20	YALI1_M00338g	mRNA	YALI1M	33851	38344	+	product=NADH dehydrogenase subunit 4L
	YALI1_M00338g-i1	mRNA	YALI1M	34716	35618	+	product=NADH dehydrogenase subunit 5
	YALI1_M00338g-i2	mRNA	YALI1M	36000	37241	+	product=hypothetical protein
YalifMt55	YALI1_M00387r	tRNA	YALI1M	38731	38809	+	product=tRNA-Ser
YalifMt56	YALI1_M00388r	tRNA	YALI1M	38845	38915	+	product=tRNA-Arg
YalifMp23	YALI1_M00390g	mRNA	YALI1M	39067	45801	+	product=tRNA-Arg
	YALI1_M00390g-i1	mRNA	YALI1M	39496	40308	+	product=apocytochrome b
	YALI1_M00390g-i2	mRNA	YALI1M	40955	41299	+	product=hypothetical protein
	YALI1_M00390g-i3	mRNA	YALI1M	41321	41863	+	product=hypothetical protein
	YALI1_M00390g-i4	mRNA	YALI1M	42454	43596	+	product=hypothetical protein
	YALI1_M00390g-i5	mRNA	YALI1M	43776	45089	+	product=hypothetical protein
YalifMp28	YALI1_M00458g	mRNA	YALI1M	45843	47252	+	product=hypothetical protein
YalifMp29	YALI1_M00472g	mRNA	YALI1M	47272	47658	+	product=NADH dehydrogenase subunit 2
