# Supplementary material for: Sequence Assembly of Yarrowia lipolytica Strain W29/CLIB89 Shows Transposable Element Diversity
Source: PLoS One. 2016 Sep 7;11(9):e0162363. doi: 10.1371/journal.pone.0162363 (PMC5014426; doi:10.1371/journal.pone.0162363)
Supplement: S3 Table — (GFF3) [file pone.0162363.s005.gff3]

##gff-version   3
##sequence-region   Yali1A 1 2256038
##sequence-region   Yali1B 3701 3038280
##sequence-region   Yali1C 1 3355528
##sequence-region   Yali1D 1 3627403
##sequence-region   Yali1E 1 4189379
##sequence-region   Yali1F 8095 3993776
Yali1A	AEGeAn::LocusPocus	locus	1230	1648	.	.	.	ID=YALI1;Name=YALI1;gene=1;mRNA=1;effective_length=419;iLocus_type=piLocus
Yali1A	Snowy89	gene	1230	1648	0	-	.	ID=SnowyOwl_gene1;Parent=YALI1;Alias=AugPool0027191;Name=SnowyOwl_000001;depth=72;locus=L000001;status=Fails to match RNA-Seq data
Yali1A	Snowy89	mRNA	1230	1648	0	-	.	ID=SnowyOwl_mRNA1;Parent=SnowyOwl_gene1;Name=SnowyOwl_000001
Yali1A	Snowy89	exon	1230	1457	0	-	0	ID=SnowyOwl_exon1;Parent=SnowyOwl_mRNA1;Name=SnowyOwl_000001;status=End mismatch
Yali1A	Snowy89	CDS	1230	1457	.	-	0	ID=SnowyOwl_CDS1;Parent=SnowyOwl_mRNA1;Name=SnowyOwl_000001
Yali1A	Snowy89	exon	1523	1648	0	-	0	ID=SnowyOwl_exon1;Parent=SnowyOwl_mRNA1;Name=SnowyOwl_000001;status=Start mismatch
Yali1A	Snowy89	CDS	1523	1648	.	-	0	ID=SnowyOwl_CDS1;Parent=SnowyOwl_mRNA1;Name=SnowyOwl_000001
###
Yali1A	AEGeAn::LocusPocus	locus	1806	2173	.	.	.	ID=YALI2;Name=YALI2;gene=1;mRNA=1;effective_length=368;iLocus_type=piLocus
Yali1A	Snowy89	gene	1806	2173	0	-	.	ID=SnowyOwl_gene2;Parent=YALI2;Alias=AugPool0044519;Name=SnowyOwl_000002;depth=186;locus=L000002;status=Fails to match RNA-Seq data
Yali1A	Snowy89	mRNA	1806	2173	0	-	.	ID=SnowyOwl_mRNA2;Parent=SnowyOwl_gene2;Name=SnowyOwl_000002
Yali1A	Snowy89	exon	1806	1963	0	-	2	ID=SnowyOwl_exon2;Parent=SnowyOwl_mRNA2;Name=SnowyOwl_000002;status=End mismatch
Yali1A	Snowy89	CDS	1806	1963	.	-	2	ID=SnowyOwl_CDS2;Parent=SnowyOwl_mRNA2;Name=SnowyOwl_000002
Yali1A	Snowy89	exon	2011	2173	0	-	0	ID=SnowyOwl_exon2;Parent=SnowyOwl_mRNA2;Name=SnowyOwl_000002;status=Start mismatch
Yali1A	Snowy89	CDS	2011	2173	.	-	0	ID=SnowyOwl_CDS2;Parent=SnowyOwl_mRNA2;Name=SnowyOwl_000002
###
Yali1A	AEGeAn::LocusPocus	locus	3285	3920	.	.	.	ID=YALI3;effective_length=636;iiLocus_exception=complex-overlap-2;iLocus_type=complex;Name=YALI3;gene=2;mRNA=2
Yali1A	YGAP89	gene	3285	3920	.	+	.	ID=YGAP_gene1;Parent=YALI3;Name=YGAP0A00100;locus_tag=YGAP_0A00100;product=hypothetical protein;transl_table=1;translation=length.211;pillar=P23252;route=GETORF
Yali1A	YGAP89	mRNA	3285	3920	.	+	.	ID=YGAP_mRNA1;Parent=YGAP_gene1;Name=YGAP0A00100
Yali1A	YGAP89	exon	3285	3920	.	+	.	Parent=YGAP_mRNA1;Name=YGAP0A00100
Yali1A	YGAP89	CDS	3285	3920	.	+	0	ID=YGAP_CDS1;Parent=YGAP_mRNA1;Name=YGAP0A00100
Yali1A	Snowy89	gene	3468	3920	1	+	.	ID=SnowyOwl_gene3;Parent=YALI3;Alias=AugPool0011505;Name=SnowyOwl_000005;depth=20;locus=L000005;status=Matches RNA-Seq data
Yali1A	Snowy89	mRNA	3468	3920	1	+	.	ID=SnowyOwl_mRNA3;Parent=SnowyOwl_gene3;Name=SnowyOwl_000005
Yali1A	Snowy89	exon	3468	3920	1	+	0	Parent=SnowyOwl_mRNA3;Name=SnowyOwl_000005
Yali1A	Snowy89	CDS	3468	3920	.	+	0	ID=SnowyOwl_CDS3;Parent=SnowyOwl_mRNA3;Name=SnowyOwl_000005
###
Yali1A	AEGeAn::LocusPocus	locus	5868	8531	.	.	.	ID=YALI4;effective_length=2664;iiLocus_exception=complex-overlap-3;iLocus_type=complex;Name=YALI4;gene=3;mRNA=3
Yali1A	YGAP89	gene	5868	8531	.	+	.	ID=YGAP_gene2;Parent=YALI4;Name=YGAP0A00110;locus_tag=YGAP_0A00110;product=hypothetical protein;transl_table=1;translation=length.887;pillar=P23253;route=multi
Yali1A	YGAP89	mRNA	5868	8531	.	+	.	ID=YGAP_mRNA2;Parent=YGAP_gene2;Name=YGAP0A00110
Yali1A	YGAP89	exon	5868	8531	.	+	.	Parent=YGAP_mRNA2;Name=YGAP0A00110
Yali1A	YGAP89	CDS	5868	8531	.	+	0	ID=YGAP_CDS2;Parent=YGAP_mRNA2;Name=YGAP0A00110
Yali1A	RefSeq89	gene	5913	8531	1.31e+04	+	.	ID=RS_gene1;Parent=YALI4;Name=YALI0A00110g;Note=  weakly similar to uniprot|Q06593 Saccharomyces cerevisiae YPR194c OPT2
Yali1A	RefSeq89	mRNA	5913	8531	1.31e+04	+	.	ID=RS_mRNA1;Parent=RS_gene1;Name=YALI0A00110g
Yali1A	RefSeq89	exon	5913	8531	.	+	.	Parent=RS_mRNA1;Name=YALI0A00110g
Yali1A	RefSeq89	CDS	5913	8531	.	+	0	ID=RS_CDS1;Parent=RS_mRNA1;Name=YALI0A00110g
Yali1A	Snowy89	gene	5913	8531	2.25	+	.	ID=SnowyOwl_gene4;Parent=YALI4;Alias=gm_003606;Name=SnowyOwl_000007;depth=5;locus=L000007;status=Low expression
Yali1A	Snowy89	mRNA	5913	8531	2.25	+	.	ID=SnowyOwl_mRNA4;Parent=SnowyOwl_gene4;Name=SnowyOwl_000007
Yali1A	Snowy89	exon	5913	8531	3.75	+	.	Parent=SnowyOwl_mRNA4;Name=SnowyOwl_000007;gene_id=3606_g;transcript_id=3606_t
Yali1A	Snowy89	CDS	5913	8531	.	+	0	ID=SnowyOwl_CDS4;Parent=SnowyOwl_mRNA4;Name=SnowyOwl_000007
###
Yali1A	AEGeAn::LocusPocus	locus	10299	12134	.	.	.	ID=YALI5;effective_length=1836;iiLocus_exception=complex-overlap-3;iLocus_type=complex;Name=YALI5;gene=3;mRNA=3
Yali1A	RefSeq89	gene	10299	12134	9.16e+03	+	.	ID=RS_gene2;Parent=YALI5;Name=YALI0A00132g;Note=  highly similar to uniprot|P40150 Saccharomyces cerevisiae YNL209w SSB2 heat shock protein of HSP70 family cytosolic
Yali1A	RefSeq89	mRNA	10299	12134	9.16e+03	+	.	ID=RS_mRNA2;Parent=RS_gene2;Name=YALI0A00132g
Yali1A	RefSeq89	exon	10299	12134	.	+	.	Parent=RS_mRNA2;Name=YALI0A00132g
Yali1A	RefSeq89	CDS	10299	12134	.	+	0	ID=RS_CDS2;Parent=RS_mRNA2;Name=YALI0A00132g
Yali1A	Snowy89	gene	10299	12134	5.8	+	.	ID=SnowyOwl_gene5;Parent=YALI5;Alias=rt_000003.1;Name=SnowyOwl_000008;depth=37792;locus=L000008;status=Matches RNA-Seq data
Yali1A	Snowy89	mRNA	10299	12134	5.8	+	.	ID=SnowyOwl_mRNA5;Parent=SnowyOwl_gene5;Name=SnowyOwl_000008
Yali1A	Snowy89	exon	10299	12134	5.8	+	0	Parent=SnowyOwl_mRNA5;Name=SnowyOwl_000008
Yali1A	Snowy89	CDS	10299	12134	.	+	0	ID=SnowyOwl_CDS5;Parent=SnowyOwl_mRNA5;Name=SnowyOwl_000008
Yali1A	YGAP89	gene	10299	12134	.	+	.	ID=YGAP_gene3;Parent=YALI5;Name=YGAP0A00120;locus_tag=YGAP_0A00120;product=hypothetical protein;transl_table=1;translation=length.611;pillar=P23254;route=multi
Yali1A	YGAP89	mRNA	10299	12134	.	+	.	ID=YGAP_mRNA3;Parent=YGAP_gene3;Name=YGAP0A00120
Yali1A	YGAP89	exon	10299	12134	.	+	.	Parent=YGAP_mRNA3;Name=YGAP0A00120
Yali1A	YGAP89	CDS	10299	12134	.	+	0	ID=YGAP_CDS3;Parent=YGAP_mRNA3;Name=YGAP0A00120
###
Yali1A	AEGeAn::LocusPocus	locus	13266	13647	.	.	.	ID=YALI6;Name=YALI6;gene=1;mRNA=1;effective_length=382;iLocus_type=piLocus
Yali1A	Snowy89	gene	13266	13647	0	-	.	ID=SnowyOwl_gene6;Parent=YALI6;Alias=AugPool0009543;Name=SnowyOwl_000009;depth=44;locus=L000009;status=Fails to match RNA-Seq data
Yali1A	Snowy89	mRNA	13266	13647	0	-	.	ID=SnowyOwl_mRNA6;Parent=SnowyOwl_gene6;Name=SnowyOwl_000009
Yali1A	Snowy89	exon	13266	13537	0	-	2	ID=SnowyOwl_exon3;Parent=SnowyOwl_mRNA6;Name=SnowyOwl_000009;status=End mismatch
Yali1A	Snowy89	CDS	13266	13537	.	-	2	ID=SnowyOwl_CDS6;Parent=SnowyOwl_mRNA6;Name=SnowyOwl_000009
Yali1A	Snowy89	exon	13584	13647	0	-	0	ID=SnowyOwl_exon3;Parent=SnowyOwl_mRNA6;Name=SnowyOwl_000009;status=Start mismatch
Yali1A	Snowy89	CDS	13584	13647	.	-	0	ID=SnowyOwl_CDS6;Parent=SnowyOwl_mRNA6;Name=SnowyOwl_000009
###
Yali1A	AEGeAn::LocusPocus	locus	14825	15919	.	.	.	ID=YALI7;effective_length=1095;iiLocus_exception=complex-overlap-3;iLocus_type=complex;Name=YALI7;gene=3;mRNA=3
Yali1A	RefSeq89	gene	14825	15919	5.44e+03	+	.	ID=RS_gene3;Parent=YALI7;Name=YALI0A00154g;Note=  similar to DEHA0A00572g Debaryomyces hansenii IPF 30.1
Yali1A	RefSeq89	mRNA	14825	15919	5.44e+03	+	.	ID=RS_mRNA3;Parent=RS_gene3;Name=YALI0A00154g
Yali1A	RefSeq89	exon	14825	15919	.	+	.	Parent=RS_mRNA3;Name=YALI0A00154g
Yali1A	RefSeq89	CDS	14825	15919	.	+	0	ID=RS_CDS3;Parent=RS_mRNA3;Name=YALI0A00154g
Yali1A	Snowy89	gene	14825	15919	4.45	+	.	ID=SnowyOwl_gene7;Parent=YALI7;Alias=rt_000003.2;Name=SnowyOwl_000011;depth=20628;locus=L000011;status=Matches RNA-Seq data
Yali1A	Snowy89	mRNA	14825	15919	4.45	+	.	ID=SnowyOwl_mRNA7;Parent=SnowyOwl_gene7;Name=SnowyOwl_000011
Yali1A	Snowy89	exon	14825	15919	4.45	+	0	Parent=SnowyOwl_mRNA7;Name=SnowyOwl_000011
Yali1A	Snowy89	CDS	14825	15919	.	+	0	ID=SnowyOwl_CDS7;Parent=SnowyOwl_mRNA7;Name=SnowyOwl_000011
Yali1A	YGAP89	gene	14825	15919	.	+	.	ID=YGAP_gene4;Parent=YALI7;Name=YGAP0A00130;Note=similar to Saccharomyces cerevisiae YKL077W%3B ancestral locus Anc_2.624;inference=similar to DNA sequence:INSDC:YKL077W;locus_tag=YGAP_0A00130;product=hypothetical protein;transl_table=1;translation=length.364;pillar=P3061;route=simple
Yali1A	YGAP89	mRNA	14825	15919	.	+	.	ID=YGAP_mRNA4;Parent=YGAP_gene4;Name=YGAP0A00130
Yali1A	YGAP89	exon	14825	15919	.	+	.	Parent=YGAP_mRNA4;Name=YGAP0A00130
Yali1A	YGAP89	CDS	14825	15919	.	+	0	ID=YGAP_CDS4;Parent=YGAP_mRNA4;Name=YGAP0A00130
###
Yali1A	AEGeAn::LocusPocus	locus	19142	21739	.	.	.	ID=YALI8;effective_length=2598;iiLocus_exception=complex-overlap-2;iLocus_type=complex;Name=YALI8;gene=2;mRNA=2
Yali1A	RefSeq89	gene	19142	21739	1.19e+04	+	.	ID=RS_gene4;Parent=YALI8;Name=YALI0A00176g;Note=  weakly similar to uniprot|P08640 Saccharomyces cerevisiae YIR019c STA1 extracellular alpha-1 4-glucan glucosidase
Yali1A	RefSeq89	mRNA	19142	21739	1.19e+04	+	.	ID=RS_mRNA4;Parent=RS_gene4;Name=YALI0A00176g
Yali1A	RefSeq89	exon	19142	19897	.	+	.	Parent=RS_mRNA4;Name=YALI0A00176g
Yali1A	RefSeq89	CDS	19142	19897	.	+	0	ID=RS_CDS4;Parent=RS_mRNA4;Name=YALI0A00176g
Yali1A	RefSeq89	CDS	19963	20919	.	+	0	ID=RS_CDS4;Parent=RS_mRNA4;Name=YALI0A00176g
Yali1A	RefSeq89	exon	19963	21739	.	+	.	Parent=RS_mRNA4;Name=YALI0A00176g
Yali1A	Snowy89	gene	20422	20919	1.3	+	.	ID=SnowyOwl_gene8;Parent=YALI8;Alias=AugPool0040500;Name=SnowyOwl_000015;depth=741;locus=L000014;status=Matches RNA-Seq data
Yali1A	Snowy89	mRNA	20422	20919	1.3	+	.	ID=SnowyOwl_mRNA8;Parent=SnowyOwl_gene8;Name=SnowyOwl_000015
Yali1A	Snowy89	exon	20422	20919	1.3	+	0	Parent=SnowyOwl_mRNA8;Name=SnowyOwl_000015
Yali1A	Snowy89	CDS	20422	20919	.	+	0	ID=SnowyOwl_CDS8;Parent=SnowyOwl_mRNA8;Name=SnowyOwl_000015
###
Yali1A	AEGeAn::LocusPocus	locus	23406	24176	.	.	.	ID=YALI9;effective_length=771;iiLocus_exception=complex-overlap-2;iLocus_type=complex;Name=YALI9;gene=2;mRNA=2
Yali1A	RefSeq89	gene	23406	24176	3.83e+03	-	.	ID=RS_gene5;Parent=YALI9;Name=YALI0A00198g;Note=  similar to YALI-IPF6987.1 Yarrowia lipolytica YALI0C21912g Unknown function
Yali1A	RefSeq89	mRNA	23406	24176	3.83e+03	-	.	ID=RS_mRNA5;Parent=RS_gene5;Name=YALI0A00198g
Yali1A	RefSeq89	exon	23406	24176	.	-	.	Parent=RS_mRNA5;Name=YALI0A00198g
Yali1A	RefSeq89	CDS	23406	24176	.	-	0	ID=RS_CDS5;Parent=RS_mRNA5;Name=YALI0A00198g
Yali1A	Snowy89	gene	23406	24176	2.98	-	.	ID=SnowyOwl_gene9;Parent=YALI9;Alias=gm_003610;Name=SnowyOwl_000016;depth=355;locus=L000015;status=Matches RNA-Seq data
Yali1A	Snowy89	mRNA	23406	24176	2.98	-	.	ID=SnowyOwl_mRNA9;Parent=SnowyOwl_gene9;Name=SnowyOwl_000016
Yali1A	Snowy89	exon	23406	24176	2.98	-	.	Parent=SnowyOwl_mRNA9;Name=SnowyOwl_000016;gene_id=3610_g;transcript_id=3610_t
Yali1A	Snowy89	CDS	23406	24176	.	-	0	ID=SnowyOwl_CDS9;Parent=SnowyOwl_mRNA9;Name=SnowyOwl_000016
###
Yali1A	AEGeAn::LocusPocus	locus	25268	26629	.	.	.	ID=YALI10;effective_length=1362;iiLocus_exception=complex-overlap-3;iLocus_type=complex;Name=YALI10;gene=3;mRNA=3
Yali1A	Snowy89	gene	25268	26506	1.26	+	.	ID=SnowyOwl_gene10;Parent=YALI10;Alias=AugPool0036859;Name=SnowyOwl_000017;depth=478;locus=L000016;status=Matches RNA-Seq data
Yali1A	Snowy89	mRNA	25268	26506	1.26	+	.	ID=SnowyOwl_mRNA10;Parent=SnowyOwl_gene10;Name=SnowyOwl_000017
Yali1A	Snowy89	exon	25268	26506	1.26	+	0	Parent=SnowyOwl_mRNA10;Name=SnowyOwl_000017
Yali1A	Snowy89	CDS	25268	26506	.	+	0	ID=SnowyOwl_CDS10;Parent=SnowyOwl_mRNA10;Name=SnowyOwl_000017
Yali1A	YGAP89	gene	25268	26506	.	+	.	ID=YGAP_gene5;Parent=YALI10;Name=YGAP0A00140;locus_tag=YGAP_0A00140;product=hypothetical protein;transl_table=1;translation=length.412;pillar=P23255;route=GETORF
Yali1A	YGAP89	mRNA	25268	26506	.	+	.	ID=YGAP_mRNA5;Parent=YGAP_gene5;Name=YGAP0A00140
Yali1A	YGAP89	exon	25268	26506	.	+	.	Parent=YGAP_mRNA5;Name=YGAP0A00140
Yali1A	YGAP89	CDS	25268	26506	.	+	0	ID=YGAP_CDS5;Parent=YGAP_mRNA5;Name=YGAP0A00140
Yali1A	RefSeq89	gene	25268	26629	5.07e+03	+	.	ID=RS_gene6;Parent=YALI10;Name=YALI0A00212g;Note=  no similarity
Yali1A	RefSeq89	mRNA	25268	26629	5.07e+03	+	.	ID=RS_mRNA6;Parent=RS_gene6;Name=YALI0A00212g
Yali1A	RefSeq89	exon	25268	26247	.	+	.	Parent=RS_mRNA6;Name=YALI0A00212g
Yali1A	RefSeq89	CDS	25268	26247	.	+	0	ID=RS_CDS6;Parent=RS_mRNA6;Name=YALI0A00212g
Yali1A	RefSeq89	exon	26587	26629	.	+	.	Parent=RS_mRNA6;Name=YALI0A00212g
Yali1A	RefSeq89	CDS	26587	26629	.	+	1	ID=RS_CDS6;Parent=RS_mRNA6;Name=YALI0A00212g
###
Yali1A	AEGeAn::LocusPocus	locus	27114	27198	.	.	.	ID=YALI11;effective_length=85;iLocus_type=niLocus;Name=YALI11;gene=2;tRNA=2
Yali1A	RefSeq89	gene	27114	27198	0	-	.	ID=YALI0A00220r;Parent=YALI11;Name=YALI0A00220r;Note=tRNA Arg (TCG)
Yali1A	RefSeq89	tRNA	27114	27198	0	-	.	ID=YALI0A00220r.r1;Parent=YALI0A00220r;Name=YALI0A00220r
Yali1A	YGAP89	gene	27114	27198	.	-	1	ID=YALI0Atrna1R;Parent=YALI11;Alias=YALI0Atrna1R;Name=YALI0Atrna1R;Note=codon recognized: CGA;locus_tag=YALI0Atrna1R;product=tRNA-Arg
Yali1A	YGAP89	tRNA	27114	27198	.	-	1	ID=YALI0Atrna1R.t1;Parent=YALI0Atrna1R;Alias=YALI0Atrna1R;Name=YALI0Atrna1R;Note=codon recognized: CGA;locus_tag=YALI0Atrna1R;product=tRNA-Arg
###
Yali1A	AEGeAn::LocusPocus	locus	27706	30948	.	.	.	ID=YALI12;effective_length=3243;iiLocus_exception=complex-overlap-3;iLocus_type=complex;Name=YALI12;gene=3;mRNA=3
Yali1A	RefSeq89	gene	27706	30948	1.62e+04	-	.	ID=RS_gene7;Parent=YALI12;Name=YALI0A00264g;Note=  similar to uniprot|P09436 Saccharomyces cerevisiae YBL076c ILS1 isoleucyl-tRNA synthetase
Yali1A	RefSeq89	mRNA	27706	30948	1.62e+04	-	.	ID=RS_mRNA7;Parent=RS_gene7;Name=YALI0A00264g
Yali1A	RefSeq89	exon	27706	30948	.	-	.	Parent=RS_mRNA7;Name=YALI0A00264g
Yali1A	RefSeq89	CDS	27706	30948	.	-	0	ID=RS_CDS7;Parent=RS_mRNA7;Name=YALI0A00264g
Yali1A	Snowy89	gene	27706	30948	5.42	-	.	ID=SnowyOwl_gene11;Parent=YALI12;Alias=rt_000005.2;Name=SnowyOwl_000018;depth=7498;locus=L000017;status=Matches RNA-Seq data
Yali1A	Snowy89	mRNA	27706	30948	5.42	-	.	ID=SnowyOwl_mRNA11;Parent=SnowyOwl_gene11;Name=SnowyOwl_000018
Yali1A	Snowy89	exon	27706	30948	5.42	-	0	Parent=SnowyOwl_mRNA11;Name=SnowyOwl_000018
Yali1A	Snowy89	CDS	27706	30948	.	-	0	ID=SnowyOwl_CDS11;Parent=SnowyOwl_mRNA11;Name=SnowyOwl_000018
Yali1A	YGAP89	gene	27706	30948	.	-	.	ID=YGAP_gene6;Parent=YALI12;Name=YGAP0A00150;Note=similar to Saccharomyces cerevisiae ILS1 (YBL076C)%3B ancestral locus Anc_7.398;inference=similar to DNA sequence:INSDC:YBL076C;locus_tag=YGAP_0A00150;product=hypothetical protein;transl_table=1;translation=length.1080;pillar=P124;route=simple
Yali1A	YGAP89	mRNA	27706	30948	.	-	.	ID=YGAP_mRNA6;Parent=YGAP_gene6;Name=YGAP0A00150
Yali1A	YGAP89	exon	27706	30948	.	-	.	Parent=YGAP_mRNA6;Name=YGAP0A00150
Yali1A	YGAP89	CDS	27706	30948	.	-	0	ID=YGAP_CDS6;Parent=YGAP_mRNA6;Name=YGAP0A00150
###
Yali1A	AEGeAn::LocusPocus	locus	32599	33705	.	.	.	ID=YALI13;effective_length=1107;iiLocus_exception=complex-overlap-3;iLocus_type=complex;Name=YALI13;gene=3;mRNA=3
Yali1A	RefSeq89	gene	32599	33705	5.53e+03	+	.	ID=RS_gene8;Parent=YALI13;Name=YALI0A00286g;Note=  highly similar to uniprot|P39729 Saccharomyces cerevisiae YAL036c FUN11 probable GTP-binding protein
Yali1A	RefSeq89	mRNA	32599	33705	5.53e+03	+	.	ID=RS_mRNA8;Parent=RS_gene8;Name=YALI0A00286g
Yali1A	RefSeq89	exon	32599	33705	.	+	.	Parent=RS_mRNA8;Name=YALI0A00286g
Yali1A	RefSeq89	CDS	32599	33705	.	+	0	ID=RS_CDS8;Parent=RS_mRNA8;Name=YALI0A00286g
Yali1A	Snowy89	gene	32599	33705	5.72	+	.	ID=SnowyOwl_gene12;Parent=YALI13;Alias=rt_000005.3;Name=SnowyOwl_000019;depth=7165;locus=L000018;status=Matches RNA-Seq data
Yali1A	Snowy89	mRNA	32599	33705	5.72	+	.	ID=SnowyOwl_mRNA12;Parent=SnowyOwl_gene12;Name=SnowyOwl_000019
Yali1A	Snowy89	exon	32599	33705	5.72	+	0	Parent=SnowyOwl_mRNA12;Name=SnowyOwl_000019
Yali1A	Snowy89	CDS	32599	33705	.	+	0	ID=SnowyOwl_CDS12;Parent=SnowyOwl_mRNA12;Name=SnowyOwl_000019
Yali1A	YGAP89	gene	32599	33705	.	+	.	ID=YGAP_gene7;Parent=YALI13;Name=YGAP0A00160;locus_tag=YGAP_0A00160;product=hypothetical protein;transl_table=1;translation=length.368;pillar=P23256;route=multi
Yali1A	YGAP89	mRNA	32599	33705	.	+	.	ID=YGAP_mRNA7;Parent=YGAP_gene7;Name=YGAP0A00160
Yali1A	YGAP89	exon	32599	33705	.	+	.	Parent=YGAP_mRNA7;Name=YGAP0A00160
Yali1A	YGAP89	CDS	32599	33705	.	+	0	ID=YGAP_CDS7;Parent=YGAP_mRNA7;Name=YGAP0A00160
###
Yali1A	AEGeAn::LocusPocus	locus	34587	34841	.	.	.	ID=YALI14;Name=YALI14;gene=1;effective_length=255;iLocus_type=niLocus
Yali1A	RefSeq89	gene	34587	34841	1	-	.	ID=YALI0A00297g;Parent=YALI14;Name=YALI0A00297g;Note=Misc non-coding, weakly similar to uniprot|Q6CGY4 Yarrowia lipolytica YALI0A14927g, pseudogene
###
Yali1A	AEGeAn::LocusPocus	locus	35590	35879	.	.	.	ID=YALI15;effective_length=290;iLocus_type=niLocus;Name=YALI15;gene=2
Yali1A	RefSeq89	gene	35590	35879	0.845	+	.	ID=MergeRefSeq_Misc0002;Parent=YALI15;Name=MergeRefSeq_Misc0002;Note=Misc non-coding
Yali1A	RefSeq89	gene	35590	35879	0.857	-	.	ID=YALI0A00308t;Parent=YALI15;Name=YALI0A00308t;Note=Misc non-coding, solo LTR of uniprot|Q9C0U1 Yarrowia lipolytica Ylt1 LTR-retrotransposon
###
Yali1A	AEGeAn::LocusPocus	locus	36917	37567	.	.	.	ID=YALI16;effective_length=651;iiLocus_exception=complex-overlap-3;iLocus_type=complex;Name=YALI16;gene=3;mRNA=3
Yali1A	RefSeq89	gene	36917	37567	3.23e+03	-	.	ID=RS_gene9;Parent=YALI16;Name=YALI0A00330g;Note=  weakly similar to uniprot|P08432 Saccharomyces cerevisiae YKL184w ORD1 ornithine decarboxylase
Yali1A	RefSeq89	mRNA	36917	37567	3.23e+03	-	.	ID=RS_mRNA9;Parent=RS_gene9;Name=YALI0A00330g
Yali1A	RefSeq89	exon	36917	37567	.	-	.	Parent=RS_mRNA9;Name=YALI0A00330g
Yali1A	RefSeq89	CDS	36917	37567	.	-	0	ID=RS_CDS9;Parent=RS_mRNA9;Name=YALI0A00330g
Yali1A	Snowy89	gene	36917	37567	2.66	-	.	ID=SnowyOwl_gene13;Parent=YALI16;Alias=rt_000005.4;Name=SnowyOwl_000022;depth=563;locus=L000021;status=Matches RNA-Seq data
Yali1A	Snowy89	mRNA	36917	37567	2.66	-	.	ID=SnowyOwl_mRNA13;Parent=SnowyOwl_gene13;Name=SnowyOwl_000022
Yali1A	Snowy89	exon	36917	37567	2.66	-	0	Parent=SnowyOwl_mRNA13;Name=SnowyOwl_000022
Yali1A	Snowy89	CDS	36917	37567	.	-	0	ID=SnowyOwl_CDS13;Parent=SnowyOwl_mRNA13;Name=SnowyOwl_000022
Yali1A	YGAP89	gene	36917	37567	.	-	.	ID=YGAP_gene8;Parent=YALI16;Name=YGAP0A00170;locus_tag=YGAP_0A00170;product=hypothetical protein;transl_table=1;translation=length.216;pillar=P23257;route=GETORF
Yali1A	YGAP89	mRNA	36917	37567	.	-	.	ID=YGAP_mRNA8;Parent=YGAP_gene8;Name=YGAP0A00170
Yali1A	YGAP89	exon	36917	37567	.	-	.	Parent=YGAP_mRNA8;Name=YGAP0A00170
Yali1A	YGAP89	CDS	36917	37567	.	-	0	ID=YGAP_CDS8;Parent=YGAP_mRNA8;Name=YGAP0A00170
###
Yali1A	AEGeAn::LocusPocus	locus	40669	43582	.	.	.	ID=YALI17;effective_length=2914;iiLocus_exception=complex-overlap-3;iLocus_type=complex;Name=YALI17;gene=3;mRNA=3
Yali1A	Snowy89	gene	40669	43582	29.7	+	.	ID=SnowyOwl_gene14;Parent=YALI17;Alias=rt_000006.1;Name=SnowyOwl_000023;depth=39954;locus=L000022;status=Matches RNA-Seq data
Yali1A	Snowy89	mRNA	40669	43582	29.7	+	.	ID=SnowyOwl_mRNA14;Parent=SnowyOwl_gene14;Name=SnowyOwl_000023
Yali1A	Snowy89	exon	40669	40672	7.71	+	0	ID=SnowyOwl_exon4;Parent=SnowyOwl_mRNA14;Name=SnowyOwl_000023
Yali1A	Snowy89	CDS	40669	40672	.	+	0	ID=SnowyOwl_CDS14;Parent=SnowyOwl_mRNA14;Name=SnowyOwl_000023
Yali1A	Snowy89	exon	41058	43582	7.7	+	2	ID=SnowyOwl_exon4;Parent=SnowyOwl_mRNA14;Name=SnowyOwl_000023
Yali1A	Snowy89	CDS	41058	43582	.	+	2	ID=SnowyOwl_CDS14;Parent=SnowyOwl_mRNA14;Name=SnowyOwl_000023
Yali1A	RefSeq89	gene	41057	43582	1.26e+04	+	.	ID=RS_gene10;Parent=YALI17;Name=YALI0A00352g;Note=  highly similar to uniprot|P32324 Saccharomyces cerevisiae YOR133w EFT1 and highly similar to uniprot|P32324 Saccharomyces cerevisiae YDR385W translation elongation factor eEF2
Yali1A	RefSeq89	mRNA	41057	43582	1.26e+04	+	.	ID=RS_mRNA10;Parent=RS_gene10;Name=YALI0A00352g
Yali1A	RefSeq89	exon	41057	43582	.	+	.	Parent=RS_mRNA10;Name=YALI0A00352g
Yali1A	RefSeq89	CDS	41078	43582	.	+	0	ID=RS_CDS10;Parent=RS_mRNA10;Name=YALI0A00352g
Yali1A	YGAP89	gene	41078	43582	.	+	.	ID=YGAP_gene9;Parent=YALI17;Name=YGAP0A00180;locus_tag=YGAP_0A00180;product=hypothetical protein;transl_table=1;translation=length.834;pillar=P23258;route=multi;tag=Man
Yali1A	YGAP89	mRNA	41078	43582	.	+	.	ID=YGAP_mRNA9;Parent=YGAP_gene9;Name=YGAP0A00180
Yali1A	YGAP89	exon	41078	43582	.	+	.	Parent=YGAP_mRNA9;Name=YGAP0A00180
Yali1A	YGAP89	CDS	41078	43582	.	+	0	ID=YGAP_CDS9;Parent=YGAP_mRNA9;Name=YGAP0A00180
###
Yali1A	AEGeAn::LocusPocus	locus	43969	44763	.	.	.	ID=YALI18;effective_length=795;iiLocus_exception=complex-overlap-3;iLocus_type=complex;Name=YALI18;gene=3;mRNA=3
Yali1A	RefSeq89	gene	43969	44763	3.98e+03	-	.	ID=RS_gene11;Parent=YALI18;Name=YALI0A00369g;Note=  weakly similar to uniprot|P38236 Saccharomyces cerevisiae YBR057c MUM2: meiotic protein
Yali1A	RefSeq89	mRNA	43969	44763	3.98e+03	-	.	ID=RS_mRNA11;Parent=RS_gene11;Name=YALI0A00369g
Yali1A	RefSeq89	exon	43969	44763	.	-	.	Parent=RS_mRNA11;Name=YALI0A00369g
Yali1A	RefSeq89	CDS	43969	44763	.	-	0	ID=RS_CDS11;Parent=RS_mRNA11;Name=YALI0A00369g
Yali1A	Snowy89	gene	43969	44763	2.66	-	.	ID=SnowyOwl_gene15;Parent=YALI18;Alias=rt_000006.2;Name=SnowyOwl_000024;depth=66;locus=L000023;status=Matches RNA-Seq data
Yali1A	Snowy89	mRNA	43969	44763	2.66	-	.	ID=SnowyOwl_mRNA15;Parent=SnowyOwl_gene15;Name=SnowyOwl_000024
Yali1A	Snowy89	exon	43969	44763	2.66	-	0	Parent=SnowyOwl_mRNA15;Name=SnowyOwl_000024
Yali1A	Snowy89	CDS	43969	44763	.	-	0	ID=SnowyOwl_CDS15;Parent=SnowyOwl_mRNA15;Name=SnowyOwl_000024
Yali1A	YGAP89	gene	43969	44763	.	-	.	ID=YGAP_gene10;Parent=YALI18;Name=YGAP0A00190;Note=similar to Saccharomyces cerevisiae MUM2 (YBR057C)%3B ancestral locus Anc_3.269;inference=similar to DNA sequence:INSDC:YBR057C;locus_tag=YGAP_0A00190;product=hypothetical protein;transl_table=1;translation=length.264;pillar=P248;route=simple
Yali1A	YGAP89	mRNA	43969	44763	.	-	.	ID=YGAP_mRNA10;Parent=YGAP_gene10;Name=YGAP0A00190
Yali1A	YGAP89	exon	43969	44763	.	-	.	Parent=YGAP_mRNA10;Name=YGAP0A00190
Yali1A	YGAP89	CDS	43969	44763	.	-	0	ID=YGAP_CDS10;Parent=YGAP_mRNA10;Name=YGAP0A00190
###
Yali1A	AEGeAn::LocusPocus	locus	45953	46803	.	.	.	ID=YALI19;Name=YALI19;gene=1;mRNA=1;effective_length=851;iLocus_type=piLocus
Yali1A	RefSeq89	gene	45953	46803	0.848	-	.	ID=Recovered_gene1;Parent=YALI19;Name=YALI0A00374g;Note=weakly similar to uniprot|Q6C2I9 Yarrowia lipolytica YALI0E01210g
Yali1A	RefSeq89	mRNA	45953	46803	0.848	-	.	ID=Recovered_mRNA1;Parent=Recovered_gene1;Name=YALI0A00374g
Yali1A	RefSeq89	exon	45953	46803	0.848	-	.	Parent=Recovered_mRNA1;Name=YALI0A00374g
Yali1A	RefSeq89	CDS	46273	46803	.	-	0	ID=Recovered_CDS1;Parent=Recovered_mRNA1;Name=YALI0A00374g
###
Yali1A	AEGeAn::LocusPocus	locus	48978	50495	.	.	.	ID=YALI20;effective_length=1518;iiLocus_exception=complex-overlap-3;iLocus_type=complex;Name=YALI20;gene=3;mRNA=3
Yali1A	RefSeq89	gene	48978	50495	7.58e+03	-	.	ID=RS_gene12;Parent=YALI20;Name=YALI0A00396g;Note=  some similarities with uniprot|Q8J174 Emericella nidulans RfeF
Yali1A	RefSeq89	mRNA	48978	50495	7.58e+03	-	.	ID=RS_mRNA12;Parent=RS_gene12;Name=YALI0A00396g
Yali1A	RefSeq89	exon	48978	50495	.	-	.	Parent=RS_mRNA12;Name=YALI0A00396g
Yali1A	RefSeq89	CDS	48978	50495	.	-	0	ID=RS_CDS12;Parent=RS_mRNA12;Name=YALI0A00396g
Yali1A	Snowy89	gene	48978	50495	4.79	-	.	ID=SnowyOwl_gene16;Parent=YALI20;Alias=rt_000007.2;Name=SnowyOwl_000028;depth=2572;locus=L000026;status=Matches RNA-Seq data
Yali1A	Snowy89	mRNA	48978	50495	4.79	-	.	ID=SnowyOwl_mRNA16;Parent=SnowyOwl_gene16;Name=SnowyOwl_000028
Yali1A	Snowy89	exon	48978	50495	4.79	-	0	Parent=SnowyOwl_mRNA16;Name=SnowyOwl_000028
Yali1A	Snowy89	CDS	48978	50495	.	-	0	ID=SnowyOwl_CDS16;Parent=SnowyOwl_mRNA16;Name=SnowyOwl_000028
Yali1A	YGAP89	gene	48978	50495	.	-	.	ID=YGAP_gene11;Parent=YALI20;Name=YGAP0A00200;locus_tag=YGAP_0A00200;product=hypothetical protein;transl_table=1;translation=length.505;pillar=P23259;route=GETORF
Yali1A	YGAP89	mRNA	48978	50495	.	-	.	ID=YGAP_mRNA11;Parent=YGAP_gene11;Name=YGAP0A00200
Yali1A	YGAP89	exon	48978	50495	.	-	.	Parent=YGAP_mRNA11;Name=YGAP0A00200
Yali1A	YGAP89	CDS	48978	50495	.	-	0	ID=YGAP_CDS11;Parent=YGAP_mRNA11;Name=YGAP0A00200
###
Yali1A	AEGeAn::LocusPocus	locus	52279	53898	.	.	.	ID=YALI21;effective_length=1620;iiLocus_exception=complex-overlap-3;iLocus_type=complex;Name=YALI21;gene=3;mRNA=3
Yali1A	RefSeq89	gene	52279	53898	8.06e+03	-	.	ID=RS_gene13;Parent=YALI21;Name=YALI0A00418g;Note=  weakly similar to uniprot|Q08777 Saccharomyces cerevisiae YOR306c similarity to human X-linked PEST- containing transporter
Yali1A	RefSeq89	mRNA	52279	53898	8.06e+03	-	.	ID=RS_mRNA13;Parent=RS_gene13;Name=YALI0A00418g
Yali1A	RefSeq89	exon	52279	53898	.	-	.	Parent=RS_mRNA13;Name=YALI0A00418g
Yali1A	RefSeq89	CDS	52279	53898	.	-	0	ID=RS_CDS13;Parent=RS_mRNA13;Name=YALI0A00418g
Yali1A	Snowy89	gene	52279	53898	4.83	-	.	ID=SnowyOwl_gene17;Parent=YALI21;Alias=rt_000008.1;Name=SnowyOwl_000029;depth=298;locus=L000027;status=Matches RNA-Seq data
Yali1A	Snowy89	mRNA	52279	53898	4.83	-	.	ID=SnowyOwl_mRNA17;Parent=SnowyOwl_gene17;Name=SnowyOwl_000029
Yali1A	Snowy89	exon	52279	53898	4.83	-	0	Parent=SnowyOwl_mRNA17;Name=SnowyOwl_000029
Yali1A	Snowy89	CDS	52279	53898	.	-	0	ID=SnowyOwl_CDS17;Parent=SnowyOwl_mRNA17;Name=SnowyOwl_000029
Yali1A	YGAP89	gene	52279	53898	.	-	.	ID=YGAP_gene12;Parent=YALI21;Name=YGAP0A00210;locus_tag=YGAP_0A00210;product=hypothetical protein;transl_table=1;translation=length.539;pillar=P23260;route=multi
Yali1A	YGAP89	mRNA	52279	53898	.	-	.	ID=YGAP_mRNA12;Parent=YGAP_gene12;Name=YGAP0A00210
Yali1A	YGAP89	exon	52279	53898	.	-	.	Parent=YGAP_mRNA12;Name=YGAP0A00210
Yali1A	YGAP89	CDS	52279	53898	.	-	0	ID=YGAP_CDS12;Parent=YGAP_mRNA12;Name=YGAP0A00210
###
Yali1A	AEGeAn::LocusPocus	locus	55885	56409	.	.	.	ID=YALI22;effective_length=525;iiLocus_exception=complex-overlap-3;iLocus_type=complex;Name=YALI22;gene=3;mRNA=3
Yali1A	RefSeq89	gene	55885	56409	2.62e+03	+	.	ID=RS_gene14;Parent=YALI22;Name=YALI0A00440g;Note=  similar to CAGL0C02739g Candida glabrata IPF 1020.1
Yali1A	RefSeq89	mRNA	55885	56409	2.62e+03	+	.	ID=RS_mRNA14;Parent=RS_gene14;Name=YALI0A00440g
Yali1A	RefSeq89	exon	55885	56409	.	+	.	Parent=RS_mRNA14;Name=YALI0A00440g
Yali1A	RefSeq89	CDS	55885	56409	.	+	0	ID=RS_CDS14;Parent=RS_mRNA14;Name=YALI0A00440g
Yali1A	Snowy89	gene	55885	56409	3.99	+	.	ID=SnowyOwl_gene18;Parent=YALI22;Alias=rt_000009.1;Name=SnowyOwl_000030;depth=3846;locus=L000028;status=Matches RNA-Seq data
Yali1A	Snowy89	mRNA	55885	56409	3.99	+	.	ID=SnowyOwl_mRNA18;Parent=SnowyOwl_gene18;Name=SnowyOwl_000030
Yali1A	Snowy89	exon	55885	56409	3.99	+	0	Parent=SnowyOwl_mRNA18;Name=SnowyOwl_000030
Yali1A	Snowy89	CDS	55885	56409	.	+	0	ID=SnowyOwl_CDS18;Parent=SnowyOwl_mRNA18;Name=SnowyOwl_000030
Yali1A	YGAP89	gene	55885	56409	.	+	.	ID=YGAP_gene13;Parent=YALI22;Name=YGAP0A00220;Note=similar to Saccharomyces cerevisiae FUN14 (YAL008W)%3B ancestral locus Anc_7.107;inference=similar to DNA sequence:INSDC:YAL008W;locus_tag=YGAP_0A00220;product=hypothetical protein;transl_table=1;translation=length.174;pillar=P59;route=simple
Yali1A	YGAP89	mRNA	55885	56409	.	+	.	ID=YGAP_mRNA13;Parent=YGAP_gene13;Name=YGAP0A00220
Yali1A	YGAP89	exon	55885	56409	.	+	.	Parent=YGAP_mRNA13;Name=YGAP0A00220
Yali1A	YGAP89	CDS	55885	56409	.	+	0	ID=YGAP_CDS13;Parent=YGAP_mRNA13;Name=YGAP0A00220
###
Yali1A	AEGeAn::LocusPocus	locus	57083	57511	.	.	.	ID=YALI23;Name=YALI23;gene=1;mRNA=1;effective_length=429;iLocus_type=piLocus
Yali1A	Snowy89	gene	57083	57511	0.6	-	.	ID=SnowyOwl_gene19;Parent=YALI23;Alias=AugPool0023275;Name=SnowyOwl_000032;depth=3;locus=L000030;status=Low expression
Yali1A	Snowy89	mRNA	57083	57511	0.6	-	.	ID=SnowyOwl_mRNA19;Parent=SnowyOwl_gene19;Name=SnowyOwl_000032
Yali1A	Snowy89	exon	57083	57405	1	-	2	ID=SnowyOwl_exon5;Parent=SnowyOwl_mRNA19;Name=SnowyOwl_000032
Yali1A	Snowy89	CDS	57083	57405	.	-	2	ID=SnowyOwl_CDS19;Parent=SnowyOwl_mRNA19;Name=SnowyOwl_000032
Yali1A	Snowy89	exon	57451	57511	1	-	0	ID=SnowyOwl_exon5;Parent=SnowyOwl_mRNA19;Name=SnowyOwl_000032
Yali1A	Snowy89	CDS	57451	57511	.	-	0	ID=SnowyOwl_CDS19;Parent=SnowyOwl_mRNA19;Name=SnowyOwl_000032
###
Yali1A	AEGeAn::LocusPocus	locus	57938	58018	.	.	.	ID=YALI24;Name=YALI24;gene=1;tRNA=1;effective_length=81;iLocus_type=niLocus
Yali1A	RefSeq89	gene	57938	58018	0	+	.	ID=YALI0A00462r;Parent=YALI24;Name=YALI0A00462r;Note=tRNA Pro (AGG);product=tRNA-Pro
Yali1A	RefSeq89	tRNA	57938	58018	0	+	.	ID=YALI0A00462r.r1;Parent=YALI0A00462r;Name=YALI0A00462r
###
Yali1A	AEGeAn::LocusPocus	locus	60125	62950	.	.	.	ID=YALI25;effective_length=2826;iiLocus_exception=complex-overlap-3;iLocus_type=complex;Name=YALI25;gene=3;mRNA=3
Yali1A	RefSeq89	gene	60125	62950	1.41e+04	+	.	ID=RS_gene15;Parent=YALI25;Name=YALI0A00506g;Note=  weakly similar to uniprot|P43633 Saccharomyces cerevisiae YGL021w ALK1 DNA damage-responsive protein
Yali1A	RefSeq89	mRNA	60125	62950	1.41e+04	+	.	ID=RS_mRNA15;Parent=RS_gene15;Name=YALI0A00506g
Yali1A	RefSeq89	exon	60125	62950	.	+	.	Parent=RS_mRNA15;Name=YALI0A00506g
Yali1A	RefSeq89	CDS	60125	62950	.	+	0	ID=RS_CDS15;Parent=RS_mRNA15;Name=YALI0A00506g
Yali1A	Snowy89	gene	60125	62950	4.24	+	.	ID=SnowyOwl_gene20;Parent=YALI25;Alias=rt_000011.1;Name=SnowyOwl_000033;depth=1033;locus=L000031;status=Matches RNA-Seq data
Yali1A	Snowy89	mRNA	60125	62950	4.24	+	.	ID=SnowyOwl_mRNA20;Parent=SnowyOwl_gene20;Name=SnowyOwl_000033
Yali1A	Snowy89	exon	60125	62950	4.24	+	0	Parent=SnowyOwl_mRNA20;Name=SnowyOwl_000033
Yali1A	Snowy89	CDS	60125	62950	.	+	0	ID=SnowyOwl_CDS20;Parent=SnowyOwl_mRNA20;Name=SnowyOwl_000033
Yali1A	YGAP89	gene	60125	62950	.	+	.	ID=YGAP_gene14;Parent=YALI25;Name=YGAP0A00230;Note=similar to Saccharomyces cerevisiae ALK2 (YBL009W) and ALK1 (YGL021W)%3B ancestral locus Anc_4.100;inference=similar to DNA sequence:INSDC:YBL009W%2CYGL021W;locus_tag=YGAP_0A00230;product=hypothetical protein;transl_table=1;translation=length.941;pillar=P188;route=simple
Yali1A	YGAP89	mRNA	60125	62950	.	+	.	ID=YGAP_mRNA14;Parent=YGAP_gene14;Name=YGAP0A00230
Yali1A	YGAP89	exon	60125	62950	.	+	.	Parent=YGAP_mRNA14;Name=YGAP0A00230
Yali1A	YGAP89	CDS	60125	62950	.	+	0	ID=YGAP_CDS14;Parent=YGAP_mRNA14;Name=YGAP0A00230
###
Yali1A	AEGeAn::LocusPocus	locus	64561	66150	.	.	.	ID=YALI26;effective_length=1590;iiLocus_exception=complex-overlap-3;iLocus_type=complex;Name=YALI26;gene=3;mRNA=3
Yali1A	RefSeq89	gene	64561	66150	7.94e+03	-	.	ID=RS_gene16;Parent=YALI26;Name=YALI0A00528g;Note=  weakly similar to uniprot|P53389 Saccharomyces cerevisiae YNR055c HOL1 member of major facilitator superfamily multidrug-resistance protein subfamily
Yali1A	RefSeq89	mRNA	64561	66150	7.94e+03	-	.	ID=RS_mRNA16;Parent=RS_gene16;Name=YALI0A00528g
Yali1A	RefSeq89	exon	64561	66150	.	-	.	Parent=RS_mRNA16;Name=YALI0A00528g
Yali1A	RefSeq89	CDS	64561	66150	.	-	0	ID=RS_CDS16;Parent=RS_mRNA16;Name=YALI0A00528g
Yali1A	Snowy89	gene	64561	66150	2.18	-	.	ID=SnowyOwl_gene21;Parent=YALI26;Alias=gm_003622;Name=SnowyOwl_000036;depth=2;locus=L000034;status=Low expression
Yali1A	Snowy89	mRNA	64561	66150	2.18	-	.	ID=SnowyOwl_mRNA21;Parent=SnowyOwl_gene21;Name=SnowyOwl_000036
Yali1A	Snowy89	exon	64561	66150	3.63	-	.	Parent=SnowyOwl_mRNA21;Name=SnowyOwl_000036;gene_id=3622_g;transcript_id=3622_t
Yali1A	Snowy89	CDS	64561	66150	.	-	0	ID=SnowyOwl_CDS21;Parent=SnowyOwl_mRNA21;Name=SnowyOwl_000036
Yali1A	YGAP89	gene	64561	66150	.	-	.	ID=YGAP_gene15;Parent=YALI26;Name=YGAP0A00240;locus_tag=YGAP_0A00240;product=hypothetical protein;transl_table=1;translation=length.529;pillar=P23261;route=multi
Yali1A	YGAP89	mRNA	64561	66150	.	-	.	ID=YGAP_mRNA15;Parent=YGAP_gene15;Name=YGAP0A00240
Yali1A	YGAP89	exon	64561	66150	.	-	.	Parent=YGAP_mRNA15;Name=YGAP0A00240
Yali1A	YGAP89	CDS	64561	66150	.	-	0	ID=YGAP_CDS15;Parent=YGAP_mRNA15;Name=YGAP0A00240
###
Yali1A	AEGeAn::LocusPocus	locus	68398	69993	.	.	.	ID=YALI27;effective_length=1596;iiLocus_exception=complex-overlap-3;iLocus_type=complex;Name=YALI27;gene=3;mRNA=3
Yali1A	RefSeq89	gene	68398	69993	7.97e+03	+	.	ID=RS_gene17;Parent=YALI27;Name=YALI0A00550g;Note=  similar to uniprot|Q6C2C4 Yarrowia lipolytica YALI0F09031g
Yali1A	RefSeq89	mRNA	68398	69993	7.97e+03	+	.	ID=RS_mRNA17;Parent=RS_gene17;Name=YALI0A00550g
Yali1A	RefSeq89	exon	68398	69993	.	+	.	Parent=RS_mRNA17;Name=YALI0A00550g
Yali1A	RefSeq89	CDS	68398	69993	.	+	0	ID=RS_CDS17;Parent=RS_mRNA17;Name=YALI0A00550g
Yali1A	Snowy89	gene	68398	69993	4.85	+	.	ID=SnowyOwl_gene22;Parent=YALI27;Alias=rt_000012.2;Name=SnowyOwl_000037;depth=54;locus=L000035;status=Matches RNA-Seq data
Yali1A	Snowy89	mRNA	68398	69993	4.85	+	.	ID=SnowyOwl_mRNA22;Parent=SnowyOwl_gene22;Name=SnowyOwl_000037
Yali1A	Snowy89	exon	68398	69993	4.85	+	0	Parent=SnowyOwl_mRNA22;Name=SnowyOwl_000037
Yali1A	Snowy89	CDS	68398	69993	.	+	0	ID=SnowyOwl_CDS22;Parent=SnowyOwl_mRNA22;Name=SnowyOwl_000037
Yali1A	YGAP89	gene	68398	69993	.	+	.	ID=YGAP_gene16;Parent=YALI27;Name=YGAP0A00250;locus_tag=YGAP_0A00250;product=hypothetical protein;transl_table=1;translation=length.531;pillar=P23262;route=GETORF
Yali1A	YGAP89	mRNA	68398	69993	.	+	.	ID=YGAP_mRNA16;Parent=YGAP_gene16;Name=YGAP0A00250
Yali1A	YGAP89	exon	68398	69993	.	+	.	Parent=YGAP_mRNA16;Name=YGAP0A00250
Yali1A	YGAP89	CDS	68398	69993	.	+	0	ID=YGAP_CDS16;Parent=YGAP_mRNA16;Name=YGAP0A00250
###
Yali1A	AEGeAn::LocusPocus	locus	70106	71509	.	.	.	ID=YALI28;effective_length=1404;iiLocus_exception=complex-overlap-2;iLocus_type=complex;Name=YALI28;gene=2;mRNA=2
Yali1A	RefSeq89	gene	70106	71506	6.97e+03	-	.	ID=RS_gene18;Parent=YALI28;Name=YALI0A00572g;Note=  weakly similar to uniprot|P47179 Saccharomyces cerevisiae YJR151c
Yali1A	RefSeq89	mRNA	70106	71506	6.97e+03	-	.	ID=RS_mRNA18;Parent=RS_gene18;Name=YALI0A00572g
Yali1A	RefSeq89	CDS	70106	71065	.	-	0	ID=RS_CDS18;Parent=RS_mRNA18;Name=YALI0A00572g
Yali1A	RefSeq89	exon	70106	71506	.	-	.	Parent=RS_mRNA18;Name=YALI0A00572g
Yali1A	Snowy89	gene	70106	71509	4.14	-	.	ID=SnowyOwl_gene23;Parent=YALI28;Alias=rt_000012.3;Name=SnowyOwl_000038;depth=31;locus=L000036;status=Matches RNA-Seq data
Yali1A	Snowy89	mRNA	70106	71509	4.14	-	.	ID=SnowyOwl_mRNA23;Parent=SnowyOwl_gene23;Name=SnowyOwl_000038
Yali1A	Snowy89	exon	70106	71509	4.14	-	0	Parent=SnowyOwl_mRNA23;Name=SnowyOwl_000038
Yali1A	Snowy89	CDS	70106	71509	.	-	0	ID=SnowyOwl_CDS23;Parent=SnowyOwl_mRNA23;Name=SnowyOwl_000038
###
Yali1A	AEGeAn::LocusPocus	locus	73384	74673	.	.	.	ID=YALI29;effective_length=1290;iiLocus_exception=complex-overlap-3;iLocus_type=complex;Name=YALI29;gene=3;mRNA=3
Yali1A	RefSeq89	gene	73384	74673	6.42e+03	-	.	ID=RS_gene19;Parent=YALI29;Name=YALI0A00594g;Note=  similar to uniprot|P32527 Saccharomyces cerevisiae YGR285c ZUO1 zuotin a putative Z-DNA binding protein
Yali1A	RefSeq89	mRNA	73384	74673	6.42e+03	-	.	ID=RS_mRNA19;Parent=RS_gene19;Name=YALI0A00594g
Yali1A	RefSeq89	exon	73384	74673	.	-	.	Parent=RS_mRNA19;Name=YALI0A00594g
Yali1A	RefSeq89	CDS	73384	74673	.	-	0	ID=RS_CDS19;Parent=RS_mRNA19;Name=YALI0A00594g
Yali1A	Snowy89	gene	73384	74673	5.3	-	.	ID=SnowyOwl_gene24;Parent=YALI29;Alias=rt_000012.4;Name=SnowyOwl_000040;depth=9787;locus=L000038;status=Matches RNA-Seq data
Yali1A	Snowy89	mRNA	73384	74673	5.3	-	.	ID=SnowyOwl_mRNA24;Parent=SnowyOwl_gene24;Name=SnowyOwl_000040
Yali1A	Snowy89	exon	73384	74673	5.3	-	0	Parent=SnowyOwl_mRNA24;Name=SnowyOwl_000040
Yali1A	Snowy89	CDS	73384	74673	.	-	0	ID=SnowyOwl_CDS24;Parent=SnowyOwl_mRNA24;Name=SnowyOwl_000040
Yali1A	YGAP89	gene	73384	74673	.	-	.	ID=YGAP_gene17;Parent=YALI29;Name=YGAP0A00260;Note=similar to Saccharomyces cerevisiae ZUO1 (YGR285C)%3B ancestral locus Anc_5.4;inference=similar to DNA sequence:INSDC:YGR285C;locus_tag=YGAP_0A00260;product=hypothetical protein;transl_table=1;translation=length.429;pillar=P2174;route=simple
Yali1A	YGAP89	mRNA	73384	74673	.	-	.	ID=YGAP_mRNA17;Parent=YGAP_gene17;Name=YGAP0A00260
Yali1A	YGAP89	exon	73384	74673	.	-	.	Parent=YGAP_mRNA17;Name=YGAP0A00260
Yali1A	YGAP89	CDS	73384	74673	.	-	0	ID=YGAP_CDS17;Parent=YGAP_mRNA17;Name=YGAP0A00260
###
Yali1A	AEGeAn::LocusPocus	locus	75387	79215	.	.	.	ID=YALI30;effective_length=3829;iiLocus_exception=complex-overlap-3;iLocus_type=complex;Name=YALI30;gene=3;mRNA=3
Yali1A	YGAP89	gene	75387	78941	.	-	.	ID=YGAP_gene18;Parent=YALI30;Name=YGAP0A00270;Note=similar to Saccharomyces cerevisiae SMC3 (YJL074C)%3B ancestral locus Anc_1.295;codon_start=1;inference=similar to DNA sequence:INSDC:YJL074C;locus_tag=YGAP_0A00270;product=hypothetical protein;transl_table=1;translation=length.1184;pillar=P2742;route=simple;tag=Man
Yali1A	YGAP89	mRNA	75387	78941	.	-	.	ID=YGAP_mRNA18;Parent=YGAP_gene18;Name=YGAP0A00270
Yali1A	YGAP89	CDS	75387	78746	.	-	0	ID=YGAP_CDS18;Parent=YGAP_mRNA18;Name=YGAP0A00270
Yali1A	YGAP89	exon	75387	78941	.	-	.	Parent=YGAP_mRNA18;Name=YGAP0A00270
Yali1A	RefSeq89	gene	75387	78953	1.78e+04	-	.	ID=RS_gene20;Parent=YALI30;Name=YALI0A00616g;Note=  similar to uniprot|P47037 Saccharomyces cerevisiae YJL074c SMC3 required for structural maintenance of chromosomes
Yali1A	RefSeq89	mRNA	75387	78953	1.78e+04	-	.	ID=RS_mRNA20;Parent=RS_gene20;Name=YALI0A00616g
Yali1A	RefSeq89	CDS	75387	78746	.	-	0	ID=RS_CDS20;Parent=RS_mRNA20;Name=YALI0A00616g
Yali1A	RefSeq89	exon	75387	78953	.	-	.	Parent=RS_mRNA20;Name=YALI0A00616g
Yali1A	Snowy89	gene	75387	79215	28.3	-	.	ID=SnowyOwl_gene25;Parent=YALI30;Alias=rt_000012.5;Name=SnowyOwl_000042;depth=561;locus=L000040;status=Matches RNA-Seq data
Yali1A	Snowy89	mRNA	75387	79215	28.3	-	.	ID=SnowyOwl_mRNA25;Parent=SnowyOwl_gene25;Name=SnowyOwl_000042
Yali1A	Snowy89	exon	75387	78941	10.1	-	0	ID=SnowyOwl_exon6;Parent=SnowyOwl_mRNA25;Name=SnowyOwl_000042
Yali1A	Snowy89	CDS	75387	78941	.	-	0	ID=SnowyOwl_CDS25;Parent=SnowyOwl_mRNA25;Name=SnowyOwl_000042
Yali1A	Snowy89	exon	79201	79215	8.41	-	0	ID=SnowyOwl_exon6;Parent=SnowyOwl_mRNA25;Name=SnowyOwl_000042
Yali1A	Snowy89	CDS	79201	79215	.	-	0	ID=SnowyOwl_CDS25;Parent=SnowyOwl_mRNA25;Name=SnowyOwl_000042
###
Yali1A	AEGeAn::LocusPocus	locus	80159	80830	.	.	.	ID=YALI31;effective_length=672;iiLocus_exception=complex-overlap-3;iLocus_type=complex;Name=YALI31;gene=3;mRNA=3
Yali1A	RefSeq89	gene	80159	80830	3.34e+03	+	.	ID=RS_gene21;Parent=YALI31;Name=YALI0A00638g;Note=  similar to uniprot|P38340 Saccharomyces cerevisiae YBR261c
Yali1A	RefSeq89	mRNA	80159	80830	3.34e+03	+	.	ID=RS_mRNA21;Parent=RS_gene21;Name=YALI0A00638g
Yali1A	RefSeq89	exon	80159	80830	.	+	.	Parent=RS_mRNA21;Name=YALI0A00638g
Yali1A	RefSeq89	CDS	80159	80830	.	+	0	ID=RS_CDS21;Parent=RS_mRNA21;Name=YALI0A00638g
Yali1A	Snowy89	gene	80159	80830	5.42	+	.	ID=SnowyOwl_gene26;Parent=YALI31;Alias=rt_000013.1;Name=SnowyOwl_000043;depth=1289;locus=L000041;status=Matches RNA-Seq data
Yali1A	Snowy89	mRNA	80159	80830	5.42	+	.	ID=SnowyOwl_mRNA26;Parent=SnowyOwl_gene26;Name=SnowyOwl_000043
Yali1A	Snowy89	exon	80159	80830	5.42	+	0	Parent=SnowyOwl_mRNA26;Name=SnowyOwl_000043
Yali1A	Snowy89	CDS	80159	80830	.	+	0	ID=SnowyOwl_CDS26;Parent=SnowyOwl_mRNA26;Name=SnowyOwl_000043
Yali1A	YGAP89	gene	80159	80830	.	+	.	ID=YGAP_gene19;Parent=YALI31;Name=YGAP0A00280;Note=similar to Saccharomyces cerevisiae YBR261C%3B ancestral locus Anc_1.341;inference=similar to DNA sequence:INSDC:YBR261C;locus_tag=YGAP_0A00280;product=hypothetical protein;transl_table=1;translation=length.223;pillar=P441;route=simple
Yali1A	YGAP89	mRNA	80159	80830	.	+	.	ID=YGAP_mRNA19;Parent=YGAP_gene19;Name=YGAP0A00280
Yali1A	YGAP89	exon	80159	80830	.	+	.	Parent=YGAP_mRNA19;Name=YGAP0A00280
Yali1A	YGAP89	CDS	80159	80830	.	+	0	ID=YGAP_CDS19;Parent=YGAP_mRNA19;Name=YGAP0A00280
###
Yali1A	AEGeAn::LocusPocus	locus	82319	82999	.	.	.	ID=YALI32;effective_length=681;iiLocus_exception=complex-overlap-2;iLocus_type=complex;Name=YALI32;gene=2;mRNA=2
Yali1A	RefSeq89	gene	82319	82999	3.4e+03	-	.	ID=RS_gene22;Parent=YALI32;Name=YALI0A00660g;Note=  weakly similar to uniprot|Q12218 Saccharomyces cerevisiae YOR009w
Yali1A	RefSeq89	mRNA	82319	82999	3.4e+03	-	.	ID=RS_mRNA22;Parent=RS_gene22;Name=YALI0A00660g
Yali1A	RefSeq89	exon	82319	82999	.	-	.	Parent=RS_mRNA22;Name=YALI0A00660g
Yali1A	RefSeq89	CDS	82319	82999	.	-	0	ID=RS_CDS22;Parent=RS_mRNA22;Name=YALI0A00660g
Yali1A	Snowy89	gene	82319	82999	4	-	.	ID=SnowyOwl_gene27;Parent=YALI32;Alias=rt_000013.2;Name=SnowyOwl_000045;depth=1688;locus=L000043;status=Matches RNA-Seq data
Yali1A	Snowy89	mRNA	82319	82999	4	-	.	ID=SnowyOwl_mRNA27;Parent=SnowyOwl_gene27;Name=SnowyOwl_000045
Yali1A	Snowy89	exon	82319	82999	4	-	0	Parent=SnowyOwl_mRNA27;Name=SnowyOwl_000045
Yali1A	Snowy89	CDS	82319	82999	.	-	0	ID=SnowyOwl_CDS27;Parent=SnowyOwl_mRNA27;Name=SnowyOwl_000045
###
Yali1A	AEGeAn::LocusPocus	locus	86766	89120	.	.	.	ID=YALI33;effective_length=2355;iiLocus_exception=complex-overlap-3;iLocus_type=complex;Name=YALI33;gene=3;mRNA=3
Yali1A	RefSeq89	gene	86766	89120	1.17e+04	+	.	ID=RS_gene23;Parent=YALI33;Name=YALI0A00682g;Note=  no similarity
Yali1A	RefSeq89	mRNA	86766	89120	1.17e+04	+	.	ID=RS_mRNA23;Parent=RS_gene23;Name=YALI0A00682g
Yali1A	RefSeq89	exon	86766	89120	.	+	.	Parent=RS_mRNA23;Name=YALI0A00682g
Yali1A	RefSeq89	CDS	86766	89120	.	+	0	ID=RS_CDS23;Parent=RS_mRNA23;Name=YALI0A00682g
Yali1A	YGAP89	gene	86766	89120	.	+	.	ID=YGAP_gene20;Parent=YALI33;Name=YGAP0A00290;locus_tag=YGAP_0A00290;product=hypothetical protein;transl_table=1;translation=length.784;pillar=P23263;route=GETORF
Yali1A	YGAP89	mRNA	86766	89120	.	+	.	ID=YGAP_mRNA20;Parent=YGAP_gene20;Name=YGAP0A00290
Yali1A	YGAP89	exon	86766	89120	.	+	.	Parent=YGAP_mRNA20;Name=YGAP0A00290
Yali1A	YGAP89	CDS	86766	89120	.	+	0	ID=YGAP_CDS20;Parent=YGAP_mRNA20;Name=YGAP0A00290
Yali1A	Snowy89	gene	87390	89120	2.66	+	.	ID=SnowyOwl_gene28;Parent=YALI33;Alias=rt_000014.1;Name=SnowyOwl_000048;depth=635;locus=L000046;status=Matches RNA-Seq data
Yali1A	Snowy89	mRNA	87390	89120	2.66	+	.	ID=SnowyOwl_mRNA28;Parent=SnowyOwl_gene28;Name=SnowyOwl_000048
Yali1A	Snowy89	exon	87390	89120	2.66	+	0	Parent=SnowyOwl_mRNA28;Name=SnowyOwl_000048
Yali1A	Snowy89	CDS	87390	89120	.	+	0	ID=SnowyOwl_CDS28;Parent=SnowyOwl_mRNA28;Name=SnowyOwl_000048
###
Yali1A	AEGeAn::LocusPocus	locus	90374	90709	.	.	.	ID=YALI34;Name=YALI34;gene=1;mRNA=1;effective_length=336;iLocus_type=piLocus
Yali1A	Snowy89	gene	90374	90709	0	-	.	ID=SnowyOwl_gene29;Parent=YALI34;Alias=AugPool0011905;Name=SnowyOwl_000049;depth=96;locus=L000047;status=Fails to match RNA-Seq data
Yali1A	Snowy89	mRNA	90374	90709	0	-	.	ID=SnowyOwl_mRNA29;Parent=SnowyOwl_gene29;Name=SnowyOwl_000049
Yali1A	Snowy89	exon	90374	90580	0	-	0	ID=SnowyOwl_exon7;Parent=SnowyOwl_mRNA29;Name=SnowyOwl_000049;status=End mismatch
Yali1A	Snowy89	CDS	90374	90580	.	-	0	ID=SnowyOwl_CDS29;Parent=SnowyOwl_mRNA29;Name=SnowyOwl_000049
Yali1A	Snowy89	exon	90623	90709	0	-	0	ID=SnowyOwl_exon7;Parent=SnowyOwl_mRNA29;Name=SnowyOwl_000049;status=Start mismatch
Yali1A	Snowy89	CDS	90623	90709	.	-	0	ID=SnowyOwl_CDS29;Parent=SnowyOwl_mRNA29;Name=SnowyOwl_000049
###
Yali1A	AEGeAn::LocusPocus	locus	90911	91204	.	.	.	ID=YALI35;Name=YALI35;gene=1;mRNA=1;effective_length=294;iLocus_type=piLocus
Yali1A	Snowy89	gene	90911	91204	0	-	.	ID=SnowyOwl_gene30;Parent=YALI35;Alias=AugPool0035270;Name=SnowyOwl_000050;depth=92;locus=L000048;status=Fails to match RNA-Seq data
Yali1A	Snowy89	mRNA	90911	91204	0	-	.	ID=SnowyOwl_mRNA30;Parent=SnowyOwl_gene30;Name=SnowyOwl_000050
Yali1A	Snowy89	exon	90911	91102	0	-	0	ID=SnowyOwl_exon8;Parent=SnowyOwl_mRNA30;Name=SnowyOwl_000050;status=End mismatch
Yali1A	Snowy89	CDS	90911	91102	.	-	0	ID=SnowyOwl_CDS30;Parent=SnowyOwl_mRNA30;Name=SnowyOwl_000050
Yali1A	Snowy89	exon	91145	91204	0	-	0	ID=SnowyOwl_exon8;Parent=SnowyOwl_mRNA30;Name=SnowyOwl_000050;status=Start mismatch
Yali1A	Snowy89	CDS	91145	91204	.	-	0	ID=SnowyOwl_CDS30;Parent=SnowyOwl_mRNA30;Name=SnowyOwl_000050
###
Yali1A	AEGeAn::LocusPocus	locus	92089	92170	.	.	.	ID=YALI36;effective_length=82;iLocus_type=niLocus;Name=YALI36;gene=2;tRNA=2
Yali1A	RefSeq89	gene	92089	92170	1	-	.	ID=YALI0A00715r;Parent=YALI36;Name=YALI0A00715r;Note=tRNA Lys (CTT)
Yali1A	RefSeq89	tRNA	92089	92170	1	-	.	ID=YALI0A00715r.r1;Parent=YALI0A00715r;Name=YALI0A00715r
Yali1A	YGAP89	gene	92089	92170	.	-	1	ID=YALI0Atrna1K;Parent=YALI36;Alias=YALI0Atrna1K;Name=YALI0Atrna1K;Note=codon recognized: AAG;locus_tag=YALI0Atrna1K;product=tRNA-Lys
Yali1A	YGAP89	tRNA	92089	92170	.	-	1	ID=YALI0Atrna1K.t1;Parent=YALI0Atrna1K;Alias=YALI0Atrna1K;Name=YALI0Atrna1K;Note=codon recognized: AAG;locus_tag=YALI0Atrna1K;product=tRNA-Lys
###
Yali1A	AEGeAn::LocusPocus	locus	94481	97438	.	.	.	ID=YALI37;effective_length=2958;iiLocus_exception=complex-overlap-3;iLocus_type=complex;Name=YALI37;gene=3;mRNA=3
Yali1A	YGAP89	gene	94481	97438	.	+	.	ID=YGAP_gene21;Parent=YALI37;Name=YGAP0A00300;codon_start=1;locus_tag=YGAP_0A00300;product=hypothetical protein;transl_table=1;translation=length.985;pillar=P23264;route=multi;tag=Man
Yali1A	YGAP89	mRNA	94481	97438	.	+	.	ID=YGAP_mRNA21;Parent=YGAP_gene21;Name=YGAP0A00300
Yali1A	YGAP89	exon	94481	97438	.	+	.	Parent=YGAP_mRNA21;Name=YGAP0A00300
Yali1A	YGAP89	CDS	94733	97438	.	+	0	ID=YGAP_CDS21;Parent=YGAP_mRNA21;Name=YGAP0A00300
Yali1A	RefSeq89	gene	94482	97438	1.48e+04	+	.	ID=RS_gene24;Parent=YALI37;Name=YALI0A00759g;Note=  weakly similar to uniprot|P17442 Saccharomyces cerevisiae YGR233c PHO81 cyclin-dependent kinase inhibitor
Yali1A	RefSeq89	mRNA	94482	97438	1.48e+04	+	.	ID=RS_mRNA24;Parent=RS_gene24;Name=YALI0A00759g
Yali1A	RefSeq89	exon	94482	97438	.	+	.	Parent=RS_mRNA24;Name=YALI0A00759g
Yali1A	RefSeq89	CDS	94733	97438	.	+	0	ID=RS_CDS24;Parent=RS_mRNA24;Name=YALI0A00759g
Yali1A	Snowy89	gene	94733	97438	1.68	+	.	ID=SnowyOwl_gene31;Parent=YALI37;Alias=AugPool0022599;Name=SnowyOwl_000051;depth=696;locus=L000049;status=Matches RNA-Seq data
Yali1A	Snowy89	mRNA	94733	97438	1.68	+	.	ID=SnowyOwl_mRNA31;Parent=SnowyOwl_gene31;Name=SnowyOwl_000051
Yali1A	Snowy89	exon	94733	97438	1.68	+	0	Parent=SnowyOwl_mRNA31;Name=SnowyOwl_000051
Yali1A	Snowy89	CDS	94733	97438	.	+	0	ID=SnowyOwl_CDS31;Parent=SnowyOwl_mRNA31;Name=SnowyOwl_000051
###
Yali1A	AEGeAn::LocusPocus	locus	97796	98389	.	.	.	ID=YALI38;effective_length=594;iiLocus_exception=complex-overlap-3;iLocus_type=complex;Name=YALI38;gene=3;mRNA=3
Yali1A	RefSeq89	gene	97796	98389	2.96e+03	-	.	ID=RS_gene25;Parent=YALI38;Name=YALI0A00781g;Note=  similar to uniprot|Q04004 Saccharomyces cerevisiae YDR183w PLP1 Phosducin homologue likely to be involved in regulation of pheromone response
Yali1A	RefSeq89	mRNA	97796	98389	2.96e+03	-	.	ID=RS_mRNA25;Parent=RS_gene25;Name=YALI0A00781g
Yali1A	RefSeq89	exon	97796	98389	.	-	.	Parent=RS_mRNA25;Name=YALI0A00781g
Yali1A	RefSeq89	CDS	97796	98389	.	-	0	ID=RS_CDS25;Parent=RS_mRNA25;Name=YALI0A00781g
Yali1A	Snowy89	gene	97796	98389	3.99	-	.	ID=SnowyOwl_gene32;Parent=YALI38;Alias=rt_000015.2;Name=SnowyOwl_000052;depth=1201;locus=L000050;status=Matches RNA-Seq data
Yali1A	Snowy89	mRNA	97796	98389	3.99	-	.	ID=SnowyOwl_mRNA32;Parent=SnowyOwl_gene32;Name=SnowyOwl_000052
Yali1A	Snowy89	exon	97796	98389	3.99	-	0	Parent=SnowyOwl_mRNA32;Name=SnowyOwl_000052
Yali1A	Snowy89	CDS	97796	98389	.	-	0	ID=SnowyOwl_CDS32;Parent=SnowyOwl_mRNA32;Name=SnowyOwl_000052
Yali1A	YGAP89	gene	97796	98389	.	-	.	ID=YGAP_gene22;Parent=YALI38;Name=YGAP0A00310;Note=similar to Saccharomyces cerevisiae PLP1 (YDR183W)%3B ancestral locus Anc_8.385;inference=similar to DNA sequence:INSDC:YDR183W;locus_tag=YGAP_0A00310;product=hypothetical protein;transl_table=1;translation=length.197;pillar=P1016;route=simple
Yali1A	YGAP89	mRNA	97796	98389	.	-	.	ID=YGAP_mRNA22;Parent=YGAP_gene22;Name=YGAP0A00310
Yali1A	YGAP89	exon	97796	98389	.	-	.	Parent=YGAP_mRNA22;Name=YGAP0A00310
Yali1A	YGAP89	CDS	97796	98389	.	-	0	ID=YGAP_CDS22;Parent=YGAP_mRNA22;Name=YGAP0A00310
###
Yali1A	AEGeAn::LocusPocus	locus	99424	99483	.	.	.	ID=YALI39;Name=YALI39;gene=1;rRNA=1;effective_length=60;iLocus_type=niLocus
Yali1A	RefSeq89	gene	99424	99483	1	-	.	ID=YALI0A00792r;Parent=YALI39;Name=YALI0A00792r;Note=5S RNA remnant
Yali1A	RefSeq89	rRNA	99424	99483	1	-	.	ID=YALI0A00792r.r1;Parent=YALI0A00792r;Name=YALI0A00792r
###
Yali1A	AEGeAn::LocusPocus	locus	103012	106152	.	.	.	ID=YALI40;effective_length=3141;iiLocus_exception=complex-overlap-3;iLocus_type=complex;Name=YALI40;gene=3;mRNA=3
Yali1A	RefSeq89	gene	103012	106152	1.57e+04	-	.	ID=RS_gene26;Parent=YALI40;Name=YALI0A00803g;Note=  similar to uniprot|P39730 Saccharomyces cerevisiae YAL035w FUN12 general translation factor eIF2 homolog
Yali1A	RefSeq89	mRNA	103012	106152	1.57e+04	-	.	ID=RS_mRNA26;Parent=RS_gene26;Name=YALI0A00803g
Yali1A	RefSeq89	exon	103012	106152	.	-	.	Parent=RS_mRNA26;Name=YALI0A00803g
Yali1A	RefSeq89	CDS	103012	106152	.	-	0	ID=RS_CDS26;Parent=RS_mRNA26;Name=YALI0A00803g
Yali1A	Snowy89	gene	103012	106152	5.15	-	.	ID=SnowyOwl_gene33;Parent=YALI40;Alias=rt_000017.1;Name=SnowyOwl_000054;depth=3542;locus=L000052;status=Matches RNA-Seq data
Yali1A	Snowy89	mRNA	103012	106152	5.15	-	.	ID=SnowyOwl_mRNA33;Parent=SnowyOwl_gene33;Name=SnowyOwl_000054
Yali1A	Snowy89	exon	103012	106152	5.15	-	0	Parent=SnowyOwl_mRNA33;Name=SnowyOwl_000054
Yali1A	Snowy89	CDS	103012	106152	.	-	0	ID=SnowyOwl_CDS33;Parent=SnowyOwl_mRNA33;Name=SnowyOwl_000054
Yali1A	YGAP89	gene	103012	106152	.	-	.	ID=YGAP_gene23;Parent=YALI40;Name=YGAP0A00320;Note=similar to Saccharomyces cerevisiae FUN12 (YAL035W)%3B ancestral locus Anc_7.50;inference=similar to DNA sequence:INSDC:YAL035W;locus_tag=YGAP_0A00320;product=hypothetical protein;transl_table=1;translation=length.1046;pillar=P31;route=simple
Yali1A	YGAP89	mRNA	103012	106152	.	-	.	ID=YGAP_mRNA23;Parent=YGAP_gene23;Name=YGAP0A00320
Yali1A	YGAP89	exon	103012	106152	.	-	.	Parent=YGAP_mRNA23;Name=YGAP0A00320
Yali1A	YGAP89	CDS	103012	106152	.	-	0	ID=YGAP_CDS23;Parent=YGAP_mRNA23;Name=YGAP0A00320
###
Yali1A	AEGeAn::LocusPocus	locus	107431	108012	.	.	.	ID=YALI41;Name=YALI41;gene=1;mRNA=1;effective_length=582;iLocus_type=piLocus
Yali1A	Snowy89	gene	107431	108012	0	+	.	ID=SnowyOwl_gene34;Parent=YALI41;Alias=gm_003633;Name=SnowyOwl_000055;depth=18;locus=L000053;status=Fails to match RNA-Seq data
Yali1A	Snowy89	mRNA	107431	108012	0	+	.	ID=SnowyOwl_mRNA34;Parent=SnowyOwl_gene34;Name=SnowyOwl_000055
Yali1A	Snowy89	exon	107431	107497	0	+	.	ID=SnowyOwl_exon9;Parent=SnowyOwl_mRNA34;Name=SnowyOwl_000055;gene_id=3633_g;status=End mismatch;transcript_id=3633_t
Yali1A	Snowy89	CDS	107431	107497	.	+	0	ID=SnowyOwl_CDS34;Parent=SnowyOwl_mRNA34;Name=SnowyOwl_000055
Yali1A	Snowy89	exon	107545	107725	0	+	.	ID=SnowyOwl_exon9;Parent=SnowyOwl_mRNA34;Name=SnowyOwl_000055;gene_id=3633_g;status=End mismatch;transcript_id=3633_t
Yali1A	Snowy89	CDS	107545	107725	.	+	2	ID=SnowyOwl_CDS34;Parent=SnowyOwl_mRNA34;Name=SnowyOwl_000055
Yali1A	Snowy89	exon	107754	108012	0	+	.	ID=SnowyOwl_exon9;Parent=SnowyOwl_mRNA34;Name=SnowyOwl_000055;gene_id=3633_g;status=Start mismatch;transcript_id=3633_t
Yali1A	Snowy89	CDS	107754	108012	.	+	1	ID=SnowyOwl_CDS34;Parent=SnowyOwl_mRNA34;Name=SnowyOwl_000055
###
Yali1A	AEGeAn::LocusPocus	locus	109311	110715	.	.	.	ID=YALI42;effective_length=1405;iiLocus_exception=complex-overlap-3;iLocus_type=complex;Name=YALI42;gene=3;mRNA=3
Yali1A	Snowy89	gene	109311	110708	3.98	+	.	ID=SnowyOwl_gene35;Parent=YALI42;Alias=rt_000018.1;Name=SnowyOwl_000056;depth=224;locus=L000054;status=Matches RNA-Seq data
Yali1A	Snowy89	mRNA	109311	110708	3.98	+	.	ID=SnowyOwl_mRNA35;Parent=SnowyOwl_gene35;Name=SnowyOwl_000056
Yali1A	Snowy89	exon	109311	110708	3.98	+	0	Parent=SnowyOwl_mRNA35;Name=SnowyOwl_000056
Yali1A	Snowy89	CDS	109311	110708	.	+	0	ID=SnowyOwl_CDS35;Parent=SnowyOwl_mRNA35;Name=SnowyOwl_000056
Yali1A	YGAP89	gene	109311	110708	.	+	.	ID=YGAP_gene24;Parent=YALI42;Name=YGAP0A00330;locus_tag=YGAP_0A00330;product=hypothetical protein;transl_table=1;translation=length.465;pillar=P23265;route=GETORF
Yali1A	YGAP89	mRNA	109311	110708	.	+	.	ID=YGAP_mRNA24;Parent=YGAP_gene24;Name=YGAP0A00330
Yali1A	YGAP89	exon	109311	110708	.	+	.	Parent=YGAP_mRNA24;Name=YGAP0A00330
Yali1A	YGAP89	CDS	109311	110708	.	+	0	ID=YGAP_CDS24;Parent=YGAP_mRNA24;Name=YGAP0A00330
Yali1A	RefSeq89	gene	109311	110715	6.89e+03	+	.	ID=RS_gene27;Parent=YALI42;Name=YALI0A00825g;Note=  weakly similar to DEHA0E12342g Debaryomyces hansenii IPF 11939.1
Yali1A	RefSeq89	mRNA	109311	110715	6.89e+03	+	.	ID=RS_mRNA27;Parent=RS_gene27;Name=YALI0A00825g
Yali1A	RefSeq89	CDS	109311	110708	.	+	0	ID=RS_CDS27;Parent=RS_mRNA27;Name=YALI0A00825g
Yali1A	RefSeq89	exon	109311	110715	.	+	.	Parent=RS_mRNA27;Name=YALI0A00825g
###
Yali1A	AEGeAn::LocusPocus	locus	111249	112292	.	.	.	ID=YALI43;effective_length=1044;iiLocus_exception=complex-overlap-3;iLocus_type=complex;Name=YALI43;gene=3;mRNA=3
Yali1A	RefSeq89	gene	111249	112292	5.19e+03	-	.	ID=RS_gene28;Parent=YALI43;Name=YALI0A00847g;Note=  similar to uniprot|O59826 Schizosaccharomyces pombe Putative potassium channel subunit
Yali1A	RefSeq89	mRNA	111249	112292	5.19e+03	-	.	ID=RS_mRNA28;Parent=RS_gene28;Name=YALI0A00847g
Yali1A	RefSeq89	exon	111249	112292	.	-	.	Parent=RS_mRNA28;Name=YALI0A00847g
Yali1A	RefSeq89	CDS	111249	112292	.	-	0	ID=RS_CDS28;Parent=RS_mRNA28;Name=YALI0A00847g
Yali1A	Snowy89	gene	111249	112292	5.18	-	.	ID=SnowyOwl_gene36;Parent=YALI43;Alias=rt_000018.2;Name=SnowyOwl_000057;depth=4012;locus=L000055;status=Matches RNA-Seq data
Yali1A	Snowy89	mRNA	111249	112292	5.18	-	.	ID=SnowyOwl_mRNA36;Parent=SnowyOwl_gene36;Name=SnowyOwl_000057
Yali1A	Snowy89	exon	111249	112292	5.18	-	0	Parent=SnowyOwl_mRNA36;Name=SnowyOwl_000057
Yali1A	Snowy89	CDS	111249	112292	.	-	0	ID=SnowyOwl_CDS36;Parent=SnowyOwl_mRNA36;Name=SnowyOwl_000057
Yali1A	YGAP89	gene	111249	112292	.	-	.	ID=YGAP_gene25;Parent=YALI43;Name=YGAP0A00340;locus_tag=YGAP_0A00340;product=hypothetical protein;transl_table=1;translation=length.347;pillar=P23266;route=multi
Yali1A	YGAP89	mRNA	111249	112292	.	-	.	ID=YGAP_mRNA25;Parent=YGAP_gene25;Name=YGAP0A00340
Yali1A	YGAP89	exon	111249	112292	.	-	.	Parent=YGAP_mRNA25;Name=YGAP0A00340
Yali1A	YGAP89	CDS	111249	112292	.	-	0	ID=YGAP_CDS25;Parent=YGAP_mRNA25;Name=YGAP0A00340
###
Yali1A	AEGeAn::LocusPocus	locus	112835	114388	.	.	.	ID=YALI44;effective_length=1554;iiLocus_exception=complex-overlap-3;iLocus_type=complex;Name=YALI44;gene=3;mRNA=3
Yali1A	RefSeq89	gene	112835	114289	7.2e+03	-	.	ID=RS_gene29;Parent=YALI44;Name=YALI0A00869g;Note=  some similarities with uniprot|P53322 Saccharomyces cerevisiae YGR260w TNA1 similarity to allantoate transport protein
Yali1A	RefSeq89	mRNA	112835	114289	7.2e+03	-	.	ID=RS_mRNA29;Parent=RS_gene29;Name=YALI0A00869g
Yali1A	RefSeq89	exon	112835	114289	.	-	.	Parent=RS_mRNA29;Name=YALI0A00869g
Yali1A	RefSeq89	CDS	112835	114289	.	-	0	ID=RS_CDS29;Parent=RS_mRNA29;Name=YALI0A00869g
Yali1A	Snowy89	gene	112835	114388	1.67	-	.	ID=SnowyOwl_gene37;Parent=YALI44;Alias=AugPool0026662;Name=SnowyOwl_000058;depth=45;locus=L000056;status=Matches RNA-Seq data
Yali1A	Snowy89	mRNA	112835	114388	1.67	-	.	ID=SnowyOwl_mRNA37;Parent=SnowyOwl_gene37;Name=SnowyOwl_000058
Yali1A	Snowy89	exon	112835	114388	1.67	-	0	Parent=SnowyOwl_mRNA37;Name=SnowyOwl_000058
Yali1A	Snowy89	CDS	112835	114388	.	-	0	ID=SnowyOwl_CDS37;Parent=SnowyOwl_mRNA37;Name=SnowyOwl_000058
Yali1A	YGAP89	gene	112835	114388	.	-	.	ID=YGAP_gene26;Parent=YALI44;Name=YGAP0A00350;locus_tag=YGAP_0A00350;product=hypothetical protein;transl_table=1;translation=length.517;pillar=P23267;route=GETORF
Yali1A	YGAP89	mRNA	112835	114388	.	-	.	ID=YGAP_mRNA26;Parent=YGAP_gene26;Name=YGAP0A00350
Yali1A	YGAP89	exon	112835	114388	.	-	.	Parent=YGAP_mRNA26;Name=YGAP0A00350
Yali1A	YGAP89	CDS	112835	114388	.	-	0	ID=YGAP_CDS26;Parent=YGAP_mRNA26;Name=YGAP0A00350
###
Yali1A	AEGeAn::LocusPocus	locus	115941	117330	.	.	.	ID=YALI45;effective_length=1390;iiLocus_exception=complex-overlap-3;iLocus_type=complex;Name=YALI45;gene=3;mRNA=3
Yali1A	Snowy89	gene	115941	116963	5.65	-	.	ID=SnowyOwl_gene38;Parent=YALI45;Alias=rt_000018.4;Name=SnowyOwl_000059;depth=10217;locus=L000057;status=Matches RNA-Seq data
Yali1A	Snowy89	mRNA	115941	116963	5.65	-	.	ID=SnowyOwl_mRNA38;Parent=SnowyOwl_gene38;Name=SnowyOwl_000059
Yali1A	Snowy89	exon	115941	116963	5.65	-	0	Parent=SnowyOwl_mRNA38;Name=SnowyOwl_000059
Yali1A	Snowy89	CDS	115941	116963	.	-	0	ID=SnowyOwl_CDS38;Parent=SnowyOwl_mRNA38;Name=SnowyOwl_000059
Yali1A	YGAP89	gene	115941	117326	.	-	.	ID=YGAP_gene27;Parent=YALI45;Name=YGAP0A00360;locus_tag=YGAP_0A00360;product=hypothetical protein;transl_table=1;translation=length.461;pillar=P23268;route=multi
Yali1A	YGAP89	mRNA	115941	117326	.	-	.	ID=YGAP_mRNA27;Parent=YGAP_gene27;Name=YGAP0A00360
Yali1A	YGAP89	exon	115941	117326	.	-	.	Parent=YGAP_mRNA27;Name=YGAP0A00360
Yali1A	YGAP89	CDS	115941	117326	.	-	0	ID=YGAP_CDS27;Parent=YGAP_mRNA27;Name=YGAP0A00360
Yali1A	RefSeq89	gene	115941	117330	6.9e+03	-	.	ID=RS_gene30;Parent=YALI45;Name=YALI0A00891g;Note=  uniprot|Q96X25 Yarrowia lipolytica Serine/threonine phosphatase Pph21p (EC 3.1.3.16) (Serine/threonine protein phosphatase)
Yali1A	RefSeq89	mRNA	115941	117330	6.9e+03	-	.	ID=RS_mRNA30;Parent=RS_gene30;Name=YALI0A00891g
Yali1A	RefSeq89	CDS	115941	117326	.	-	0	ID=RS_CDS30;Parent=RS_mRNA30;Name=YALI0A00891g
Yali1A	RefSeq89	exon	115941	117330	.	-	.	Parent=RS_mRNA30;Name=YALI0A00891g
###
Yali1A	AEGeAn::LocusPocus	locus	119860	122118	.	.	.	ID=YALI46;effective_length=2259;iiLocus_exception=complex-overlap-3;iLocus_type=complex;Name=YALI46;gene=3;mRNA=3
Yali1A	RefSeq89	gene	119860	122118	1.12e+04	+	.	ID=RS_gene31;Parent=YALI46;Name=YALI0A00913g;Note=  weakly similar to uniprot|P40009 Saccharomyces cerevisiae YER005w YND1 Yeast Nucleoside Diphosphatase
Yali1A	RefSeq89	mRNA	119860	122118	1.12e+04	+	.	ID=RS_mRNA31;Parent=RS_gene31;Name=YALI0A00913g
Yali1A	RefSeq89	exon	119860	122118	.	+	.	Parent=RS_mRNA31;Name=YALI0A00913g
Yali1A	RefSeq89	CDS	119860	122118	.	+	0	ID=RS_CDS31;Parent=RS_mRNA31;Name=YALI0A00913g
Yali1A	Snowy89	gene	119860	122118	4.54	+	.	ID=SnowyOwl_gene39;Parent=YALI46;Alias=rt_000018.5;Name=SnowyOwl_000061;depth=1185;locus=L000059;status=Matches RNA-Seq data
Yali1A	Snowy89	mRNA	119860	122118	4.54	+	.	ID=SnowyOwl_mRNA39;Parent=SnowyOwl_gene39;Name=SnowyOwl_000061
Yali1A	Snowy89	exon	119860	122118	4.54	+	0	Parent=SnowyOwl_mRNA39;Name=SnowyOwl_000061
Yali1A	Snowy89	CDS	119860	122118	.	+	0	ID=SnowyOwl_CDS39;Parent=SnowyOwl_mRNA39;Name=SnowyOwl_000061
Yali1A	YGAP89	gene	119860	122118	.	+	.	ID=YGAP_gene28;Parent=YALI46;Name=YGAP0A00370;locus_tag=YGAP_0A00370;product=hypothetical protein;transl_table=1;translation=length.752;pillar=P23269;route=GETORF
Yali1A	YGAP89	mRNA	119860	122118	.	+	.	ID=YGAP_mRNA28;Parent=YGAP_gene28;Name=YGAP0A00370
Yali1A	YGAP89	exon	119860	122118	.	+	.	Parent=YGAP_mRNA28;Name=YGAP0A00370
Yali1A	YGAP89	CDS	119860	122118	.	+	0	ID=YGAP_CDS28;Parent=YGAP_mRNA28;Name=YGAP0A00370
###
Yali1A	AEGeAn::LocusPocus	locus	123044	123409	.	.	.	ID=YALI47;Name=YALI47;gene=1;mRNA=1;effective_length=366;iLocus_type=piLocus
Yali1A	Snowy89	gene	123044	123409	0	+	.	ID=SnowyOwl_gene40;Parent=YALI47;Alias=AugPool0040492;Name=SnowyOwl_000062;depth=82;locus=L000060;status=Fails to match RNA-Seq data
Yali1A	Snowy89	mRNA	123044	123409	0	+	.	ID=SnowyOwl_mRNA40;Parent=SnowyOwl_gene40;Name=SnowyOwl_000062
Yali1A	Snowy89	exon	123044	123051	0	+	0	ID=SnowyOwl_exon10;Parent=SnowyOwl_mRNA40;Name=SnowyOwl_000062;status=End mismatch
Yali1A	Snowy89	CDS	123044	123051	.	+	0	ID=SnowyOwl_CDS40;Parent=SnowyOwl_mRNA40;Name=SnowyOwl_000062
Yali1A	Snowy89	exon	123097	123409	0	+	1	ID=SnowyOwl_exon10;Parent=SnowyOwl_mRNA40;Name=SnowyOwl_000062;status=Start mismatch
Yali1A	Snowy89	CDS	123097	123409	.	+	1	ID=SnowyOwl_CDS40;Parent=SnowyOwl_mRNA40;Name=SnowyOwl_000062
###
Yali1A	AEGeAn::LocusPocus	locus	123501	124019	.	.	.	ID=YALI48;effective_length=519;iiLocus_exception=complex-overlap-2;iLocus_type=complex;Name=YALI48;gene=2;mRNA=2
Yali1A	Snowy89	gene	123501	124019	1	-	.	ID=SnowyOwl_gene41;Parent=YALI48;Alias=AugPool0031052;Name=SnowyOwl_000063;depth=103;locus=L000061;status=Matches RNA-Seq data
Yali1A	Snowy89	mRNA	123501	124019	1	-	.	ID=SnowyOwl_mRNA41;Parent=SnowyOwl_gene41;Name=SnowyOwl_000063
Yali1A	Snowy89	exon	123501	124019	1	-	0	Parent=SnowyOwl_mRNA41;Name=SnowyOwl_000063
Yali1A	Snowy89	CDS	123501	124019	.	-	0	ID=SnowyOwl_CDS41;Parent=SnowyOwl_mRNA41;Name=SnowyOwl_000063
Yali1A	RefSeq89	gene	123608	123925	0.832	-	.	ID=Recovered_gene2;Parent=YALI48;Name=YALI0A00935g;Note=no similarity
Yali1A	RefSeq89	mRNA	123608	123925	0.832	-	.	ID=Recovered_mRNA2;Parent=Recovered_gene2;Name=YALI0A00935g
Yali1A	RefSeq89	exon	123608	123925	0.832	-	.	Parent=Recovered_mRNA2;Name=YALI0A00935g
###
Yali1A	AEGeAn::LocusPocus	locus	124160	124479	.	.	.	ID=YALI49;Name=YALI49;gene=1;mRNA=1;effective_length=320;iLocus_type=piLocus
Yali1A	Snowy89	gene	124160	124479	0	+	.	ID=SnowyOwl_gene42;Parent=YALI49;Alias=AugPool0009237;Name=SnowyOwl_000064;depth=606;locus=L000062;status=Fails to match RNA-Seq data
Yali1A	Snowy89	mRNA	124160	124479	0	+	.	ID=SnowyOwl_mRNA42;Parent=SnowyOwl_gene42;Name=SnowyOwl_000064
Yali1A	Snowy89	exon	124160	124186	0	+	0	ID=SnowyOwl_exon11;Parent=SnowyOwl_mRNA42;Name=SnowyOwl_000064;status=End mismatch
Yali1A	Snowy89	CDS	124160	124186	.	+	0	ID=SnowyOwl_CDS42;Parent=SnowyOwl_mRNA42;Name=SnowyOwl_000064
Yali1A	Snowy89	exon	124303	124479	0	+	0	ID=SnowyOwl_exon11;Parent=SnowyOwl_mRNA42;Name=SnowyOwl_000064;status=Start mismatch
Yali1A	Snowy89	CDS	124303	124479	.	+	0	ID=SnowyOwl_CDS42;Parent=SnowyOwl_mRNA42;Name=SnowyOwl_000064
###
Yali1A	AEGeAn::LocusPocus	locus	124498	124950	.	.	.	ID=YALI50;effective_length=453;iiLocus_exception=complex-overlap-2;iLocus_type=complex;Name=YALI50;gene=2;mRNA=2
Yali1A	RefSeq89	gene	124498	124950	2.26e+03	-	.	ID=RS_gene32;Parent=YALI50;Name=YALI0A00957g;Note=  similar to Q8U8U2 Agrobacterium tumefaciens putative acetyl transferase
Yali1A	RefSeq89	mRNA	124498	124950	2.26e+03	-	.	ID=RS_mRNA32;Parent=RS_gene32;Name=YALI0A00957g
Yali1A	RefSeq89	exon	124498	124950	.	-	.	Parent=RS_mRNA32;Name=YALI0A00957g
Yali1A	RefSeq89	CDS	124498	124950	.	-	0	ID=RS_CDS32;Parent=RS_mRNA32;Name=YALI0A00957g
Yali1A	Snowy89	gene	124498	124950	3.99	-	.	ID=SnowyOwl_gene43;Parent=YALI50;Alias=rt_000018.6;Name=SnowyOwl_000065;depth=850;locus=L000063;status=Matches RNA-Seq data
Yali1A	Snowy89	mRNA	124498	124950	3.99	-	.	ID=SnowyOwl_mRNA43;Parent=SnowyOwl_gene43;Name=SnowyOwl_000065
Yali1A	Snowy89	exon	124498	124950	3.99	-	0	Parent=SnowyOwl_mRNA43;Name=SnowyOwl_000065
Yali1A	Snowy89	CDS	124498	124950	.	-	0	ID=SnowyOwl_CDS43;Parent=SnowyOwl_mRNA43;Name=SnowyOwl_000065
###
Yali1A	AEGeAn::LocusPocus	locus	125793	126158	.	.	.	ID=YALI51;Name=YALI51;gene=1;mRNA=1;effective_length=366;iLocus_type=piLocus
Yali1A	Snowy89	gene	125793	126158	0	-	.	ID=SnowyOwl_gene44;Parent=YALI51;Alias=AugPool0020778;Name=SnowyOwl_000067;depth=125;locus=L000065;status=Fails to match RNA-Seq data
Yali1A	Snowy89	mRNA	125793	126158	0	-	.	ID=SnowyOwl_mRNA44;Parent=SnowyOwl_gene44;Name=SnowyOwl_000067
Yali1A	Snowy89	exon	125793	126098	0	-	0	ID=SnowyOwl_exon12;Parent=SnowyOwl_mRNA44;Name=SnowyOwl_000067;status=End mismatch
Yali1A	Snowy89	CDS	125793	126098	.	-	0	ID=SnowyOwl_CDS44;Parent=SnowyOwl_mRNA44;Name=SnowyOwl_000067
Yali1A	Snowy89	exon	126153	126158	0	-	0	ID=SnowyOwl_exon12;Parent=SnowyOwl_mRNA44;Name=SnowyOwl_000067;status=Start mismatch
Yali1A	Snowy89	CDS	126153	126158	.	-	0	ID=SnowyOwl_CDS44;Parent=SnowyOwl_mRNA44;Name=SnowyOwl_000067
###
Yali1A	AEGeAn::LocusPocus	locus	126737	128185	.	.	.	ID=YALI52;effective_length=1449;iiLocus_exception=complex-overlap-3;iLocus_type=complex;Name=YALI52;gene=3;mRNA=3
Yali1A	RefSeq89	gene	126737	128185	7.24e+03	+	.	ID=RS_gene33;Parent=YALI52;Name=YALI0A00979g;Note=  similar to uniprot|P34240 Saccharomyces cerevisiae YKL175w ZRT3 vacuolar membrane protein involved in the regulation of zinc storage
Yali1A	RefSeq89	mRNA	126737	128185	7.24e+03	+	.	ID=RS_mRNA33;Parent=RS_gene33;Name=YALI0A00979g
Yali1A	RefSeq89	exon	126737	128185	.	+	.	Parent=RS_mRNA33;Name=YALI0A00979g
Yali1A	RefSeq89	CDS	126737	128185	.	+	0	ID=RS_CDS33;Parent=RS_mRNA33;Name=YALI0A00979g
Yali1A	Snowy89	gene	126737	128185	4.85	+	.	ID=SnowyOwl_gene45;Parent=YALI52;Alias=rt_000018.7;Name=SnowyOwl_000068;depth=3678;locus=L000066;status=Matches RNA-Seq data
Yali1A	Snowy89	mRNA	126737	128185	4.85	+	.	ID=SnowyOwl_mRNA45;Parent=SnowyOwl_gene45;Name=SnowyOwl_000068
Yali1A	Snowy89	exon	126737	128185	4.85	+	0	Parent=SnowyOwl_mRNA45;Name=SnowyOwl_000068
Yali1A	Snowy89	CDS	126737	128185	.	+	0	ID=SnowyOwl_CDS45;Parent=SnowyOwl_mRNA45;Name=SnowyOwl_000068
Yali1A	YGAP89	gene	126737	128185	.	+	.	ID=YGAP_gene29;Parent=YALI52;Name=YGAP0A00380;Note=similar to Saccharomyces cerevisiae ZRT3 (YKL175W)%3B ancestral locus Anc_1.172;inference=similar to DNA sequence:INSDC:YKL175W;locus_tag=YGAP_0A00380;product=hypothetical protein;transl_table=1;translation=length.482;pillar=P2977;route=simple
Yali1A	YGAP89	mRNA	126737	128185	.	+	.	ID=YGAP_mRNA29;Parent=YGAP_gene29;Name=YGAP0A00380
Yali1A	YGAP89	exon	126737	128185	.	+	.	Parent=YGAP_mRNA29;Name=YGAP0A00380
Yali1A	YGAP89	CDS	126737	128185	.	+	0	ID=YGAP_CDS29;Parent=YGAP_mRNA29;Name=YGAP0A00380
###
Yali1A	AEGeAn::LocusPocus	locus	129842	130924	.	.	.	ID=YALI53;effective_length=1083;iiLocus_exception=complex-overlap-3;iLocus_type=complex;Name=YALI53;gene=3;mRNA=3
Yali1A	RefSeq89	gene	129842	130924	5.41e+03	+	.	ID=RS_gene34;Parent=YALI53;Name=YALI0A01001g;Note=  weakly similar to uniprot|P32341 Saccharomyces cerevisiae YKL119c VPH2 H+-ATPase assembly protein
Yali1A	RefSeq89	mRNA	129842	130924	5.41e+03	+	.	ID=RS_mRNA34;Parent=RS_gene34;Name=YALI0A01001g
Yali1A	RefSeq89	exon	129842	130924	.	+	.	Parent=RS_mRNA34;Name=YALI0A01001g
Yali1A	RefSeq89	CDS	129842	130924	.	+	0	ID=RS_CDS34;Parent=RS_mRNA34;Name=YALI0A01001g
Yali1A	Snowy89	gene	129842	130924	4	+	.	ID=SnowyOwl_gene46;Parent=YALI53;Alias=rt_000018.8;Name=SnowyOwl_000069;depth=1445;locus=L000067;status=Matches RNA-Seq data
Yali1A	Snowy89	mRNA	129842	130924	4	+	.	ID=SnowyOwl_mRNA46;Parent=SnowyOwl_gene46;Name=SnowyOwl_000069
Yali1A	Snowy89	exon	129842	130924	4	+	0	Parent=SnowyOwl_mRNA46;Name=SnowyOwl_000069
Yali1A	Snowy89	CDS	129842	130924	.	+	0	ID=SnowyOwl_CDS46;Parent=SnowyOwl_mRNA46;Name=SnowyOwl_000069
Yali1A	YGAP89	gene	129842	130924	.	+	.	ID=YGAP_gene30;Parent=YALI53;Name=YGAP0A00390;Note=similar to Saccharomyces cerevisiae VPH2 (YKL119C)%3B ancestral locus Anc_2.453;inference=similar to DNA sequence:INSDC:YKL119C;locus_tag=YGAP_0A00390;product=hypothetical protein;transl_table=1;translation=length.360;pillar=P3022;route=simple
Yali1A	YGAP89	mRNA	129842	130924	.	+	.	ID=YGAP_mRNA30;Parent=YGAP_gene30;Name=YGAP0A00390
Yali1A	YGAP89	exon	129842	130924	.	+	.	Parent=YGAP_mRNA30;Name=YGAP0A00390
Yali1A	YGAP89	CDS	129842	130924	.	+	0	ID=YGAP_CDS30;Parent=YGAP_mRNA30;Name=YGAP0A00390
###
Yali1A	AEGeAn::LocusPocus	locus	139487	142723	.	.	.	ID=YALI54;effective_length=3237;iiLocus_exception=complex-overlap-3;iLocus_type=complex;Name=YALI54;gene=3;mRNA=3
Yali1A	RefSeq89	gene	139487	142723	1.62e+04	+	.	ID=RS_gene35;Parent=YALI54;Name=YALI0A01023g;Note=  similar to uniprot|Q12691 Saccharomyces cerevisiae YDR038c ENA5 P-type ATPase involved in Na+ efflux
Yali1A	RefSeq89	mRNA	139487	142723	1.62e+04	+	.	ID=RS_mRNA35;Parent=RS_gene35;Name=YALI0A01023g
Yali1A	RefSeq89	exon	139487	142723	.	+	.	Parent=RS_mRNA35;Name=YALI0A01023g
Yali1A	RefSeq89	CDS	139487	142723	.	+	0	ID=RS_CDS35;Parent=RS_mRNA35;Name=YALI0A01023g
Yali1A	Snowy89	gene	139487	142723	5.32	+	.	ID=SnowyOwl_gene47;Parent=YALI54;Alias=rt_000020.1;Name=SnowyOwl_000073;depth=457;locus=L000071;status=Matches RNA-Seq data
Yali1A	Snowy89	mRNA	139487	142723	5.32	+	.	ID=SnowyOwl_mRNA47;Parent=SnowyOwl_gene47;Name=SnowyOwl_000073
Yali1A	Snowy89	exon	139487	142723	5.32	+	0	Parent=SnowyOwl_mRNA47;Name=SnowyOwl_000073
Yali1A	Snowy89	CDS	139487	142723	.	+	0	ID=SnowyOwl_CDS47;Parent=SnowyOwl_mRNA47;Name=SnowyOwl_000073
Yali1A	YGAP89	gene	139487	142723	.	+	.	ID=YGAP_gene31;Parent=YALI54;Name=YGAP0A00400;locus_tag=YGAP_0A00400;product=hypothetical protein;transl_table=1;translation=length.1078;pillar=P23270;route=multi
Yali1A	YGAP89	mRNA	139487	142723	.	+	.	ID=YGAP_mRNA31;Parent=YGAP_gene31;Name=YGAP0A00400
Yali1A	YGAP89	exon	139487	142723	.	+	.	Parent=YGAP_mRNA31;Name=YGAP0A00400
Yali1A	YGAP89	CDS	139487	142723	.	+	0	ID=YGAP_CDS31;Parent=YGAP_mRNA31;Name=YGAP0A00400
###
Yali1A	AEGeAn::LocusPocus	locus	142751	143078	.	.	.	ID=YALI55;Name=YALI55;gene=1;mRNA=1;effective_length=328;iLocus_type=piLocus
Yali1A	Snowy89	gene	142751	143078	0	-	.	ID=SnowyOwl_gene48;Parent=YALI55;Alias=AugPool0044941;Name=SnowyOwl_000074;depth=60;locus=L000072;status=Fails to match RNA-Seq data
Yali1A	Snowy89	mRNA	142751	143078	0	-	.	ID=SnowyOwl_mRNA48;Parent=SnowyOwl_gene48;Name=SnowyOwl_000074
Yali1A	Snowy89	exon	142751	143018	0	-	1	ID=SnowyOwl_exon13;Parent=SnowyOwl_mRNA48;Name=SnowyOwl_000074;status=End mismatch
Yali1A	Snowy89	CDS	142751	143018	.	-	1	ID=SnowyOwl_CDS48;Parent=SnowyOwl_mRNA48;Name=SnowyOwl_000074
Yali1A	Snowy89	exon	143062	143078	0	-	0	ID=SnowyOwl_exon13;Parent=SnowyOwl_mRNA48;Name=SnowyOwl_000074;status=Start mismatch
Yali1A	Snowy89	CDS	143062	143078	.	-	0	ID=SnowyOwl_CDS48;Parent=SnowyOwl_mRNA48;Name=SnowyOwl_000074
###
Yali1A	AEGeAn::LocusPocus	locus	143264	143557	.	.	.	ID=YALI56;Name=YALI56;gene=1;mRNA=1;effective_length=294;iLocus_type=piLocus
Yali1A	Snowy89	gene	143264	143557	0	-	.	ID=SnowyOwl_gene49;Parent=YALI56;Alias=AugPool0014903;Name=SnowyOwl_000075;depth=59;locus=L000073;status=Fails to match RNA-Seq data
Yali1A	Snowy89	mRNA	143264	143557	0	-	.	ID=SnowyOwl_mRNA49;Parent=SnowyOwl_gene49;Name=SnowyOwl_000075
Yali1A	Snowy89	exon	143264	143492	0	-	1	ID=SnowyOwl_exon14;Parent=SnowyOwl_mRNA49;Name=SnowyOwl_000075;status=End mismatch
Yali1A	Snowy89	CDS	143264	143492	.	-	1	ID=SnowyOwl_CDS49;Parent=SnowyOwl_mRNA49;Name=SnowyOwl_000075
Yali1A	Snowy89	exon	143538	143557	0	-	0	ID=SnowyOwl_exon14;Parent=SnowyOwl_mRNA49;Name=SnowyOwl_000075;status=Start mismatch
Yali1A	Snowy89	CDS	143538	143557	.	-	0	ID=SnowyOwl_CDS49;Parent=SnowyOwl_mRNA49;Name=SnowyOwl_000075
###
Yali1A	AEGeAn::LocusPocus	locus	146821	147936	.	.	.	ID=YALI57;effective_length=1116;iiLocus_exception=complex-overlap-3;iLocus_type=complex;Name=YALI57;gene=3;mRNA=3
Yali1A	RefSeq89	gene	146821	147936	5.55e+03	+	.	ID=RS_gene36;Parent=YALI57;Name=YALI0A01045g;Note=  similar to uniprot|P36151 Saccharomyces cerevisiae YKR070w putative phosphatidyl synthase
Yali1A	RefSeq89	mRNA	146821	147936	5.55e+03	+	.	ID=RS_mRNA36;Parent=RS_gene36;Name=YALI0A01045g
Yali1A	RefSeq89	exon	146821	147936	.	+	.	Parent=RS_mRNA36;Name=YALI0A01045g
Yali1A	RefSeq89	CDS	146821	147936	.	+	0	ID=RS_CDS36;Parent=RS_mRNA36;Name=YALI0A01045g
Yali1A	Snowy89	gene	146821	147936	5.08	+	.	ID=SnowyOwl_gene50;Parent=YALI57;Alias=rt_000021.1;Name=SnowyOwl_000077;depth=2548;locus=L000075;status=Matches RNA-Seq data
Yali1A	Snowy89	mRNA	146821	147936	5.08	+	.	ID=SnowyOwl_mRNA50;Parent=SnowyOwl_gene50;Name=SnowyOwl_000077
Yali1A	Snowy89	exon	146821	147936	5.08	+	0	Parent=SnowyOwl_mRNA50;Name=SnowyOwl_000077
Yali1A	Snowy89	CDS	146821	147936	.	+	0	ID=SnowyOwl_CDS50;Parent=SnowyOwl_mRNA50;Name=SnowyOwl_000077
Yali1A	YGAP89	gene	146821	147936	.	+	.	ID=YGAP_gene32;Parent=YALI57;Name=YGAP0A00410;Note=similar to Saccharomyces cerevisiae YKR070W%3B ancestral locus Anc_5.652;inference=similar to DNA sequence:INSDC:YKR070W;locus_tag=YGAP_0A00410;product=hypothetical protein;transl_table=1;translation=length.371;pillar=P3173;route=simple
Yali1A	YGAP89	mRNA	146821	147936	.	+	.	ID=YGAP_mRNA32;Parent=YGAP_gene32;Name=YGAP0A00410
Yali1A	YGAP89	exon	146821	147936	.	+	.	Parent=YGAP_mRNA32;Name=YGAP0A00410
Yali1A	YGAP89	CDS	146821	147936	.	+	0	ID=YGAP_CDS32;Parent=YGAP_mRNA32;Name=YGAP0A00410
###
Yali1A	AEGeAn::LocusPocus	locus	150114	150575	.	.	.	ID=YALI58;effective_length=462;iiLocus_exception=complex-overlap-3;iLocus_type=complex;Name=YALI58;gene=3;mRNA=3
Yali1A	RefSeq89	gene	150114	150575	2.28e+03	-	.	ID=RS_gene37;Parent=YALI58;Name=YALI0A01067g;Note=  weakly similar to uniprot|Q08422 Saccharomyces cerevisiae Chromosome XV reading frame ORF YOR052C
Yali1A	RefSeq89	mRNA	150114	150575	2.28e+03	-	.	ID=RS_mRNA37;Parent=RS_gene37;Name=YALI0A01067g
Yali1A	RefSeq89	exon	150114	150575	.	-	.	Parent=RS_mRNA37;Name=YALI0A01067g
Yali1A	RefSeq89	CDS	150114	150575	.	-	0	ID=RS_CDS37;Parent=RS_mRNA37;Name=YALI0A01067g
Yali1A	Snowy89	gene	150114	150575	3.99	-	.	ID=SnowyOwl_gene51;Parent=YALI58;Alias=rt_000021.2;Name=SnowyOwl_000079;depth=11045;locus=L000077;status=Matches RNA-Seq data
Yali1A	Snowy89	mRNA	150114	150575	3.99	-	.	ID=SnowyOwl_mRNA51;Parent=SnowyOwl_gene51;Name=SnowyOwl_000079
Yali1A	Snowy89	exon	150114	150575	3.99	-	0	Parent=SnowyOwl_mRNA51;Name=SnowyOwl_000079
Yali1A	Snowy89	CDS	150114	150575	.	-	0	ID=SnowyOwl_CDS51;Parent=SnowyOwl_mRNA51;Name=SnowyOwl_000079
Yali1A	YGAP89	gene	150114	150575	.	-	.	ID=YGAP_gene33;Parent=YALI58;Name=YGAP0A00420;Note=similar to Saccharomyces cerevisiae YOR052C%3B ancestral locus Anc_5.653;inference=similar to DNA sequence:INSDC:YOR052C;locus_tag=YGAP_0A00420;product=hypothetical protein;transl_table=1;translation=length.153;pillar=P4507;route=simple
Yali1A	YGAP89	mRNA	150114	150575	.	-	.	ID=YGAP_mRNA33;Parent=YGAP_gene33;Name=YGAP0A00420
Yali1A	YGAP89	exon	150114	150575	.	-	.	Parent=YGAP_mRNA33;Name=YGAP0A00420
Yali1A	YGAP89	CDS	150114	150575	.	-	0	ID=YGAP_CDS33;Parent=YGAP_mRNA33;Name=YGAP0A00420
###
Yali1A	AEGeAn::LocusPocus	locus	153703	155594	.	.	.	ID=YALI59;effective_length=1892;iiLocus_exception=complex-overlap-4;iLocus_type=complex;Name=YALI59;gene=4;mRNA=4
Yali1A	Snowy89	gene	153703	155265	1.24	+	.	ID=SnowyOwl_gene52;Parent=YALI59;Alias=AugPool0037472;Name=SnowyOwl_000083;depth=1990;locus=L000081;status=Matches RNA-Seq data
Yali1A	Snowy89	mRNA	153703	155265	1.24	+	.	ID=SnowyOwl_mRNA52;Parent=SnowyOwl_gene52;Name=SnowyOwl_000083
Yali1A	Snowy89	exon	153703	155265	1.24	+	0	Parent=SnowyOwl_mRNA52;Name=SnowyOwl_000083
Yali1A	Snowy89	CDS	153703	155265	.	+	0	ID=SnowyOwl_CDS52;Parent=SnowyOwl_mRNA52;Name=SnowyOwl_000083
Yali1A	YGAP89	gene	153703	155265	.	+	.	ID=YGAP_gene34;Parent=YALI59;Name=YGAP0A00430;locus_tag=YGAP_0A00430;product=hypothetical protein;transl_table=1;translation=length.520;pillar=P23271;route=GETORF
Yali1A	YGAP89	mRNA	153703	155265	.	+	.	ID=YGAP_mRNA34;Parent=YGAP_gene34;Name=YGAP0A00430
Yali1A	YGAP89	exon	153703	155265	.	+	.	Parent=YGAP_mRNA34;Name=YGAP0A00430
Yali1A	YGAP89	CDS	153703	155265	.	+	0	ID=YGAP_CDS34;Parent=YGAP_mRNA34;Name=YGAP0A00430
Yali1A	RefSeq89	gene	153703	155594	9.26e+03	+	.	ID=RS_gene38;Parent=YALI59;Name=YALI0A01089g;Note=  similar to uniprot|Q6C3Z6 Yarrowia lipolytica YALI0E31031g
Yali1A	RefSeq89	mRNA	153703	155594	9.26e+03	+	.	ID=RS_mRNA38;Parent=RS_gene38;Name=YALI0A01089g
Yali1A	RefSeq89	CDS	153703	155265	.	+	0	ID=RS_CDS38;Parent=RS_mRNA38;Name=YALI0A01089g
Yali1A	RefSeq89	exon	153703	155594	.	+	.	Parent=RS_mRNA38;Name=YALI0A01089g
Yali1A	Snowy89	gene	155316	155594	1.33	+	.	ID=SnowyOwl_gene53;Parent=YALI59;Alias=AugPool0011745;Name=SnowyOwl_000084;depth=2162;locus=L000081;status=Matches RNA-Seq data
Yali1A	Snowy89	mRNA	155316	155594	1.33	+	.	ID=SnowyOwl_mRNA53;Parent=SnowyOwl_gene53;Name=SnowyOwl_000084
Yali1A	Snowy89	exon	155316	155594	1.33	+	0	Parent=SnowyOwl_mRNA53;Name=SnowyOwl_000084
Yali1A	Snowy89	CDS	155316	155594	.	+	0	ID=SnowyOwl_CDS53;Parent=SnowyOwl_mRNA53;Name=SnowyOwl_000084
###
Yali1A	AEGeAn::LocusPocus	locus	157177	157704	.	.	.	ID=YALI60;effective_length=528;iiLocus_exception=complex-overlap-3;iLocus_type=complex;Name=YALI60;gene=3;mRNA=3
Yali1A	RefSeq89	gene	157177	157704	2.62e+03	-	.	ID=RS_gene39;Parent=YALI60;Name=YALI0A01111g;Note=  similar to DEHA0D16709g Debaryomyces hansenii
Yali1A	RefSeq89	mRNA	157177	157704	2.62e+03	-	.	ID=RS_mRNA39;Parent=RS_gene39;Name=YALI0A01111g
Yali1A	RefSeq89	exon	157177	157704	.	-	.	Parent=RS_mRNA39;Name=YALI0A01111g
Yali1A	RefSeq89	CDS	157177	157704	.	-	0	ID=RS_CDS39;Parent=RS_mRNA39;Name=YALI0A01111g
Yali1A	Snowy89	gene	157177	157704	3.08	-	.	ID=SnowyOwl_gene54;Parent=YALI60;Alias=rt_000021.4;Name=SnowyOwl_000085;depth=1571;locus=L000082;status=Matches RNA-Seq data
Yali1A	Snowy89	mRNA	157177	157704	3.08	-	.	ID=SnowyOwl_mRNA54;Parent=SnowyOwl_gene54;Name=SnowyOwl_000085
Yali1A	Snowy89	exon	157177	157704	3.08	-	0	Parent=SnowyOwl_mRNA54;Name=SnowyOwl_000085
Yali1A	Snowy89	CDS	157177	157704	.	-	0	ID=SnowyOwl_CDS54;Parent=SnowyOwl_mRNA54;Name=SnowyOwl_000085
Yali1A	YGAP89	gene	157177	157704	.	-	.	ID=YGAP_gene35;Parent=YALI60;Name=YGAP0A00440;locus_tag=YGAP_0A00440;product=hypothetical protein;transl_table=1;translation=length.175;pillar=P26220;route=simple
Yali1A	YGAP89	mRNA	157177	157704	.	-	.	ID=YGAP_mRNA35;Parent=YGAP_gene35;Name=YGAP0A00440
Yali1A	YGAP89	exon	157177	157704	.	-	.	Parent=YGAP_mRNA35;Name=YGAP0A00440
Yali1A	YGAP89	CDS	157177	157704	.	-	0	ID=YGAP_CDS35;Parent=YGAP_mRNA35;Name=YGAP0A00440
###
Yali1A	AEGeAn::LocusPocus	locus	158564	160204	.	.	.	ID=YALI61;effective_length=1641;iiLocus_exception=complex-overlap-3;iLocus_type=complex;Name=YALI61;gene=3;mRNA=3
Yali1A	RefSeq89	gene	158564	160204	8.17e+03	-	.	ID=RS_gene40;Parent=YALI61;Name=YALI0A01133g;Note=  similar to uniprot|P36150 Saccharomyces cerevisiae YKR069w MET1 siroheme synthase
Yali1A	RefSeq89	mRNA	158564	160204	8.17e+03	-	.	ID=RS_mRNA40;Parent=RS_gene40;Name=YALI0A01133g
Yali1A	RefSeq89	exon	158564	160204	.	-	.	Parent=RS_mRNA40;Name=YALI0A01133g
Yali1A	RefSeq89	CDS	158564	160204	.	-	0	ID=RS_CDS40;Parent=RS_mRNA40;Name=YALI0A01133g
Yali1A	Snowy89	gene	158564	160204	5.23	-	.	ID=SnowyOwl_gene55;Parent=YALI61;Alias=rt_000021.5;Name=SnowyOwl_000086;depth=1069;locus=L000083;status=Matches RNA-Seq data
Yali1A	Snowy89	mRNA	158564	160204	5.23	-	.	ID=SnowyOwl_mRNA55;Parent=SnowyOwl_gene55;Name=SnowyOwl_000086
Yali1A	Snowy89	exon	158564	160204	5.23	-	0	Parent=SnowyOwl_mRNA55;Name=SnowyOwl_000086
Yali1A	Snowy89	CDS	158564	160204	.	-	0	ID=SnowyOwl_CDS55;Parent=SnowyOwl_mRNA55;Name=SnowyOwl_000086
Yali1A	YGAP89	gene	158564	160204	.	-	.	ID=YGAP_gene36;Parent=YALI61;Name=YGAP0A00450;Note=similar to Saccharomyces cerevisiae MET1 (YKR069W)%3B ancestral locus Anc_5.651;inference=similar to DNA sequence:INSDC:YKR069W;locus_tag=YGAP_0A00450;product=hypothetical protein;transl_table=1;translation=length.546;pillar=P3172;route=simple
Yali1A	YGAP89	mRNA	158564	160204	.	-	.	ID=YGAP_mRNA36;Parent=YGAP_gene36;Name=YGAP0A00450
Yali1A	YGAP89	exon	158564	160204	.	-	.	Parent=YGAP_mRNA36;Name=YGAP0A00450
Yali1A	YGAP89	CDS	158564	160204	.	-	0	ID=YGAP_CDS36;Parent=YGAP_mRNA36;Name=YGAP0A00450
###
Yali1A	AEGeAn::LocusPocus	locus	161872	162232	.	.	.	ID=YALI62;Name=YALI62;gene=1;mRNA=1;effective_length=361;iLocus_type=piLocus
Yali1A	Snowy89	gene	161872	162232	0	+	.	ID=SnowyOwl_gene56;Parent=YALI62;Alias=AugPool0010138;Name=SnowyOwl_000088;depth=192;locus=L000085;status=Fails to match RNA-Seq data
Yali1A	Snowy89	mRNA	161872	162232	0	+	.	ID=SnowyOwl_mRNA56;Parent=SnowyOwl_gene56;Name=SnowyOwl_000088
Yali1A	Snowy89	exon	161872	162042	0	+	0	ID=SnowyOwl_exon15;Parent=SnowyOwl_mRNA56;Name=SnowyOwl_000088;status=End mismatch
Yali1A	Snowy89	CDS	161872	162042	.	+	0	ID=SnowyOwl_CDS56;Parent=SnowyOwl_mRNA56;Name=SnowyOwl_000088
Yali1A	Snowy89	exon	162086	162232	0	+	0	ID=SnowyOwl_exon15;Parent=SnowyOwl_mRNA56;Name=SnowyOwl_000088;status=Start mismatch
Yali1A	Snowy89	CDS	162086	162232	.	+	0	ID=SnowyOwl_CDS56;Parent=SnowyOwl_mRNA56;Name=SnowyOwl_000088
###
Yali1A	AEGeAn::LocusPocus	locus	162845	164071	.	.	.	ID=YALI63;effective_length=1227;iiLocus_exception=complex-overlap-3;iLocus_type=complex;Name=YALI63;gene=3;mRNA=3
Yali1A	RefSeq89	gene	162845	164071	6.08e+03	+	.	ID=RS_gene41;Parent=YALI63;Name=YALI0A01155g;Note=  weakly similar to uniprot|Q89ET9 Bradyrhizobium japonicum Blr6983 protein
Yali1A	RefSeq89	mRNA	162845	164071	6.08e+03	+	.	ID=RS_mRNA41;Parent=RS_gene41;Name=YALI0A01155g
Yali1A	RefSeq89	exon	162845	164071	.	+	.	Parent=RS_mRNA41;Name=YALI0A01155g
Yali1A	RefSeq89	CDS	162845	164071	.	+	0	ID=RS_CDS41;Parent=RS_mRNA41;Name=YALI0A01155g
Yali1A	Snowy89	gene	162845	164071	5.28	+	.	ID=SnowyOwl_gene57;Parent=YALI63;Alias=rt_000021.6;Name=SnowyOwl_000090;depth=1385;locus=L000087;status=Matches RNA-Seq data
Yali1A	Snowy89	mRNA	162845	164071	5.28	+	.	ID=SnowyOwl_mRNA57;Parent=SnowyOwl_gene57;Name=SnowyOwl_000090
Yali1A	Snowy89	exon	162845	164071	5.28	+	0	Parent=SnowyOwl_mRNA57;Name=SnowyOwl_000090
Yali1A	Snowy89	CDS	162845	164071	.	+	0	ID=SnowyOwl_CDS57;Parent=SnowyOwl_mRNA57;Name=SnowyOwl_000090
Yali1A	YGAP89	gene	162845	164071	.	+	.	ID=YGAP_gene37;Parent=YALI63;Name=YGAP0A00460;locus_tag=YGAP_0A00460;product=hypothetical protein;transl_table=1;translation=length.408;pillar=P26248;route=simple;tag=Man
Yali1A	YGAP89	mRNA	162845	164071	.	+	.	ID=YGAP_mRNA37;Parent=YGAP_gene37;Name=YGAP0A00460
Yali1A	YGAP89	exon	162845	164071	.	+	.	Parent=YGAP_mRNA37;Name=YGAP0A00460
Yali1A	YGAP89	CDS	162845	164071	.	+	0	ID=YGAP_CDS37;Parent=YGAP_mRNA37;Name=YGAP0A00460
###
Yali1A	AEGeAn::LocusPocus	locus	164208	164304	.	.	.	ID=YALI64;effective_length=97;iLocus_type=niLocus;Name=YALI64;gene=2;tRNA=2
Yali1A	RefSeq89	gene	164208	164304	0	+	.	ID=YALI0A01177r;Parent=YALI64;Name=YALI0A01177r;Note=tRNA Leu (CAG)
Yali1A	RefSeq89	tRNA	164208	164304	0	+	.	ID=YALI0A01177r.r1;Parent=YALI0A01177r;Name=YALI0A01177r
Yali1A	YGAP89	gene	164208	164304	.	+	1	ID=YALI0Atrna1L;Parent=YALI64;Alias=YALI0Atrna1L;Name=YALI0Atrna1L;Note=codon recognized: CUG;locus_tag=YALI0Atrna1L;product=tRNA-Leu
Yali1A	YGAP89	tRNA	164208	164304	.	+	1	ID=YALI0Atrna1L.t1;Parent=YALI0Atrna1L;Alias=YALI0Atrna1L;Name=YALI0Atrna1L;Note=codon recognized: CUG;locus_tag=YALI0Atrna1L;product=tRNA-Leu
###
Yali1A	AEGeAn::LocusPocus	locus	165312	165411	.	.	.	ID=YALI65;effective_length=100;iLocus_type=niLocus;Name=YALI65;gene=2;tRNA=2
Yali1A	RefSeq89	gene	165312	165411	1	-	.	ID=YALI0A01221r;Parent=YALI65;Name=YALI0A01221r;Note=tRNA Leu (AAG)
Yali1A	RefSeq89	tRNA	165312	165411	1	-	.	ID=YALI0A01221r.r1;Parent=YALI0A01221r;Name=YALI0A01221r
Yali1A	YGAP89	gene	165312	165411	.	-	1	ID=YALI0Atrna2L;Parent=YALI65;Alias=YALI0Atrna2L;Name=YALI0Atrna2L;Note=codon recognized: CUU;locus_tag=YALI0Atrna2L;product=tRNA-Leu
Yali1A	YGAP89	tRNA	165312	165411	.	-	1	ID=YALI0Atrna2L.t1;Parent=YALI0Atrna2L;Alias=YALI0Atrna2L;Name=YALI0Atrna2L;Note=codon recognized: CUU;locus_tag=YALI0Atrna2L;product=tRNA-Leu
###
Yali1A	AEGeAn::LocusPocus	locus	167039	168535	.	.	.	ID=YALI66;effective_length=1497;iiLocus_exception=complex-overlap-3;iLocus_type=complex;Name=YALI66;gene=3;mRNA=3
Yali1A	RefSeq89	gene	167039	168535	7.41e+03	+	.	ID=RS_gene42;Parent=YALI66;Name=YALI0A01265g;Note=  weakly similar to KLLA0B07887g Kluyveromyces lactis IPF 7358.1
Yali1A	RefSeq89	mRNA	167039	168535	7.41e+03	+	.	ID=RS_mRNA42;Parent=RS_gene42;Name=YALI0A01265g
Yali1A	RefSeq89	exon	167039	168535	.	+	.	Parent=RS_mRNA42;Name=YALI0A01265g
Yali1A	RefSeq89	CDS	167039	168535	.	+	0	ID=RS_CDS42;Parent=RS_mRNA42;Name=YALI0A01265g
Yali1A	Snowy89	gene	167039	168535	2.18	+	.	ID=SnowyOwl_gene58;Parent=YALI66;Alias=gm_003649;Name=SnowyOwl_000091;depth=1;locus=L000088;status=Low expression
Yali1A	Snowy89	mRNA	167039	168535	2.18	+	.	ID=SnowyOwl_mRNA58;Parent=SnowyOwl_gene58;Name=SnowyOwl_000091
Yali1A	Snowy89	exon	167039	168535	3.63	+	.	Parent=SnowyOwl_mRNA58;Name=SnowyOwl_000091;gene_id=3649_g;transcript_id=3649_t
Yali1A	Snowy89	CDS	167039	168535	.	+	0	ID=SnowyOwl_CDS58;Parent=SnowyOwl_mRNA58;Name=SnowyOwl_000091
Yali1A	YGAP89	gene	167039	168535	.	+	.	ID=YGAP_gene38;Parent=YALI66;Name=YGAP0A00470;locus_tag=YGAP_0A00470;product=hypothetical protein;transl_table=1;translation=length.498;pillar=P23272;route=GETORF
Yali1A	YGAP89	mRNA	167039	168535	.	+	.	ID=YGAP_mRNA38;Parent=YGAP_gene38;Name=YGAP0A00470
Yali1A	YGAP89	exon	167039	168535	.	+	.	Parent=YGAP_mRNA38;Name=YGAP0A00470
Yali1A	YGAP89	CDS	167039	168535	.	+	0	ID=YGAP_CDS38;Parent=YGAP_mRNA38;Name=YGAP0A00470
###
Yali1A	AEGeAn::LocusPocus	locus	168998	169096	.	.	.	ID=YALI67;effective_length=99;iLocus_type=niLocus;Name=YALI67;gene=2;tRNA=2
Yali1A	RefSeq89	gene	168998	169096	1	+	.	ID=YALI0A01287r;Parent=YALI67;Name=YALI0A01287r;Note=tRNA Leu (AAG)
Yali1A	RefSeq89	tRNA	168998	169096	1	+	.	ID=YALI0A01287r.r1;Parent=YALI0A01287r;Name=YALI0A01287r
Yali1A	YGAP89	gene	168998	169096	.	+	1	ID=YALI0Atrna3L;Parent=YALI67;Alias=YALI0Atrna3L;Name=YALI0Atrna3L;Note=codon recognized: CUU;locus_tag=YALI0Atrna3L;product=tRNA-Leu
Yali1A	YGAP89	tRNA	168998	169096	.	+	1	ID=YALI0Atrna3L.t1;Parent=YALI0Atrna3L;Alias=YALI0Atrna3L;Name=YALI0Atrna3L;Note=codon recognized: CUU;locus_tag=YALI0Atrna3L;product=tRNA-Leu
###
Yali1A	AEGeAn::LocusPocus	locus	170585	171778	.	.	.	ID=YALI68;effective_length=1194;iiLocus_exception=complex-overlap-3;iLocus_type=complex;Name=YALI68;gene=3;mRNA=3
Yali1A	RefSeq89	gene	170585	171778	5.96e+03	-	.	ID=RS_gene43;Parent=YALI68;Name=YALI0A01331g;Note=  similar to uniprot|P39984 Saccharomyces cerevisiae YEL056w HAT2
Yali1A	RefSeq89	mRNA	170585	171778	5.96e+03	-	.	ID=RS_mRNA43;Parent=RS_gene43;Name=YALI0A01331g
Yali1A	RefSeq89	exon	170585	171778	.	-	.	Parent=RS_mRNA43;Name=YALI0A01331g
Yali1A	RefSeq89	CDS	170585	171778	.	-	0	ID=RS_CDS43;Parent=RS_mRNA43;Name=YALI0A01331g
Yali1A	Snowy89	gene	170585	171778	4.89	-	.	ID=SnowyOwl_gene59;Parent=YALI68;Alias=rt_000025.1;Name=SnowyOwl_000092;depth=785;locus=L000089;status=Matches RNA-Seq data
Yali1A	Snowy89	mRNA	170585	171778	4.89	-	.	ID=SnowyOwl_mRNA59;Parent=SnowyOwl_gene59;Name=SnowyOwl_000092
Yali1A	Snowy89	exon	170585	171778	4.89	-	0	Parent=SnowyOwl_mRNA59;Name=SnowyOwl_000092
Yali1A	Snowy89	CDS	170585	171778	.	-	0	ID=SnowyOwl_CDS59;Parent=SnowyOwl_mRNA59;Name=SnowyOwl_000092
Yali1A	YGAP89	gene	170585	171778	.	-	.	ID=YGAP_gene39;Parent=YALI68;Name=YGAP0A00480;locus_tag=YGAP_0A00480;product=hypothetical protein;transl_table=1;translation=length.397;pillar=P23273;route=multi
Yali1A	YGAP89	mRNA	170585	171778	.	-	.	ID=YGAP_mRNA39;Parent=YGAP_gene39;Name=YGAP0A00480
Yali1A	YGAP89	exon	170585	171778	.	-	.	Parent=YGAP_mRNA39;Name=YGAP0A00480
Yali1A	YGAP89	CDS	170585	171778	.	-	0	ID=YGAP_CDS39;Parent=YGAP_mRNA39;Name=YGAP0A00480
###
Yali1A	AEGeAn::LocusPocus	locus	173068	173387	.	.	.	ID=YALI69;Name=YALI69;gene=1;mRNA=1;effective_length=320;iLocus_type=piLocus
Yali1A	Snowy89	gene	173068	173387	0	-	.	ID=SnowyOwl_gene60;Parent=YALI69;Alias=AugPool0026685;Name=SnowyOwl_000094;depth=80;locus=L000091;status=Fails to match RNA-Seq data
Yali1A	Snowy89	mRNA	173068	173387	0	-	.	ID=SnowyOwl_mRNA60;Parent=SnowyOwl_gene60;Name=SnowyOwl_000094
Yali1A	Snowy89	exon	173068	173281	0	-	1	ID=SnowyOwl_exon16;Parent=SnowyOwl_mRNA60;Name=SnowyOwl_000094;status=End mismatch
Yali1A	Snowy89	CDS	173068	173281	.	-	1	ID=SnowyOwl_CDS60;Parent=SnowyOwl_mRNA60;Name=SnowyOwl_000094
Yali1A	Snowy89	exon	173329	173387	0	-	0	ID=SnowyOwl_exon16;Parent=SnowyOwl_mRNA60;Name=SnowyOwl_000094;status=Start mismatch
Yali1A	Snowy89	CDS	173329	173387	.	-	0	ID=SnowyOwl_CDS60;Parent=SnowyOwl_mRNA60;Name=SnowyOwl_000094
###
Yali1A	AEGeAn::LocusPocus	locus	173432	173784	.	.	.	ID=YALI70;Name=YALI70;gene=1;mRNA=1;effective_length=353;iLocus_type=piLocus
Yali1A	Snowy89	gene	173432	173784	0	-	.	ID=SnowyOwl_gene61;Parent=YALI70;Alias=AugPool0034235;Name=SnowyOwl_000095;depth=77;locus=L000092;status=Fails to match RNA-Seq data
Yali1A	Snowy89	mRNA	173432	173784	0	-	.	ID=SnowyOwl_mRNA61;Parent=SnowyOwl_gene61;Name=SnowyOwl_000095
Yali1A	Snowy89	exon	173432	173653	0	-	0	ID=SnowyOwl_exon17;Parent=SnowyOwl_mRNA61;Name=SnowyOwl_000095;status=End mismatch
Yali1A	Snowy89	CDS	173432	173653	.	-	0	ID=SnowyOwl_CDS61;Parent=SnowyOwl_mRNA61;Name=SnowyOwl_000095
Yali1A	Snowy89	exon	173698	173784	0	-	0	ID=SnowyOwl_exon17;Parent=SnowyOwl_mRNA61;Name=SnowyOwl_000095;status=Start mismatch
Yali1A	Snowy89	CDS	173698	173784	.	-	0	ID=SnowyOwl_CDS61;Parent=SnowyOwl_mRNA61;Name=SnowyOwl_000095
###
Yali1A	AEGeAn::LocusPocus	locus	174384	176618	.	.	.	ID=YALI71;effective_length=2235;iiLocus_exception=complex-overlap-3;iLocus_type=complex;Name=YALI71;gene=3;mRNA=3
Yali1A	RefSeq89	gene	174384	176618	1.11e+04	-	.	ID=RS_gene44;Parent=YALI71;Name=YALI0A01353g;Note=  similar to uniprot|P29496 Saccharomyces cerevisiae YLR274w CDC46 cell division control protein
Yali1A	RefSeq89	mRNA	174384	176618	1.11e+04	-	.	ID=RS_mRNA44;Parent=RS_gene44;Name=YALI0A01353g
Yali1A	RefSeq89	exon	174384	176618	.	-	.	Parent=RS_mRNA44;Name=YALI0A01353g
Yali1A	RefSeq89	CDS	174384	176618	.	-	0	ID=RS_CDS44;Parent=RS_mRNA44;Name=YALI0A01353g
Yali1A	Snowy89	gene	174384	176618	5.33	-	.	ID=SnowyOwl_gene62;Parent=YALI71;Alias=rt_000026.1;Name=SnowyOwl_000096;depth=281;locus=L000093;status=Matches RNA-Seq data
Yali1A	Snowy89	mRNA	174384	176618	5.33	-	.	ID=SnowyOwl_mRNA62;Parent=SnowyOwl_gene62;Name=SnowyOwl_000096
Yali1A	Snowy89	exon	174384	176618	5.33	-	0	Parent=SnowyOwl_mRNA62;Name=SnowyOwl_000096
Yali1A	Snowy89	CDS	174384	176618	.	-	0	ID=SnowyOwl_CDS62;Parent=SnowyOwl_mRNA62;Name=SnowyOwl_000096
Yali1A	YGAP89	gene	174384	176618	.	-	.	ID=YGAP_gene40;Parent=YALI71;Name=YGAP0A00490;Note=similar to Saccharomyces cerevisiae CDC46 (YLR274W)%3B ancestral locus Anc_6.71;inference=similar to DNA sequence:INSDC:YLR274W;locus_tag=YGAP_0A00490;product=hypothetical protein;transl_table=1;translation=length.744;pillar=P3474;route=simple
Yali1A	YGAP89	mRNA	174384	176618	.	-	.	ID=YGAP_mRNA40;Parent=YGAP_gene40;Name=YGAP0A00490
Yali1A	YGAP89	exon	174384	176618	.	-	.	Parent=YGAP_mRNA40;Name=YGAP0A00490
Yali1A	YGAP89	CDS	174384	176618	.	-	0	ID=YGAP_CDS40;Parent=YGAP_mRNA40;Name=YGAP0A00490
###
Yali1A	AEGeAn::LocusPocus	locus	177105	178281	.	.	.	ID=YALI72;effective_length=1177;iiLocus_exception=complex-overlap-3;iLocus_type=complex;Name=YALI72;gene=3;mRNA=3
Yali1A	RefSeq89	gene	177105	178281	3.98e+03	-	.	ID=RS_gene45;Parent=YALI72;Name=YALI0A01375g;Note=  similar to uniprot|P32447 Saccharomyces cerevisiae YJL115w ASF1 anti-silencing protein
Yali1A	RefSeq89	mRNA	177105	178281	3.98e+03	-	.	ID=RS_mRNA45;Parent=RS_gene45;Name=YALI0A01375g
Yali1A	RefSeq89	exon	177105	177793	.	-	.	Parent=RS_mRNA45;Name=YALI0A01375g
Yali1A	RefSeq89	CDS	177105	177793	.	-	2	ID=RS_CDS45;Parent=RS_mRNA45;Name=YALI0A01375g
Yali1A	RefSeq89	exon	178173	178281	.	-	.	Parent=RS_mRNA45;Name=YALI0A01375g
Yali1A	RefSeq89	CDS	178173	178281	.	-	0	ID=RS_CDS45;Parent=RS_mRNA45;Name=YALI0A01375g
Yali1A	Snowy89	gene	177105	178281	21.1	-	.	ID=SnowyOwl_gene63;Parent=YALI72;Alias=rt_000026.2;Name=SnowyOwl_000097;depth=1008;locus=L000094;status=Matches RNA-Seq data
Yali1A	Snowy89	mRNA	177105	178281	21.1	-	.	ID=SnowyOwl_mRNA63;Parent=SnowyOwl_gene63;Name=SnowyOwl_000097
Yali1A	Snowy89	exon	177105	177793	8.81	-	2	ID=SnowyOwl_exon18;Parent=SnowyOwl_mRNA63;Name=SnowyOwl_000097
Yali1A	Snowy89	CDS	177105	177793	.	-	2	ID=SnowyOwl_CDS63;Parent=SnowyOwl_mRNA63;Name=SnowyOwl_000097
Yali1A	Snowy89	exon	178173	178281	6.99	-	0	ID=SnowyOwl_exon18;Parent=SnowyOwl_mRNA63;Name=SnowyOwl_000097
Yali1A	Snowy89	CDS	178173	178281	.	-	0	ID=SnowyOwl_CDS63;Parent=SnowyOwl_mRNA63;Name=SnowyOwl_000097
Yali1A	YGAP89	gene	177105	178281	.	-	.	ID=YGAP_gene41;Parent=YALI72;Name=YGAP0A00500;Note=similar to Saccharomyces cerevisiae ASF1 (YJL115W)%3B ancestral locus Anc_1.242;inference=similar to DNA sequence:INSDC:YJL115W;locus_tag=YGAP_0A00500;product=hypothetical protein;transl_table=1;translation=length.392;pillar=P2706;route=simple;tag=Fra
Yali1A	YGAP89	mRNA	177105	178281	.	-	.	ID=YGAP_mRNA41;Parent=YGAP_gene41;Name=YGAP0A00500
Yali1A	YGAP89	exon	177105	178281	.	-	.	Parent=YGAP_mRNA41;Name=YGAP0A00500
Yali1A	YGAP89	CDS	177653	177922	.	-	0	ID=YGAP_CDS41;Parent=YGAP_mRNA41;Name=YGAP0A00500
###
Yali1A	AEGeAn::LocusPocus	locus	178588	178631	.	.	.	ID=YALI73;Name=YALI73;gene=1;ncRNA=1;effective_length=44;iLocus_type=niLocus
Yali1A	RefSeq89	gene	178588	178631	1	-	.	ID=YALI0A01389r;Parent=YALI73;Name=YALI0A01389r;Note=RPR1 (RNase P RNA) noncoding RNA scR1 domain IV
Yali1A	RefSeq89	ncRNA	178588	178631	1	-	.	ID=YALI0A01389r.r1;Parent=YALI0A01389r;Name=YALI0A01389r
###
Yali1A	AEGeAn::LocusPocus	locus	179495	182445	.	.	.	ID=YALI74;effective_length=2951;iiLocus_exception=complex-overlap-3;iLocus_type=complex;Name=YALI74;gene=3;mRNA=3
Yali1A	YGAP89	gene	179495	182299	.	+	.	ID=YGAP_gene42;Parent=YALI74;Name=YGAP0A00510;locus_tag=YGAP_0A00510;product=hypothetical protein;transl_table=1;translation=length.934;pillar=P23274;route=GETORF
Yali1A	YGAP89	mRNA	179495	182299	.	+	.	ID=YGAP_mRNA42;Parent=YGAP_gene42;Name=YGAP0A00510
Yali1A	YGAP89	exon	179495	182299	.	+	.	Parent=YGAP_mRNA42;Name=YGAP0A00510
Yali1A	YGAP89	CDS	179495	182299	.	+	0	ID=YGAP_CDS42;Parent=YGAP_mRNA42;Name=YGAP0A00510
Yali1A	RefSeq89	gene	179495	182445	1.4e+04	+	.	ID=RS_gene46;Parent=YALI74;Name=YALI0A01397g;Note=  weakly similar to uniprot|Q9V3C5 Drosophila melanogaster BCDNA:GH03694 protein
Yali1A	RefSeq89	mRNA	179495	182445	1.4e+04	+	.	ID=RS_mRNA46;Parent=RS_gene46;Name=YALI0A01397g
Yali1A	RefSeq89	exon	179495	182267	.	+	.	Parent=RS_mRNA46;Name=YALI0A01397g
Yali1A	RefSeq89	CDS	179495	182267	.	+	0	ID=RS_CDS46;Parent=RS_mRNA46;Name=YALI0A01397g
Yali1A	RefSeq89	exon	182399	182445	.	+	.	Parent=RS_mRNA46;Name=YALI0A01397g
Yali1A	RefSeq89	CDS	182399	182445	.	+	2	ID=RS_CDS46;Parent=RS_mRNA46;Name=YALI0A01397g
Yali1A	Snowy89	gene	179495	182445	16.4	+	.	ID=SnowyOwl_gene64;Parent=YALI74;Alias=rt_000027.1;Name=SnowyOwl_000098;depth=546;locus=L000095;status=Matches RNA-Seq data
Yali1A	Snowy89	mRNA	179495	182445	16.4	+	.	ID=SnowyOwl_mRNA64;Parent=SnowyOwl_gene64;Name=SnowyOwl_000098
Yali1A	Snowy89	exon	179495	182267	5.88	+	0	ID=SnowyOwl_exon19;Parent=SnowyOwl_mRNA64;Name=SnowyOwl_000098
Yali1A	Snowy89	CDS	179495	182267	.	+	0	ID=SnowyOwl_CDS64;Parent=SnowyOwl_mRNA64;Name=SnowyOwl_000098
Yali1A	Snowy89	exon	182399	182445	5.58	+	2	ID=SnowyOwl_exon19;Parent=SnowyOwl_mRNA64;Name=SnowyOwl_000098
Yali1A	Snowy89	CDS	182399	182445	.	+	2	ID=SnowyOwl_CDS64;Parent=SnowyOwl_mRNA64;Name=SnowyOwl_000098
###
Yali1A	AEGeAn::LocusPocus	locus	182474	183774	.	.	.	ID=YALI75;effective_length=1301;iiLocus_exception=complex-overlap-2;iLocus_type=complex;Name=YALI75;gene=2;mRNA=2
Yali1A	Snowy89	gene	182474	183774	12.6	-	.	ID=SnowyOwl_gene65;Parent=YALI75;Alias=rt_000027.2;Name=SnowyOwl_000099;depth=7949;locus=L000096;status=Matches RNA-Seq data
Yali1A	Snowy89	mRNA	182474	183774	12.6	-	.	ID=SnowyOwl_mRNA65;Parent=SnowyOwl_gene65;Name=SnowyOwl_000099
Yali1A	Snowy89	exon	182474	182485	5.02	-	0	ID=SnowyOwl_exon20;Parent=SnowyOwl_mRNA65;Name=SnowyOwl_000099
Yali1A	Snowy89	CDS	182474	182485	.	-	0	ID=SnowyOwl_CDS65;Parent=SnowyOwl_mRNA65;Name=SnowyOwl_000099
Yali1A	Snowy89	exon	183412	183774	5.01	-	0	ID=SnowyOwl_exon20;Parent=SnowyOwl_mRNA65;Name=SnowyOwl_000099
Yali1A	Snowy89	CDS	183412	183774	.	-	0	ID=SnowyOwl_CDS65;Parent=SnowyOwl_mRNA65;Name=SnowyOwl_000099
Yali1A	RefSeq89	gene	183412	183774	1.82e+03	-	.	ID=RS_gene47;Parent=YALI75;Name=YALI0A01419g;Note=  uniprot|Q6CI60 Yarrowia lipolytica YALI0A01419g NADH- ubiquinone oxidoreductase 21.3 kDa accessory subunit
Yali1A	RefSeq89	mRNA	183412	183774	1.82e+03	-	.	ID=RS_mRNA47;Parent=RS_gene47;Name=YALI0A01419g
Yali1A	RefSeq89	exon	183412	183774	.	-	.	Parent=RS_mRNA47;Name=YALI0A01419g
###
Yali1A	AEGeAn::LocusPocus	locus	184288	185352	.	.	.	ID=YALI76;effective_length=1065;iiLocus_exception=complex-overlap-2;iLocus_type=complex;Name=YALI76;gene=2;mRNA=2
Yali1A	RefSeq89	gene	184288	185352	5.31e+03	+	.	ID=RS_gene48;Parent=YALI76;Name=YALI0A01441g;Note=  weakly similar to uniprot|Q16764 Homo sapiens Epoxide hydrolase (EC 3.3.2.3)
Yali1A	RefSeq89	mRNA	184288	185352	5.31e+03	+	.	ID=RS_mRNA48;Parent=RS_gene48;Name=YALI0A01441g
Yali1A	RefSeq89	exon	184288	185352	.	+	.	Parent=RS_mRNA48;Name=YALI0A01441g
Yali1A	RefSeq89	CDS	184288	185352	.	+	0	ID=RS_CDS47;Parent=RS_mRNA48;Name=YALI0A01441g
Yali1A	Snowy89	gene	184288	185352	5.04	+	.	ID=SnowyOwl_gene66;Parent=YALI76;Alias=rt_000027.3;Name=SnowyOwl_000100;depth=308;locus=L000097;status=Matches RNA-Seq data
Yali1A	Snowy89	mRNA	184288	185352	5.04	+	.	ID=SnowyOwl_mRNA66;Parent=SnowyOwl_gene66;Name=SnowyOwl_000100
Yali1A	Snowy89	exon	184288	185352	5.04	+	0	Parent=SnowyOwl_mRNA66;Name=SnowyOwl_000100
Yali1A	Snowy89	CDS	184288	185352	.	+	0	ID=SnowyOwl_CDS66;Parent=SnowyOwl_mRNA66;Name=SnowyOwl_000100
###
Yali1A	AEGeAn::LocusPocus	locus	185405	185694	.	.	.	ID=YALI77;Name=YALI77;gene=1;mRNA=1;effective_length=290;iLocus_type=piLocus
Yali1A	Snowy89	gene	185405	185694	0	+	.	ID=SnowyOwl_gene67;Parent=YALI77;Alias=AugPool0038411;Name=SnowyOwl_000101;depth=53;locus=L000098;status=Fails to match RNA-Seq data
Yali1A	Snowy89	mRNA	185405	185694	0	+	.	ID=SnowyOwl_mRNA67;Parent=SnowyOwl_gene67;Name=SnowyOwl_000101
Yali1A	Snowy89	exon	185405	185494	0	+	0	ID=SnowyOwl_exon21;Parent=SnowyOwl_mRNA67;Name=SnowyOwl_000101;status=End mismatch
Yali1A	Snowy89	CDS	185405	185494	.	+	0	ID=SnowyOwl_CDS67;Parent=SnowyOwl_mRNA67;Name=SnowyOwl_000101
Yali1A	Snowy89	exon	185548	185694	0	+	0	ID=SnowyOwl_exon21;Parent=SnowyOwl_mRNA67;Name=SnowyOwl_000101;status=Start mismatch
Yali1A	Snowy89	CDS	185548	185694	.	+	0	ID=SnowyOwl_CDS67;Parent=SnowyOwl_mRNA67;Name=SnowyOwl_000101
###
Yali1A	AEGeAn::LocusPocus	locus	186140	186448	.	.	.	ID=YALI78;effective_length=309;iiLocus_exception=complex-overlap-3;iLocus_type=complex;Name=YALI78;gene=3;mRNA=3
Yali1A	RefSeq89	gene	186140	186448	1.54e+03	-	.	ID=RS_gene49;Parent=YALI78;Name=YALI0A01452g;Note=gnl|GLV|YALI0A01452g [Yarrowia lipolytica]  weakly similar to uniprot|P38841 hypothetical protein YHR138c - yeast (Saccharomyces cerevisiae)
Yali1A	RefSeq89	mRNA	186140	186448	1.54e+03	-	.	ID=RS_mRNA49;Parent=RS_gene49;Name=YALI0A01452g
Yali1A	RefSeq89	exon	186140	186448	.	-	.	Parent=RS_mRNA49;Name=YALI0A01452g
Yali1A	RefSeq89	CDS	186140	186448	.	-	0	ID=RS_CDS48;Parent=RS_mRNA49;Name=YALI0A01452g
Yali1A	Snowy89	gene	186140	186448	3.99	-	.	ID=SnowyOwl_gene68;Parent=YALI78;Alias=rt_000027.4;Name=SnowyOwl_000102;depth=9982;locus=L000099;status=Matches RNA-Seq data
Yali1A	Snowy89	mRNA	186140	186448	3.99	-	.	ID=SnowyOwl_mRNA68;Parent=SnowyOwl_gene68;Name=SnowyOwl_000102
Yali1A	Snowy89	exon	186140	186448	3.99	-	0	Parent=SnowyOwl_mRNA68;Name=SnowyOwl_000102
Yali1A	Snowy89	CDS	186140	186448	.	-	0	ID=SnowyOwl_CDS68;Parent=SnowyOwl_mRNA68;Name=SnowyOwl_000102
Yali1A	YGAP89	gene	186140	186448	.	-	.	ID=YGAP_gene43;Parent=YALI78;Name=YGAP0A00520;Note=similar to Saccharomyces cerevisiae YHR138C%3B ancestral locus Anc_2.100;inference=similar to DNA sequence:INSDC:YHR138C;locus_tag=YGAP_0A00520;product=hypothetical protein;transl_table=1;translation=length.102;pillar=P2354;route=simple
Yali1A	YGAP89	mRNA	186140	186448	.	-	.	ID=YGAP_mRNA43;Parent=YGAP_gene43;Name=YGAP0A00520
Yali1A	YGAP89	exon	186140	186448	.	-	.	Parent=YGAP_mRNA43;Name=YGAP0A00520
Yali1A	YGAP89	CDS	186140	186448	.	-	0	ID=YGAP_CDS43;Parent=YGAP_mRNA43;Name=YGAP0A00520
###
Yali1A	AEGeAn::LocusPocus	locus	186613	186931	.	.	.	ID=YALI79;Name=YALI79;gene=1;mRNA=1;effective_length=319;iLocus_type=piLocus
Yali1A	Snowy89	gene	186613	186931	0	-	.	ID=SnowyOwl_gene69;Parent=YALI79;Alias=AugPool0020146;Name=SnowyOwl_000103;depth=672;locus=L000100;status=Fails to match RNA-Seq data
Yali1A	Snowy89	mRNA	186613	186931	0	-	.	ID=SnowyOwl_mRNA69;Parent=SnowyOwl_gene69;Name=SnowyOwl_000103
Yali1A	Snowy89	exon	186613	186832	0	-	1	ID=SnowyOwl_exon22;Parent=SnowyOwl_mRNA69;Name=SnowyOwl_000103;status=End mismatch
Yali1A	Snowy89	CDS	186613	186832	.	-	1	ID=SnowyOwl_CDS69;Parent=SnowyOwl_mRNA69;Name=SnowyOwl_000103
Yali1A	Snowy89	exon	186876	186931	0	-	0	ID=SnowyOwl_exon22;Parent=SnowyOwl_mRNA69;Name=SnowyOwl_000103;status=Start mismatch
Yali1A	Snowy89	CDS	186876	186931	.	-	0	ID=SnowyOwl_CDS69;Parent=SnowyOwl_mRNA69;Name=SnowyOwl_000103
###
Yali1A	AEGeAn::LocusPocus	locus	187398	188822	.	.	.	ID=YALI80;effective_length=1425;iiLocus_exception=complex-overlap-3;iLocus_type=complex;Name=YALI80;gene=3;mRNA=3
Yali1A	RefSeq89	gene	187398	188822	7.11e+03	-	.	ID=RS_gene50;Parent=YALI80;Name=YALI0A01463g;Note=  no similarity
Yali1A	RefSeq89	mRNA	187398	188822	7.11e+03	-	.	ID=RS_mRNA50;Parent=RS_gene50;Name=YALI0A01463g
Yali1A	RefSeq89	exon	187398	188822	.	-	.	Parent=RS_mRNA50;Name=YALI0A01463g
Yali1A	RefSeq89	CDS	187398	188822	.	-	0	ID=RS_CDS49;Parent=RS_mRNA50;Name=YALI0A01463g
Yali1A	Snowy89	gene	187398	188822	4	-	.	ID=SnowyOwl_gene70;Parent=YALI80;Alias=rt_000027.5;Name=SnowyOwl_000105;depth=322;locus=L000102;status=Matches RNA-Seq data
Yali1A	Snowy89	mRNA	187398	188822	4	-	.	ID=SnowyOwl_mRNA70;Parent=SnowyOwl_gene70;Name=SnowyOwl_000105
Yali1A	Snowy89	exon	187398	188822	4	-	0	Parent=SnowyOwl_mRNA70;Name=SnowyOwl_000105
Yali1A	Snowy89	CDS	187398	188822	.	-	0	ID=SnowyOwl_CDS70;Parent=SnowyOwl_mRNA70;Name=SnowyOwl_000105
Yali1A	YGAP89	gene	187398	188822	.	-	.	ID=YGAP_gene44;Parent=YALI80;Name=YGAP0A00530;locus_tag=YGAP_0A00530;product=hypothetical protein;transl_table=1;translation=length.474;pillar=P23275;route=GETORF
Yali1A	YGAP89	mRNA	187398	188822	.	-	.	ID=YGAP_mRNA44;Parent=YGAP_gene44;Name=YGAP0A00530
Yali1A	YGAP89	exon	187398	188822	.	-	.	Parent=YGAP_mRNA44;Name=YGAP0A00530
Yali1A	YGAP89	CDS	187398	188822	.	-	0	ID=YGAP_CDS44;Parent=YGAP_mRNA44;Name=YGAP0A00530
###
Yali1A	AEGeAn::LocusPocus	locus	189425	190510	.	.	.	ID=YALI81;effective_length=1086;iiLocus_exception=complex-overlap-3;iLocus_type=complex;Name=YALI81;gene=3;mRNA=3
Yali1A	RefSeq89	gene	189425	190510	5.39e+03	-	.	ID=RS_gene51;Parent=YALI81;Name=YALI0A01485g;Note=  similar to uniprot|Q02899 Saccharomyces pastorianus NADPH dehydrogenase 1 (EC 1.6.99.1) (Old yellow enzyme 1)
Yali1A	RefSeq89	mRNA	189425	190510	5.39e+03	-	.	ID=RS_mRNA51;Parent=RS_gene51;Name=YALI0A01485g
Yali1A	RefSeq89	exon	189425	190510	.	-	.	Parent=RS_mRNA51;Name=YALI0A01485g
Yali1A	RefSeq89	CDS	189425	190510	.	-	0	ID=RS_CDS50;Parent=RS_mRNA51;Name=YALI0A01485g
Yali1A	Snowy89	gene	189425	190510	5.19	-	.	ID=SnowyOwl_gene71;Parent=YALI81;Alias=rt_000027.6;Name=SnowyOwl_000106;depth=177;locus=L000103;status=Matches RNA-Seq data
Yali1A	Snowy89	mRNA	189425	190510	5.19	-	.	ID=SnowyOwl_mRNA71;Parent=SnowyOwl_gene71;Name=SnowyOwl_000106
Yali1A	Snowy89	exon	189425	190510	5.19	-	0	Parent=SnowyOwl_mRNA71;Name=SnowyOwl_000106
Yali1A	Snowy89	CDS	189425	190510	.	-	0	ID=SnowyOwl_CDS71;Parent=SnowyOwl_mRNA71;Name=SnowyOwl_000106
Yali1A	YGAP89	gene	189425	190510	.	-	.	ID=YGAP_gene45;Parent=YALI81;Name=YGAP0A00540;locus_tag=YGAP_0A00540;product=hypothetical protein;transl_table=1;translation=length.361;pillar=P23276;route=multi
Yali1A	YGAP89	mRNA	189425	190510	.	-	.	ID=YGAP_mRNA45;Parent=YGAP_gene45;Name=YGAP0A00540
Yali1A	YGAP89	exon	189425	190510	.	-	.	Parent=YGAP_mRNA45;Name=YGAP0A00540
Yali1A	YGAP89	CDS	189425	190510	.	-	0	ID=YGAP_CDS45;Parent=YGAP_mRNA45;Name=YGAP0A00540
###
Yali1A	AEGeAn::LocusPocus	locus	193850	194513	.	.	.	ID=YALI82;Name=YALI82;gene=1;effective_length=664;iLocus_type=niLocus
Yali1A	RefSeq89	gene	193850	194513	0.993	-	.	ID=YALI0A01507g;Parent=YALI82;Name=YALI0A01507g;Note=Misc non-coding, similar to uniprot|Q6CGY4 Yarrowia lipolytica YALI0A14927g, frameshift, pseudogene
###
Yali1A	AEGeAn::LocusPocus	locus	202226	202516	.	.	.	ID=YALI83;Name=YALI83;gene=1;mRNA=1;effective_length=291;iLocus_type=piLocus
Yali1A	Snowy89	gene	202226	202516	0	+	.	ID=SnowyOwl_gene72;Parent=YALI83;Alias=AugPool0025815;Name=SnowyOwl_000107;depth=73;locus=L000104;status=Fails to match RNA-Seq data
Yali1A	Snowy89	mRNA	202226	202516	0	+	.	ID=SnowyOwl_mRNA72;Parent=SnowyOwl_gene72;Name=SnowyOwl_000107
Yali1A	Snowy89	exon	202226	202322	0	+	0	ID=SnowyOwl_exon23;Parent=SnowyOwl_mRNA72;Name=SnowyOwl_000107;status=End mismatch
Yali1A	Snowy89	CDS	202226	202322	.	+	0	ID=SnowyOwl_CDS72;Parent=SnowyOwl_mRNA72;Name=SnowyOwl_000107
Yali1A	Snowy89	exon	202374	202516	0	+	2	ID=SnowyOwl_exon23;Parent=SnowyOwl_mRNA72;Name=SnowyOwl_000107;status=Start mismatch
Yali1A	Snowy89	CDS	202374	202516	.	+	2	ID=SnowyOwl_CDS72;Parent=SnowyOwl_mRNA72;Name=SnowyOwl_000107
###
Yali1A	AEGeAn::LocusPocus	locus	202684	203757	.	.	.	ID=YALI84;effective_length=1074;iiLocus_exception=complex-overlap-2;iLocus_type=complex;Name=YALI84;gene=2;mRNA=2
Yali1A	RefSeq89	gene	202684	203739	5.26e+03	-	.	ID=RS_gene52;Parent=YALI84;Name=YALI0A01650g;Note=  similar to uniprot|Q6CDB7 Yarrowia lipolytica YALI0C01925g Unknown function
Yali1A	RefSeq89	mRNA	202684	203739	5.26e+03	-	.	ID=RS_mRNA52;Parent=RS_gene52;Name=YALI0A01650g
Yali1A	RefSeq89	exon	202684	203739	.	-	.	Parent=RS_mRNA52;Name=YALI0A01650g
Yali1A	RefSeq89	CDS	202684	203739	.	-	0	ID=RS_CDS51;Parent=RS_mRNA52;Name=YALI0A01650g
Yali1A	Snowy89	gene	202684	203757	1.64	-	.	ID=SnowyOwl_gene73;Parent=YALI84;Alias=AugPool0022892;Name=SnowyOwl_000108;depth=99;locus=L000105;status=Matches RNA-Seq data
Yali1A	Snowy89	mRNA	202684	203757	1.64	-	.	ID=SnowyOwl_mRNA73;Parent=SnowyOwl_gene73;Name=SnowyOwl_000108
Yali1A	Snowy89	exon	202684	203757	1.64	-	0	Parent=SnowyOwl_mRNA73;Name=SnowyOwl_000108
Yali1A	Snowy89	CDS	202684	203757	.	-	0	ID=SnowyOwl_CDS73;Parent=SnowyOwl_mRNA73;Name=SnowyOwl_000108
###
Yali1A	AEGeAn::LocusPocus	locus	205739	205834	.	.	.	ID=YALI85;Name=YALI85;gene=1;tRNA=1;effective_length=96;iLocus_type=niLocus
Yali1A	RefSeq89	gene	205739	205834	0	+	.	ID=YALI0A01672r;Parent=YALI85;Name=YALI0A01672r;Note=tRNA Asn (GTT);product=tRNA-Asn
Yali1A	RefSeq89	tRNA	205739	205834	0	+	.	ID=YALI0A01672r.r1;Parent=YALI0A01672r;Name=YALI0A01672r
###
Yali1A	AEGeAn::LocusPocus	locus	205954	207525	.	.	.	ID=YALI86;effective_length=1572;iiLocus_exception=complex-overlap-2;iLocus_type=complex;Name=YALI86;gene=2;mRNA=2
Yali1A	RefSeq89	gene	205954	207525	7.77e+03	-	.	ID=RS_gene53;Parent=YALI86;Name=YALI0A01716g;Note=  weakly similar to uniprot|Q6C797 Yarrowia lipolytica YALI0E02596g
Yali1A	RefSeq89	mRNA	205954	207525	7.77e+03	-	.	ID=RS_mRNA53;Parent=RS_gene53;Name=YALI0A01716g
Yali1A	RefSeq89	exon	205954	207525	.	-	.	Parent=RS_mRNA53;Name=YALI0A01716g
Yali1A	RefSeq89	CDS	205954	207525	.	-	0	ID=RS_CDS52;Parent=RS_mRNA53;Name=YALI0A01716g
Yali1A	YGAP89	gene	205954	207525	.	-	.	ID=YGAP_gene46;Parent=YALI86;Name=YGAP0A00550;locus_tag=YGAP_0A00550;product=hypothetical protein;transl_table=1;translation=length.523;pillar=P23277;route=GETORF
Yali1A	YGAP89	mRNA	205954	207525	.	-	.	ID=YGAP_mRNA46;Parent=YGAP_gene46;Name=YGAP0A00550
Yali1A	YGAP89	exon	205954	207525	.	-	.	Parent=YGAP_mRNA46;Name=YGAP0A00550
Yali1A	YGAP89	CDS	205954	207525	.	-	0	ID=YGAP_CDS46;Parent=YGAP_mRNA46;Name=YGAP0A00550
###
Yali1A	AEGeAn::LocusPocus	locus	207949	208922	.	.	.	ID=YALI87;effective_length=974;iiLocus_exception=complex-overlap-3;iLocus_type=complex;Name=YALI87;gene=3;mRNA=3
Yali1A	YGAP89	gene	207949	208305	.	-	.	ID=YGAP_gene47;Parent=YALI87;Name=YGAP0A00560;Note=similar to Saccharomyces cerevisiae GIM3 (YNL153C)%3B ancestral locus Anc_2.101;codon_start=1;inference=similar to DNA sequence:INSDC:YNL153C;locus_tag=YGAP_0A00560;product=hypothetical protein;transl_table=1;translation=length.118;pillar=P4160;route=simple;tag=Man
Yali1A	YGAP89	mRNA	207949	208305	.	-	.	ID=YGAP_mRNA47;Parent=YGAP_gene47;Name=YGAP0A00560
Yali1A	YGAP89	CDS	207949	208245	.	-	0	ID=YGAP_CDS47;Parent=YGAP_mRNA47;Name=YGAP0A00560
Yali1A	YGAP89	exon	207949	208305	.	-	.	Parent=YGAP_mRNA47;Name=YGAP0A00560
Yali1A	RefSeq89	gene	207949	208335	1.91e+03	-	.	ID=RS_gene54;Parent=YALI87;Name=YALI0A01738g;Note=  similar to uniprot|P53900 Saccharomyces cerevisiae YNL153c GIM3 Gim complex
Yali1A	RefSeq89	mRNA	207949	208335	1.91e+03	-	.	ID=RS_mRNA54;Parent=RS_gene54;Name=YALI0A01738g
Yali1A	RefSeq89	CDS	207949	208245	.	-	0	ID=RS_CDS53;Parent=RS_mRNA54;Name=YALI0A01738g
Yali1A	RefSeq89	exon	207949	208335	.	-	.	Parent=RS_mRNA54;Name=YALI0A01738g
Yali1A	Snowy89	gene	207949	208922	17.4	-	.	ID=SnowyOwl_gene74;Parent=YALI87;Alias=rt_000032.2;Name=SnowyOwl_000110;depth=5304;locus=L000106;status=Matches RNA-Seq data
Yali1A	Snowy89	mRNA	207949	208922	17.4	-	.	ID=SnowyOwl_mRNA74;Parent=SnowyOwl_gene74;Name=SnowyOwl_000110
Yali1A	Snowy89	exon	207949	208332	7.52	-	0	ID=SnowyOwl_exon24;Parent=SnowyOwl_mRNA74;Name=SnowyOwl_000110
Yali1A	Snowy89	CDS	207949	208332	.	-	0	ID=SnowyOwl_CDS74;Parent=SnowyOwl_mRNA74;Name=SnowyOwl_000110
Yali1A	Snowy89	exon	208914	208922	6.92	-	0	ID=SnowyOwl_exon24;Parent=SnowyOwl_mRNA74;Name=SnowyOwl_000110
Yali1A	Snowy89	CDS	208914	208922	.	-	0	ID=SnowyOwl_CDS74;Parent=SnowyOwl_mRNA74;Name=SnowyOwl_000110
###
Yali1A	AEGeAn::LocusPocus	locus	209629	210909	.	.	.	ID=YALI88;effective_length=1281;iiLocus_exception=complex-overlap-3;iLocus_type=complex;Name=YALI88;gene=3;mRNA=3
Yali1A	RefSeq89	gene	209629	210909	6.4e+03	+	.	ID=RS_gene55;Parent=YALI88;Name=YALI0A01760g;Note=  weakly similar to uniprot|Q9XBG6 Bradyrhizobium japonicum YaeN protein
Yali1A	RefSeq89	mRNA	209629	210909	6.4e+03	+	.	ID=RS_mRNA55;Parent=RS_gene55;Name=YALI0A01760g
Yali1A	RefSeq89	exon	209629	210909	.	+	.	Parent=RS_mRNA55;Name=YALI0A01760g
Yali1A	RefSeq89	CDS	209629	210909	.	+	0	ID=RS_CDS54;Parent=RS_mRNA55;Name=YALI0A01760g
Yali1A	Snowy89	gene	209629	210909	1.33	+	.	ID=SnowyOwl_gene75;Parent=YALI88;Alias=AugPool0030647;Name=SnowyOwl_000111;depth=149;locus=L000107;status=Matches RNA-Seq data
Yali1A	Snowy89	mRNA	209629	210909	1.33	+	.	ID=SnowyOwl_mRNA75;Parent=SnowyOwl_gene75;Name=SnowyOwl_000111
Yali1A	Snowy89	exon	209629	210909	1.33	+	0	Parent=SnowyOwl_mRNA75;Name=SnowyOwl_000111
Yali1A	Snowy89	CDS	209629	210909	.	+	0	ID=SnowyOwl_CDS75;Parent=SnowyOwl_mRNA75;Name=SnowyOwl_000111
Yali1A	YGAP89	gene	209629	210909	.	+	.	ID=YGAP_gene48;Parent=YALI88;Name=YGAP0A00570;locus_tag=YGAP_0A00570;product=hypothetical protein;transl_table=1;translation=length.426;pillar=P23278;route=GETORF
Yali1A	YGAP89	mRNA	209629	210909	.	+	.	ID=YGAP_mRNA48;Parent=YGAP_gene48;Name=YGAP0A00570
Yali1A	YGAP89	exon	209629	210909	.	+	.	Parent=YGAP_mRNA48;Name=YGAP0A00570
Yali1A	YGAP89	CDS	209629	210909	.	+	0	ID=YGAP_CDS48;Parent=YGAP_mRNA48;Name=YGAP0A00570
###
Yali1A	AEGeAn::LocusPocus	locus	211009	211437	.	.	.	ID=YALI89;Name=YALI89;gene=1;mRNA=1;effective_length=429;iLocus_type=piLocus
Yali1A	Snowy89	gene	211009	211437	0	-	.	ID=SnowyOwl_gene76;Parent=YALI89;Alias=AugPool0007752;Name=SnowyOwl_000112;depth=159;locus=L000108;status=Fails to match RNA-Seq data
Yali1A	Snowy89	mRNA	211009	211437	0	-	.	ID=SnowyOwl_mRNA76;Parent=SnowyOwl_gene76;Name=SnowyOwl_000112
Yali1A	Snowy89	exon	211009	211347	0	-	0	ID=SnowyOwl_exon25;Parent=SnowyOwl_mRNA76;Name=SnowyOwl_000112;status=End mismatch
Yali1A	Snowy89	CDS	211009	211347	.	-	0	ID=SnowyOwl_CDS76;Parent=SnowyOwl_mRNA76;Name=SnowyOwl_000112
Yali1A	Snowy89	exon	211402	211437	0	-	0	ID=SnowyOwl_exon25;Parent=SnowyOwl_mRNA76;Name=SnowyOwl_000112;status=Start mismatch
Yali1A	Snowy89	CDS	211402	211437	.	-	0	ID=SnowyOwl_CDS76;Parent=SnowyOwl_mRNA76;Name=SnowyOwl_000112
###
Yali1A	AEGeAn::LocusPocus	locus	212051	213196	.	.	.	ID=YALI90;effective_length=1146;iiLocus_exception=complex-overlap-3;iLocus_type=complex;Name=YALI90;gene=3;mRNA=3
Yali1A	RefSeq89	gene	212051	213196	5.73e+03	-	.	ID=RS_gene56;Parent=YALI90;Name=YALI0A01782g;Note=  weakly similar to uniprot|P32357 Saccharomyces cerevisiae YBL074c AAR2 A1 cistron splicing factor
Yali1A	RefSeq89	mRNA	212051	213196	5.73e+03	-	.	ID=RS_mRNA56;Parent=RS_gene56;Name=YALI0A01782g
Yali1A	RefSeq89	exon	212051	213196	.	-	.	Parent=RS_mRNA56;Name=YALI0A01782g
Yali1A	RefSeq89	CDS	212051	213196	.	-	0	ID=RS_CDS55;Parent=RS_mRNA56;Name=YALI0A01782g
Yali1A	Snowy89	gene	212051	213196	4	-	.	ID=SnowyOwl_gene77;Parent=YALI90;Alias=rt_000032.4;Name=SnowyOwl_000114;depth=2079;locus=L000110;status=Matches RNA-Seq data
Yali1A	Snowy89	mRNA	212051	213196	4	-	.	ID=SnowyOwl_mRNA77;Parent=SnowyOwl_gene77;Name=SnowyOwl_000114
Yali1A	Snowy89	exon	212051	213196	4	-	0	Parent=SnowyOwl_mRNA77;Name=SnowyOwl_000114
Yali1A	Snowy89	CDS	212051	213196	.	-	0	ID=SnowyOwl_CDS77;Parent=SnowyOwl_mRNA77;Name=SnowyOwl_000114
Yali1A	YGAP89	gene	212051	213196	.	-	.	ID=YGAP_gene49;Parent=YALI90;Name=YGAP0A00580;Note=similar to Saccharomyces cerevisiae AAR2 (YBL074C)%3B ancestral locus Anc_7.396;inference=similar to DNA sequence:INSDC:YBL074C;locus_tag=YGAP_0A00580;product=hypothetical protein;transl_table=1;translation=length.381;pillar=P126;route=simple
Yali1A	YGAP89	mRNA	212051	213196	.	-	.	ID=YGAP_mRNA49;Parent=YGAP_gene49;Name=YGAP0A00580
Yali1A	YGAP89	exon	212051	213196	.	-	.	Parent=YGAP_mRNA49;Name=YGAP0A00580
Yali1A	YGAP89	CDS	212051	213196	.	-	0	ID=YGAP_CDS49;Parent=YGAP_mRNA49;Name=YGAP0A00580
###
Yali1A	AEGeAn::LocusPocus	locus	213817	213890	.	.	.	ID=YALI91;effective_length=74;iLocus_type=niLocus;Name=YALI91;gene=2;tRNA=2
Yali1A	RefSeq89	gene	213817	213890	0	-	.	ID=YALI0A01804r;Parent=YALI91;Name=YALI0A01804r;Note=tRNA Val (AAC) ;covescore=58.07
Yali1A	RefSeq89	tRNA	213817	213890	0	-	.	ID=YALI0A01804r.r1;Parent=YALI0A01804r;Name=YALI0A01804r
Yali1A	YGAP89	gene	213817	213890	.	-	1	ID=YALI0Atrna1V;Parent=YALI91;Alias=YALI0Atrna1V;Name=YALI0Atrna1V;Note=codon recognized: GUU;locus_tag=YALI0Atrna1V;product=tRNA-Val
Yali1A	YGAP89	tRNA	213817	213890	.	-	1	ID=YALI0Atrna1V.t1;Parent=YALI0Atrna1V;Alias=YALI0Atrna1V;Name=YALI0Atrna1V;Note=codon recognized: GUU;locus_tag=YALI0Atrna1V;product=tRNA-Val
###
Yali1A	AEGeAn::LocusPocus	locus	215038	216879	.	.	.	ID=YALI92;effective_length=1842;iiLocus_exception=complex-overlap-3;iLocus_type=complex;Name=YALI92;gene=3;mRNA=3
Yali1A	RefSeq89	gene	215038	216879	9.17e+03	+	.	ID=RS_gene57;Parent=YALI92;Name=YALI0A01826g;Note=  weakly similar to DEHA0C16203g Debaryomyces hansenii IPF 3466.1
Yali1A	RefSeq89	mRNA	215038	216879	9.17e+03	+	.	ID=RS_mRNA57;Parent=RS_gene57;Name=YALI0A01826g
Yali1A	RefSeq89	exon	215038	216879	.	+	.	Parent=RS_mRNA57;Name=YALI0A01826g
Yali1A	RefSeq89	CDS	215038	216879	.	+	0	ID=RS_CDS56;Parent=RS_mRNA57;Name=YALI0A01826g
Yali1A	Snowy89	gene	215038	216879	2.66	+	.	ID=SnowyOwl_gene78;Parent=YALI92;Alias=rt_000033.1;Name=SnowyOwl_000115;depth=347;locus=L000111;status=Matches RNA-Seq data
Yali1A	Snowy89	mRNA	215038	216879	2.66	+	.	ID=SnowyOwl_mRNA78;Parent=SnowyOwl_gene78;Name=SnowyOwl_000115
Yali1A	Snowy89	exon	215038	216879	2.66	+	0	Parent=SnowyOwl_mRNA78;Name=SnowyOwl_000115
Yali1A	Snowy89	CDS	215038	216879	.	+	0	ID=SnowyOwl_CDS78;Parent=SnowyOwl_mRNA78;Name=SnowyOwl_000115
Yali1A	YGAP89	gene	215038	216879	.	+	.	ID=YGAP_gene50;Parent=YALI92;Name=YGAP0A00590;locus_tag=YGAP_0A00590;product=hypothetical protein;transl_table=1;translation=length.613;pillar=P23279;route=GETORF
Yali1A	YGAP89	mRNA	215038	216879	.	+	.	ID=YGAP_mRNA50;Parent=YGAP_gene50;Name=YGAP0A00590
Yali1A	YGAP89	exon	215038	216879	.	+	.	Parent=YGAP_mRNA50;Name=YGAP0A00590
Yali1A	YGAP89	CDS	215038	216879	.	+	0	ID=YGAP_CDS50;Parent=YGAP_mRNA50;Name=YGAP0A00590
###
Yali1A	AEGeAn::LocusPocus	locus	218056	219042	.	.	.	ID=YALI93;effective_length=987;iiLocus_exception=complex-overlap-2;iLocus_type=complex;Name=YALI93;gene=2;mRNA=2
Yali1A	RefSeq89	gene	218056	219042	4.91e+03	-	.	ID=RS_gene58;Parent=YALI93;Name=YALI0A01848g;Note=  weakly similar to uniprot|Q6C8F9 Yarrowia lipolytica YALI0D19998g
Yali1A	RefSeq89	mRNA	218056	219042	4.91e+03	-	.	ID=RS_mRNA58;Parent=RS_gene58;Name=YALI0A01848g
Yali1A	RefSeq89	exon	218056	219042	.	-	.	Parent=RS_mRNA58;Name=YALI0A01848g
Yali1A	RefSeq89	CDS	218056	219042	.	-	0	ID=RS_CDS57;Parent=RS_mRNA58;Name=YALI0A01848g
Yali1A	Snowy89	gene	218165	219042	1.03	-	.	ID=SnowyOwl_gene79;Parent=YALI93;Alias=AugPool0027887;Name=SnowyOwl_000116;depth=5;locus=L000112;status=Low expression
Yali1A	Snowy89	mRNA	218165	219042	1.03	-	.	ID=SnowyOwl_mRNA79;Parent=SnowyOwl_gene79;Name=SnowyOwl_000116
Yali1A	Snowy89	exon	218165	218245	1.33	-	0	ID=SnowyOwl_exon26;Parent=SnowyOwl_mRNA79;Name=SnowyOwl_000116
Yali1A	Snowy89	CDS	218165	218245	.	-	0	ID=SnowyOwl_CDS79;Parent=SnowyOwl_mRNA79;Name=SnowyOwl_000116
Yali1A	Snowy89	exon	218353	219042	1.29	-	0	ID=SnowyOwl_exon26;Parent=SnowyOwl_mRNA79;Name=SnowyOwl_000116
Yali1A	Snowy89	CDS	218353	219042	.	-	0	ID=SnowyOwl_CDS79;Parent=SnowyOwl_mRNA79;Name=SnowyOwl_000116
###
Yali1A	AEGeAn::LocusPocus	locus	219825	220853	.	.	.	ID=YALI94;effective_length=1029;iiLocus_exception=complex-overlap-3;iLocus_type=complex;Name=YALI94;gene=3;mRNA=3
Yali1A	RefSeq89	gene	219825	220853	5.12e+03	+	.	ID=RS_gene59;Parent=YALI94;Name=YALI0A01870g;Note=  similar to uniprot|P29029 Saccharomyces cerevisiae YLR286C Endochitinase precursor (EC 3.2.1.14 Soluble cell wall protein 2)
Yali1A	RefSeq89	mRNA	219825	220853	5.12e+03	+	.	ID=RS_mRNA59;Parent=RS_gene59;Name=YALI0A01870g
Yali1A	RefSeq89	exon	219825	220853	.	+	.	Parent=RS_mRNA59;Name=YALI0A01870g
Yali1A	RefSeq89	CDS	219894	220853	.	+	0	ID=RS_CDS58;Parent=RS_mRNA59;Name=YALI0A01870g
Yali1A	Snowy89	gene	219894	220853	2.02	+	.	ID=SnowyOwl_gene80;Parent=YALI94;Alias=gm_003664;Name=SnowyOwl_000117;depth=0;locus=L000113;status=Low expression
Yali1A	Snowy89	mRNA	219894	220853	2.02	+	.	ID=SnowyOwl_mRNA80;Parent=SnowyOwl_gene80;Name=SnowyOwl_000117
Yali1A	Snowy89	exon	219894	220853	3.37	+	.	Parent=SnowyOwl_mRNA80;Name=SnowyOwl_000117;gene_id=3664_g;transcript_id=3664_t
Yali1A	Snowy89	CDS	219894	220853	.	+	0	ID=SnowyOwl_CDS80;Parent=SnowyOwl_mRNA80;Name=SnowyOwl_000117
Yali1A	YGAP89	gene	219894	220853	.	+	.	ID=YGAP_gene51;Parent=YALI94;Name=YGAP0A00600;locus_tag=YGAP_0A00600;product=hypothetical protein;transl_table=1;translation=length.319;pillar=P23280;route=multi
Yali1A	YGAP89	mRNA	219894	220853	.	+	.	ID=YGAP_mRNA51;Parent=YGAP_gene51;Name=YGAP0A00600
Yali1A	YGAP89	exon	219894	220853	.	+	.	Parent=YGAP_mRNA51;Name=YGAP0A00600
Yali1A	YGAP89	CDS	219894	220853	.	+	0	ID=YGAP_CDS51;Parent=YGAP_mRNA51;Name=YGAP0A00600
###
Yali1A	AEGeAn::LocusPocus	locus	226315	228591	.	.	.	ID=YALI95;effective_length=2277;iiLocus_exception=complex-overlap-3;iLocus_type=complex;Name=YALI95;gene=3;mRNA=3
Yali1A	RefSeq89	gene	226315	228591	1.12e+04	+	.	ID=RS_gene60;Parent=YALI95;Name=YALI0A01892g;Note=  weakly similar to uniprot|P47179 Saccharomyces cerevisiae YJR151C
Yali1A	RefSeq89	mRNA	226315	228591	1.12e+04	+	.	ID=RS_mRNA60;Parent=RS_gene60;Name=YALI0A01892g
Yali1A	RefSeq89	exon	226315	228591	.	+	.	Parent=RS_mRNA60;Name=YALI0A01892g
Yali1A	RefSeq89	CDS	226315	228591	.	+	0	ID=RS_CDS59;Parent=RS_mRNA60;Name=YALI0A01892g
Yali1A	YGAP89	gene	226315	228591	.	+	.	ID=YGAP_gene52;Parent=YALI95;Name=YGAP0A00610;locus_tag=YGAP_0A00610;product=hypothetical protein;transl_table=1;translation=length.758;pillar=P23281;route=multi
Yali1A	YGAP89	mRNA	226315	228591	.	+	.	ID=YGAP_mRNA52;Parent=YGAP_gene52;Name=YGAP0A00610
Yali1A	YGAP89	exon	226315	228591	.	+	.	Parent=YGAP_mRNA52;Name=YGAP0A00610
Yali1A	YGAP89	CDS	226315	228591	.	+	0	ID=YGAP_CDS52;Parent=YGAP_mRNA52;Name=YGAP0A00610
Yali1A	Snowy89	gene	226570	228591	2.66	+	.	ID=SnowyOwl_gene81;Parent=YALI95;Alias=rt_000035.1;Name=SnowyOwl_000120;depth=3050;locus=L000116;status=Matches RNA-Seq data
Yali1A	Snowy89	mRNA	226570	228591	2.66	+	.	ID=SnowyOwl_mRNA81;Parent=SnowyOwl_gene81;Name=SnowyOwl_000120
Yali1A	Snowy89	exon	226570	228591	2.66	+	0	Parent=SnowyOwl_mRNA81;Name=SnowyOwl_000120
Yali1A	Snowy89	CDS	226570	228591	.	+	0	ID=SnowyOwl_CDS81;Parent=SnowyOwl_mRNA81;Name=SnowyOwl_000120
###
Yali1A	AEGeAn::LocusPocus	locus	230026	230385	.	.	.	ID=YALI96;Name=YALI96;gene=1;mRNA=1;effective_length=360;iLocus_type=piLocus
Yali1A	Snowy89	gene	230026	230385	0	-	.	ID=SnowyOwl_gene82;Parent=YALI96;Alias=AugPool0010293;Name=SnowyOwl_000122;depth=29;locus=L000118;status=Fails to match RNA-Seq data
Yali1A	Snowy89	mRNA	230026	230385	0	-	.	ID=SnowyOwl_mRNA82;Parent=SnowyOwl_gene82;Name=SnowyOwl_000122
Yali1A	Snowy89	exon	230026	230148	0	-	0	ID=SnowyOwl_exon27;Parent=SnowyOwl_mRNA82;Name=SnowyOwl_000122;status=End mismatch
Yali1A	Snowy89	CDS	230026	230148	.	-	0	ID=SnowyOwl_CDS82;Parent=SnowyOwl_mRNA82;Name=SnowyOwl_000122
Yali1A	Snowy89	exon	230194	230385	0	-	0	ID=SnowyOwl_exon27;Parent=SnowyOwl_mRNA82;Name=SnowyOwl_000122;status=Start mismatch
Yali1A	Snowy89	CDS	230194	230385	.	-	0	ID=SnowyOwl_CDS82;Parent=SnowyOwl_mRNA82;Name=SnowyOwl_000122
###
Yali1A	AEGeAn::LocusPocus	locus	231750	231834	.	.	.	ID=YALI97;effective_length=85;iLocus_type=niLocus;Name=YALI97;gene=2;tRNA=2
Yali1A	RefSeq89	gene	231750	231834	0	-	.	ID=YALI0A01914r;Parent=YALI97;Name=YALI0A01914r;Note=tRNA Gly (TCC)
Yali1A	RefSeq89	tRNA	231750	231834	0	-	.	ID=YALI0A01914r.r1;Parent=YALI0A01914r;Name=YALI0A01914r
Yali1A	YGAP89	gene	231750	231834	.	-	1	ID=YALI0Atrna1G;Parent=YALI97;Alias=YALI0Atrna1G;Name=YALI0Atrna1G;Note=codon recognized: GGA;locus_tag=YALI0Atrna1G;product=tRNA-Gly
Yali1A	YGAP89	tRNA	231750	231834	.	-	1	ID=YALI0Atrna1G.t1;Parent=YALI0Atrna1G;Alias=YALI0Atrna1G;Name=YALI0Atrna1G;Note=codon recognized: GGA;locus_tag=YALI0Atrna1G;product=tRNA-Gly
###
Yali1A	AEGeAn::LocusPocus	locus	233515	235116	.	.	.	ID=YALI98;effective_length=1602;iiLocus_exception=complex-overlap-3;iLocus_type=complex;Name=YALI98;gene=3;mRNA=3
Yali1A	RefSeq89	gene	233515	235116	7.97e+03	+	.	ID=RS_gene61;Parent=YALI98;Name=YALI0A01958g;Note=  weakly similar to uniprot|P40886 Saccharomyces cerevisiae YJL214w HXT8 hexose transport protein
Yali1A	RefSeq89	mRNA	233515	235116	7.97e+03	+	.	ID=RS_mRNA61;Parent=RS_gene61;Name=YALI0A01958g
Yali1A	RefSeq89	exon	233515	235116	.	+	.	Parent=RS_mRNA61;Name=YALI0A01958g
Yali1A	RefSeq89	CDS	233515	235116	.	+	0	ID=RS_CDS60;Parent=RS_mRNA61;Name=YALI0A01958g
Yali1A	Snowy89	gene	233515	235116	2.3	+	.	ID=SnowyOwl_gene83;Parent=YALI98;Alias=gm_003666;Name=SnowyOwl_000123;depth=0;locus=L000119;status=Low expression
Yali1A	Snowy89	mRNA	233515	235116	2.3	+	.	ID=SnowyOwl_mRNA83;Parent=SnowyOwl_gene83;Name=SnowyOwl_000123
Yali1A	Snowy89	exon	233515	235116	3.83	+	.	Parent=SnowyOwl_mRNA83;Name=SnowyOwl_000123;gene_id=3666_g;transcript_id=3666_t
Yali1A	Snowy89	CDS	233515	235116	.	+	0	ID=SnowyOwl_CDS83;Parent=SnowyOwl_mRNA83;Name=SnowyOwl_000123
Yali1A	YGAP89	gene	233515	235116	.	+	.	ID=YGAP_gene53;Parent=YALI98;Name=YGAP0A00620;locus_tag=YGAP_0A00620;product=hypothetical protein;transl_table=1;translation=length.533;pillar=P23282;route=multi
Yali1A	YGAP89	mRNA	233515	235116	.	+	.	ID=YGAP_mRNA53;Parent=YGAP_gene53;Name=YGAP0A00620
Yali1A	YGAP89	exon	233515	235116	.	+	.	Parent=YGAP_mRNA53;Name=YGAP0A00620
Yali1A	YGAP89	CDS	233515	235116	.	+	0	ID=YGAP_CDS53;Parent=YGAP_mRNA53;Name=YGAP0A00620
###
Yali1A	AEGeAn::LocusPocus	locus	236549	238105	.	.	.	ID=YALI99;effective_length=1557;iiLocus_exception=complex-overlap-3;iLocus_type=complex;Name=YALI99;gene=3;mRNA=3
Yali1A	RefSeq89	gene	236549	238105	7.76e+03	+	.	ID=RS_gene62;Parent=YALI99;Name=YALI0A01980g;Note=  weakly similar to DEHA-IPF1537.1 Debaryomyces hansenii unknown function
Yali1A	RefSeq89	mRNA	236549	238105	7.76e+03	+	.	ID=RS_mRNA62;Parent=RS_gene62;Name=YALI0A01980g
Yali1A	RefSeq89	exon	236549	238105	.	+	.	Parent=RS_mRNA62;Name=YALI0A01980g
Yali1A	RefSeq89	CDS	236549	238105	.	+	0	ID=RS_CDS61;Parent=RS_mRNA62;Name=YALI0A01980g
Yali1A	Snowy89	gene	236549	238105	4	+	.	ID=SnowyOwl_gene84;Parent=YALI99;Alias=rt_000036.1;Name=SnowyOwl_000124;depth=75;locus=L000120;status=Matches RNA-Seq data
Yali1A	Snowy89	mRNA	236549	238105	4	+	.	ID=SnowyOwl_mRNA84;Parent=SnowyOwl_gene84;Name=SnowyOwl_000124
Yali1A	Snowy89	exon	236549	238105	4	+	0	Parent=SnowyOwl_mRNA84;Name=SnowyOwl_000124
Yali1A	Snowy89	CDS	236549	238105	.	+	0	ID=SnowyOwl_CDS84;Parent=SnowyOwl_mRNA84;Name=SnowyOwl_000124
Yali1A	YGAP89	gene	236549	238105	.	+	.	ID=YGAP_gene54;Parent=YALI99;Name=YGAP0A00630;Note=similar to Saccharomyces cerevisiae REC8 (YPR007C)%3B ancestral locus Anc_8.104;inference=similar to DNA sequence:INSDC:YPR007C;locus_tag=YGAP_0A00630;product=hypothetical protein;transl_table=1;translation=length.518;pillar=P4985;route=simple
Yali1A	YGAP89	mRNA	236549	238105	.	+	.	ID=YGAP_mRNA54;Parent=YGAP_gene54;Name=YGAP0A00630
Yali1A	YGAP89	exon	236549	238105	.	+	.	Parent=YGAP_mRNA54;Name=YGAP0A00630
Yali1A	YGAP89	CDS	236549	238105	.	+	0	ID=YGAP_CDS54;Parent=YGAP_mRNA54;Name=YGAP0A00630
###
Yali1A	AEGeAn::LocusPocus	locus	239453	240832	.	.	.	ID=YALI100;effective_length=1380;iiLocus_exception=complex-overlap-3;iLocus_type=complex;Name=YALI100;gene=3;mRNA=3
Yali1A	RefSeq89	gene	239453	240795	6.59e+03	+	.	ID=RS_gene63;Parent=YALI100;Name=YALI0A02002g;Note=  weakly similar to uniprot|Q12303 Saccharomyces cerevisiae YLR121c YPS3 GPI-anchored aspartyl protease 3 (yapsin 3)
Yali1A	RefSeq89	mRNA	239453	240795	6.59e+03	+	.	ID=RS_mRNA63;Parent=RS_gene63;Name=YALI0A02002g
Yali1A	RefSeq89	exon	239453	240795	.	+	.	Parent=RS_mRNA63;Name=YALI0A02002g
Yali1A	RefSeq89	CDS	240093	240344	.	+	0	ID=RS_CDS62;Parent=RS_mRNA63;Name=YALI0A02002g
Yali1A	Snowy89	gene	239453	240832	4.89	+	.	ID=SnowyOwl_gene85;Parent=YALI100;Alias=rt_000036.2;Name=SnowyOwl_000125;depth=56;locus=L000121;status=Matches RNA-Seq data
Yali1A	Snowy89	mRNA	239453	240832	4.89	+	.	ID=SnowyOwl_mRNA85;Parent=SnowyOwl_gene85;Name=SnowyOwl_000125
Yali1A	Snowy89	exon	239453	240832	4.89	+	0	Parent=SnowyOwl_mRNA85;Name=SnowyOwl_000125
Yali1A	Snowy89	CDS	239453	240832	.	+	0	ID=SnowyOwl_CDS85;Parent=SnowyOwl_mRNA85;Name=SnowyOwl_000125
Yali1A	YGAP89	gene	239453	240832	.	+	.	ID=YGAP_gene55;Parent=YALI100;Name=YGAP0A00640;locus_tag=YGAP_0A00640;product=hypothetical protein;transl_table=1;translation=length.459;pillar=P23283;route=multi
Yali1A	YGAP89	mRNA	239453	240832	.	+	.	ID=YGAP_mRNA55;Parent=YGAP_gene55;Name=YGAP0A00640
Yali1A	YGAP89	exon	239453	240832	.	+	.	Parent=YGAP_mRNA55;Name=YGAP0A00640
Yali1A	YGAP89	CDS	239453	240832	.	+	0	ID=YGAP_CDS55;Parent=YGAP_mRNA55;Name=YGAP0A00640
###
Yali1A	AEGeAn::LocusPocus	locus	240891	242681	.	.	.	ID=YALI101;effective_length=1791;iiLocus_exception=complex-overlap-3;iLocus_type=complex;Name=YALI101;gene=3;mRNA=3
Yali1A	Snowy89	gene	240891	242681	1.61	-	.	ID=SnowyOwl_gene86;Parent=YALI101;Alias=AugPool0024930;Name=SnowyOwl_000126;depth=80;locus=L000122;status=Matches RNA-Seq data
Yali1A	Snowy89	mRNA	240891	242681	1.61	-	.	ID=SnowyOwl_mRNA86;Parent=SnowyOwl_gene86;Name=SnowyOwl_000126
Yali1A	Snowy89	exon	240891	242681	1.61	-	0	Parent=SnowyOwl_mRNA86;Name=SnowyOwl_000126
Yali1A	Snowy89	CDS	240891	242681	.	-	0	ID=SnowyOwl_CDS86;Parent=SnowyOwl_mRNA86;Name=SnowyOwl_000126
Yali1A	YGAP89	gene	240891	242681	.	-	.	ID=YGAP_gene56;Parent=YALI101;Name=YGAP0A00650;locus_tag=YGAP_0A00650;product=hypothetical protein;transl_table=1;translation=length.596;pillar=P23284;route=GETORF
Yali1A	YGAP89	mRNA	240891	242681	.	-	.	ID=YGAP_mRNA56;Parent=YGAP_gene56;Name=YGAP0A00650
Yali1A	YGAP89	exon	240891	242681	.	-	.	Parent=YGAP_mRNA56;Name=YGAP0A00650
Yali1A	YGAP89	CDS	240891	242681	.	-	0	ID=YGAP_CDS56;Parent=YGAP_mRNA56;Name=YGAP0A00650
Yali1A	RefSeq89	gene	240892	242681	8.9e+03	-	.	ID=RS_gene64;Parent=YALI101;Name=YALI0A02024g;Note=  similar to uniprot|Q6CFJ3 Yarrowia lipolytica YALI0B06490g
Yali1A	RefSeq89	mRNA	240892	242681	8.9e+03	-	.	ID=RS_mRNA64;Parent=RS_gene64;Name=YALI0A02024g
Yali1A	RefSeq89	exon	240892	242681	.	-	.	Parent=RS_mRNA64;Name=YALI0A02024g
Yali1A	RefSeq89	CDS	240983	241357	.	-	0	ID=RS_CDS63;Parent=RS_mRNA64;Name=YALI0A02024g
###
Yali1A	AEGeAn::LocusPocus	locus	243396	244370	.	.	.	ID=YALI102;effective_length=975;iiLocus_exception=complex-overlap-3;iLocus_type=complex;Name=YALI102;gene=3;mRNA=3
Yali1A	RefSeq89	gene	243396	244370	4.82e+03	-	.	ID=RS_gene65;Parent=YALI102;Name=YALI0A02046g;Note=  weakly similar to uniprot|Q02207 Saccharomyces cerevisiae YKR009c FOX2 hydratase-dehydrogenase-epimerase peroxisomal
Yali1A	RefSeq89	mRNA	243396	244370	4.82e+03	-	.	ID=RS_mRNA65;Parent=RS_gene65;Name=YALI0A02046g
Yali1A	RefSeq89	exon	243396	244370	.	-	.	Parent=RS_mRNA65;Name=YALI0A02046g
Yali1A	RefSeq89	CDS	243396	244370	.	-	0	ID=RS_CDS64;Parent=RS_mRNA65;Name=YALI0A02046g
Yali1A	Snowy89	gene	243396	244370	3.99	-	.	ID=SnowyOwl_gene87;Parent=YALI102;Alias=rt_000036.4;Name=SnowyOwl_000128;depth=104;locus=L000124;status=Matches RNA-Seq data
Yali1A	Snowy89	mRNA	243396	244370	3.99	-	.	ID=SnowyOwl_mRNA87;Parent=SnowyOwl_gene87;Name=SnowyOwl_000128
Yali1A	Snowy89	exon	243396	244370	3.99	-	0	Parent=SnowyOwl_mRNA87;Name=SnowyOwl_000128
Yali1A	Snowy89	CDS	243396	244370	.	-	0	ID=SnowyOwl_CDS87;Parent=SnowyOwl_mRNA87;Name=SnowyOwl_000128
Yali1A	YGAP89	gene	243396	244370	.	-	.	ID=YGAP_gene57;Parent=YALI102;Name=YGAP0A00660;locus_tag=YGAP_0A00660;product=hypothetical protein;transl_table=1;translation=length.324;pillar=P26215;route=simple
Yali1A	YGAP89	mRNA	243396	244370	.	-	.	ID=YGAP_mRNA57;Parent=YGAP_gene57;Name=YGAP0A00660
Yali1A	YGAP89	exon	243396	244370	.	-	.	Parent=YGAP_mRNA57;Name=YGAP0A00660
Yali1A	YGAP89	CDS	243396	244370	.	-	0	ID=YGAP_CDS57;Parent=YGAP_mRNA57;Name=YGAP0A00660
###
Yali1A	AEGeAn::LocusPocus	locus	245095	246171	.	.	.	ID=YALI103;effective_length=1077;iiLocus_exception=complex-overlap-3;iLocus_type=complex;Name=YALI103;gene=3;mRNA=3
Yali1A	RefSeq89	gene	245095	246171	5.34e+03	-	.	ID=RS_gene66;Parent=YALI103;Name=YALI0A02068g;Note=  similar to uniprot|P38629 Saccharomyces cerevisiae YNL290w RFC3 DNA replication factor C 40 kDa subunit
Yali1A	RefSeq89	mRNA	245095	246171	5.34e+03	-	.	ID=RS_mRNA66;Parent=RS_gene66;Name=YALI0A02068g
Yali1A	RefSeq89	exon	245095	246171	.	-	.	Parent=RS_mRNA66;Name=YALI0A02068g
Yali1A	RefSeq89	CDS	245095	246171	.	-	0	ID=RS_CDS65;Parent=RS_mRNA66;Name=YALI0A02068g
Yali1A	Snowy89	gene	245095	246171	5.3	-	.	ID=SnowyOwl_gene88;Parent=YALI103;Alias=rt_000036.5;Name=SnowyOwl_000129;depth=564;locus=L000125;status=Matches RNA-Seq data
Yali1A	Snowy89	mRNA	245095	246171	5.3	-	.	ID=SnowyOwl_mRNA88;Parent=SnowyOwl_gene88;Name=SnowyOwl_000129
Yali1A	Snowy89	exon	245095	246171	5.3	-	0	Parent=SnowyOwl_mRNA88;Name=SnowyOwl_000129
Yali1A	Snowy89	CDS	245095	246171	.	-	0	ID=SnowyOwl_CDS88;Parent=SnowyOwl_mRNA88;Name=SnowyOwl_000129
Yali1A	YGAP89	gene	245095	246171	.	-	.	ID=YGAP_gene58;Parent=YALI103;Name=YGAP0A00670;Note=similar to Saccharomyces cerevisiae RFC3 (YNL290W)%3B ancestral locus Anc_3.69;inference=similar to DNA sequence:INSDC:YNL290W;locus_tag=YGAP_0A00670;product=hypothetical protein;transl_table=1;translation=length.358;pillar=P4050;route=simple
Yali1A	YGAP89	mRNA	245095	246171	.	-	.	ID=YGAP_mRNA58;Parent=YGAP_gene58;Name=YGAP0A00670
Yali1A	YGAP89	exon	245095	246171	.	-	.	Parent=YGAP_mRNA58;Name=YGAP0A00670
Yali1A	YGAP89	CDS	245095	246171	.	-	0	ID=YGAP_CDS58;Parent=YGAP_mRNA58;Name=YGAP0A00670
###
Yali1A	AEGeAn::LocusPocus	locus	247060	248982	.	.	.	ID=YALI104;effective_length=1923;iiLocus_exception=complex-overlap-3;iLocus_type=complex;Name=YALI104;gene=3;mRNA=3
Yali1A	RefSeq89	gene	247060	248982	9.6e+03	+	.	ID=RS_gene67;Parent=YALI104;Name=YALI0A02090g;Note=  some similarities with uniprot|P26754 Saccharomyces cerevisiae YNL312w RFA2 DNA replication factor A 36 kDa subunit
Yali1A	RefSeq89	mRNA	247060	248982	9.6e+03	+	.	ID=RS_mRNA67;Parent=RS_gene67;Name=YALI0A02090g
Yali1A	RefSeq89	exon	247060	248982	.	+	.	Parent=RS_mRNA67;Name=YALI0A02090g
Yali1A	RefSeq89	CDS	247060	248982	.	+	0	ID=RS_CDS66;Parent=RS_mRNA67;Name=YALI0A02090g
Yali1A	Snowy89	gene	247060	248982	4.58	+	.	ID=SnowyOwl_gene89;Parent=YALI104;Alias=rt_000037.1;Name=SnowyOwl_000130;depth=665;locus=L000126;status=Matches RNA-Seq data
Yali1A	Snowy89	mRNA	247060	248982	4.58	+	.	ID=SnowyOwl_mRNA89;Parent=SnowyOwl_gene89;Name=SnowyOwl_000130
Yali1A	Snowy89	exon	247060	248982	4.58	+	0	Parent=SnowyOwl_mRNA89;Name=SnowyOwl_000130
Yali1A	Snowy89	CDS	247060	248982	.	+	0	ID=SnowyOwl_CDS89;Parent=SnowyOwl_mRNA89;Name=SnowyOwl_000130
Yali1A	YGAP89	gene	247060	248982	.	+	.	ID=YGAP_gene59;Parent=YALI104;Name=YGAP0A00680;Note=similar to Saccharomyces cerevisiae MID1 (YNL291C)%3B ancestral locus Anc_3.68;inference=similar to DNA sequence:INSDC:YNL291C;locus_tag=YGAP_0A00680;product=hypothetical protein;transl_table=1;translation=length.640;pillar=P4049;route=simple
Yali1A	YGAP89	mRNA	247060	248982	.	+	.	ID=YGAP_mRNA59;Parent=YGAP_gene59;Name=YGAP0A00680
Yali1A	YGAP89	exon	247060	248982	.	+	.	Parent=YGAP_mRNA59;Name=YGAP0A00680
Yali1A	YGAP89	CDS	247060	248982	.	+	0	ID=YGAP_CDS59;Parent=YGAP_mRNA59;Name=YGAP0A00680
###
Yali1A	AEGeAn::LocusPocus	locus	249904	250278	.	.	.	ID=YALI105;effective_length=375;iiLocus_exception=complex-overlap-3;iLocus_type=complex;Name=YALI105;gene=3;mRNA=3
Yali1A	RefSeq89	gene	249904	250278	1.88e+03	+	.	ID=RS_gene68;Parent=YALI105;Name=YALI0A02112g;Note=  similar to KLLA0F01639g Kluyveromyces lactis IPF 1842.1
Yali1A	RefSeq89	mRNA	249904	250278	1.88e+03	+	.	ID=RS_mRNA68;Parent=RS_gene68;Name=YALI0A02112g
Yali1A	RefSeq89	exon	249904	250278	.	+	.	Parent=RS_mRNA68;Name=YALI0A02112g
Yali1A	RefSeq89	CDS	249904	250278	.	+	0	ID=RS_CDS67;Parent=RS_mRNA68;Name=YALI0A02112g
Yali1A	Snowy89	gene	249904	250278	3.99	+	.	ID=SnowyOwl_gene90;Parent=YALI105;Alias=rt_000037.2;Name=SnowyOwl_000131;depth=3279;locus=L000127;status=Matches RNA-Seq data
Yali1A	Snowy89	mRNA	249904	250278	3.99	+	.	ID=SnowyOwl_mRNA90;Parent=SnowyOwl_gene90;Name=SnowyOwl_000131
Yali1A	Snowy89	exon	249904	250278	3.99	+	0	Parent=SnowyOwl_mRNA90;Name=SnowyOwl_000131
Yali1A	Snowy89	CDS	249904	250278	.	+	0	ID=SnowyOwl_CDS90;Parent=SnowyOwl_mRNA90;Name=SnowyOwl_000131
Yali1A	YGAP89	gene	249904	250278	.	+	.	ID=YGAP_gene60;Parent=YALI105;Name=YGAP0A00690;Note=similar to Saccharomyces cerevisiae YBR269C%3B ancestral locus Anc_1.320;inference=similar to DNA sequence:INSDC:YBR269C;locus_tag=YGAP_0A00690;product=hypothetical protein;transl_table=1;translation=length.124;pillar=P448;route=simple;tag=Man
Yali1A	YGAP89	mRNA	249904	250278	.	+	.	ID=YGAP_mRNA60;Parent=YGAP_gene60;Name=YGAP0A00690
Yali1A	YGAP89	exon	249904	250278	.	+	.	Parent=YGAP_mRNA60;Name=YGAP0A00690
Yali1A	YGAP89	CDS	249904	250278	.	+	0	ID=YGAP_CDS60;Parent=YGAP_mRNA60;Name=YGAP0A00690
###
Yali1A	AEGeAn::LocusPocus	locus	250482	254690	.	.	.	ID=YALI106;effective_length=4209;iiLocus_exception=complex-overlap-3;iLocus_type=complex;Name=YALI106;gene=3;mRNA=3
Yali1A	RefSeq89	gene	250482	254579	2.04e+04	-	.	ID=RS_gene69;Parent=YALI106;Name=YALI0A02134g;Note=  weakly similar to uniprot|P14907 Saccharomyces cerevisiae YJL041w NSP1 nuclear pore protein
Yali1A	RefSeq89	mRNA	250482	254579	2.04e+04	-	.	ID=RS_mRNA69;Parent=RS_gene69;Name=YALI0A02134g
Yali1A	RefSeq89	exon	250482	254579	.	-	.	Parent=RS_mRNA69;Name=YALI0A02134g
Yali1A	RefSeq89	CDS	250482	254579	.	-	0	ID=RS_CDS68;Parent=RS_mRNA69;Name=YALI0A02134g
Yali1A	Snowy89	gene	250482	254579	4	-	.	ID=SnowyOwl_gene91;Parent=YALI106;Alias=rt_000037.3;Name=SnowyOwl_000132;depth=578;locus=L000128;status=Matches RNA-Seq data
Yali1A	Snowy89	mRNA	250482	254579	4	-	.	ID=SnowyOwl_mRNA91;Parent=SnowyOwl_gene91;Name=SnowyOwl_000132
Yali1A	Snowy89	exon	250482	254579	4	-	0	Parent=SnowyOwl_mRNA91;Name=SnowyOwl_000132
Yali1A	Snowy89	CDS	250482	254579	.	-	0	ID=SnowyOwl_CDS91;Parent=SnowyOwl_mRNA91;Name=SnowyOwl_000132
Yali1A	YGAP89	gene	250482	254690	.	-	.	ID=YGAP_gene61;Parent=YALI106;Name=YGAP0A00700;Note=similar to Saccharomyces cerevisiae NUP82 (YJL061W)%3B ancestral locus Anc_1.319;inference=similar to DNA sequence:INSDC:YJL061W;locus_tag=YGAP_0A00700;product=hypothetical protein;transl_table=1;translation=length.1402;pillar=P2752;route=simple
Yali1A	YGAP89	mRNA	250482	254690	.	-	.	ID=YGAP_mRNA61;Parent=YGAP_gene61;Name=YGAP0A00700
Yali1A	YGAP89	exon	250482	254690	.	-	.	Parent=YGAP_mRNA61;Name=YGAP0A00700
Yali1A	YGAP89	CDS	250482	254690	.	-	0	ID=YGAP_CDS61;Parent=YGAP_mRNA61;Name=YGAP0A00700
###
Yali1A	AEGeAn::LocusPocus	locus	255247	255698	.	.	.	ID=YALI107;effective_length=452;iiLocus_exception=complex-overlap-2;iLocus_type=complex;Name=YALI107;gene=2;mRNA=2
Yali1A	RefSeq89	gene	255247	255698	1.96e+03	+	.	ID=RS_gene70;Parent=YALI107;Name=YALI0A02156g;Note=  no similarity
Yali1A	RefSeq89	mRNA	255247	255698	1.96e+03	+	.	ID=RS_mRNA70;Parent=RS_gene70;Name=YALI0A02156g
Yali1A	RefSeq89	exon	255247	255417	.	+	.	Parent=RS_mRNA70;Name=YALI0A02156g
Yali1A	RefSeq89	CDS	255247	255417	.	+	0	ID=RS_CDS69;Parent=RS_mRNA70;Name=YALI0A02156g
Yali1A	RefSeq89	exon	255474	255698	.	+	.	Parent=RS_mRNA70;Name=YALI0A02156g
Yali1A	RefSeq89	CDS	255474	255698	.	+	0	ID=RS_CDS69;Parent=RS_mRNA70;Name=YALI0A02156g
Yali1A	Snowy89	gene	255247	255698	17.2	+	.	ID=SnowyOwl_gene92;Parent=YALI107;Alias=rt_000037.4;Name=SnowyOwl_000133;depth=1093;locus=L000129;status=Matches RNA-Seq data
Yali1A	Snowy89	mRNA	255247	255698	17.2	+	.	ID=SnowyOwl_mRNA92;Parent=SnowyOwl_gene92;Name=SnowyOwl_000133
Yali1A	Snowy89	exon	255247	255417	7.21	+	0	ID=SnowyOwl_exon28;Parent=SnowyOwl_mRNA92;Name=SnowyOwl_000133
Yali1A	Snowy89	CDS	255247	255417	.	+	0	ID=SnowyOwl_CDS92;Parent=SnowyOwl_mRNA92;Name=SnowyOwl_000133
Yali1A	Snowy89	exon	255474	255698	7.18	+	0	ID=SnowyOwl_exon28;Parent=SnowyOwl_mRNA92;Name=SnowyOwl_000133
Yali1A	Snowy89	CDS	255474	255698	.	+	0	ID=SnowyOwl_CDS92;Parent=SnowyOwl_mRNA92;Name=SnowyOwl_000133
###
Yali1A	AEGeAn::LocusPocus	locus	255755	256192	.	.	.	ID=YALI108;effective_length=438;iiLocus_exception=complex-overlap-3;iLocus_type=complex;Name=YALI108;gene=3;mRNA=3
Yali1A	RefSeq89	gene	255755	256192	2.19e+03	-	.	ID=RS_gene71;Parent=YALI108;Name=YALI0A02178g;Note=  similar to uniprot|P38291 Saccharomyces cerevisiae YBR167c POP7 nuclear Ribonucleases P/MRP protein subunit POP7
Yali1A	RefSeq89	mRNA	255755	256192	2.19e+03	-	.	ID=RS_mRNA71;Parent=RS_gene71;Name=YALI0A02178g
Yali1A	RefSeq89	exon	255755	256192	.	-	.	Parent=RS_mRNA71;Name=YALI0A02178g
Yali1A	RefSeq89	CDS	255755	256192	.	-	0	ID=RS_CDS70;Parent=RS_mRNA71;Name=YALI0A02178g
Yali1A	Snowy89	gene	255755	256192	3.99	-	.	ID=SnowyOwl_gene93;Parent=YALI108;Alias=rt_000037.5;Name=SnowyOwl_000134;depth=1704;locus=L000130;status=Matches RNA-Seq data
Yali1A	Snowy89	mRNA	255755	256192	3.99	-	.	ID=SnowyOwl_mRNA93;Parent=SnowyOwl_gene93;Name=SnowyOwl_000134
Yali1A	Snowy89	exon	255755	256192	3.99	-	0	Parent=SnowyOwl_mRNA93;Name=SnowyOwl_000134
Yali1A	Snowy89	CDS	255755	256192	.	-	0	ID=SnowyOwl_CDS93;Parent=SnowyOwl_mRNA93;Name=SnowyOwl_000134
Yali1A	YGAP89	gene	255755	256192	.	-	.	ID=YGAP_gene62;Parent=YALI108;Name=YGAP0A00710;Note=similar to Saccharomyces cerevisiae POP7 (YBR167C)%3B ancestral locus Anc_8.593;inference=similar to DNA sequence:INSDC:YBR167C;locus_tag=YGAP_0A00710;product=hypothetical protein;transl_table=1;translation=length.145;pillar=P353;route=simple
Yali1A	YGAP89	mRNA	255755	256192	.	-	.	ID=YGAP_mRNA62;Parent=YGAP_gene62;Name=YGAP0A00710
Yali1A	YGAP89	exon	255755	256192	.	-	.	Parent=YGAP_mRNA62;Name=YGAP0A00710
Yali1A	YGAP89	CDS	255755	256192	.	-	0	ID=YGAP_CDS62;Parent=YGAP_mRNA62;Name=YGAP0A00710
###
Yali1A	AEGeAn::LocusPocus	locus	256843	259110	.	.	.	ID=YALI109;effective_length=2268;iiLocus_exception=complex-overlap-3;iLocus_type=complex;Name=YALI109;gene=3;mRNA=3
Yali1A	RefSeq89	gene	256843	259110	1.13e+04	+	.	ID=RS_gene72;Parent=YALI109;Name=YALI0A02200g;Note=  weakly similar to uniprot|O14122 Schizosaccharomyces pombe Cullin 4 homolog (Cul-4)
Yali1A	RefSeq89	mRNA	256843	259110	1.13e+04	+	.	ID=RS_mRNA72;Parent=RS_gene72;Name=YALI0A02200g
Yali1A	RefSeq89	exon	256843	259110	.	+	.	Parent=RS_mRNA72;Name=YALI0A02200g
Yali1A	RefSeq89	CDS	256843	259110	.	+	0	ID=RS_CDS71;Parent=RS_mRNA72;Name=YALI0A02200g
Yali1A	YGAP89	gene	256843	259110	.	+	.	ID=YGAP_gene63;Parent=YALI109;Name=YGAP0A00720;Note=similar to Saccharomyces cerevisiae CUL3 (YGR003W)%3B ancestral locus Anc_4.138;inference=similar to DNA sequence:INSDC:YGR003W;locus_tag=YGAP_0A00720;product=hypothetical protein;transl_table=1;translation=length.755;pillar=P1918;route=simple
Yali1A	YGAP89	mRNA	256843	259110	.	+	.	ID=YGAP_mRNA63;Parent=YGAP_gene63;Name=YGAP0A00720
Yali1A	YGAP89	exon	256843	259110	.	+	.	Parent=YGAP_mRNA63;Name=YGAP0A00720
Yali1A	YGAP89	CDS	256843	259110	.	+	0	ID=YGAP_CDS63;Parent=YGAP_mRNA63;Name=YGAP0A00720
Yali1A	Snowy89	gene	256879	259110	4.61	+	.	ID=SnowyOwl_gene94;Parent=YALI109;Alias=rt_000038.1;Name=SnowyOwl_000135;depth=548;locus=L000131;status=Matches RNA-Seq data
Yali1A	Snowy89	mRNA	256879	259110	4.61	+	.	ID=SnowyOwl_mRNA94;Parent=SnowyOwl_gene94;Name=SnowyOwl_000135
Yali1A	Snowy89	exon	256879	259110	4.61	+	0	Parent=SnowyOwl_mRNA94;Name=SnowyOwl_000135
Yali1A	Snowy89	CDS	256879	259110	.	+	0	ID=SnowyOwl_CDS94;Parent=SnowyOwl_mRNA94;Name=SnowyOwl_000135
###
Yali1A	AEGeAn::LocusPocus	locus	259263	261515	.	.	.	ID=YALI110;effective_length=2253;iiLocus_exception=complex-overlap-3;iLocus_type=complex;Name=YALI110;gene=3;mRNA=3
Yali1A	RefSeq89	gene	259263	261515	1.12e+04	-	.	ID=RS_gene73;Parent=YALI110;Name=YALI0A02222g;Note=  weakly similar to uniprot|P38339 Saccharomyces cerevisiae YBR260c RGD1 similarity to C.elegans GTPase- activating protein
Yali1A	RefSeq89	mRNA	259263	261515	1.12e+04	-	.	ID=RS_mRNA73;Parent=RS_gene73;Name=YALI0A02222g
Yali1A	RefSeq89	exon	259263	261515	.	-	.	Parent=RS_mRNA73;Name=YALI0A02222g
Yali1A	RefSeq89	CDS	259263	261515	.	-	0	ID=RS_CDS72;Parent=RS_mRNA73;Name=YALI0A02222g
Yali1A	Snowy89	gene	259263	261515	4.86	-	.	ID=SnowyOwl_gene95;Parent=YALI110;Alias=rt_000038.2;Name=SnowyOwl_000136;depth=2431;locus=L000132;status=Matches RNA-Seq data
Yali1A	Snowy89	mRNA	259263	261515	4.86	-	.	ID=SnowyOwl_mRNA95;Parent=SnowyOwl_gene95;Name=SnowyOwl_000136
Yali1A	Snowy89	exon	259263	261515	4.86	-	0	Parent=SnowyOwl_mRNA95;Name=SnowyOwl_000136
Yali1A	Snowy89	CDS	259263	261515	.	-	0	ID=SnowyOwl_CDS95;Parent=SnowyOwl_mRNA95;Name=SnowyOwl_000136
Yali1A	YGAP89	gene	259263	261515	.	-	.	ID=YGAP_gene64;Parent=YALI110;Name=YGAP0A00730;locus_tag=YGAP_0A00730;product=hypothetical protein;transl_table=1;translation=length.750;pillar=P23285;route=multi
Yali1A	YGAP89	mRNA	259263	261515	.	-	.	ID=YGAP_mRNA64;Parent=YGAP_gene64;Name=YGAP0A00730
Yali1A	YGAP89	exon	259263	261515	.	-	.	Parent=YGAP_mRNA64;Name=YGAP0A00730
Yali1A	YGAP89	CDS	259263	261515	.	-	0	ID=YGAP_CDS64;Parent=YGAP_mRNA64;Name=YGAP0A00730
###
Yali1A	AEGeAn::LocusPocus	locus	265348	267069	.	.	.	ID=YALI111;effective_length=1722;iiLocus_exception=complex-overlap-3;iLocus_type=complex;Name=YALI111;gene=3;mRNA=3
Yali1A	RefSeq89	gene	265348	267069	8.57e+03	+	.	ID=RS_gene74;Parent=YALI111;Name=YALI0A02244g;Note=  weakly similar to uniprot|P41948 Saccharomyces cerevisiae YNL142w MEP2 high affinity low capacity ammonia permease
Yali1A	RefSeq89	mRNA	265348	267069	8.57e+03	+	.	ID=RS_mRNA74;Parent=RS_gene74;Name=YALI0A02244g
Yali1A	RefSeq89	exon	265348	267069	.	+	.	Parent=RS_mRNA74;Name=YALI0A02244g
Yali1A	RefSeq89	CDS	265348	267069	.	+	0	ID=RS_CDS73;Parent=RS_mRNA74;Name=YALI0A02244g
Yali1A	YGAP89	gene	265348	267069	.	+	.	ID=YGAP_gene65;Parent=YALI111;Name=YGAP0A00740;locus_tag=YGAP_0A00740;product=hypothetical protein;transl_table=1;translation=length.573;pillar=P23286;route=multi
Yali1A	YGAP89	mRNA	265348	267069	.	+	.	ID=YGAP_mRNA65;Parent=YGAP_gene65;Name=YGAP0A00740
Yali1A	YGAP89	exon	265348	267069	.	+	.	Parent=YGAP_mRNA65;Name=YGAP0A00740
Yali1A	YGAP89	CDS	265348	267069	.	+	0	ID=YGAP_CDS65;Parent=YGAP_mRNA65;Name=YGAP0A00740
Yali1A	Snowy89	gene	265444	267069	3.28	+	.	ID=SnowyOwl_gene96;Parent=YALI111;Alias=rt_000040.1;Name=SnowyOwl_000137;depth=270;locus=L000133;status=Matches RNA-Seq data
Yali1A	Snowy89	mRNA	265444	267069	3.28	+	.	ID=SnowyOwl_mRNA96;Parent=SnowyOwl_gene96;Name=SnowyOwl_000137
Yali1A	Snowy89	exon	265444	267069	3.28	+	0	Parent=SnowyOwl_mRNA96;Name=SnowyOwl_000137
Yali1A	Snowy89	CDS	265444	267069	.	+	0	ID=SnowyOwl_CDS96;Parent=SnowyOwl_mRNA96;Name=SnowyOwl_000137
###
Yali1A	AEGeAn::LocusPocus	locus	268270	271431	.	.	.	ID=YALI112;effective_length=3162;iiLocus_exception=complex-overlap-3;iLocus_type=complex;Name=YALI112;gene=3;mRNA=3
Yali1A	Snowy89	gene	268270	271431	2.86	+	.	ID=SnowyOwl_gene97;Parent=YALI112;Alias=rt_000040.2;Name=SnowyOwl_000139;depth=160;locus=L000135;status=Matches RNA-Seq data
Yali1A	Snowy89	mRNA	268270	271431	2.86	+	.	ID=SnowyOwl_mRNA97;Parent=SnowyOwl_gene97;Name=SnowyOwl_000139
Yali1A	Snowy89	exon	268270	271431	2.86	+	0	Parent=SnowyOwl_mRNA97;Name=SnowyOwl_000139
Yali1A	Snowy89	CDS	268270	271431	.	+	0	ID=SnowyOwl_CDS97;Parent=SnowyOwl_mRNA97;Name=SnowyOwl_000139
Yali1A	YGAP89	gene	268270	271431	.	+	.	ID=YGAP_gene66;Parent=YALI112;Name=YGAP0A00750;locus_tag=YGAP_0A00750;product=hypothetical protein;transl_table=1;translation=length.1053;pillar=P23287;route=GETORF
Yali1A	YGAP89	mRNA	268270	271431	.	+	.	ID=YGAP_mRNA66;Parent=YGAP_gene66;Name=YGAP0A00750
Yali1A	YGAP89	exon	268270	271431	.	+	.	Parent=YGAP_mRNA66;Name=YGAP0A00750
Yali1A	YGAP89	CDS	268270	271431	.	+	0	ID=YGAP_CDS66;Parent=YGAP_mRNA66;Name=YGAP0A00750
Yali1A	RefSeq89	gene	268809	271431	1.31e+04	+	.	ID=RS_gene75;Parent=YALI112;Name=YALI0A02266g;Note=  weakly similar to uniprot|Q6CFK0 Yarrowia lipolytica YALI0E24255g transposon Mutyl MudrA
Yali1A	RefSeq89	mRNA	268809	271431	1.31e+04	+	.	ID=RS_mRNA75;Parent=RS_gene75;Name=YALI0A02266g
Yali1A	RefSeq89	exon	268809	271431	.	+	.	Parent=RS_mRNA75;Name=YALI0A02266g
Yali1A	RefSeq89	CDS	268834	271431	.	+	0	ID=RS_CDS74;Parent=RS_mRNA75;Name=YALI0A02266g
###
Yali1A	AEGeAn::LocusPocus	locus	272812	275301	.	.	.	ID=YALI113;effective_length=2490;iiLocus_exception=complex-overlap-2;iLocus_type=complex;Name=YALI113;gene=2;mRNA=2
Yali1A	RefSeq89	gene	272812	275301	1.24e+04	+	.	ID=RS_gene76;Parent=YALI113;Name=YALI0A02288g;Note=  weakly similar to wi|NCU09374.1 Neurospora crassa NCU09374.1 hypothetical protein
Yali1A	RefSeq89	mRNA	272812	275301	1.24e+04	+	.	ID=RS_mRNA76;Parent=RS_gene76;Name=YALI0A02288g
Yali1A	RefSeq89	exon	272812	275301	.	+	.	Parent=RS_mRNA76;Name=YALI0A02288g
Yali1A	RefSeq89	CDS	272812	275301	.	+	0	ID=RS_CDS75;Parent=RS_mRNA76;Name=YALI0A02288g
Yali1A	Snowy89	gene	272812	275301	4	+	.	ID=SnowyOwl_gene98;Parent=YALI113;Alias=rt_000040.3;Name=SnowyOwl_000140;depth=1209;locus=L000136;status=Matches RNA-Seq data
Yali1A	Snowy89	mRNA	272812	275301	4	+	.	ID=SnowyOwl_mRNA98;Parent=SnowyOwl_gene98;Name=SnowyOwl_000140
Yali1A	Snowy89	exon	272812	275301	4	+	0	Parent=SnowyOwl_mRNA98;Name=SnowyOwl_000140
Yali1A	Snowy89	CDS	272812	275301	.	+	0	ID=SnowyOwl_CDS98;Parent=SnowyOwl_mRNA98;Name=SnowyOwl_000140
###
Yali1A	AEGeAn::LocusPocus	locus	277578	279612	.	.	.	ID=YALI114;effective_length=2035;iiLocus_exception=complex-overlap-3;iLocus_type=complex;Name=YALI114;gene=3;mRNA=3
Yali1A	RefSeq89	gene	277578	279612	7.43e+03	+	.	ID=RS_gene77;Parent=YALI114;Name=YALI0A02310g;Note=  highly similar to uniprot|P32861 Saccharomyces cerevisiae YKL035w UGP1 UTP--glucose-1-phosphate uridylyltransferase
Yali1A	RefSeq89	mRNA	277578	279612	7.43e+03	+	.	ID=RS_mRNA77;Parent=RS_gene77;Name=YALI0A02310g
Yali1A	RefSeq89	exon	277578	277613	.	+	.	Parent=RS_mRNA77;Name=YALI0A02310g
Yali1A	RefSeq89	CDS	277578	277613	.	+	0	ID=RS_CDS76;Parent=RS_mRNA77;Name=YALI0A02310g
Yali1A	RefSeq89	exon	278158	279612	.	+	.	Parent=RS_mRNA77;Name=YALI0A02310g
Yali1A	RefSeq89	CDS	278158	279612	.	+	0	ID=RS_CDS76;Parent=RS_mRNA77;Name=YALI0A02310g
Yali1A	Snowy89	gene	277578	279612	26	+	.	ID=SnowyOwl_gene99;Parent=YALI114;Alias=rt_000040.4;Name=SnowyOwl_000141;depth=11368;locus=L000137;status=Matches RNA-Seq data
Yali1A	Snowy89	mRNA	277578	279612	26	+	.	ID=SnowyOwl_mRNA99;Parent=SnowyOwl_gene99;Name=SnowyOwl_000141
Yali1A	Snowy89	exon	277578	277613	7.04	+	0	ID=SnowyOwl_exon29;Parent=SnowyOwl_mRNA99;Name=SnowyOwl_000141
Yali1A	Snowy89	CDS	277578	277613	.	+	0	ID=SnowyOwl_CDS99;Parent=SnowyOwl_mRNA99;Name=SnowyOwl_000141
Yali1A	Snowy89	exon	278158	279612	7.39	+	0	ID=SnowyOwl_exon29;Parent=SnowyOwl_mRNA99;Name=SnowyOwl_000141
Yali1A	Snowy89	CDS	278158	279612	.	+	0	ID=SnowyOwl_CDS99;Parent=SnowyOwl_mRNA99;Name=SnowyOwl_000141
Yali1A	YGAP89	gene	278197	279612	.	+	.	ID=YGAP_gene67;Parent=YALI114;Name=YGAP0A00760;Note=similar to Saccharomyces cerevisiae YHL012W and UGP1 (YKL035W)%3B ancestral locus Anc_2.546;inference=similar to DNA sequence:INSDC:YHL012W%2CYKL035W;locus_tag=YGAP_0A00760;product=hypothetical protein;transl_table=1;translation=length.471;pillar=P2218;route=simple;tag=Man
Yali1A	YGAP89	mRNA	278197	279612	.	+	.	ID=YGAP_mRNA67;Parent=YGAP_gene67;Name=YGAP0A00760
Yali1A	YGAP89	exon	278197	279612	.	+	.	Parent=YGAP_mRNA67;Name=YGAP0A00760
Yali1A	YGAP89	CDS	278197	279612	.	+	0	ID=YGAP_CDS67;Parent=YGAP_mRNA67;Name=YGAP0A00760
###
Yali1A	AEGeAn::LocusPocus	locus	279843	281318	.	.	.	ID=YALI115;effective_length=1476;iiLocus_exception=complex-overlap-3;iLocus_type=complex;Name=YALI115;gene=3;mRNA=3
Yali1A	RefSeq89	gene	279843	281318	7.35e+03	-	.	ID=RS_gene78;Parent=YALI115;Name=YALI0A02332g;Note=  no similarity
Yali1A	RefSeq89	mRNA	279843	281318	7.35e+03	-	.	ID=RS_mRNA78;Parent=RS_gene78;Name=YALI0A02332g
Yali1A	RefSeq89	exon	279843	281318	.	-	.	Parent=RS_mRNA78;Name=YALI0A02332g
Yali1A	RefSeq89	CDS	279843	281318	.	-	0	ID=RS_CDS77;Parent=RS_mRNA78;Name=YALI0A02332g
Yali1A	Snowy89	gene	279843	281318	4	-	.	ID=SnowyOwl_gene100;Parent=YALI115;Alias=rt_000040.5;Name=SnowyOwl_000142;depth=342;locus=L000138;status=Matches RNA-Seq data
Yali1A	Snowy89	mRNA	279843	281318	4	-	.	ID=SnowyOwl_mRNA100;Parent=SnowyOwl_gene100;Name=SnowyOwl_000142
Yali1A	Snowy89	exon	279843	281318	4	-	0	Parent=SnowyOwl_mRNA100;Name=SnowyOwl_000142
Yali1A	Snowy89	CDS	279843	281318	.	-	0	ID=SnowyOwl_CDS100;Parent=SnowyOwl_mRNA100;Name=SnowyOwl_000142
Yali1A	YGAP89	gene	279843	281318	.	-	.	ID=YGAP_gene68;Parent=YALI115;Name=YGAP0A00770;locus_tag=YGAP_0A00770;product=hypothetical protein;transl_table=1;translation=length.491;pillar=P23288;route=GETORF
Yali1A	YGAP89	mRNA	279843	281318	.	-	.	ID=YGAP_mRNA68;Parent=YGAP_gene68;Name=YGAP0A00770
Yali1A	YGAP89	exon	279843	281318	.	-	.	Parent=YGAP_mRNA68;Name=YGAP0A00770
Yali1A	YGAP89	CDS	279843	281318	.	-	0	ID=YGAP_CDS68;Parent=YGAP_mRNA68;Name=YGAP0A00770
###
Yali1A	AEGeAn::LocusPocus	locus	281944	282296	.	.	.	ID=YALI116;Name=YALI116;gene=1;mRNA=1;effective_length=353;iLocus_type=piLocus
Yali1A	Snowy89	gene	281944	282296	0	+	.	ID=SnowyOwl_gene101;Parent=YALI116;Alias=AugPool0039213;Name=SnowyOwl_000143;depth=100;locus=L000139;status=Fails to match RNA-Seq data
Yali1A	Snowy89	mRNA	281944	282296	0	+	.	ID=SnowyOwl_mRNA101;Parent=SnowyOwl_gene101;Name=SnowyOwl_000143
Yali1A	Snowy89	exon	281944	282122	0	+	0	ID=SnowyOwl_exon30;Parent=SnowyOwl_mRNA101;Name=SnowyOwl_000143;status=End mismatch
Yali1A	Snowy89	CDS	281944	282122	.	+	0	ID=SnowyOwl_CDS101;Parent=SnowyOwl_mRNA101;Name=SnowyOwl_000143
Yali1A	Snowy89	exon	282167	282296	0	+	1	ID=SnowyOwl_exon30;Parent=SnowyOwl_mRNA101;Name=SnowyOwl_000143;status=Start mismatch
Yali1A	Snowy89	CDS	282167	282296	.	+	1	ID=SnowyOwl_CDS101;Parent=SnowyOwl_mRNA101;Name=SnowyOwl_000143
###
Yali1A	AEGeAn::LocusPocus	locus	283366	285048	.	.	.	ID=YALI117;effective_length=1683;iiLocus_exception=complex-overlap-3;iLocus_type=complex;Name=YALI117;gene=3;mRNA=3
Yali1A	RefSeq89	gene	283366	285048	7.38e+03	+	.	ID=RS_gene79;Parent=YALI117;Name=YALI0A02354g;Note=  similar to uniprot|Q02201 Saccharomyces cerevisiae YKR003w
Yali1A	RefSeq89	mRNA	283366	285048	7.38e+03	+	.	ID=RS_mRNA79;Parent=RS_gene79;Name=YALI0A02354g
Yali1A	RefSeq89	exon	283366	283402	.	+	.	Parent=RS_mRNA79;Name=YALI0A02354g
Yali1A	RefSeq89	CDS	283366	283402	.	+	0	ID=RS_CDS78;Parent=RS_mRNA79;Name=YALI0A02354g
Yali1A	RefSeq89	exon	283601	285048	.	+	.	Parent=RS_mRNA79;Name=YALI0A02354g
Yali1A	RefSeq89	CDS	283601	285048	.	+	2	ID=RS_CDS78;Parent=RS_mRNA79;Name=YALI0A02354g
Yali1A	Snowy89	gene	283366	285048	18.2	+	.	ID=SnowyOwl_gene102;Parent=YALI117;Alias=rt_000040.6;Name=SnowyOwl_000144;depth=4044;locus=L000140;status=Matches RNA-Seq data
Yali1A	Snowy89	mRNA	283366	285048	18.2	+	.	ID=SnowyOwl_mRNA102;Parent=SnowyOwl_gene102;Name=SnowyOwl_000144
Yali1A	Snowy89	exon	283366	283402	5.3	+	0	ID=SnowyOwl_exon31;Parent=SnowyOwl_mRNA102;Name=SnowyOwl_000144
Yali1A	Snowy89	CDS	283366	283402	.	+	0	ID=SnowyOwl_CDS102;Parent=SnowyOwl_mRNA102;Name=SnowyOwl_000144
Yali1A	Snowy89	exon	283601	285048	6.86	+	2	ID=SnowyOwl_exon31;Parent=SnowyOwl_mRNA102;Name=SnowyOwl_000144
Yali1A	Snowy89	CDS	283601	285048	.	+	2	ID=SnowyOwl_CDS102;Parent=SnowyOwl_mRNA102;Name=SnowyOwl_000144
Yali1A	YGAP89	gene	283678	285048	.	+	.	ID=YGAP_gene69;Parent=YALI117;Name=YGAP0A00780;Note=similar to Saccharomyces cerevisiae OSH7 (YHR001W) and OSH6 (YKR003W)%3B ancestral locus Anc_2.513;codon_start=1;inference=similar to DNA sequence:INSDC:YHR001W%2CYKR003W;locus_tag=YGAP_0A00780;product=hypothetical protein;transl_table=1;translation=length.456;pillar=P2229;route=simple;tag=Man
Yali1A	YGAP89	mRNA	283678	285048	.	+	.	ID=YGAP_mRNA69;Parent=YGAP_gene69;Name=YGAP0A00780
Yali1A	YGAP89	exon	283678	285048	.	+	.	Parent=YGAP_mRNA69;Name=YGAP0A00780
Yali1A	YGAP89	CDS	283735	285048	.	+	0	ID=YGAP_CDS69;Parent=YGAP_mRNA69;Name=YGAP0A00780
###
Yali1A	AEGeAn::LocusPocus	locus	287504	288157	.	.	.	ID=YALI118;Name=YALI118;gene=1;mRNA=1;effective_length=654;iLocus_type=piLocus
Yali1A	Snowy89	gene	287504	288157	1.22	+	.	ID=SnowyOwl_gene103;Parent=YALI118;Alias=AugPool0028293;Name=SnowyOwl_000148;depth=23;locus=L000143;status=Matches RNA-Seq data
Yali1A	Snowy89	mRNA	287504	288157	1.22	+	.	ID=SnowyOwl_mRNA103;Parent=SnowyOwl_gene103;Name=SnowyOwl_000148
Yali1A	Snowy89	exon	287504	288157	1.22	+	0	Parent=SnowyOwl_mRNA103;Name=SnowyOwl_000148
Yali1A	Snowy89	CDS	287504	288157	.	+	0	ID=SnowyOwl_CDS103;Parent=SnowyOwl_mRNA103;Name=SnowyOwl_000148
###
Yali1A	AEGeAn::LocusPocus	locus	289512	290468	.	.	.	ID=YALI119;effective_length=957;iiLocus_exception=complex-overlap-3;iLocus_type=complex;Name=YALI119;gene=3;mRNA=3
Yali1A	RefSeq89	gene	289512	290468	4.76e+03	+	.	ID=RS_gene80;Parent=YALI119;Name=YALI0A02409g;Note=  weakly similar to ca|CA0277|CaRNH1 Candida albicans ribonuclease H (by homology)
Yali1A	RefSeq89	mRNA	289512	290468	4.76e+03	+	.	ID=RS_mRNA80;Parent=RS_gene80;Name=YALI0A02409g
Yali1A	RefSeq89	exon	289512	290468	.	+	.	Parent=RS_mRNA80;Name=YALI0A02409g
Yali1A	RefSeq89	CDS	289512	290468	.	+	0	ID=RS_CDS79;Parent=RS_mRNA80;Name=YALI0A02409g
Yali1A	YGAP89	gene	289512	290468	.	+	.	ID=YGAP_gene70;Parent=YALI119;Name=YGAP0A00790;locus_tag=YGAP_0A00790;product=hypothetical protein;transl_table=1;translation=length.318;pillar=P23289;route=GETORF
Yali1A	YGAP89	mRNA	289512	290468	.	+	.	ID=YGAP_mRNA70;Parent=YGAP_gene70;Name=YGAP0A00790
Yali1A	YGAP89	exon	289512	290468	.	+	.	Parent=YGAP_mRNA70;Name=YGAP0A00790
Yali1A	YGAP89	CDS	289512	290468	.	+	0	ID=YGAP_CDS70;Parent=YGAP_mRNA70;Name=YGAP0A00790
Yali1A	Snowy89	gene	289560	290468	2.66	+	.	ID=SnowyOwl_gene104;Parent=YALI119;Alias=gm_003686;Name=SnowyOwl_000151;depth=207;locus=L000146;status=Matches RNA-Seq data
Yali1A	Snowy89	mRNA	289560	290468	2.66	+	.	ID=SnowyOwl_mRNA104;Parent=SnowyOwl_gene104;Name=SnowyOwl_000151
Yali1A	Snowy89	exon	289560	290468	2.66	+	.	Parent=SnowyOwl_mRNA104;Name=SnowyOwl_000151;gene_id=3686_g;transcript_id=3686_t
Yali1A	Snowy89	CDS	289560	290468	.	+	0	ID=SnowyOwl_CDS104;Parent=SnowyOwl_mRNA104;Name=SnowyOwl_000151
###
Yali1A	AEGeAn::LocusPocus	locus	290820	290987	.	.	.	ID=YALI120;Name=YALI120;gene=1;mRNA=1;effective_length=168;iLocus_type=piLocus
Yali1A	RefSeq89	gene	290820	290987	822	-	.	ID=RS_gene81;Parent=YALI120;Name=YALI0A02416g;Note=gnl|GLV|YALI0A02416g [Yarrowia lipolytica]  uniprot|P41927 Yarrowia lipolytica MT1_YARLI Metallothionein-I (MT-I)
Yali1A	RefSeq89	mRNA	290820	290987	822	-	.	ID=RS_mRNA81;Parent=RS_gene81;Name=YALI0A02416g
Yali1A	RefSeq89	exon	290820	290987	.	-	.	Parent=RS_mRNA81;Name=YALI0A02416g
###
Yali1A	AEGeAn::LocusPocus	locus	291944	292108	.	.	.	ID=YALI121;Name=YALI121;gene=1;mRNA=1;effective_length=165;iLocus_type=piLocus
Yali1A	RefSeq89	gene	291944	292108	825	+	.	ID=RS_gene82;Parent=YALI121;Name=YALI0A02423g;Note=gnl|GLV|YALI0A02423g [Yarrowia lipolytica]  uniprot|P41928 Yarrowia lipolytica MT2_YARLI Metallothionein-II (MT-II)
Yali1A	RefSeq89	mRNA	291944	292108	825	+	.	ID=RS_mRNA82;Parent=RS_gene82;Name=YALI0A02423g
Yali1A	RefSeq89	exon	291944	292108	.	+	.	Parent=RS_mRNA82;Name=YALI0A02423g
###
Yali1A	AEGeAn::LocusPocus	locus	293764	294863	.	.	.	ID=YALI122;effective_length=1100;iiLocus_exception=complex-overlap-3;iLocus_type=complex;Name=YALI122;gene=3;mRNA=3
Yali1A	Snowy89	gene	293764	294660	1.33	-	.	ID=SnowyOwl_gene105;Parent=YALI122;Alias=AugPool0020730;Name=SnowyOwl_000154;depth=215;locus=L000149;status=Matches RNA-Seq data
Yali1A	Snowy89	mRNA	293764	294660	1.33	-	.	ID=SnowyOwl_mRNA105;Parent=SnowyOwl_gene105;Name=SnowyOwl_000154
Yali1A	Snowy89	exon	293764	294660	1.33	-	0	Parent=SnowyOwl_mRNA105;Name=SnowyOwl_000154
Yali1A	Snowy89	CDS	293764	294660	.	-	0	ID=SnowyOwl_CDS105;Parent=SnowyOwl_mRNA105;Name=SnowyOwl_000154
Yali1A	YGAP89	gene	293764	294660	.	-	.	ID=YGAP_gene71;Parent=YALI122;Name=YGAP0A00800;Note=similar to Saccharomyces cerevisiae ECM9 (YKR004C)%3B ancestral locus Anc_2.514;inference=similar to DNA sequence:INSDC:YKR004C;locus_tag=YGAP_0A00800;product=hypothetical protein;transl_table=1;translation=length.298;pillar=P3129;route=simple
Yali1A	YGAP89	mRNA	293764	294660	.	-	.	ID=YGAP_mRNA71;Parent=YGAP_gene71;Name=YGAP0A00800
Yali1A	YGAP89	exon	293764	294660	.	-	.	Parent=YGAP_mRNA71;Name=YGAP0A00800
Yali1A	YGAP89	CDS	293764	294660	.	-	0	ID=YGAP_CDS71;Parent=YGAP_mRNA71;Name=YGAP0A00800
Yali1A	RefSeq89	gene	293764	294863	5.23e+03	-	.	ID=RS_gene83;Parent=YALI122;Name=YALI0A02431g;Note=  weakly similar to uniprot|Q02202 Saccharomyces cerevisiae YKR004c Hypothetical 34.5 kDa protein
Yali1A	RefSeq89	mRNA	293764	294863	5.23e+03	-	.	ID=RS_mRNA83;Parent=RS_gene83;Name=YALI0A02431g
Yali1A	RefSeq89	exon	293764	294781	.	-	.	Parent=RS_mRNA83;Name=YALI0A02431g
Yali1A	RefSeq89	CDS	293764	294781	.	-	1	ID=RS_CDS80;Parent=RS_mRNA83;Name=YALI0A02431g
Yali1A	RefSeq89	exon	294823	294863	.	-	.	Parent=RS_mRNA83;Name=YALI0A02431g
Yali1A	RefSeq89	CDS	294823	294863	.	-	0	ID=RS_CDS80;Parent=RS_mRNA83;Name=YALI0A02431g
###
Yali1A	AEGeAn::LocusPocus	locus	295191	297479	.	.	.	ID=YALI123;effective_length=2289;iiLocus_exception=complex-overlap-3;iLocus_type=complex;Name=YALI123;gene=3;mRNA=3
Yali1A	RefSeq89	gene	295191	297479	1.14e+04	-	.	ID=RS_gene84;Parent=YALI123;Name=YALI0A02453g;Note=  weakly similar to uniprot|P42951 Saccharomyces cerevisiae YJL100W Hypothetical 70.2 kDa protein in GSH1- CHS6 intergenic region
Yali1A	RefSeq89	mRNA	295191	297479	1.14e+04	-	.	ID=RS_mRNA84;Parent=RS_gene84;Name=YALI0A02453g
Yali1A	RefSeq89	exon	295191	297479	.	-	.	Parent=RS_mRNA84;Name=YALI0A02453g
Yali1A	RefSeq89	CDS	295191	297479	.	-	0	ID=RS_CDS81;Parent=RS_mRNA84;Name=YALI0A02453g
Yali1A	Snowy89	gene	295191	297479	3.24	-	.	ID=SnowyOwl_gene106;Parent=YALI123;Alias=gm_003688;Name=SnowyOwl_000155;depth=714;locus=L000149;status=Matches RNA-Seq data
Yali1A	Snowy89	mRNA	295191	297479	3.24	-	.	ID=SnowyOwl_mRNA106;Parent=SnowyOwl_gene106;Name=SnowyOwl_000155
Yali1A	Snowy89	exon	295191	297479	3.24	-	.	Parent=SnowyOwl_mRNA106;Name=SnowyOwl_000155;gene_id=3688_g;transcript_id=3688_t
Yali1A	Snowy89	CDS	295191	297479	.	-	0	ID=SnowyOwl_CDS106;Parent=SnowyOwl_mRNA106;Name=SnowyOwl_000155
Yali1A	YGAP89	gene	295191	297479	.	-	.	ID=YGAP_gene72;Parent=YALI123;Name=YGAP0A00810;Note=similar to Saccharomyces cerevisiae LSB6 (YJL100W)%3B ancestral locus Anc_1.266;inference=similar to DNA sequence:INSDC:YJL100W;locus_tag=YGAP_0A00810;product=hypothetical protein;transl_table=1;translation=length.762;pillar=P2718;route=simple
Yali1A	YGAP89	mRNA	295191	297479	.	-	.	ID=YGAP_mRNA72;Parent=YGAP_gene72;Name=YGAP0A00810
Yali1A	YGAP89	exon	295191	297479	.	-	.	Parent=YGAP_mRNA72;Name=YGAP0A00810
Yali1A	YGAP89	CDS	295191	297479	.	-	0	ID=YGAP_CDS72;Parent=YGAP_mRNA72;Name=YGAP0A00810
###
Yali1A	AEGeAn::LocusPocus	locus	297763	298021	.	.	.	ID=YALI124;Name=YALI124;gene=1;mRNA=1;effective_length=259;iLocus_type=piLocus
Yali1A	Snowy89	gene	297763	298021	0	+	.	ID=SnowyOwl_gene107;Parent=YALI124;Alias=AugPool0041424;Name=SnowyOwl_000156;depth=86;locus=L000150;status=Fails to match RNA-Seq data
Yali1A	Snowy89	mRNA	297763	298021	0	+	.	ID=SnowyOwl_mRNA107;Parent=SnowyOwl_gene107;Name=SnowyOwl_000156
Yali1A	Snowy89	exon	297763	297787	0	+	0	ID=SnowyOwl_exon32;Parent=SnowyOwl_mRNA107;Name=SnowyOwl_000156;status=End mismatch
Yali1A	Snowy89	CDS	297763	297787	.	+	0	ID=SnowyOwl_CDS107;Parent=SnowyOwl_mRNA107;Name=SnowyOwl_000156
Yali1A	Snowy89	exon	297831	298021	0	+	2	ID=SnowyOwl_exon32;Parent=SnowyOwl_mRNA107;Name=SnowyOwl_000156;status=Start mismatch
Yali1A	Snowy89	CDS	297831	298021	.	+	2	ID=SnowyOwl_CDS107;Parent=SnowyOwl_mRNA107;Name=SnowyOwl_000156
###
Yali1A	AEGeAn::LocusPocus	locus	299865	300410	.	.	.	ID=YALI125;effective_length=546;iiLocus_exception=complex-overlap-3;iLocus_type=complex;Name=YALI125;gene=3;mRNA=3
Yali1A	RefSeq89	gene	299865	300410	2.7e+03	+	.	ID=RS_gene85;Parent=YALI125;Name=YALI0A02475g;Note=  no similarity
Yali1A	RefSeq89	mRNA	299865	300410	2.7e+03	+	.	ID=RS_mRNA85;Parent=RS_gene85;Name=YALI0A02475g
Yali1A	RefSeq89	exon	299865	300410	.	+	.	Parent=RS_mRNA85;Name=YALI0A02475g
Yali1A	RefSeq89	CDS	299865	300410	.	+	0	ID=RS_CDS82;Parent=RS_mRNA85;Name=YALI0A02475g
Yali1A	Snowy89	gene	299865	300410	3.99	+	.	ID=SnowyOwl_gene108;Parent=YALI125;Alias=rt_000043.1;Name=SnowyOwl_000157;depth=41;locus=L000151;status=Matches RNA-Seq data
Yali1A	Snowy89	mRNA	299865	300410	3.99	+	.	ID=SnowyOwl_mRNA108;Parent=SnowyOwl_gene108;Name=SnowyOwl_000157
Yali1A	Snowy89	exon	299865	300410	3.99	+	0	Parent=SnowyOwl_mRNA108;Name=SnowyOwl_000157
Yali1A	Snowy89	CDS	299865	300410	.	+	0	ID=SnowyOwl_CDS108;Parent=SnowyOwl_mRNA108;Name=SnowyOwl_000157
Yali1A	YGAP89	gene	299865	300410	.	+	.	ID=YGAP_gene73;Parent=YALI125;Name=YGAP0A00820;locus_tag=YGAP_0A00820;product=hypothetical protein;transl_table=1;translation=length.181;pillar=P23290;route=GETORF
Yali1A	YGAP89	mRNA	299865	300410	.	+	.	ID=YGAP_mRNA73;Parent=YGAP_gene73;Name=YGAP0A00820
Yali1A	YGAP89	exon	299865	300410	.	+	.	Parent=YGAP_mRNA73;Name=YGAP0A00820
Yali1A	YGAP89	CDS	299865	300410	.	+	0	ID=YGAP_CDS73;Parent=YGAP_mRNA73;Name=YGAP0A00820
###
Yali1A	AEGeAn::LocusPocus	locus	301753	302370	.	.	.	ID=YALI126;effective_length=618;iiLocus_exception=complex-overlap-2;iLocus_type=complex;Name=YALI126;gene=2;mRNA=2
Yali1A	Snowy89	gene	301753	302370	1	+	.	ID=SnowyOwl_gene109;Parent=YALI126;Alias=AugPool0035928;Name=SnowyOwl_000158;depth=19;locus=L000152;status=Matches RNA-Seq data
Yali1A	Snowy89	mRNA	301753	302370	1	+	.	ID=SnowyOwl_mRNA109;Parent=SnowyOwl_gene109;Name=SnowyOwl_000158
Yali1A	Snowy89	exon	301753	302370	1	+	0	Parent=SnowyOwl_mRNA109;Name=SnowyOwl_000158
Yali1A	Snowy89	CDS	301753	302370	.	+	0	ID=SnowyOwl_CDS109;Parent=SnowyOwl_mRNA109;Name=SnowyOwl_000158
Yali1A	YGAP89	gene	301753	302370	.	+	.	ID=YGAP_gene74;Parent=YALI126;Name=YGAP0A00830;locus_tag=YGAP_0A00830;product=hypothetical protein;transl_table=1;translation=length.205;pillar=P23291;route=GETORF
Yali1A	YGAP89	mRNA	301753	302370	.	+	.	ID=YGAP_mRNA74;Parent=YGAP_gene74;Name=YGAP0A00830
Yali1A	YGAP89	exon	301753	302370	.	+	.	Parent=YGAP_mRNA74;Name=YGAP0A00830
Yali1A	YGAP89	CDS	301753	302370	.	+	0	ID=YGAP_CDS74;Parent=YGAP_mRNA74;Name=YGAP0A00830
###
Yali1A	AEGeAn::LocusPocus	locus	302976	304190	.	.	.	ID=YALI127;effective_length=1215;iiLocus_exception=complex-overlap-3;iLocus_type=complex;Name=YALI127;gene=3;mRNA=3
Yali1A	YGAP89	gene	302976	303689	.	+	.	ID=YGAP_gene75;Parent=YALI127;Name=YGAP0A00840;locus_tag=YGAP_0A00840;product=hypothetical protein;transl_table=1;translation=length.237;pillar=P23292;route=GETORF
Yali1A	YGAP89	mRNA	302976	303689	.	+	.	ID=YGAP_mRNA75;Parent=YGAP_gene75;Name=YGAP0A00840
Yali1A	YGAP89	exon	302976	303689	.	+	.	Parent=YGAP_mRNA75;Name=YGAP0A00840
Yali1A	YGAP89	CDS	302976	303689	.	+	0	ID=YGAP_CDS75;Parent=YGAP_mRNA75;Name=YGAP0A00840
Yali1A	RefSeq89	gene	302976	303882	3.78e+03	+	.	ID=RS_gene86;Parent=YALI127;Name=YALI0A02497g;Note=  no similarity
Yali1A	RefSeq89	mRNA	302976	303882	3.78e+03	+	.	ID=RS_mRNA86;Parent=RS_gene86;Name=YALI0A02497g
Yali1A	RefSeq89	exon	302976	303665	.	+	.	Parent=RS_mRNA86;Name=YALI0A02497g
Yali1A	RefSeq89	CDS	302976	303665	.	+	0	ID=RS_CDS83;Parent=RS_mRNA86;Name=YALI0A02497g
Yali1A	RefSeq89	exon	303751	303882	.	+	.	Parent=RS_mRNA86;Name=YALI0A02497g
Yali1A	RefSeq89	CDS	303751	303882	.	+	0	ID=RS_CDS83;Parent=RS_mRNA86;Name=YALI0A02497g
Yali1A	Snowy89	gene	302976	304190	8.07	+	.	ID=SnowyOwl_gene110;Parent=YALI127;Alias=AugPool0011266;Name=SnowyOwl_000159;depth=7168;locus=L000153;status=Matches RNA-Seq data
Yali1A	Snowy89	mRNA	302976	304190	8.07	+	.	ID=SnowyOwl_mRNA110;Parent=SnowyOwl_gene110;Name=SnowyOwl_000159
Yali1A	Snowy89	exon	302976	303665	1.99	+	0	ID=SnowyOwl_exon33;Parent=SnowyOwl_mRNA110;Name=SnowyOwl_000159
Yali1A	Snowy89	CDS	302976	303665	.	+	0	ID=SnowyOwl_CDS110;Parent=SnowyOwl_mRNA110;Name=SnowyOwl_000159
Yali1A	Snowy89	exon	303751	303870	2.98	+	0	ID=SnowyOwl_exon33;Parent=SnowyOwl_mRNA110;Name=SnowyOwl_000159
Yali1A	Snowy89	CDS	303751	303870	.	+	0	ID=SnowyOwl_CDS110;Parent=SnowyOwl_mRNA110;Name=SnowyOwl_000159
Yali1A	Snowy89	exon	304167	304190	1.36	+	0	ID=SnowyOwl_exon33;Parent=SnowyOwl_mRNA110;Name=SnowyOwl_000159
Yali1A	Snowy89	CDS	304167	304190	.	+	0	ID=SnowyOwl_CDS110;Parent=SnowyOwl_mRNA110;Name=SnowyOwl_000159
###
Yali1A	AEGeAn::LocusPocus	locus	304652	306931	.	.	.	ID=YALI128;effective_length=2280;iiLocus_exception=complex-overlap-3;iLocus_type=complex;Name=YALI128;gene=3;mRNA=3
Yali1A	RefSeq89	gene	304652	306931	1.14e+04	-	.	ID=RS_gene87;Parent=YALI128;Name=YALI0A02541g;Note=  similar to uniprot|P53848 Saccharomyces cerevisiae YNL256w FOL1 Dihydroneopterin aldolase dihydro-6- hydroxymethylpterin pyrophosphokinase dihydropteroate synthetase
Yali1A	RefSeq89	mRNA	304652	306931	1.14e+04	-	.	ID=RS_mRNA87;Parent=RS_gene87;Name=YALI0A02541g
Yali1A	RefSeq89	exon	304652	306931	.	-	.	Parent=RS_mRNA87;Name=YALI0A02541g
Yali1A	RefSeq89	CDS	304652	306931	.	-	0	ID=RS_CDS84;Parent=RS_mRNA87;Name=YALI0A02541g
Yali1A	Snowy89	gene	304652	306931	5.02	-	.	ID=SnowyOwl_gene111;Parent=YALI128;Alias=rt_000043.3;Name=SnowyOwl_000160;depth=1031;locus=L000154;status=Matches RNA-Seq data
Yali1A	Snowy89	mRNA	304652	306931	5.02	-	.	ID=SnowyOwl_mRNA111;Parent=SnowyOwl_gene111;Name=SnowyOwl_000160
Yali1A	Snowy89	exon	304652	306931	5.02	-	0	Parent=SnowyOwl_mRNA111;Name=SnowyOwl_000160
Yali1A	Snowy89	CDS	304652	306931	.	-	0	ID=SnowyOwl_CDS111;Parent=SnowyOwl_mRNA111;Name=SnowyOwl_000160
Yali1A	YGAP89	gene	304652	306931	.	-	.	ID=YGAP_gene76;Parent=YALI128;Name=YGAP0A00850;Note=similar to Saccharomyces cerevisiae FOL1 (YNL256W)%3B ancestral locus Anc_1.104;inference=similar to DNA sequence:INSDC:YNL256W;locus_tag=YGAP_0A00850;product=hypothetical protein;transl_table=1;translation=length.759;pillar=P4078;route=simple
Yali1A	YGAP89	mRNA	304652	306931	.	-	.	ID=YGAP_mRNA76;Parent=YGAP_gene76;Name=YGAP0A00850
Yali1A	YGAP89	exon	304652	306931	.	-	.	Parent=YGAP_mRNA76;Name=YGAP0A00850
Yali1A	YGAP89	CDS	304652	306931	.	-	0	ID=YGAP_CDS76;Parent=YGAP_mRNA76;Name=YGAP0A00850
###
Yali1A	AEGeAn::LocusPocus	locus	307901	308919	.	.	.	ID=YALI129;effective_length=1019;iiLocus_exception=complex-overlap-3;iLocus_type=complex;Name=YALI129;gene=3;mRNA=3
Yali1A	RefSeq89	gene	307901	308919	2.77e+03	-	.	ID=RS_gene88;Parent=YALI129;Name=YALI0A02563g;Note=  weakly similar to uniprot|Q08058 Saccharomyces cerevisiae YOL008w hypothetical ORF
Yali1A	RefSeq89	mRNA	307901	308919	2.77e+03	-	.	ID=RS_mRNA88;Parent=RS_gene88;Name=YALI0A02563g
Yali1A	RefSeq89	exon	307901	308137	.	-	.	Parent=RS_mRNA88;Name=YALI0A02563g
Yali1A	RefSeq89	CDS	307901	308137	.	-	0	ID=RS_CDS85;Parent=RS_mRNA88;Name=YALI0A02563g
Yali1A	RefSeq89	exon	308596	308919	.	-	.	Parent=RS_mRNA88;Name=YALI0A02563g
Yali1A	RefSeq89	CDS	308596	308919	.	-	0	ID=RS_CDS85;Parent=RS_mRNA88;Name=YALI0A02563g
Yali1A	Snowy89	gene	307901	308919	17.1	-	.	ID=SnowyOwl_gene112;Parent=YALI129;Alias=rt_000043.4;Name=SnowyOwl_000161;depth=1067;locus=L000155;status=Matches RNA-Seq data
Yali1A	Snowy89	mRNA	307901	308919	17.1	-	.	ID=SnowyOwl_mRNA112;Parent=SnowyOwl_gene112;Name=SnowyOwl_000161
Yali1A	Snowy89	exon	307901	308137	7.12	-	0	ID=SnowyOwl_exon34;Parent=SnowyOwl_mRNA112;Name=SnowyOwl_000161
Yali1A	Snowy89	CDS	307901	308137	.	-	0	ID=SnowyOwl_CDS112;Parent=SnowyOwl_mRNA112;Name=SnowyOwl_000161
Yali1A	Snowy89	exon	308596	308919	7.11	-	0	ID=SnowyOwl_exon34;Parent=SnowyOwl_mRNA112;Name=SnowyOwl_000161
Yali1A	Snowy89	CDS	308596	308919	.	-	0	ID=SnowyOwl_CDS112;Parent=SnowyOwl_mRNA112;Name=SnowyOwl_000161
Yali1A	YGAP89	gene	307901	308919	.	-	.	ID=YGAP_gene77;Parent=YALI129;Name=YGAP0A00860;Note=similar to Saccharomyces cerevisiae COQ10 (YOL008W)%3B ancestral locus Anc_6.36;inference=similar to DNA sequence:INSDC:YOL008W;locus_tag=YGAP_0A00860;product=hypothetical protein;transl_table=1;translation=length.339;pillar=P4462;route=simple;tag=Fra
Yali1A	YGAP89	mRNA	307901	308919	.	-	.	ID=YGAP_mRNA77;Parent=YGAP_gene77;Name=YGAP0A00860
Yali1A	YGAP89	exon	307901	308919	.	-	.	Parent=YGAP_mRNA77;Name=YGAP0A00860
Yali1A	YGAP89	CDS	308554	308919	.	-	0	ID=YGAP_CDS77;Parent=YGAP_mRNA77;Name=YGAP0A00860
###
Yali1A	AEGeAn::LocusPocus	locus	309177	310199	.	.	.	ID=YALI130;effective_length=1023;iiLocus_exception=complex-overlap-3;iLocus_type=complex;Name=YALI130;gene=3;mRNA=3
Yali1A	RefSeq89	gene	309177	310199	5.1e+03	+	.	ID=RS_gene89;Parent=YALI130;Name=YALI0A02585g;Note=  weakly similar to uniprot|Q92328 Saccharomyces cerevisiae YOL009c MDM12 involved in mitochondrial inheritance
Yali1A	RefSeq89	mRNA	309177	310199	5.1e+03	+	.	ID=RS_mRNA89;Parent=RS_gene89;Name=YALI0A02585g
Yali1A	RefSeq89	exon	309177	310199	.	+	.	Parent=RS_mRNA89;Name=YALI0A02585g
Yali1A	RefSeq89	CDS	309177	310199	.	+	0	ID=RS_CDS86;Parent=RS_mRNA89;Name=YALI0A02585g
Yali1A	Snowy89	gene	309177	310199	4	+	.	ID=SnowyOwl_gene113;Parent=YALI130;Alias=rt_000043.5;Name=SnowyOwl_000162;depth=481;locus=L000156;status=Matches RNA-Seq data
Yali1A	Snowy89	mRNA	309177	310199	4	+	.	ID=SnowyOwl_mRNA113;Parent=SnowyOwl_gene113;Name=SnowyOwl_000162
Yali1A	Snowy89	exon	309177	310199	4	+	0	Parent=SnowyOwl_mRNA113;Name=SnowyOwl_000162
Yali1A	Snowy89	CDS	309177	310199	.	+	0	ID=SnowyOwl_CDS113;Parent=SnowyOwl_mRNA113;Name=SnowyOwl_000162
Yali1A	YGAP89	gene	309177	310199	.	+	.	ID=YGAP_gene78;Parent=YALI130;Name=YGAP0A00870;Note=similar to Saccharomyces cerevisiae MDM12 (YOL009C)%3B ancestral locus Anc_6.37;inference=similar to DNA sequence:INSDC:YOL009C;locus_tag=YGAP_0A00870;product=hypothetical protein;transl_table=1;translation=length.340;pillar=P4461;route=simple
Yali1A	YGAP89	mRNA	309177	310199	.	+	.	ID=YGAP_mRNA78;Parent=YGAP_gene78;Name=YGAP0A00870
Yali1A	YGAP89	exon	309177	310199	.	+	.	Parent=YGAP_mRNA78;Name=YGAP0A00870
Yali1A	YGAP89	CDS	309177	310199	.	+	0	ID=YGAP_CDS78;Parent=YGAP_mRNA78;Name=YGAP0A00870
###
Yali1A	AEGeAn::LocusPocus	locus	310331	311728	.	.	.	ID=YALI131;effective_length=1398;iiLocus_exception=complex-overlap-3;iLocus_type=complex;Name=YALI131;gene=3;mRNA=3
Yali1A	RefSeq89	gene	310331	311617	6.37e+03	-	.	ID=RS_gene90;Parent=YALI131;Name=YALI0A02607g;Note=  similar to uniprot|Q8VUL6 Pseudomonas species N- carbamyl- L-cysteine amidohydrolase
Yali1A	RefSeq89	mRNA	310331	311617	6.37e+03	-	.	ID=RS_mRNA90;Parent=RS_gene90;Name=YALI0A02607g
Yali1A	RefSeq89	exon	310331	311617	.	-	.	Parent=RS_mRNA90;Name=YALI0A02607g
Yali1A	RefSeq89	CDS	310331	311617	.	-	0	ID=RS_CDS87;Parent=RS_mRNA90;Name=YALI0A02607g
Yali1A	Snowy89	gene	310331	311617	5.22	-	.	ID=SnowyOwl_gene114;Parent=YALI131;Alias=rt_000043.6;Name=SnowyOwl_000163;depth=644;locus=L000157;status=Matches RNA-Seq data
Yali1A	Snowy89	mRNA	310331	311617	5.22	-	.	ID=SnowyOwl_mRNA114;Parent=SnowyOwl_gene114;Name=SnowyOwl_000163
Yali1A	Snowy89	exon	310331	311617	5.22	-	0	Parent=SnowyOwl_mRNA114;Name=SnowyOwl_000163
Yali1A	Snowy89	CDS	310331	311617	.	-	0	ID=SnowyOwl_CDS114;Parent=SnowyOwl_mRNA114;Name=SnowyOwl_000163
Yali1A	YGAP89	gene	310352	311728	.	-	.	ID=YGAP_gene79;Parent=YALI131;Name=YGAP0A00880;codon_start=1;locus_tag=YGAP_0A00880;product=hypothetical protein;transl_table=1;translation=length.459;pillar=P26246;route=simple;tag=Man
Yali1A	YGAP89	mRNA	310352	311728	.	-	.	ID=YGAP_mRNA79;Parent=YGAP_gene79;Name=YGAP0A00880
Yali1A	YGAP89	exon	310352	311728	.	-	.	Parent=YGAP_mRNA79;Name=YGAP0A00880
###
Yali1A	AEGeAn::LocusPocus	locus	313405	313755	.	.	.	ID=YALI132;effective_length=351;iiLocus_exception=complex-overlap-2;iLocus_type=complex;Name=YALI132;gene=2;mRNA=2
Yali1A	RefSeq89	gene	313405	313755	1.75e+03	-	.	ID=RS_gene91;Parent=YALI132;Name=YALI0A02629g;Note=  no similarity
Yali1A	RefSeq89	mRNA	313405	313755	1.75e+03	-	.	ID=RS_mRNA91;Parent=RS_gene91;Name=YALI0A02629g
Yali1A	RefSeq89	exon	313405	313755	.	-	.	Parent=RS_mRNA91;Name=YALI0A02629g
Yali1A	RefSeq89	CDS	313405	313755	.	-	0	ID=RS_CDS88;Parent=RS_mRNA91;Name=YALI0A02629g
Yali1A	Snowy89	gene	313405	313755	3.99	-	.	ID=SnowyOwl_gene115;Parent=YALI132;Alias=rt_000044.1;Name=SnowyOwl_000164;depth=79;locus=L000158;status=Matches RNA-Seq data
Yali1A	Snowy89	mRNA	313405	313755	3.99	-	.	ID=SnowyOwl_mRNA115;Parent=SnowyOwl_gene115;Name=SnowyOwl_000164
Yali1A	Snowy89	exon	313405	313755	3.99	-	0	Parent=SnowyOwl_mRNA115;Name=SnowyOwl_000164
Yali1A	Snowy89	CDS	313405	313755	.	-	0	ID=SnowyOwl_CDS115;Parent=SnowyOwl_mRNA115;Name=SnowyOwl_000164
###
Yali1A	AEGeAn::LocusPocus	locus	315316	316240	.	.	.	ID=YALI133;effective_length=925;iiLocus_exception=complex-overlap-2;iLocus_type=complex;Name=YALI133;gene=2;mRNA=2
Yali1A	RefSeq89	gene	315316	316240	2.74e+03	+	.	ID=RS_gene92;Parent=YALI133;Name=YALI0A02651g;Note=  similar to uniprot|P19968 Neurospora crassa NADH- ubiquinone oxidoreductase 21.3 kDa subunit (EC 1.6.5.3) (EC 1.6.99.3)
Yali1A	RefSeq89	mRNA	315316	316240	2.74e+03	+	.	ID=RS_mRNA92;Parent=RS_gene92;Name=YALI0A02651g
Yali1A	RefSeq89	exon	315316	315348	.	+	.	Parent=RS_mRNA92;Name=YALI0A02651g
Yali1A	RefSeq89	CDS	315316	315348	.	+	0	ID=RS_CDS89;Parent=RS_mRNA92;Name=YALI0A02651g
Yali1A	RefSeq89	exon	315725	316240	.	+	.	Parent=RS_mRNA92;Name=YALI0A02651g
Yali1A	RefSeq89	CDS	315725	316240	.	+	0	ID=RS_CDS89;Parent=RS_mRNA92;Name=YALI0A02651g
Yali1A	Snowy89	gene	315316	316240	31.1	+	.	ID=SnowyOwl_gene116;Parent=YALI133;Alias=rt_000045.1;Name=SnowyOwl_000165;depth=5877;locus=L000159;status=Matches RNA-Seq data
Yali1A	Snowy89	mRNA	315316	316240	31.1	+	.	ID=SnowyOwl_mRNA116;Parent=SnowyOwl_gene116;Name=SnowyOwl_000165
Yali1A	Snowy89	exon	315316	315348	9.58	+	0	ID=SnowyOwl_exon35;Parent=SnowyOwl_mRNA116;Name=SnowyOwl_000165
Yali1A	Snowy89	CDS	315316	315348	.	+	0	ID=SnowyOwl_CDS116;Parent=SnowyOwl_mRNA116;Name=SnowyOwl_000165
Yali1A	Snowy89	exon	315725	316240	9.72	+	0	ID=SnowyOwl_exon35;Parent=SnowyOwl_mRNA116;Name=SnowyOwl_000165
Yali1A	Snowy89	CDS	315725	316240	.	+	0	ID=SnowyOwl_CDS116;Parent=SnowyOwl_mRNA116;Name=SnowyOwl_000165
###
Yali1A	AEGeAn::LocusPocus	locus	317076	317861	.	.	.	ID=YALI134;effective_length=786;iiLocus_exception=complex-overlap-3;iLocus_type=complex;Name=YALI134;gene=3;mRNA=3
Yali1A	RefSeq89	gene	317076	317861	3.92e+03	+	.	ID=RS_gene93;Parent=YALI134;Name=YALI0A02673g;Note=  similar to CA1925|IPF18587 Candida albicans putative methyltransferase
Yali1A	RefSeq89	mRNA	317076	317861	3.92e+03	+	.	ID=RS_mRNA93;Parent=RS_gene93;Name=YALI0A02673g
Yali1A	RefSeq89	exon	317076	317861	.	+	.	Parent=RS_mRNA93;Name=YALI0A02673g
Yali1A	RefSeq89	CDS	317076	317861	.	+	0	ID=RS_CDS90;Parent=RS_mRNA93;Name=YALI0A02673g
Yali1A	Snowy89	gene	317076	317861	4.53	+	.	ID=SnowyOwl_gene117;Parent=YALI134;Alias=rt_000045.2;Name=SnowyOwl_000166;depth=3671;locus=L000160;status=Matches RNA-Seq data
Yali1A	Snowy89	mRNA	317076	317861	4.53	+	.	ID=SnowyOwl_mRNA117;Parent=SnowyOwl_gene117;Name=SnowyOwl_000166
Yali1A	Snowy89	exon	317076	317861	4.53	+	0	Parent=SnowyOwl_mRNA117;Name=SnowyOwl_000166
Yali1A	Snowy89	CDS	317076	317861	.	+	0	ID=SnowyOwl_CDS117;Parent=SnowyOwl_mRNA117;Name=SnowyOwl_000166
Yali1A	YGAP89	gene	317076	317861	.	+	.	ID=YGAP_gene80;Parent=YALI134;Name=YGAP0A00890;locus_tag=YGAP_0A00890;product=hypothetical protein;transl_table=1;translation=length.261;pillar=P23293;route=multi
Yali1A	YGAP89	mRNA	317076	317861	.	+	.	ID=YGAP_mRNA80;Parent=YGAP_gene80;Name=YGAP0A00890
Yali1A	YGAP89	exon	317076	317861	.	+	.	Parent=YGAP_mRNA80;Name=YGAP0A00890
Yali1A	YGAP89	CDS	317076	317861	.	+	0	ID=YGAP_CDS79;Parent=YGAP_mRNA80;Name=YGAP0A00890
###
Yali1A	AEGeAn::LocusPocus	locus	318363	319382	.	.	.	ID=YALI135;effective_length=1020;iiLocus_exception=complex-overlap-3;iLocus_type=complex;Name=YALI135;gene=3;mRNA=3
Yali1A	RefSeq89	gene	318363	319376	5.03e+03	+	.	ID=RS_gene94;Parent=YALI135;Name=YALI0A02695g;Note=  similar to uniprot|P40217 Saccharomyces cerevisiae YMR146c TIF34 translation initiation factor eIF3 p39 subunit
Yali1A	RefSeq89	mRNA	318363	319376	5.03e+03	+	.	ID=RS_mRNA94;Parent=RS_gene94;Name=YALI0A02695g
Yali1A	RefSeq89	exon	318363	319376	.	+	.	Parent=RS_mRNA94;Name=YALI0A02695g
Yali1A	RefSeq89	CDS	318363	319376	.	+	0	ID=RS_CDS91;Parent=RS_mRNA94;Name=YALI0A02695g
Yali1A	Snowy89	gene	318363	319376	5.38	+	.	ID=SnowyOwl_gene118;Parent=YALI135;Alias=rt_000045.3;Name=SnowyOwl_000167;depth=5830;locus=L000161;status=Matches RNA-Seq data
Yali1A	Snowy89	mRNA	318363	319376	5.38	+	.	ID=SnowyOwl_mRNA118;Parent=SnowyOwl_gene118;Name=SnowyOwl_000167
Yali1A	Snowy89	exon	318363	319376	5.38	+	0	Parent=SnowyOwl_mRNA118;Name=SnowyOwl_000167
Yali1A	Snowy89	CDS	318363	319376	.	+	0	ID=SnowyOwl_CDS118;Parent=SnowyOwl_mRNA118;Name=SnowyOwl_000167
Yali1A	YGAP89	gene	318363	319382	.	+	.	ID=YGAP_gene81;Parent=YALI135;Name=YGAP0A00900;Note=similar to Saccharomyces cerevisiae TIF34 (YMR146C)%3B ancestral locus Anc_2.380;inference=similar to DNA sequence:INSDC:YMR146C;locus_tag=YGAP_0A00900;product=hypothetical protein;transl_table=1;translation=length.340;pillar=P3841;route=simple;tag=Man
Yali1A	YGAP89	mRNA	318363	319382	.	+	.	ID=YGAP_mRNA81;Parent=YGAP_gene81;Name=YGAP0A00900
Yali1A	YGAP89	CDS	318363	319376	.	+	0	ID=YGAP_CDS80;Parent=YGAP_mRNA81;Name=YGAP0A00900
Yali1A	YGAP89	exon	318363	319382	.	+	.	Parent=YGAP_mRNA81;Name=YGAP0A00900
###
Yali1A	AEGeAn::LocusPocus	locus	320107	321066	.	.	.	ID=YALI136;effective_length=960;iiLocus_exception=complex-overlap-3;iLocus_type=complex;Name=YALI136;gene=3;mRNA=3
Yali1A	RefSeq89	gene	320107	321066	4.8e+03	-	.	ID=RS_gene95;Parent=YALI136;Name=YALI0A02717g;Note=  similar to uniprot|P42938 Saccharomyces cerevisiae YGR205w
Yali1A	RefSeq89	mRNA	320107	321066	4.8e+03	-	.	ID=RS_mRNA95;Parent=RS_gene95;Name=YALI0A02717g
Yali1A	RefSeq89	exon	320107	321066	.	-	.	Parent=RS_mRNA95;Name=YALI0A02717g
Yali1A	RefSeq89	CDS	320107	321066	.	-	0	ID=RS_CDS92;Parent=RS_mRNA95;Name=YALI0A02717g
Yali1A	Snowy89	gene	320107	321066	4.99	-	.	ID=SnowyOwl_gene119;Parent=YALI136;Alias=rt_000045.4;Name=SnowyOwl_000169;depth=991;locus=L000163;status=Matches RNA-Seq data
Yali1A	Snowy89	mRNA	320107	321066	4.99	-	.	ID=SnowyOwl_mRNA119;Parent=SnowyOwl_gene119;Name=SnowyOwl_000169
Yali1A	Snowy89	exon	320107	321066	4.99	-	0	Parent=SnowyOwl_mRNA119;Name=SnowyOwl_000169
Yali1A	Snowy89	CDS	320107	321066	.	-	0	ID=SnowyOwl_CDS119;Parent=SnowyOwl_mRNA119;Name=SnowyOwl_000169
Yali1A	YGAP89	gene	320107	321066	.	-	.	ID=YGAP_gene82;Parent=YALI136;Name=YGAP0A00910;Note=similar to Saccharomyces cerevisiae YGR205W%3B ancestral locus Anc_5.132;inference=similar to DNA sequence:INSDC:YGR205W;locus_tag=YGAP_0A00910;product=hypothetical protein;transl_table=1;translation=length.319;pillar=P2098;route=simple
Yali1A	YGAP89	mRNA	320107	321066	.	-	.	ID=YGAP_mRNA82;Parent=YGAP_gene82;Name=YGAP0A00910
Yali1A	YGAP89	exon	320107	321066	.	-	.	Parent=YGAP_mRNA82;Name=YGAP0A00910
Yali1A	YGAP89	CDS	320107	321066	.	-	0	ID=YGAP_CDS81;Parent=YGAP_mRNA82;Name=YGAP0A00910
###
Yali1A	AEGeAn::LocusPocus	locus	323429	323793	.	.	.	ID=YALI137;Name=YALI137;gene=1;effective_length=365;iLocus_type=niLocus
Yali1A	Retro89	gene	323429	323793	0	+	.	Parent=YALI137;Name=TruncatedLine001
###
Yali1A	AEGeAn::LocusPocus	locus	324123	324212	.	.	.	ID=YALI138;effective_length=90;iLocus_type=niLocus;Name=YALI138;gene=2;tRNA=2
Yali1A	RefSeq89	gene	324123	324212	0	-	.	ID=YALI0A02739r;Parent=YALI138;Name=YALI0A02739r;Note=tRNA Ile (AAT)
Yali1A	RefSeq89	tRNA	324123	324212	0	-	.	ID=YALI0A02739r.r1;Parent=YALI0A02739r;Name=YALI0A02739r
Yali1A	YGAP89	gene	324123	324212	.	-	1	ID=YALI0Atrna1F;Parent=YALI138;Alias=YALI0Atrna1F;Name=YALI0Atrna1F;Note=codon recognized: UUU;locus_tag=YALI0Atrna1F;product=tRNA-Phe
Yali1A	YGAP89	tRNA	324123	324212	.	-	1	ID=YALI0Atrna1F.t1;Parent=YALI0Atrna1F;Alias=YALI0Atrna1F;Name=YALI0Atrna1F;Note=codon recognized: UUU;locus_tag=YALI0Atrna1F;product=tRNA-Phe
###
Yali1A	AEGeAn::LocusPocus	locus	325352	325891	.	.	.	ID=YALI139;effective_length=540;iiLocus_exception=complex-overlap-3;iLocus_type=complex;Name=YALI139;gene=3;mRNA=3
Yali1A	RefSeq89	gene	325352	325891	2.69e+03	-	.	ID=RS_gene96;Parent=YALI139;Name=YALI0A02783g;Note=  highly similar to uniprot|Q6CB79 Yarrowia lipolytica YALI0C21252g
Yali1A	RefSeq89	mRNA	325352	325891	2.69e+03	-	.	ID=RS_mRNA96;Parent=RS_gene96;Name=YALI0A02783g
Yali1A	RefSeq89	exon	325352	325891	.	-	.	Parent=RS_mRNA96;Name=YALI0A02783g
Yali1A	RefSeq89	CDS	325352	325891	.	-	0	ID=RS_CDS93;Parent=RS_mRNA96;Name=YALI0A02783g
Yali1A	Snowy89	gene	325352	325891	5.69	-	.	ID=SnowyOwl_gene120;Parent=YALI139;Alias=rt_000048.1;Name=SnowyOwl_000170;depth=171;locus=L000164;status=Matches RNA-Seq data
Yali1A	Snowy89	mRNA	325352	325891	5.69	-	.	ID=SnowyOwl_mRNA120;Parent=SnowyOwl_gene120;Name=SnowyOwl_000170
Yali1A	Snowy89	exon	325352	325891	5.69	-	0	Parent=SnowyOwl_mRNA120;Name=SnowyOwl_000170
Yali1A	Snowy89	CDS	325352	325891	.	-	0	ID=SnowyOwl_CDS120;Parent=SnowyOwl_mRNA120;Name=SnowyOwl_000170
Yali1A	YGAP89	gene	325352	325891	.	-	.	ID=YGAP_gene83;Parent=YALI139;Name=YGAP0A00920;locus_tag=YGAP_0A00920;product=hypothetical protein;transl_table=1;translation=length.179;pillar=P23294;route=GETORF
Yali1A	YGAP89	mRNA	325352	325891	.	-	.	ID=YGAP_mRNA83;Parent=YGAP_gene83;Name=YGAP0A00920
Yali1A	YGAP89	exon	325352	325891	.	-	.	Parent=YGAP_mRNA83;Name=YGAP0A00920
Yali1A	YGAP89	CDS	325352	325891	.	-	0	ID=YGAP_CDS82;Parent=YGAP_mRNA83;Name=YGAP0A00920
###
Yali1A	AEGeAn::LocusPocus	locus	327861	328286	.	.	.	ID=YALI140;effective_length=426;iiLocus_exception=complex-overlap-3;iLocus_type=complex;Name=YALI140;gene=3;mRNA=3
Yali1A	Snowy89	gene	327861	328286	3.85	+	.	ID=SnowyOwl_gene121;Parent=YALI140;Alias=rt_000049.1;Name=SnowyOwl_000171;depth=4376;locus=L000165;status=Matches RNA-Seq data
Yali1A	Snowy89	mRNA	327861	328286	3.85	+	.	ID=SnowyOwl_mRNA121;Parent=SnowyOwl_gene121;Name=SnowyOwl_000171
Yali1A	Snowy89	exon	327861	328286	3.85	+	0	Parent=SnowyOwl_mRNA121;Name=SnowyOwl_000171
Yali1A	Snowy89	CDS	327861	328286	.	+	0	ID=SnowyOwl_CDS121;Parent=SnowyOwl_mRNA121;Name=SnowyOwl_000171
Yali1A	YGAP89	gene	327861	328286	.	+	.	ID=YGAP_gene84;Parent=YALI140;Name=YGAP0A00930;Note=similar to Saccharomyces cerevisiae MRPL27 (YBR282W)%3B ancestral locus Anc_1.304;inference=similar to DNA sequence:INSDC:YBR282W;locus_tag=YGAP_0A00930;product=hypothetical protein;transl_table=1;translation=length.141;pillar=P460;route=simple
Yali1A	YGAP89	mRNA	327861	328286	.	+	.	ID=YGAP_mRNA84;Parent=YGAP_gene84;Name=YGAP0A00930
Yali1A	YGAP89	exon	327861	328286	.	+	.	Parent=YGAP_mRNA84;Name=YGAP0A00930
Yali1A	YGAP89	CDS	327861	328286	.	+	0	ID=YGAP_CDS83;Parent=YGAP_mRNA84;Name=YGAP0A00930
Yali1A	RefSeq89	gene	327921	328286	1.83e+03	+	.	ID=RS_gene97;Parent=YALI140;Name=YALI0A02849g;Note=  similar to uniprot|P36526 Saccharomyces cerevisiae YBR282W 60S ribosomal protein L27 mitochondrial precursor (YmL27)
Yali1A	RefSeq89	mRNA	327921	328286	1.83e+03	+	.	ID=RS_mRNA97;Parent=RS_gene97;Name=YALI0A02849g
Yali1A	RefSeq89	exon	327921	328286	.	+	.	Parent=RS_mRNA97;Name=YALI0A02849g
Yali1A	RefSeq89	CDS	327921	328286	.	+	0	ID=RS_CDS94;Parent=RS_mRNA97;Name=YALI0A02849g
###
Yali1A	AEGeAn::LocusPocus	locus	328929	329247	.	.	.	ID=YALI141;effective_length=319;iiLocus_exception=complex-overlap-3;iLocus_type=complex;Name=YALI141;gene=3;mRNA=3
Yali1A	Snowy89	gene	328929	329247	0	-	.	ID=SnowyOwl_gene122;Parent=YALI141;Alias=rt_000049.2;Name=SnowyOwl_000173;depth=1764;locus=L000167;status=Fails to match RNA-Seq data
Yali1A	Snowy89	mRNA	328929	329247	0	-	.	ID=SnowyOwl_mRNA122;Parent=SnowyOwl_gene122;Name=SnowyOwl_000173
Yali1A	Snowy89	exon	328929	328941	3.93	-	1	ID=SnowyOwl_exon36;Parent=SnowyOwl_mRNA122;Name=SnowyOwl_000173
Yali1A	Snowy89	CDS	328929	328941	.	-	1	ID=SnowyOwl_CDS122;Parent=SnowyOwl_mRNA122;Name=SnowyOwl_000173
Yali1A	Snowy89	exon	328996	329178	0	-	1	ID=SnowyOwl_exon36;Parent=SnowyOwl_mRNA122;Name=SnowyOwl_000173;status=End mismatch
Yali1A	Snowy89	CDS	328996	329178	.	-	1	ID=SnowyOwl_CDS122;Parent=SnowyOwl_mRNA122;Name=SnowyOwl_000173
Yali1A	Snowy89	exon	329222	329247	0	-	0	ID=SnowyOwl_exon36;Parent=SnowyOwl_mRNA122;Name=SnowyOwl_000173;status=Start mismatch
Yali1A	Snowy89	CDS	329222	329247	.	-	0	ID=SnowyOwl_CDS122;Parent=SnowyOwl_mRNA122;Name=SnowyOwl_000173
Yali1A	YGAP89	gene	328992	329177	.	-	.	ID=YGAP_gene85;Parent=YALI141;Name=YGAP0A00940;Note=similar to Saccharomyces cerevisiae HUB1 (YNR032C-A)%3B ancestral locus Anc_6.343;codon_start=1;inference=similar to DNA sequence:INSDC:YNR032C-A;locus_tag=YGAP_0A00940;product=hypothetical protein;transl_table=1;translation=length.61;pillar=P4299;route=simple;tag=Man
Yali1A	YGAP89	mRNA	328992	329177	.	-	.	ID=YGAP_mRNA85;Parent=YGAP_gene85;Name=YGAP0A00940
Yali1A	YGAP89	exon	328992	329177	.	-	.	Parent=YGAP_mRNA85;Name=YGAP0A00940
Yali1A	RefSeq89	gene	328992	329247	1.05e+03	-	.	ID=RS_gene98;Parent=YALI141;Name=YALI0A02871g;Note=  highly similar to uniprot|Q6Q546 Saccharomyces cerevisiae YNR032C-A HUB1 weak similarity to ubiquitin- like proteins
Yali1A	RefSeq89	mRNA	328992	329247	1.05e+03	-	.	ID=RS_mRNA98;Parent=RS_gene98;Name=YALI0A02871g
Yali1A	RefSeq89	exon	328992	329178	.	-	.	Parent=RS_mRNA98;Name=YALI0A02871g
Yali1A	RefSeq89	CDS	328992	329178	.	-	1	ID=RS_CDS95;Parent=RS_mRNA98;Name=YALI0A02871g
Yali1A	RefSeq89	exon	329222	329247	.	-	.	Parent=RS_mRNA98;Name=YALI0A02871g
Yali1A	RefSeq89	CDS	329222	329247	.	-	0	ID=RS_CDS95;Parent=RS_mRNA98;Name=YALI0A02871g
###
Yali1A	AEGeAn::LocusPocus	locus	330048	331667	.	.	.	ID=YALI142;effective_length=1620;iiLocus_exception=complex-overlap-3;iLocus_type=complex;Name=YALI142;gene=3;mRNA=3
Yali1A	RefSeq89	gene	330048	331667	8.08e+03	+	.	ID=RS_gene99;Parent=YALI142;Name=YALI0A02893g;Note=  similar to uniprot|P39992 Saccharomyces cerevisiae YEL023C Hypothetical 78.3 kDa protein in RIP1-GEA2 intergenic region
Yali1A	RefSeq89	mRNA	330048	331667	8.08e+03	+	.	ID=RS_mRNA99;Parent=RS_gene99;Name=YALI0A02893g
Yali1A	RefSeq89	exon	330048	331667	.	+	.	Parent=RS_mRNA99;Name=YALI0A02893g
Yali1A	RefSeq89	CDS	330048	331667	.	+	0	ID=RS_CDS96;Parent=RS_mRNA99;Name=YALI0A02893g
Yali1A	YGAP89	gene	330048	331667	.	+	.	ID=YGAP_gene86;Parent=YALI142;Name=YGAP0A00950;Note=similar to Saccharomyces cerevisiae YEL023C%3B ancestral locus Anc_1.460;inference=similar to DNA sequence:INSDC:YEL023C;locus_tag=YGAP_0A00950;product=hypothetical protein;transl_table=1;translation=length.539;pillar=P1384;route=simple
Yali1A	YGAP89	mRNA	330048	331667	.	+	.	ID=YGAP_mRNA86;Parent=YGAP_gene86;Name=YGAP0A00950
Yali1A	YGAP89	exon	330048	331667	.	+	.	Parent=YGAP_mRNA86;Name=YGAP0A00950
Yali1A	YGAP89	CDS	330048	331667	.	+	0	ID=YGAP_CDS84;Parent=YGAP_mRNA86;Name=YGAP0A00950
Yali1A	Snowy89	gene	330081	331667	4.96	+	.	ID=SnowyOwl_gene123;Parent=YALI142;Alias=rt_000049.3;Name=SnowyOwl_000174;depth=74;locus=L000168;status=Matches RNA-Seq data
Yali1A	Snowy89	mRNA	330081	331667	4.96	+	.	ID=SnowyOwl_mRNA123;Parent=SnowyOwl_gene123;Name=SnowyOwl_000174
Yali1A	Snowy89	exon	330081	331667	4.96	+	0	Parent=SnowyOwl_mRNA123;Name=SnowyOwl_000174
Yali1A	Snowy89	CDS	330081	331667	.	+	0	ID=SnowyOwl_CDS123;Parent=SnowyOwl_mRNA123;Name=SnowyOwl_000174
###
Yali1A	AEGeAn::LocusPocus	locus	332250	332927	.	.	.	ID=YALI143;effective_length=678;iiLocus_exception=complex-overlap-3;iLocus_type=complex;Name=YALI143;gene=3;mRNA=3
Yali1A	RefSeq89	gene	332250	332927	3.39e+03	+	.	ID=RS_gene100;Parent=YALI143;Name=YALI0A02915g;Note=  similar to uniprot|P08067 Saccharomyces cerevisiae YEL024w RIP1 ubiquinol--cytochrome-c reductase iron-sulfur protein precursor singleton
Yali1A	RefSeq89	mRNA	332250	332927	3.39e+03	+	.	ID=RS_mRNA100;Parent=RS_gene100;Name=YALI0A02915g
Yali1A	RefSeq89	exon	332250	332927	.	+	.	Parent=RS_mRNA100;Name=YALI0A02915g
Yali1A	RefSeq89	CDS	332250	332927	.	+	0	ID=RS_CDS97;Parent=RS_mRNA100;Name=YALI0A02915g
Yali1A	Snowy89	gene	332250	332927	5.46	+	.	ID=SnowyOwl_gene124;Parent=YALI143;Alias=rt_000049.4;Name=SnowyOwl_000175;depth=17681;locus=L000169;status=Matches RNA-Seq data
Yali1A	Snowy89	mRNA	332250	332927	5.46	+	.	ID=SnowyOwl_mRNA124;Parent=SnowyOwl_gene124;Name=SnowyOwl_000175
Yali1A	Snowy89	exon	332250	332927	5.46	+	0	Parent=SnowyOwl_mRNA124;Name=SnowyOwl_000175
Yali1A	Snowy89	CDS	332250	332927	.	+	0	ID=SnowyOwl_CDS124;Parent=SnowyOwl_mRNA124;Name=SnowyOwl_000175
Yali1A	YGAP89	gene	332250	332927	.	+	.	ID=YGAP_gene87;Parent=YALI143;Name=YGAP0A00960;Note=similar to Saccharomyces cerevisiae RIP1 (YEL024W)%3B ancestral locus Anc_1.461;inference=similar to DNA sequence:INSDC:YEL024W;locus_tag=YGAP_0A00960;product=hypothetical protein;transl_table=1;translation=length.225;pillar=P1383;route=simple
Yali1A	YGAP89	mRNA	332250	332927	.	+	.	ID=YGAP_mRNA87;Parent=YGAP_gene87;Name=YGAP0A00960
Yali1A	YGAP89	exon	332250	332927	.	+	.	Parent=YGAP_mRNA87;Name=YGAP0A00960
Yali1A	YGAP89	CDS	332250	332927	.	+	0	ID=YGAP_CDS85;Parent=YGAP_mRNA87;Name=YGAP0A00960
###
Yali1A	AEGeAn::LocusPocus	locus	334499	335146	.	.	.	ID=YALI144;effective_length=648;iiLocus_exception=complex-overlap-3;iLocus_type=complex;Name=YALI144;gene=3;mRNA=3
Yali1A	RefSeq89	gene	334499	335128	3.02e+03	-	.	ID=RS_gene101;Parent=YALI144;Name=YALI0A02937g;Note=  weakly similar to uniprot|Q02516 Saccharomyces cerevisiae YOR358w HAP CCAAT-binding factor subunit
Yali1A	RefSeq89	mRNA	334499	335128	3.02e+03	-	.	ID=RS_mRNA101;Parent=RS_gene101;Name=YALI0A02937g
Yali1A	RefSeq89	exon	334499	335128	.	-	.	Parent=RS_mRNA101;Name=YALI0A02937g
Yali1A	RefSeq89	CDS	334499	335128	.	-	0	ID=RS_CDS98;Parent=RS_mRNA101;Name=YALI0A02937g
Yali1A	Snowy89	gene	334499	335146	3.86	-	.	ID=SnowyOwl_gene125;Parent=YALI144;Alias=rt_000049.5;Name=SnowyOwl_000177;depth=1062;locus=L000171;status=Matches RNA-Seq data
Yali1A	Snowy89	mRNA	334499	335146	3.86	-	.	ID=SnowyOwl_mRNA125;Parent=SnowyOwl_gene125;Name=SnowyOwl_000177
Yali1A	Snowy89	exon	334499	335146	3.86	-	0	Parent=SnowyOwl_mRNA125;Name=SnowyOwl_000177
Yali1A	Snowy89	CDS	334499	335146	.	-	0	ID=SnowyOwl_CDS125;Parent=SnowyOwl_mRNA125;Name=SnowyOwl_000177
Yali1A	YGAP89	gene	334499	335146	.	-	.	ID=YGAP_gene88;Parent=YALI144;Name=YGAP0A00970;Note=similar to Saccharomyces cerevisiae DPB3 (YBR278W) and DLS1 (YJL065C)%3B ancestral locus Anc_1.311;inference=similar to DNA sequence:INSDC:YBR278W%2CYJL065C;locus_tag=YGAP_0A00970;product=hypothetical protein;transl_table=1;translation=length.215;pillar=P456;route=simple
Yali1A	YGAP89	mRNA	334499	335146	.	-	.	ID=YGAP_mRNA88;Parent=YGAP_gene88;Name=YGAP0A00970
Yali1A	YGAP89	exon	334499	335146	.	-	.	Parent=YGAP_mRNA88;Name=YGAP0A00970
Yali1A	YGAP89	CDS	334499	335146	.	-	0	ID=YGAP_CDS86;Parent=YGAP_mRNA88;Name=YGAP0A00970
###
Yali1A	AEGeAn::LocusPocus	locus	335580	337877	.	.	.	ID=YALI145;effective_length=2298;iiLocus_exception=complex-overlap-3;iLocus_type=complex;Name=YALI145;gene=3;mRNA=3
Yali1A	RefSeq89	gene	335580	337877	1.15e+04	+	.	ID=RS_gene102;Parent=YALI145;Name=YALI0A02959g;Note=  similar to uniprot|O60159 Schizosaccharomyces pombe Chloride channel
Yali1A	RefSeq89	mRNA	335580	337877	1.15e+04	+	.	ID=RS_mRNA102;Parent=RS_gene102;Name=YALI0A02959g
Yali1A	RefSeq89	exon	335580	337877	.	+	.	Parent=RS_mRNA102;Name=YALI0A02959g
Yali1A	RefSeq89	CDS	335673	337877	.	+	0	ID=RS_CDS99;Parent=RS_mRNA102;Name=YALI0A02959g
Yali1A	YGAP89	gene	335622	337877	.	+	.	ID=YGAP_gene89;Parent=YALI145;Name=YGAP0A00980;codon_start=1;locus_tag=YGAP_0A00980;product=hypothetical protein;transl_table=1;translation=length.751;pillar=P23295;route=multi;tag=Man
Yali1A	YGAP89	mRNA	335622	337877	.	+	.	ID=YGAP_mRNA89;Parent=YGAP_gene89;Name=YGAP0A00980
Yali1A	YGAP89	exon	335622	337877	.	+	.	Parent=YGAP_mRNA89;Name=YGAP0A00980
Yali1A	YGAP89	CDS	335673	337877	.	+	0	ID=YGAP_CDS87;Parent=YGAP_mRNA89;Name=YGAP0A00980
Yali1A	Snowy89	gene	335673	337877	1.75	+	.	ID=SnowyOwl_gene126;Parent=YALI145;Alias=AugPool0001885;Name=SnowyOwl_000178;depth=547;locus=L000172;status=Matches RNA-Seq data
Yali1A	Snowy89	mRNA	335673	337877	1.75	+	.	ID=SnowyOwl_mRNA126;Parent=SnowyOwl_gene126;Name=SnowyOwl_000178
Yali1A	Snowy89	exon	335673	337877	1.75	+	0	Parent=SnowyOwl_mRNA126;Name=SnowyOwl_000178
Yali1A	Snowy89	CDS	335673	337877	.	+	0	ID=SnowyOwl_CDS126;Parent=SnowyOwl_mRNA126;Name=SnowyOwl_000178
###
Yali1A	AEGeAn::LocusPocus	locus	338562	340191	.	.	.	ID=YALI146;effective_length=1630;iiLocus_exception=complex-overlap-3;iLocus_type=complex;Name=YALI146;gene=3;mRNA=3
Yali1A	YGAP89	gene	338562	339488	.	-	.	ID=YGAP_gene90;Parent=YALI146;Name=YGAP0A00990;locus_tag=YGAP_0A00990;product=hypothetical protein;transl_table=1;translation=length.308;pillar=P23296;route=multi
Yali1A	YGAP89	mRNA	338562	339488	.	-	.	ID=YGAP_mRNA90;Parent=YGAP_gene90;Name=YGAP0A00990
Yali1A	YGAP89	exon	338562	339488	.	-	.	Parent=YGAP_mRNA90;Name=YGAP0A00990
Yali1A	YGAP89	CDS	338562	339488	.	-	0	ID=YGAP_CDS88;Parent=YGAP_mRNA90;Name=YGAP0A00990
Yali1A	Snowy89	gene	338562	340007	20.2	-	.	ID=SnowyOwl_gene127;Parent=YALI146;Alias=rt_000049.7;Name=SnowyOwl_000180;depth=5160;locus=L000174;status=Matches RNA-Seq data
Yali1A	Snowy89	mRNA	338562	340007	20.2	-	.	ID=SnowyOwl_mRNA127;Parent=SnowyOwl_gene127;Name=SnowyOwl_000180
Yali1A	Snowy89	exon	338562	339616	7.94	-	2	ID=SnowyOwl_exon37;Parent=SnowyOwl_mRNA127;Name=SnowyOwl_000180
Yali1A	Snowy89	CDS	338562	339616	.	-	2	ID=SnowyOwl_CDS127;Parent=SnowyOwl_mRNA127;Name=SnowyOwl_000180
Yali1A	Snowy89	exon	339989	340007	7.63	-	0	ID=SnowyOwl_exon37;Parent=SnowyOwl_mRNA127;Name=SnowyOwl_000180
Yali1A	Snowy89	CDS	339989	340007	.	-	0	ID=SnowyOwl_CDS127;Parent=SnowyOwl_mRNA127;Name=SnowyOwl_000180
Yali1A	RefSeq89	gene	338562	340191	6.25e+03	-	.	ID=RS_gene103;Parent=YALI146;Name=YALI0A02981g;Note=  weakly similar to uniprot|Q9C232 Neurospora crassa Conserved hypothetical protein
Yali1A	RefSeq89	mRNA	338562	340191	6.25e+03	-	.	ID=RS_mRNA103;Parent=RS_gene103;Name=YALI0A02981g
Yali1A	RefSeq89	exon	338562	339616	.	-	.	Parent=RS_mRNA103;Name=YALI0A02981g
Yali1A	RefSeq89	CDS	338562	339616	.	-	2	ID=RS_CDS100;Parent=RS_mRNA103;Name=YALI0A02981g
Yali1A	RefSeq89	CDS	339989	340007	.	-	0	ID=RS_CDS100;Parent=RS_mRNA103;Name=YALI0A02981g
Yali1A	RefSeq89	exon	339989	340191	.	-	.	Parent=RS_mRNA103;Name=YALI0A02981g
###
Yali1A	AEGeAn::LocusPocus	locus	340250	340759	.	.	.	ID=YALI147;effective_length=510;iiLocus_exception=complex-overlap-3;iLocus_type=complex;Name=YALI147;gene=3;mRNA=3
Yali1A	Snowy89	gene	340250	340759	5.06	+	.	ID=SnowyOwl_gene128;Parent=YALI147;Alias=rt_000049.8;Name=SnowyOwl_000181;depth=5720;locus=L000175;status=Matches RNA-Seq data
Yali1A	Snowy89	mRNA	340250	340759	5.06	+	.	ID=SnowyOwl_mRNA128;Parent=SnowyOwl_gene128;Name=SnowyOwl_000181
Yali1A	Snowy89	exon	340250	340759	5.06	+	0	Parent=SnowyOwl_mRNA128;Name=SnowyOwl_000181
Yali1A	Snowy89	CDS	340250	340759	.	+	0	ID=SnowyOwl_CDS128;Parent=SnowyOwl_mRNA128;Name=SnowyOwl_000181
Yali1A	YGAP89	gene	340250	340759	.	+	.	ID=YGAP_gene91;Parent=YALI147;Name=YGAP0A01000;Note=similar to Saccharomyces cerevisiae YNR036C%3B ancestral locus Anc_6.352;inference=similar to DNA sequence:INSDC:YNR036C;locus_tag=YGAP_0A01000;product=hypothetical protein;transl_table=1;translation=length.169;pillar=P4303;route=simple
Yali1A	YGAP89	mRNA	340250	340759	.	+	.	ID=YGAP_mRNA91;Parent=YGAP_gene91;Name=YGAP0A01000
Yali1A	YGAP89	exon	340250	340759	.	+	.	Parent=YGAP_mRNA91;Name=YGAP0A01000
Yali1A	YGAP89	CDS	340250	340759	.	+	0	ID=YGAP_CDS89;Parent=YGAP_mRNA91;Name=YGAP0A01000
Yali1A	RefSeq89	gene	340340	340759	2.1e+03	+	.	ID=RS_gene104;Parent=YALI147;Name=YALI0A03003g;Note=  highly similar to uniprot|P53732 Saccharomyces cerevisiae Putative mitochondrial 40S ribosomal protein YNR036C
Yali1A	RefSeq89	mRNA	340340	340759	2.1e+03	+	.	ID=RS_mRNA104;Parent=RS_gene104;Name=YALI0A03003g
Yali1A	RefSeq89	exon	340340	340759	.	+	.	Parent=RS_mRNA104;Name=YALI0A03003g
Yali1A	RefSeq89	CDS	340340	340759	.	+	0	ID=RS_CDS101;Parent=RS_mRNA104;Name=YALI0A03003g
###
Yali1A	AEGeAn::LocusPocus	locus	341291	342259	.	.	.	ID=YALI148;effective_length=969;iiLocus_exception=complex-overlap-3;iLocus_type=complex;Name=YALI148;gene=3;mRNA=3
Yali1A	RefSeq89	gene	341291	342259	4.84e+03	-	.	ID=RS_gene105;Parent=YALI148;Name=YALI0A03025g;Note=  similar to uniprot|O14241 Schizosaccharomyces pombe Probable ARP2/3 complex 34 kDa subunit (P34-ARC)
Yali1A	RefSeq89	mRNA	341291	342259	4.84e+03	-	.	ID=RS_mRNA105;Parent=RS_gene105;Name=YALI0A03025g
Yali1A	RefSeq89	exon	341291	342259	.	-	.	Parent=RS_mRNA105;Name=YALI0A03025g
Yali1A	RefSeq89	CDS	341291	342259	.	-	0	ID=RS_CDS102;Parent=RS_mRNA105;Name=YALI0A03025g
Yali1A	Snowy89	gene	341291	342259	3.62	-	.	ID=SnowyOwl_gene129;Parent=YALI148;Alias=gm_003708;Name=SnowyOwl_000182;depth=5384;locus=L000176;status=Matches RNA-Seq data
Yali1A	Snowy89	mRNA	341291	342259	3.62	-	.	ID=SnowyOwl_mRNA129;Parent=SnowyOwl_gene129;Name=SnowyOwl_000182
Yali1A	Snowy89	exon	341291	342259	3.62	-	.	Parent=SnowyOwl_mRNA129;Name=SnowyOwl_000182;gene_id=3708_g;transcript_id=3708_t
Yali1A	Snowy89	CDS	341291	342259	.	-	0	ID=SnowyOwl_CDS129;Parent=SnowyOwl_mRNA129;Name=SnowyOwl_000182
Yali1A	YGAP89	gene	341291	342259	.	-	.	ID=YGAP_gene92;Parent=YALI148;Name=YGAP0A01010;Note=similar to Saccharomyces cerevisiae ARC35 (YNR035C)%3B ancestral locus Anc_6.351;inference=similar to DNA sequence:INSDC:YNR035C;locus_tag=YGAP_0A01010;product=hypothetical protein;transl_table=1;translation=length.322;pillar=P4302;route=simple
Yali1A	YGAP89	mRNA	341291	342259	.	-	.	ID=YGAP_mRNA92;Parent=YGAP_gene92;Name=YGAP0A01010
Yali1A	YGAP89	exon	341291	342259	.	-	.	Parent=YGAP_mRNA92;Name=YGAP0A01010
Yali1A	YGAP89	CDS	341291	342259	.	-	0	ID=YGAP_CDS90;Parent=YGAP_mRNA92;Name=YGAP0A01010
###
Yali1A	AEGeAn::LocusPocus	locus	343716	343788	.	.	.	ID=YALI149;effective_length=73;iLocus_type=niLocus;Name=YALI149;gene=2;tRNA=2
Yali1A	RefSeq89	gene	343716	343788	1	+	.	ID=YALI0A03047r;Parent=YALI149;Name=YALI0A03047r;Note=tRNA Pro (TGG) ;covescore=59.30
Yali1A	RefSeq89	tRNA	343716	343788	1	+	.	ID=YALI0A03047r.r1;Parent=YALI0A03047r;Name=YALI0A03047r
Yali1A	YGAP89	gene	343716	343788	.	+	1	ID=YALI0Atrna1P;Parent=YALI149;Alias=YALI0Atrna1P;Name=YALI0Atrna1P;Note=codon recognized: CCA;locus_tag=YALI0Atrna1P;product=tRNA-Pro
Yali1A	YGAP89	tRNA	343716	343788	.	+	1	ID=YALI0Atrna1P.t1;Parent=YALI0Atrna1P;Alias=YALI0Atrna1P;Name=YALI0Atrna1P;Note=codon recognized: CCA;locus_tag=YALI0Atrna1P;product=tRNA-Pro
###
Yali1A	AEGeAn::LocusPocus	locus	344212	344757	.	.	.	ID=YALI150;Name=YALI150;gene=1;mRNA=1;effective_length=546;iLocus_type=piLocus
Yali1A	RefSeq89	gene	344212	344757	2.69e+03	+	.	ID=RS_gene106;Parent=YALI150;Name=YALI0A03069g;Note=  no similarity possibly noncoding
Yali1A	RefSeq89	mRNA	344212	344757	2.69e+03	+	.	ID=RS_mRNA106;Parent=RS_gene106;Name=YALI0A03069g
Yali1A	RefSeq89	exon	344212	344757	.	+	.	Parent=RS_mRNA106;Name=YALI0A03069g
Yali1A	RefSeq89	CDS	344212	344757	.	+	0	ID=RS_CDS103;Parent=RS_mRNA106;Name=YALI0A03069g
###
Yali1A	AEGeAn::LocusPocus	locus	345085	346590	.	.	.	ID=YALI151;effective_length=1506;iiLocus_exception=complex-overlap-3;iLocus_type=complex;Name=YALI151;gene=3;mRNA=3
Yali1A	RefSeq89	gene	345085	346590	7.45e+03	+	.	ID=RS_gene107;Parent=YALI151;Name=YALI0A03091g;Note=  weakly similar to uniprot|P15365 Saccharomyces cerevisiae YJR152w DAL5 allantoate permease
Yali1A	RefSeq89	mRNA	345085	346590	7.45e+03	+	.	ID=RS_mRNA107;Parent=RS_gene107;Name=YALI0A03091g
Yali1A	RefSeq89	exon	345085	346590	.	+	.	Parent=RS_mRNA107;Name=YALI0A03091g
Yali1A	RefSeq89	CDS	345085	346590	.	+	0	ID=RS_CDS104;Parent=RS_mRNA107;Name=YALI0A03091g
Yali1A	Snowy89	gene	345085	346590	1.71	+	.	ID=SnowyOwl_gene130;Parent=YALI151;Alias=AugPool0019625;Name=SnowyOwl_000183;depth=19;locus=L000177;status=Matches RNA-Seq data
Yali1A	Snowy89	mRNA	345085	346590	1.71	+	.	ID=SnowyOwl_mRNA130;Parent=SnowyOwl_gene130;Name=SnowyOwl_000183
Yali1A	Snowy89	exon	345085	346590	1.71	+	0	Parent=SnowyOwl_mRNA130;Name=SnowyOwl_000183
Yali1A	Snowy89	CDS	345085	346590	.	+	0	ID=SnowyOwl_CDS130;Parent=SnowyOwl_mRNA130;Name=SnowyOwl_000183
Yali1A	YGAP89	gene	345085	346590	.	+	.	ID=YGAP_gene93;Parent=YALI151;Name=YGAP0A01020;locus_tag=YGAP_0A01020;product=hypothetical protein;transl_table=1;translation=length.501;pillar=P23297;route=GETORF
Yali1A	YGAP89	mRNA	345085	346590	.	+	.	ID=YGAP_mRNA93;Parent=YGAP_gene93;Name=YGAP0A01020
Yali1A	YGAP89	exon	345085	346590	.	+	.	Parent=YGAP_mRNA93;Name=YGAP0A01020
Yali1A	YGAP89	CDS	345085	346590	.	+	0	ID=YGAP_CDS91;Parent=YGAP_mRNA93;Name=YGAP0A01020
###
Yali1A	AEGeAn::LocusPocus	locus	348247	348775	.	.	.	ID=YALI152;effective_length=529;iiLocus_exception=complex-overlap-3;iLocus_type=complex;Name=YALI152;gene=3;mRNA=3
Yali1A	YGAP89	gene	348247	348775	.	-	.	ID=YGAP_gene94;Parent=YALI152;Name=YGAP0A01030;Note=similar to Saccharomyces cerevisiae SNC1 (YAL030W) and SNC2 (YOR327C)%3B ancestral locus Anc_7.67;inference=similar to DNA sequence:INSDC:YAL030W%2CYOR327C;locus_tag=YGAP_0A01030;product=hypothetical protein;transl_table=1;translation=length.151;pillar=P37;route=simple
Yali1A	YGAP89	mRNA	348247	348775	.	-	.	ID=YGAP_mRNA94;Parent=YGAP_gene94;Name=YGAP0A01030
Yali1A	YGAP89	exon	348247	348256	.	-	.	ID=YGAP_exon1;Parent=YGAP_mRNA94;Name=YGAP0A01030
Yali1A	YGAP89	intron	348257	348329	.	-	.	Parent=YGAP_mRNA94
Yali1A	YGAP89	exon	348330	348775	.	-	.	ID=YGAP_exon1;Parent=YGAP_mRNA94;Name=YGAP0A01030
Yali1A	YGAP89	CDS	348428	348775	.	-	0	ID=YGAP_CDS92;Parent=YGAP_mRNA94;Name=YGAP0A01030
Yali1A	RefSeq89	gene	348428	348775	1.74e+03	-	.	ID=RS_gene108;Parent=YALI152;Name=YALI0A03113g;Note=  highly similar to uniprot|P31109 Saccharomyces cerevisiae YAL030W Synaptobrevin homolog 1
Yali1A	RefSeq89	mRNA	348428	348775	1.74e+03	-	.	ID=RS_mRNA108;Parent=RS_gene108;Name=YALI0A03113g
Yali1A	RefSeq89	exon	348428	348775	.	-	.	Parent=RS_mRNA108;Name=YALI0A03113g
Yali1A	RefSeq89	CDS	348428	348775	.	-	0	ID=RS_CDS105;Parent=RS_mRNA108;Name=YALI0A03113g
Yali1A	Snowy89	gene	348428	348775	3.99	-	.	ID=SnowyOwl_gene131;Parent=YALI152;Alias=rt_000050.2;Name=SnowyOwl_000185;depth=6892;locus=L000179;status=Matches RNA-Seq data
Yali1A	Snowy89	mRNA	348428	348775	3.99	-	.	ID=SnowyOwl_mRNA131;Parent=SnowyOwl_gene131;Name=SnowyOwl_000185
Yali1A	Snowy89	exon	348428	348775	3.99	-	0	Parent=SnowyOwl_mRNA131;Name=SnowyOwl_000185
Yali1A	Snowy89	CDS	348428	348775	.	-	0	ID=SnowyOwl_CDS131;Parent=SnowyOwl_mRNA131;Name=SnowyOwl_000185
###
Yali1A	AEGeAn::LocusPocus	locus	350704	350987	.	.	.	ID=YALI153;Name=YALI153;gene=1;mRNA=1;effective_length=284;iLocus_type=piLocus
Yali1A	Snowy89	gene	350704	350987	0	+	.	ID=SnowyOwl_gene132;Parent=YALI153;Alias=AugPool0037303;Name=SnowyOwl_000187;depth=74;locus=L000181;status=Fails to match RNA-Seq data
Yali1A	Snowy89	mRNA	350704	350987	0	+	.	ID=SnowyOwl_mRNA132;Parent=SnowyOwl_gene132;Name=SnowyOwl_000187
Yali1A	Snowy89	exon	350704	350760	0	+	0	ID=SnowyOwl_exon38;Parent=SnowyOwl_mRNA132;Name=SnowyOwl_000187;status=End mismatch
Yali1A	Snowy89	CDS	350704	350760	.	+	0	ID=SnowyOwl_CDS132;Parent=SnowyOwl_mRNA132;Name=SnowyOwl_000187
Yali1A	Snowy89	exon	350805	350987	0	+	0	ID=SnowyOwl_exon38;Parent=SnowyOwl_mRNA132;Name=SnowyOwl_000187;status=Start mismatch
Yali1A	Snowy89	CDS	350805	350987	.	+	0	ID=SnowyOwl_CDS132;Parent=SnowyOwl_mRNA132;Name=SnowyOwl_000187
###
Yali1A	AEGeAn::LocusPocus	locus	351085	352836	.	.	.	ID=YALI154;effective_length=1752;iiLocus_exception=complex-overlap-3;iLocus_type=complex;Name=YALI154;gene=3;mRNA=3
Yali1A	YGAP89	gene	351085	352836	.	+	.	ID=YGAP_gene95;Parent=YALI154;Name=YGAP0A01040;codon_start=1;locus_tag=YGAP_0A01040;product=hypothetical protein;transl_table=1;translation=length.583;pillar=P23298;route=multi;tag=Man
Yali1A	YGAP89	mRNA	351085	352836	.	+	.	ID=YGAP_mRNA95;Parent=YGAP_gene95;Name=YGAP0A01040
Yali1A	YGAP89	exon	351085	352836	.	+	.	Parent=YGAP_mRNA95;Name=YGAP0A01040
Yali1A	YGAP89	CDS	351202	352836	.	+	0	ID=YGAP_CDS93;Parent=YGAP_mRNA95;Name=YGAP0A01040
Yali1A	RefSeq89	gene	351202	352836	8.16e+03	+	.	ID=RS_gene109;Parent=YALI154;Name=YALI0A03135g;Note=  similar to uniprot|P32837 Saccharomyces cerevisiae YDL210W GABA-specific permease (GABA-specific transport protein)
Yali1A	RefSeq89	mRNA	351202	352836	8.16e+03	+	.	ID=RS_mRNA109;Parent=RS_gene109;Name=YALI0A03135g
Yali1A	RefSeq89	exon	351202	352836	.	+	.	Parent=RS_mRNA109;Name=YALI0A03135g
Yali1A	RefSeq89	CDS	351202	352836	.	+	0	ID=RS_CDS106;Parent=RS_mRNA109;Name=YALI0A03135g
Yali1A	Snowy89	gene	351202	352836	5.51	+	.	ID=SnowyOwl_gene133;Parent=YALI154;Alias=rt_000051.1;Name=SnowyOwl_000188;depth=323;locus=L000182;status=Matches RNA-Seq data
Yali1A	Snowy89	mRNA	351202	352836	5.51	+	.	ID=SnowyOwl_mRNA133;Parent=SnowyOwl_gene133;Name=SnowyOwl_000188
Yali1A	Snowy89	exon	351202	352836	5.51	+	0	Parent=SnowyOwl_mRNA133;Name=SnowyOwl_000188
Yali1A	Snowy89	CDS	351202	352836	.	+	0	ID=SnowyOwl_CDS133;Parent=SnowyOwl_mRNA133;Name=SnowyOwl_000188
###
Yali1A	AEGeAn::LocusPocus	locus	352903	352984	.	.	.	ID=YALI155;effective_length=82;iLocus_type=niLocus;Name=YALI155;gene=2;tRNA=2
Yali1A	RefSeq89	gene	352903	352984	0	-	.	ID=YALI0A03157r;Parent=YALI155;Name=YALI0A03157r;Note=tRNA Ser (AGA) ;covescore=76.60
Yali1A	RefSeq89	tRNA	352903	352984	0	-	.	ID=YALI0A03157r.r1;Parent=YALI0A03157r;Name=YALI0A03157r
Yali1A	YGAP89	gene	352903	352984	.	-	1	ID=YALI0Atrna1S;Parent=YALI155;Alias=YALI0Atrna1S;Name=YALI0Atrna1S;Note=codon recognized: UCU;locus_tag=YALI0Atrna1S;product=tRNA-Ser
Yali1A	YGAP89	tRNA	352903	352984	.	-	1	ID=YALI0Atrna1S.t1;Parent=YALI0Atrna1S;Alias=YALI0Atrna1S;Name=YALI0Atrna1S;Note=codon recognized: UCU;locus_tag=YALI0Atrna1S;product=tRNA-Ser
###
Yali1A	AEGeAn::LocusPocus	locus	354248	354916	.	.	.	ID=YALI156;effective_length=669;iiLocus_exception=complex-overlap-2;iLocus_type=complex;Name=YALI156;gene=2;mRNA=2
Yali1A	RefSeq89	gene	354248	354916	3.31e+03	-	.	ID=RS_gene110;Parent=YALI156;Name=YALI0A03179g;Note=  no similarity
Yali1A	RefSeq89	mRNA	354248	354916	3.31e+03	-	.	ID=RS_mRNA110;Parent=RS_gene110;Name=YALI0A03179g
Yali1A	RefSeq89	exon	354248	354916	.	-	.	Parent=RS_mRNA110;Name=YALI0A03179g
Yali1A	RefSeq89	CDS	354248	354916	.	-	0	ID=RS_CDS107;Parent=RS_mRNA110;Name=YALI0A03179g
Yali1A	Snowy89	gene	354248	354916	2.39	-	.	ID=SnowyOwl_gene134;Parent=YALI156;Alias=rt_000052.1;Name=SnowyOwl_000189;depth=2;locus=L000183;status=Low expression
Yali1A	Snowy89	mRNA	354248	354916	2.39	-	.	ID=SnowyOwl_mRNA134;Parent=SnowyOwl_gene134;Name=SnowyOwl_000189
Yali1A	Snowy89	exon	354248	354916	3.99	-	0	Parent=SnowyOwl_mRNA134;Name=SnowyOwl_000189
Yali1A	Snowy89	CDS	354248	354916	.	-	0	ID=SnowyOwl_CDS134;Parent=SnowyOwl_mRNA134;Name=SnowyOwl_000189
###
Yali1A	AEGeAn::LocusPocus	locus	356747	357889	.	.	.	ID=YALI157;effective_length=1143;iiLocus_exception=complex-overlap-3;iLocus_type=complex;Name=YALI157;gene=3;mRNA=3
Yali1A	RefSeq89	gene	356747	357889	5.67e+03	+	.	ID=RS_gene111;Parent=YALI157;Name=YALI0A03201g;Note=  weakly similar to uniprot|Q6CH72 Yarrowia lipolytica YALI0A11759g
Yali1A	RefSeq89	mRNA	356747	357889	5.67e+03	+	.	ID=RS_mRNA111;Parent=RS_gene111;Name=YALI0A03201g
Yali1A	RefSeq89	exon	356747	357889	.	+	.	Parent=RS_mRNA111;Name=YALI0A03201g
Yali1A	RefSeq89	CDS	356747	357889	.	+	0	ID=RS_CDS108;Parent=RS_mRNA111;Name=YALI0A03201g
Yali1A	YGAP89	gene	356747	357889	.	+	.	ID=YGAP_gene96;Parent=YALI157;Name=YGAP0A01050;locus_tag=YGAP_0A01050;product=hypothetical protein;transl_table=1;translation=length.380;pillar=P23299;route=GETORF
Yali1A	YGAP89	mRNA	356747	357889	.	+	.	ID=YGAP_mRNA96;Parent=YGAP_gene96;Name=YGAP0A01050
Yali1A	YGAP89	exon	356747	357889	.	+	.	Parent=YGAP_mRNA96;Name=YGAP0A01050
Yali1A	YGAP89	CDS	356747	357889	.	+	0	ID=YGAP_CDS94;Parent=YGAP_mRNA96;Name=YGAP0A01050
Yali1A	Snowy89	gene	356918	357889	1.6	+	.	ID=SnowyOwl_gene135;Parent=YALI157;Alias=rt_000053.1;Name=SnowyOwl_000190;depth=5;locus=L000184;status=Low expression
Yali1A	Snowy89	mRNA	356918	357889	1.6	+	.	ID=SnowyOwl_mRNA135;Parent=SnowyOwl_gene135;Name=SnowyOwl_000190
Yali1A	Snowy89	exon	356918	357889	2.66	+	0	Parent=SnowyOwl_mRNA135;Name=SnowyOwl_000190
Yali1A	Snowy89	CDS	356918	357889	.	+	0	ID=SnowyOwl_CDS135;Parent=SnowyOwl_mRNA135;Name=SnowyOwl_000190
###
Yali1A	AEGeAn::LocusPocus	locus	357960	359672	.	.	.	ID=YALI158;effective_length=1713;iiLocus_exception=complex-overlap-2;iLocus_type=complex;Name=YALI158;gene=2;mRNA=1
Yali1A	Snowy89	gene	357960	358443	0	+	.	ID=SnowyOwl_gene136;Parent=YALI158;Alias=AugPool0043865;Name=SnowyOwl_000191;depth=100;locus=L000185;status=Fails to match RNA-Seq data
Yali1A	Snowy89	mRNA	357960	358443	0	+	.	ID=SnowyOwl_mRNA136;Parent=SnowyOwl_gene136;Name=SnowyOwl_000191
Yali1A	Snowy89	exon	357960	357965	0	+	0	ID=SnowyOwl_exon39;Parent=SnowyOwl_mRNA136;Name=SnowyOwl_000191;status=End mismatch
Yali1A	Snowy89	CDS	357960	357965	.	+	0	ID=SnowyOwl_CDS136;Parent=SnowyOwl_mRNA136;Name=SnowyOwl_000191
Yali1A	Snowy89	exon	358012	358443	0	+	0	ID=SnowyOwl_exon39;Parent=SnowyOwl_mRNA136;Name=SnowyOwl_000191;status=Start mismatch
Yali1A	Snowy89	CDS	358012	358443	.	+	0	ID=SnowyOwl_CDS136;Parent=SnowyOwl_mRNA136;Name=SnowyOwl_000191
Yali1A	RefSeq89	gene	358347	359672	0.996	-	.	ID=YALI0A03223g;Parent=YALI158;Name=YALI0A03223g;Note=Misc non-coding, some similarities with Q8NIP3 yarrowia lipolytica Reverse transcriptase Ylli, pseudogene
###
Yali1A	AEGeAn::LocusPocus	locus	359742	360027	.	.	.	ID=YALI159;Name=YALI159;gene=1;mRNA=1;effective_length=286;iLocus_type=piLocus
Yali1A	Snowy89	gene	359742	360027	0	-	.	ID=SnowyOwl_gene137;Parent=YALI159;Alias=AugPool0030405;Name=SnowyOwl_000194;depth=106;locus=L000187;status=Fails to match RNA-Seq data
Yali1A	Snowy89	mRNA	359742	360027	0	-	.	ID=SnowyOwl_mRNA137;Parent=SnowyOwl_gene137;Name=SnowyOwl_000194
Yali1A	Snowy89	exon	359742	359957	0	-	0	ID=SnowyOwl_exon40;Parent=SnowyOwl_mRNA137;Name=SnowyOwl_000194;status=End mismatch
Yali1A	Snowy89	CDS	359742	359957	.	-	0	ID=SnowyOwl_CDS137;Parent=SnowyOwl_mRNA137;Name=SnowyOwl_000194
Yali1A	Snowy89	exon	360001	360027	0	-	0	ID=SnowyOwl_exon40;Parent=SnowyOwl_mRNA137;Name=SnowyOwl_000194;status=Start mismatch
Yali1A	Snowy89	CDS	360001	360027	.	-	0	ID=SnowyOwl_CDS137;Parent=SnowyOwl_mRNA137;Name=SnowyOwl_000194
###
Yali1A	AEGeAn::LocusPocus	locus	360845	362494	.	.	.	ID=YALI160;effective_length=1650;iiLocus_exception=complex-overlap-3;iLocus_type=complex;Name=YALI160;gene=3;mRNA=3
Yali1A	RefSeq89	gene	360845	362494	8.2e+03	-	.	ID=RS_gene112;Parent=YALI160;Name=YALI0A03245g;Note=  similar to uniprot|P23287 Saccharomyces cerevisiae YLR433c CNA1 calcineurin B catalytic subunit (Serine/threonine protein phosphatase)
Yali1A	RefSeq89	mRNA	360845	362494	8.2e+03	-	.	ID=RS_mRNA112;Parent=RS_gene112;Name=YALI0A03245g
Yali1A	RefSeq89	exon	360845	362494	.	-	.	Parent=RS_mRNA112;Name=YALI0A03245g
Yali1A	RefSeq89	CDS	360845	362494	.	-	0	ID=RS_CDS109;Parent=RS_mRNA112;Name=YALI0A03245g
Yali1A	Snowy89	gene	360845	362494	3.81	-	.	ID=SnowyOwl_gene138;Parent=YALI160;Alias=rt_000053.2;Name=SnowyOwl_000196;depth=659;locus=L000187;status=Matches RNA-Seq data
Yali1A	Snowy89	mRNA	360845	362494	3.81	-	.	ID=SnowyOwl_mRNA138;Parent=SnowyOwl_gene138;Name=SnowyOwl_000196
Yali1A	Snowy89	exon	360845	362494	3.81	-	0	Parent=SnowyOwl_mRNA138;Name=SnowyOwl_000196
Yali1A	Snowy89	CDS	360845	362494	.	-	0	ID=SnowyOwl_CDS138;Parent=SnowyOwl_mRNA138;Name=SnowyOwl_000196
Yali1A	YGAP89	gene	360845	362494	.	-	.	ID=YGAP_gene97;Parent=YALI160;Name=YGAP0A01060;locus_tag=YGAP_0A01060;product=hypothetical protein;transl_table=1;translation=length.549;pillar=P23300;route=multi
Yali1A	YGAP89	mRNA	360845	362494	.	-	.	ID=YGAP_mRNA97;Parent=YGAP_gene97;Name=YGAP0A01060
Yali1A	YGAP89	exon	360845	362494	.	-	.	Parent=YGAP_mRNA97;Name=YGAP0A01060
Yali1A	YGAP89	CDS	360845	362494	.	-	0	ID=YGAP_CDS95;Parent=YGAP_mRNA97;Name=YGAP0A01060
###
Yali1A	AEGeAn::LocusPocus	locus	362763	362855	.	.	.	ID=YALI161;effective_length=93;iLocus_type=niLocus;Name=YALI161;gene=2;tRNA=2
Yali1A	RefSeq89	gene	362763	362855	1	+	.	ID=YALI0A03267r;Parent=YALI161;Name=YALI0A03267r;Note=tRNA Asn (GTT)
Yali1A	RefSeq89	tRNA	362763	362855	1	+	.	ID=YALI0A03267r.r1;Parent=YALI0A03267r;Name=YALI0A03267r
Yali1A	YGAP89	gene	362763	362855	.	+	1	ID=YALI0Atrna1N;Parent=YALI161;Alias=YALI0Atrna1N;Name=YALI0Atrna1N;Note=codon recognized: AAC;locus_tag=YALI0Atrna1N;product=tRNA-Asn
Yali1A	YGAP89	tRNA	362763	362855	.	+	1	ID=YALI0Atrna1N.t1;Parent=YALI0Atrna1N;Alias=YALI0Atrna1N;Name=YALI0Atrna1N;Note=codon recognized: AAC;locus_tag=YALI0Atrna1N;product=tRNA-Asn
###
Yali1A	AEGeAn::LocusPocus	locus	363190	363273	.	.	.	ID=YALI162;effective_length=84;iLocus_type=niLocus;Name=YALI162;gene=2;tRNA=2
Yali1A	RefSeq89	gene	363190	363273	0	-	.	ID=YALI0A03311r;Parent=YALI162;Name=YALI0A03311r;Note=tRNA Thr (TGT)
Yali1A	RefSeq89	tRNA	363190	363273	0	-	.	ID=YALI0A03311r.r1;Parent=YALI0A03311r;Name=YALI0A03311r
Yali1A	YGAP89	gene	363190	363273	.	-	1	ID=YALI0Atrna1T;Parent=YALI162;Alias=YALI0Atrna1T;Name=YALI0Atrna1T;Note=codon recognized: ACA;locus_tag=YALI0Atrna1T;product=tRNA-Thr
Yali1A	YGAP89	tRNA	363190	363273	.	-	1	ID=YALI0Atrna1T.t1;Parent=YALI0Atrna1T;Alias=YALI0Atrna1T;Name=YALI0Atrna1T;Note=codon recognized: ACA;locus_tag=YALI0Atrna1T;product=tRNA-Thr
###
Yali1A	AEGeAn::LocusPocus	locus	364383	364482	.	.	.	ID=YALI163;effective_length=100;iLocus_type=niLocus;Name=YALI163;gene=2;tRNA=2
Yali1A	RefSeq89	gene	364383	364482	1	+	.	ID=YALI0A03355r;Parent=YALI163;Name=YALI0A03355r;Note=tRNA Leu (AAG)
Yali1A	RefSeq89	tRNA	364383	364482	1	+	.	ID=YALI0A03355r.r1;Parent=YALI0A03355r;Name=YALI0A03355r
Yali1A	YGAP89	gene	364383	364482	.	+	1	ID=YALI0Atrna4L;Parent=YALI163;Alias=YALI0Atrna4L;Name=YALI0Atrna4L;Note=codon recognized: CUU;locus_tag=YALI0Atrna4L;product=tRNA-Leu
Yali1A	YGAP89	tRNA	364383	364482	.	+	1	ID=YALI0Atrna4L.t1;Parent=YALI0Atrna4L;Alias=YALI0Atrna4L;Name=YALI0Atrna4L;Note=codon recognized: CUU;locus_tag=YALI0Atrna4L;product=tRNA-Leu
###
Yali1A	AEGeAn::LocusPocus	locus	364867	366942	.	.	.	ID=YALI164;effective_length=2076;iiLocus_exception=complex-overlap-3;iLocus_type=complex;Name=YALI164;gene=3;mRNA=3
Yali1A	RefSeq89	gene	364867	366942	1.02e+04	-	.	ID=RS_gene113;Parent=YALI164;Name=YALI0A03399g;Note=  no similarity
Yali1A	RefSeq89	mRNA	364867	366942	1.02e+04	-	.	ID=RS_mRNA113;Parent=RS_gene113;Name=YALI0A03399g
Yali1A	RefSeq89	exon	364867	366825	.	-	.	Parent=RS_mRNA113;Name=YALI0A03399g
Yali1A	RefSeq89	CDS	364867	366825	.	-	0	ID=RS_CDS110;Parent=RS_mRNA113;Name=YALI0A03399g
Yali1A	RefSeq89	exon	366847	366942	.	-	.	Parent=RS_mRNA113;Name=YALI0A03399g
Yali1A	RefSeq89	CDS	366847	366942	.	-	0	ID=RS_CDS110;Parent=RS_mRNA113;Name=YALI0A03399g
Yali1A	Snowy89	gene	364867	366942	1.33	-	.	ID=SnowyOwl_gene139;Parent=YALI164;Alias=AugPool0033939;Name=SnowyOwl_000198;depth=892;locus=L000189;status=Matches RNA-Seq data
Yali1A	Snowy89	mRNA	364867	366942	1.33	-	.	ID=SnowyOwl_mRNA139;Parent=SnowyOwl_gene139;Name=SnowyOwl_000198
Yali1A	Snowy89	exon	364867	366942	1.33	-	0	Parent=SnowyOwl_mRNA139;Name=SnowyOwl_000198
Yali1A	Snowy89	CDS	364867	366942	.	-	0	ID=SnowyOwl_CDS139;Parent=SnowyOwl_mRNA139;Name=SnowyOwl_000198
Yali1A	YGAP89	gene	364867	366942	.	-	.	ID=YGAP_gene98;Parent=YALI164;Name=YGAP0A01070;locus_tag=YGAP_0A01070;product=hypothetical protein;transl_table=1;translation=length.691;pillar=P23301;route=GETORF
Yali1A	YGAP89	mRNA	364867	366942	.	-	.	ID=YGAP_mRNA98;Parent=YGAP_gene98;Name=YGAP0A01070
Yali1A	YGAP89	exon	364867	366942	.	-	.	Parent=YGAP_mRNA98;Name=YGAP0A01070
Yali1A	YGAP89	CDS	364867	366942	.	-	0	ID=YGAP_CDS96;Parent=YGAP_mRNA98;Name=YGAP0A01070
###
Yali1A	AEGeAn::LocusPocus	locus	368353	368871	.	.	.	ID=YALI165;effective_length=519;iiLocus_exception=complex-overlap-2;iLocus_type=complex;Name=YALI165;gene=2;mRNA=2
Yali1A	RefSeq89	gene	368353	368871	2.57e+03	-	.	ID=RS_gene114;Parent=YALI165;Name=YALI0A03421g;Note=  highly similar to uniprot|Q6CFK4 Yarrowia lipolytica YALI0B06160g
Yali1A	RefSeq89	mRNA	368353	368871	2.57e+03	-	.	ID=RS_mRNA114;Parent=RS_gene114;Name=YALI0A03421g
Yali1A	RefSeq89	exon	368353	368871	.	-	.	Parent=RS_mRNA114;Name=YALI0A03421g
Yali1A	RefSeq89	CDS	368353	368871	.	-	0	ID=RS_CDS111;Parent=RS_mRNA114;Name=YALI0A03421g
Yali1A	Snowy89	gene	368353	368871	5.35	-	.	ID=SnowyOwl_gene140;Parent=YALI165;Alias=rt_000055.1;Name=SnowyOwl_000199;depth=195;locus=L000190;status=Matches RNA-Seq data
Yali1A	Snowy89	mRNA	368353	368871	5.35	-	.	ID=SnowyOwl_mRNA140;Parent=SnowyOwl_gene140;Name=SnowyOwl_000199
Yali1A	Snowy89	exon	368353	368871	5.35	-	0	Parent=SnowyOwl_mRNA140;Name=SnowyOwl_000199
Yali1A	Snowy89	CDS	368353	368871	.	-	0	ID=SnowyOwl_CDS140;Parent=SnowyOwl_mRNA140;Name=SnowyOwl_000199
###
Yali1A	AEGeAn::LocusPocus	locus	370300	372117	.	.	.	ID=YALI166;effective_length=1818;iiLocus_exception=complex-overlap-3;iLocus_type=complex;Name=YALI166;gene=3;mRNA=3
Yali1A	RefSeq89	gene	370300	372117	9.07e+03	-	.	ID=RS_gene115;Parent=YALI166;Name=YALI0A03443g;Note=  weakly similar to uniprot|P40959 Saccharomyces cerevisiae YMR004w MVP1 required for vacuolar protein sorting
Yali1A	RefSeq89	mRNA	370300	372117	9.07e+03	-	.	ID=RS_mRNA115;Parent=RS_gene115;Name=YALI0A03443g
Yali1A	RefSeq89	exon	370300	372117	.	-	.	Parent=RS_mRNA115;Name=YALI0A03443g
Yali1A	RefSeq89	CDS	370300	372117	.	-	0	ID=RS_CDS112;Parent=RS_mRNA115;Name=YALI0A03443g
Yali1A	Snowy89	gene	370300	372117	4.64	-	.	ID=SnowyOwl_gene141;Parent=YALI166;Alias=rt_000055.2;Name=SnowyOwl_000200;depth=1336;locus=L000191;status=Matches RNA-Seq data
Yali1A	Snowy89	mRNA	370300	372117	4.64	-	.	ID=SnowyOwl_mRNA141;Parent=SnowyOwl_gene141;Name=SnowyOwl_000200
Yali1A	Snowy89	exon	370300	372117	4.64	-	0	Parent=SnowyOwl_mRNA141;Name=SnowyOwl_000200
Yali1A	Snowy89	CDS	370300	372117	.	-	0	ID=SnowyOwl_CDS141;Parent=SnowyOwl_mRNA141;Name=SnowyOwl_000200
Yali1A	YGAP89	gene	370300	372117	.	-	.	ID=YGAP_gene99;Parent=YALI166;Name=YGAP0A01080;Note=similar to Saccharomyces cerevisiae MVP1 (YMR004W)%3B ancestral locus Anc_6.38;inference=similar to DNA sequence:INSDC:YMR004W;locus_tag=YGAP_0A01080;product=hypothetical protein;transl_table=1;translation=length.605;pillar=P3733;route=simple
Yali1A	YGAP89	mRNA	370300	372117	.	-	.	ID=YGAP_mRNA99;Parent=YGAP_gene99;Name=YGAP0A01080
Yali1A	YGAP89	exon	370300	372117	.	-	.	Parent=YGAP_mRNA99;Name=YGAP0A01080
Yali1A	YGAP89	CDS	370300	372117	.	-	0	ID=YGAP_CDS97;Parent=YGAP_mRNA99;Name=YGAP0A01080
###
Yali1A	AEGeAn::LocusPocus	locus	373264	373362	.	.	.	ID=YALI167;effective_length=99;iLocus_type=niLocus;Name=YALI167;gene=2;tRNA=2
Yali1A	RefSeq89	gene	373264	373362	0	+	.	ID=YALI0A03465r;Parent=YALI167;Name=YALI0A03465r;Note=tRNA Lys (CTT)
Yali1A	RefSeq89	tRNA	373264	373362	0	+	.	ID=YALI0A03465r.r1;Parent=YALI0A03465r;Name=YALI0A03465r
Yali1A	YGAP89	gene	373264	373362	.	+	1	ID=YALI0Atrna2K;Parent=YALI167;Alias=YALI0Atrna2K;Name=YALI0Atrna2K;Note=codon recognized: AAG;locus_tag=YALI0Atrna2K;product=tRNA-Lys
Yali1A	YGAP89	tRNA	373264	373362	.	+	1	ID=YALI0Atrna2K.t1;Parent=YALI0Atrna2K;Alias=YALI0Atrna2K;Name=YALI0Atrna2K;Note=codon recognized: AAG;locus_tag=YALI0Atrna2K;product=tRNA-Lys
###
Yali1A	AEGeAn::LocusPocus	locus	373605	375710	.	.	.	ID=YALI168;effective_length=2106;iiLocus_exception=complex-overlap-3;iLocus_type=complex;Name=YALI168;gene=3;mRNA=3
Yali1A	RefSeq89	gene	373605	375710	1.05e+04	-	.	ID=RS_gene116;Parent=YALI168;Name=YALI0A03509g;Note=  similar to uniprot|P37838 Saccharomyces cerevisiae YPL043w NOP4 nucleolar protein P15
Yali1A	RefSeq89	mRNA	373605	375710	1.05e+04	-	.	ID=RS_mRNA116;Parent=RS_gene116;Name=YALI0A03509g
Yali1A	RefSeq89	exon	373605	375710	.	-	.	Parent=RS_mRNA116;Name=YALI0A03509g
Yali1A	RefSeq89	CDS	373605	375710	.	-	0	ID=RS_CDS113;Parent=RS_mRNA116;Name=YALI0A03509g
Yali1A	Snowy89	gene	373605	375710	5.2	-	.	ID=SnowyOwl_gene142;Parent=YALI168;Alias=rt_000056.1;Name=SnowyOwl_000201;depth=2150;locus=L000192;status=Matches RNA-Seq data
Yali1A	Snowy89	mRNA	373605	375710	5.2	-	.	ID=SnowyOwl_mRNA142;Parent=SnowyOwl_gene142;Name=SnowyOwl_000201
Yali1A	Snowy89	exon	373605	375710	5.2	-	0	Parent=SnowyOwl_mRNA142;Name=SnowyOwl_000201
Yali1A	Snowy89	CDS	373605	375710	.	-	0	ID=SnowyOwl_CDS142;Parent=SnowyOwl_mRNA142;Name=SnowyOwl_000201
Yali1A	YGAP89	gene	373605	375710	.	-	.	ID=YGAP_gene100;Parent=YALI168;Name=YGAP0A01090;Note=similar to Saccharomyces cerevisiae NOP4 (YPL043W)%3B ancestral locus Anc_8.491;inference=similar to DNA sequence:INSDC:YPL043W;locus_tag=YGAP_0A01090;product=hypothetical protein;transl_table=1;translation=length.701;pillar=P4944;route=simple
Yali1A	YGAP89	mRNA	373605	375710	.	-	.	ID=YGAP_mRNA100;Parent=YGAP_gene100;Name=YGAP0A01090
Yali1A	YGAP89	exon	373605	375710	.	-	.	Parent=YGAP_mRNA100;Name=YGAP0A01090
Yali1A	YGAP89	CDS	373605	375710	.	-	0	ID=YGAP_CDS98;Parent=YGAP_mRNA100;Name=YGAP0A01090
###
Yali1A	AEGeAn::LocusPocus	locus	376337	377605	.	.	.	ID=YALI169;effective_length=1269;iiLocus_exception=complex-overlap-3;iLocus_type=complex;Name=YALI169;gene=3;mRNA=3
Yali1A	YGAP89	gene	376337	377605	.	+	.	ID=YGAP_gene101;Parent=YALI169;Name=YGAP0A01100;Note=similar to Saccharomyces cerevisiae CHL4 (YDR254W)%3B ancestral locus Anc_8.492;inference=similar to DNA sequence:INSDC:YDR254W;locus_tag=YGAP_0A01100;product=hypothetical protein;transl_table=1;translation=length.422;pillar=P1077;route=simple
Yali1A	YGAP89	mRNA	376337	377605	.	+	.	ID=YGAP_mRNA101;Parent=YGAP_gene101;Name=YGAP0A01100
Yali1A	YGAP89	exon	376337	377605	.	+	.	Parent=YGAP_mRNA101;Name=YGAP0A01100
Yali1A	YGAP89	CDS	376337	377605	.	+	0	ID=YGAP_CDS99;Parent=YGAP_mRNA101;Name=YGAP0A01100
Yali1A	RefSeq89	gene	376349	377605	6.26e+03	+	.	ID=RS_gene117;Parent=YALI169;Name=YALI0A03531g;Note=  weakly similar to uniprot|P38907 Saccharomyces cerevisiae YDR254w CHL4 chromosome segregation protein
Yali1A	RefSeq89	mRNA	376349	377605	6.26e+03	+	.	ID=RS_mRNA117;Parent=RS_gene117;Name=YALI0A03531g
Yali1A	RefSeq89	exon	376349	377605	.	+	.	Parent=RS_mRNA117;Name=YALI0A03531g
Yali1A	RefSeq89	CDS	376349	377605	.	+	0	ID=RS_CDS114;Parent=RS_mRNA117;Name=YALI0A03531g
Yali1A	Snowy89	gene	376385	377605	4	+	.	ID=SnowyOwl_gene143;Parent=YALI169;Alias=rt_000057.1;Name=SnowyOwl_000202;depth=145;locus=L000193;status=Matches RNA-Seq data
Yali1A	Snowy89	mRNA	376385	377605	4	+	.	ID=SnowyOwl_mRNA143;Parent=SnowyOwl_gene143;Name=SnowyOwl_000202
Yali1A	Snowy89	exon	376385	377605	4	+	0	Parent=SnowyOwl_mRNA143;Name=SnowyOwl_000202
Yali1A	Snowy89	CDS	376385	377605	.	+	0	ID=SnowyOwl_CDS143;Parent=SnowyOwl_mRNA143;Name=SnowyOwl_000202
###
Yali1A	AEGeAn::LocusPocus	locus	377887	380453	.	.	.	ID=YALI170;effective_length=2567;iiLocus_exception=complex-overlap-3;iLocus_type=complex;Name=YALI170;gene=3;mRNA=3
Yali1A	Snowy89	gene	377887	380229	3.34	-	.	ID=SnowyOwl_gene144;Parent=YALI170;Alias=rt_000057.2;Name=SnowyOwl_000203;depth=830;locus=L000194;status=Matches RNA-Seq data
Yali1A	Snowy89	mRNA	377887	380229	3.34	-	.	ID=SnowyOwl_mRNA144;Parent=SnowyOwl_gene144;Name=SnowyOwl_000203
Yali1A	Snowy89	exon	377887	380229	3.34	-	0	Parent=SnowyOwl_mRNA144;Name=SnowyOwl_000203
Yali1A	Snowy89	CDS	377887	380229	.	-	0	ID=SnowyOwl_CDS144;Parent=SnowyOwl_mRNA144;Name=SnowyOwl_000203
Yali1A	YGAP89	gene	377887	380229	.	-	.	ID=YGAP_gene102;Parent=YALI170;Name=YGAP0A01110;Note=similar to Saccharomyces cerevisiae VPS16 (YPL045W)%3B ancestral locus Anc_8.493;inference=similar to DNA sequence:INSDC:YPL045W;locus_tag=YGAP_0A01110;product=hypothetical protein;transl_table=1;translation=length.780;pillar=P4943;route=simple
Yali1A	YGAP89	mRNA	377887	380229	.	-	.	ID=YGAP_mRNA102;Parent=YGAP_gene102;Name=YGAP0A01110
Yali1A	YGAP89	exon	377887	380229	.	-	.	Parent=YGAP_mRNA102;Name=YGAP0A01110
Yali1A	YGAP89	CDS	377887	380229	.	-	0	ID=YGAP_CDS100;Parent=YGAP_mRNA102;Name=YGAP0A01110
Yali1A	RefSeq89	gene	377887	380453	1.25e+04	-	.	ID=RS_gene118;Parent=YALI170;Name=YALI0A03553g;Note=  similar to uniprot|Q9UT38 Schizosaccharomyces pombe Vacuolar protein sorting-associated protein
Yali1A	RefSeq89	mRNA	377887	380453	1.25e+04	-	.	ID=RS_mRNA118;Parent=RS_gene118;Name=YALI0A03553g
Yali1A	RefSeq89	exon	377887	380387	.	-	.	Parent=RS_mRNA118;Name=YALI0A03553g
Yali1A	RefSeq89	CDS	377887	380387	.	-	2	ID=RS_CDS115;Parent=RS_mRNA118;Name=YALI0A03553g
Yali1A	RefSeq89	exon	380432	380453	.	-	.	Parent=RS_mRNA118;Name=YALI0A03553g
Yali1A	RefSeq89	CDS	380432	380453	.	-	0	ID=RS_CDS115;Parent=RS_mRNA118;Name=YALI0A03553g
###
Yali1A	AEGeAn::LocusPocus	locus	380992	381309	.	.	.	ID=YALI171;effective_length=318;iiLocus_exception=complex-overlap-3;iLocus_type=complex;Name=YALI171;gene=3;mRNA=3
Yali1A	RefSeq89	gene	380992	381309	1.58e+03	+	.	ID=RS_gene119;Parent=YALI171;Name=YALI0A03575g;Note=  similar to uniprot|Q03071 Saccharomyces cerevisiae YPL046c ELC1 Elongin C transcription elongation factor
Yali1A	RefSeq89	mRNA	380992	381309	1.58e+03	+	.	ID=RS_mRNA119;Parent=RS_gene119;Name=YALI0A03575g
Yali1A	RefSeq89	exon	380992	381309	.	+	.	Parent=RS_mRNA119;Name=YALI0A03575g
Yali1A	RefSeq89	CDS	380992	381309	.	+	0	ID=RS_CDS116;Parent=RS_mRNA119;Name=YALI0A03575g
Yali1A	Snowy89	gene	380992	381309	3.99	+	.	ID=SnowyOwl_gene145;Parent=YALI171;Alias=rt_000058.1;Name=SnowyOwl_000204;depth=1734;locus=L000195;status=Matches RNA-Seq data
Yali1A	Snowy89	mRNA	380992	381309	3.99	+	.	ID=SnowyOwl_mRNA145;Parent=SnowyOwl_gene145;Name=SnowyOwl_000204
Yali1A	Snowy89	exon	380992	381309	3.99	+	0	Parent=SnowyOwl_mRNA145;Name=SnowyOwl_000204
Yali1A	Snowy89	CDS	380992	381309	.	+	0	ID=SnowyOwl_CDS145;Parent=SnowyOwl_mRNA145;Name=SnowyOwl_000204
Yali1A	YGAP89	gene	380992	381309	.	+	.	ID=YGAP_gene103;Parent=YALI171;Name=YGAP0A01120;Note=similar to Saccharomyces cerevisiae ELC1 (YPL046C)%3B ancestral locus Anc_8.494;inference=similar to DNA sequence:INSDC:YPL046C;locus_tag=YGAP_0A01120;product=hypothetical protein;transl_table=1;translation=length.105;pillar=P4942;route=simple
Yali1A	YGAP89	mRNA	380992	381309	.	+	.	ID=YGAP_mRNA103;Parent=YGAP_gene103;Name=YGAP0A01120
Yali1A	YGAP89	exon	380992	381309	.	+	.	Parent=YGAP_mRNA103;Name=YGAP0A01120
Yali1A	YGAP89	CDS	380992	381309	.	+	0	ID=YGAP_CDS101;Parent=YGAP_mRNA103;Name=YGAP0A01120
###
Yali1A	AEGeAn::LocusPocus	locus	381311	381681	.	.	.	ID=YALI172;Name=YALI172;gene=1;mRNA=1;effective_length=371;iLocus_type=piLocus
Yali1A	Snowy89	gene	381311	381681	0	-	.	ID=SnowyOwl_gene146;Parent=YALI172;Alias=AugPool0030472;Name=SnowyOwl_000205;depth=1113;locus=L000196;status=Fails to match RNA-Seq data
Yali1A	Snowy89	mRNA	381311	381681	0	-	.	ID=SnowyOwl_mRNA146;Parent=SnowyOwl_gene146;Name=SnowyOwl_000205
Yali1A	Snowy89	exon	381311	381540	0	-	2	ID=SnowyOwl_exon41;Parent=SnowyOwl_mRNA146;Name=SnowyOwl_000205;status=End mismatch
Yali1A	Snowy89	CDS	381311	381540	.	-	2	ID=SnowyOwl_CDS146;Parent=SnowyOwl_mRNA146;Name=SnowyOwl_000205
Yali1A	Snowy89	exon	381603	381681	0	-	0	ID=SnowyOwl_exon41;Parent=SnowyOwl_mRNA146;Name=SnowyOwl_000205;status=Start mismatch
Yali1A	Snowy89	CDS	381603	381681	.	-	0	ID=SnowyOwl_CDS146;Parent=SnowyOwl_mRNA146;Name=SnowyOwl_000205
###
Yali1A	AEGeAn::LocusPocus	locus	382267	383745	.	.	.	ID=YALI173;effective_length=1479;iiLocus_exception=complex-overlap-3;iLocus_type=complex;Name=YALI173;gene=3;mRNA=3
Yali1A	RefSeq89	gene	382267	383745	7.4e+03	-	.	ID=RS_gene120;Parent=YALI173;Name=YALI0A03597g;Note=  similar to uniprot|Q03655 Saccharomyces cerevisiae YMR215W GAS3 protein precursor
Yali1A	RefSeq89	mRNA	382267	383745	7.4e+03	-	.	ID=RS_mRNA120;Parent=RS_gene120;Name=YALI0A03597g
Yali1A	RefSeq89	exon	382267	383745	.	-	.	Parent=RS_mRNA120;Name=YALI0A03597g
Yali1A	RefSeq89	CDS	382267	383745	.	-	0	ID=RS_CDS117;Parent=RS_mRNA120;Name=YALI0A03597g
Yali1A	Snowy89	gene	382267	383745	5.07	-	.	ID=SnowyOwl_gene147;Parent=YALI173;Alias=rt_000058.2;Name=SnowyOwl_000206;depth=6897;locus=L000197;status=Matches RNA-Seq data
Yali1A	Snowy89	mRNA	382267	383745	5.07	-	.	ID=SnowyOwl_mRNA147;Parent=SnowyOwl_gene147;Name=SnowyOwl_000206
Yali1A	Snowy89	exon	382267	383745	5.07	-	0	Parent=SnowyOwl_mRNA147;Name=SnowyOwl_000206
Yali1A	Snowy89	CDS	382267	383745	.	-	0	ID=SnowyOwl_CDS147;Parent=SnowyOwl_mRNA147;Name=SnowyOwl_000206
Yali1A	YGAP89	gene	382267	383745	.	-	.	ID=YGAP_gene104;Parent=YALI173;Name=YGAP0A01130;locus_tag=YGAP_0A01130;product=hypothetical protein;transl_table=1;translation=length.492;pillar=P23302;route=multi
Yali1A	YGAP89	mRNA	382267	383745	.	-	.	ID=YGAP_mRNA104;Parent=YGAP_gene104;Name=YGAP0A01130
Yali1A	YGAP89	exon	382267	383745	.	-	.	Parent=YGAP_mRNA104;Name=YGAP0A01130
Yali1A	YGAP89	CDS	382267	383745	.	-	0	ID=YGAP_CDS102;Parent=YGAP_mRNA104;Name=YGAP0A01130
###
Yali1A	AEGeAn::LocusPocus	locus	384068	384484	.	.	.	ID=YALI174;Name=YALI174;gene=1;mRNA=1;effective_length=417;iLocus_type=piLocus
Yali1A	Snowy89	gene	384068	384484	0	-	.	ID=SnowyOwl_gene148;Parent=YALI174;Alias=AugPool0034064;Name=SnowyOwl_000207;depth=72;locus=L000198;status=Fails to match RNA-Seq data
Yali1A	Snowy89	mRNA	384068	384484	0	-	.	ID=SnowyOwl_mRNA148;Parent=SnowyOwl_gene148;Name=SnowyOwl_000207
Yali1A	Snowy89	exon	384068	384295	0	-	0	ID=SnowyOwl_exon42;Parent=SnowyOwl_mRNA148;Name=SnowyOwl_000207;status=End mismatch
Yali1A	Snowy89	CDS	384068	384295	.	-	0	ID=SnowyOwl_CDS148;Parent=SnowyOwl_mRNA148;Name=SnowyOwl_000207
Yali1A	Snowy89	exon	384356	384484	0	-	0	ID=SnowyOwl_exon42;Parent=SnowyOwl_mRNA148;Name=SnowyOwl_000207;status=Start mismatch
Yali1A	Snowy89	CDS	384356	384484	.	-	0	ID=SnowyOwl_CDS148;Parent=SnowyOwl_mRNA148;Name=SnowyOwl_000207
###
Yali1A	AEGeAn::LocusPocus	locus	385704	386732	.	.	.	ID=YALI175;effective_length=1029;iiLocus_exception=complex-overlap-3;iLocus_type=complex;Name=YALI175;gene=3;mRNA=3
Yali1A	RefSeq89	gene	385704	386732	5.13e+03	+	.	ID=RS_gene121;Parent=YALI175;Name=YALI0A03641g;Note=  no similarity
Yali1A	RefSeq89	mRNA	385704	386732	5.13e+03	+	.	ID=RS_mRNA121;Parent=RS_gene121;Name=YALI0A03641g
Yali1A	RefSeq89	exon	385704	386732	.	+	.	Parent=RS_mRNA121;Name=YALI0A03641g
Yali1A	RefSeq89	CDS	385704	386732	.	+	0	ID=RS_CDS118;Parent=RS_mRNA121;Name=YALI0A03641g
Yali1A	Snowy89	gene	385704	386732	4	+	.	ID=SnowyOwl_gene149;Parent=YALI175;Alias=rt_000058.3;Name=SnowyOwl_000208;depth=577;locus=L000199;status=Matches RNA-Seq data
Yali1A	Snowy89	mRNA	385704	386732	4	+	.	ID=SnowyOwl_mRNA149;Parent=SnowyOwl_gene149;Name=SnowyOwl_000208
Yali1A	Snowy89	exon	385704	386732	4	+	0	Parent=SnowyOwl_mRNA149;Name=SnowyOwl_000208
Yali1A	Snowy89	CDS	385704	386732	.	+	0	ID=SnowyOwl_CDS149;Parent=SnowyOwl_mRNA149;Name=SnowyOwl_000208
Yali1A	YGAP89	gene	385704	386732	.	+	.	ID=YGAP_gene105;Parent=YALI175;Name=YGAP0A01140;locus_tag=YGAP_0A01140;product=hypothetical protein;transl_table=1;translation=length.342;pillar=P23303;route=GETORF
Yali1A	YGAP89	mRNA	385704	386732	.	+	.	ID=YGAP_mRNA105;Parent=YGAP_gene105;Name=YGAP0A01140
Yali1A	YGAP89	exon	385704	386732	.	+	.	Parent=YGAP_mRNA105;Name=YGAP0A01140
Yali1A	YGAP89	CDS	385704	386732	.	+	0	ID=YGAP_CDS103;Parent=YGAP_mRNA105;Name=YGAP0A01140
###
Yali1A	AEGeAn::LocusPocus	locus	387311	388342	.	.	.	ID=YALI176;effective_length=1032;iiLocus_exception=complex-overlap-3;iLocus_type=complex;Name=YALI176;gene=3;mRNA=3
Yali1A	RefSeq89	gene	387311	388342	5.15e+03	-	.	ID=RS_gene122;Parent=YALI176;Name=YALI0A03663g;Note=  no similarity
Yali1A	RefSeq89	mRNA	387311	388342	5.15e+03	-	.	ID=RS_mRNA122;Parent=RS_gene122;Name=YALI0A03663g
Yali1A	RefSeq89	exon	387311	388342	.	-	.	Parent=RS_mRNA122;Name=YALI0A03663g
Yali1A	RefSeq89	CDS	387311	388342	.	-	0	ID=RS_CDS119;Parent=RS_mRNA122;Name=YALI0A03663g
Yali1A	Snowy89	gene	387311	388342	4	-	.	ID=SnowyOwl_gene150;Parent=YALI176;Alias=rt_000058.4;Name=SnowyOwl_000209;depth=1322;locus=L000200;status=Matches RNA-Seq data
Yali1A	Snowy89	mRNA	387311	388342	4	-	.	ID=SnowyOwl_mRNA150;Parent=SnowyOwl_gene150;Name=SnowyOwl_000209
Yali1A	Snowy89	exon	387311	388342	4	-	0	Parent=SnowyOwl_mRNA150;Name=SnowyOwl_000209
Yali1A	Snowy89	CDS	387311	388342	.	-	0	ID=SnowyOwl_CDS150;Parent=SnowyOwl_mRNA150;Name=SnowyOwl_000209
Yali1A	YGAP89	gene	387311	388342	.	-	.	ID=YGAP_gene106;Parent=YALI176;Name=YGAP0A01150;locus_tag=YGAP_0A01150;product=hypothetical protein;transl_table=1;translation=length.343;pillar=P23304;route=GETORF
Yali1A	YGAP89	mRNA	387311	388342	.	-	.	ID=YGAP_mRNA106;Parent=YGAP_gene106;Name=YGAP0A01150
Yali1A	YGAP89	exon	387311	388342	.	-	.	Parent=YGAP_mRNA106;Name=YGAP0A01150
Yali1A	YGAP89	CDS	387311	388342	.	-	0	ID=YGAP_CDS104;Parent=YGAP_mRNA106;Name=YGAP0A01150
###
Yali1A	AEGeAn::LocusPocus	locus	390022	390474	.	.	.	ID=YALI177;Name=YALI177;gene=1;mRNA=1;effective_length=453;iLocus_type=piLocus
Yali1A	Snowy89	gene	390022	390474	3	+	.	ID=SnowyOwl_gene151;Parent=YALI177;Alias=rt_000058.5;Name=SnowyOwl_000211;depth=532;locus=L000202;status=Matches RNA-Seq data
Yali1A	Snowy89	mRNA	390022	390474	3	+	.	ID=SnowyOwl_mRNA151;Parent=SnowyOwl_gene151;Name=SnowyOwl_000211
Yali1A	Snowy89	exon	390022	390474	3	+	0	Parent=SnowyOwl_mRNA151;Name=SnowyOwl_000211
Yali1A	Snowy89	CDS	390022	390474	.	+	0	ID=SnowyOwl_CDS151;Parent=SnowyOwl_mRNA151;Name=SnowyOwl_000211
###
Yali1A	AEGeAn::LocusPocus	locus	390597	391341	.	.	.	ID=YALI178;effective_length=745;iiLocus_exception=complex-overlap-2;iLocus_type=complex;Name=YALI178;gene=2;mRNA=2
Yali1A	RefSeq89	gene	390597	391341	3.68e+03	+	.	ID=RS_gene123;Parent=YALI178;Name=YALI0A03685g;Note=  no similarity
Yali1A	RefSeq89	mRNA	390597	391341	3.68e+03	+	.	ID=RS_mRNA123;Parent=RS_gene123;Name=YALI0A03685g
Yali1A	RefSeq89	exon	390597	391341	.	+	.	Parent=RS_mRNA123;Name=YALI0A03685g
Yali1A	RefSeq89	CDS	390790	391341	.	+	0	ID=RS_CDS120;Parent=RS_mRNA123;Name=YALI0A03685g
Yali1A	Snowy89	gene	390790	391341	2.66	+	.	ID=SnowyOwl_gene152;Parent=YALI178;Alias=rt_000058.6;Name=SnowyOwl_000212;depth=355;locus=L000203;status=Matches RNA-Seq data
Yali1A	Snowy89	mRNA	390790	391341	2.66	+	.	ID=SnowyOwl_mRNA152;Parent=SnowyOwl_gene152;Name=SnowyOwl_000212
Yali1A	Snowy89	exon	390790	391341	2.66	+	0	Parent=SnowyOwl_mRNA152;Name=SnowyOwl_000212
Yali1A	Snowy89	CDS	390790	391341	.	+	0	ID=SnowyOwl_CDS152;Parent=SnowyOwl_mRNA152;Name=SnowyOwl_000212
###
Yali1A	AEGeAn::LocusPocus	locus	393235	393321	.	.	.	ID=YALI179;effective_length=87;iLocus_type=niLocus;Name=YALI179;gene=2;tRNA=2
Yali1A	RefSeq89	gene	393235	393321	1	-	.	ID=YALI0A03707r;Parent=YALI179;Name=YALI0A03707r;Note=tRNA Tyr (GTA)
Yali1A	RefSeq89	tRNA	393235	393321	1	-	.	ID=YALI0A03707r.r1;Parent=YALI0A03707r;Name=YALI0A03707r
Yali1A	YGAP89	gene	393235	393321	.	-	1	ID=YALI0Atrna1Y;Parent=YALI179;Alias=YALI0Atrna1Y;Name=YALI0Atrna1Y;Note=codon recognized: UAC;locus_tag=YALI0Atrna1Y;product=tRNA-Tyr
Yali1A	YGAP89	tRNA	393235	393321	.	-	1	ID=YALI0Atrna1Y.t1;Parent=YALI0Atrna1Y;Alias=YALI0Atrna1Y;Name=YALI0Atrna1Y;Note=codon recognized: UAC;locus_tag=YALI0Atrna1Y;product=tRNA-Tyr
###
Yali1A	AEGeAn::LocusPocus	locus	393727	395271	.	.	.	ID=YALI180;effective_length=1545;iiLocus_exception=complex-overlap-3;iLocus_type=complex;Name=YALI180;gene=3;mRNA=3
Yali1A	RefSeq89	gene	393727	395271	7.7e+03	+	.	ID=RS_gene124;Parent=YALI180;Name=YALI0A03751g;Note=  no similarity
Yali1A	RefSeq89	mRNA	393727	395271	7.7e+03	+	.	ID=RS_mRNA124;Parent=RS_gene124;Name=YALI0A03751g
Yali1A	RefSeq89	exon	393727	395271	.	+	.	Parent=RS_mRNA124;Name=YALI0A03751g
Yali1A	RefSeq89	CDS	393727	395271	.	+	0	ID=RS_CDS121;Parent=RS_mRNA124;Name=YALI0A03751g
Yali1A	YGAP89	gene	393727	395271	.	+	.	ID=YGAP_gene107;Parent=YALI180;Name=YGAP0A01160;Note=similar to Saccharomyces cerevisiae GIS2 (YNL255C)%3B ancestral locus Anc_1.105;inference=similar to DNA sequence:INSDC:YNL255C;locus_tag=YGAP_0A01160;product=hypothetical protein;transl_table=1;translation=length.514;pillar=P4079;route=simple
Yali1A	YGAP89	mRNA	393727	395271	.	+	.	ID=YGAP_mRNA107;Parent=YGAP_gene107;Name=YGAP0A01160
Yali1A	YGAP89	exon	393727	395271	.	+	.	Parent=YGAP_mRNA107;Name=YGAP0A01160
Yali1A	YGAP89	CDS	393727	395271	.	+	0	ID=YGAP_CDS105;Parent=YGAP_mRNA107;Name=YGAP0A01160
Yali1A	Snowy89	gene	393778	395271	1.33	+	.	ID=SnowyOwl_gene153;Parent=YALI180;Alias=AugPool0041118;Name=SnowyOwl_000214;depth=684;locus=L000205;status=Matches RNA-Seq data
Yali1A	Snowy89	mRNA	393778	395271	1.33	+	.	ID=SnowyOwl_mRNA153;Parent=SnowyOwl_gene153;Name=SnowyOwl_000214
Yali1A	Snowy89	exon	393778	395271	1.33	+	0	Parent=SnowyOwl_mRNA153;Name=SnowyOwl_000214
Yali1A	Snowy89	CDS	393778	395271	.	+	0	ID=SnowyOwl_CDS153;Parent=SnowyOwl_mRNA153;Name=SnowyOwl_000214
###
Yali1A	AEGeAn::LocusPocus	locus	395435	396427	.	.	.	ID=YALI181;effective_length=993;iiLocus_exception=complex-overlap-3;iLocus_type=complex;Name=YALI181;gene=3;mRNA=3
Yali1A	RefSeq89	gene	395435	396427	4.94e+03	-	.	ID=RS_gene125;Parent=YALI181;Name=YALI0A03773g;Note=  similar to uniprot|P53883 Saccharomyces cerevisiae YNL175c NOP13
Yali1A	RefSeq89	mRNA	395435	396427	4.94e+03	-	.	ID=RS_mRNA125;Parent=RS_gene125;Name=YALI0A03773g
Yali1A	RefSeq89	exon	395435	396427	.	-	.	Parent=RS_mRNA125;Name=YALI0A03773g
Yali1A	RefSeq89	CDS	395435	396427	.	-	0	ID=RS_CDS122;Parent=RS_mRNA125;Name=YALI0A03773g
Yali1A	Snowy89	gene	395435	396427	5.19	-	.	ID=SnowyOwl_gene154;Parent=YALI181;Alias=rt_000060.2;Name=SnowyOwl_000215;depth=2576;locus=L000206;status=Matches RNA-Seq data
Yali1A	Snowy89	mRNA	395435	396427	5.19	-	.	ID=SnowyOwl_mRNA154;Parent=SnowyOwl_gene154;Name=SnowyOwl_000215
Yali1A	Snowy89	exon	395435	396427	5.19	-	0	Parent=SnowyOwl_mRNA154;Name=SnowyOwl_000215
Yali1A	Snowy89	CDS	395435	396427	.	-	0	ID=SnowyOwl_CDS154;Parent=SnowyOwl_mRNA154;Name=SnowyOwl_000215
Yali1A	YGAP89	gene	395435	396427	.	-	.	ID=YGAP_gene108;Parent=YALI181;Name=YGAP0A01170;locus_tag=YGAP_0A01170;product=hypothetical protein;transl_table=1;translation=length.330;pillar=P23305;route=multi
Yali1A	YGAP89	mRNA	395435	396427	.	-	.	ID=YGAP_mRNA108;Parent=YGAP_gene108;Name=YGAP0A01170
Yali1A	YGAP89	exon	395435	396427	.	-	.	Parent=YGAP_mRNA108;Name=YGAP0A01170
Yali1A	YGAP89	CDS	395435	396427	.	-	0	ID=YGAP_CDS106;Parent=YGAP_mRNA108;Name=YGAP0A01170
###
Yali1A	AEGeAn::LocusPocus	locus	400665	401297	.	.	.	ID=YALI182;effective_length=633;iiLocus_exception=complex-overlap-3;iLocus_type=complex;Name=YALI182;gene=3;mRNA=3
Yali1A	RefSeq89	gene	400665	401297	3.16e+03	+	.	ID=RS_gene126;Parent=YALI182;Name=YALI0A03817g;Note=  weakly similar to CA5921|IPF8930 Candida albicans unknown function
Yali1A	RefSeq89	mRNA	400665	401297	3.16e+03	+	.	ID=RS_mRNA126;Parent=RS_gene126;Name=YALI0A03817g
Yali1A	RefSeq89	exon	400665	401297	.	+	.	Parent=RS_mRNA126;Name=YALI0A03817g
Yali1A	RefSeq89	CDS	400665	401297	.	+	0	ID=RS_CDS123;Parent=RS_mRNA126;Name=YALI0A03817g
Yali1A	Snowy89	gene	400665	401297	3.66	+	.	ID=SnowyOwl_gene155;Parent=YALI182;Alias=rt_000060.3;Name=SnowyOwl_000216;depth=696;locus=L000207;status=Matches RNA-Seq data
Yali1A	Snowy89	mRNA	400665	401297	3.66	+	.	ID=SnowyOwl_mRNA155;Parent=SnowyOwl_gene155;Name=SnowyOwl_000216
Yali1A	Snowy89	exon	400665	401297	3.66	+	0	Parent=SnowyOwl_mRNA155;Name=SnowyOwl_000216
Yali1A	Snowy89	CDS	400665	401297	.	+	0	ID=SnowyOwl_CDS155;Parent=SnowyOwl_mRNA155;Name=SnowyOwl_000216
Yali1A	YGAP89	gene	400665	401297	.	+	.	ID=YGAP_gene109;Parent=YALI182;Name=YGAP0A01180;locus_tag=YGAP_0A01180;product=hypothetical protein;transl_table=1;translation=length.210;pillar=P23306;route=GETORF
Yali1A	YGAP89	mRNA	400665	401297	.	+	.	ID=YGAP_mRNA109;Parent=YGAP_gene109;Name=YGAP0A01180
Yali1A	YGAP89	exon	400665	401297	.	+	.	Parent=YGAP_mRNA109;Name=YGAP0A01180
Yali1A	YGAP89	CDS	400665	401297	.	+	0	ID=YGAP_CDS107;Parent=YGAP_mRNA109;Name=YGAP0A01180
###
Yali1A	AEGeAn::LocusPocus	locus	402214	403815	.	.	.	ID=YALI183;effective_length=1602;iiLocus_exception=complex-overlap-3;iLocus_type=complex;Name=YALI183;gene=3;mRNA=3
Yali1A	YGAP89	gene	402214	403815	.	+	.	ID=YGAP_gene110;Parent=YALI183;Name=YGAP0A01190;Note=similar to Saccharomyces cerevisiae GCD11 (YER025W)%3B ancestral locus Anc_7.513;inference=similar to DNA sequence:INSDC:YER025W;locus_tag=YGAP_0A01190;product=hypothetical protein;transl_table=1;translation=length.533;pillar=P1431;route=simple
Yali1A	YGAP89	mRNA	402214	403815	.	+	.	ID=YGAP_mRNA110;Parent=YGAP_gene110;Name=YGAP0A01190
Yali1A	YGAP89	exon	402214	403815	.	+	.	Parent=YGAP_mRNA110;Name=YGAP0A01190
Yali1A	YGAP89	CDS	402214	403815	.	+	0	ID=YGAP_CDS108;Parent=YGAP_mRNA110;Name=YGAP0A01190
Yali1A	RefSeq89	gene	402253	403815	7.82e+03	+	.	ID=RS_gene127;Parent=YALI183;Name=YALI0A03839g;Note=  highly similar to uniprot|P32481 Saccharomyces cerevisiae YER025w GCD11 translation initiation factor eIF2 gamma chain
Yali1A	RefSeq89	mRNA	402253	403815	7.82e+03	+	.	ID=RS_mRNA127;Parent=RS_gene127;Name=YALI0A03839g
Yali1A	RefSeq89	exon	402253	403815	.	+	.	Parent=RS_mRNA127;Name=YALI0A03839g
Yali1A	RefSeq89	CDS	402253	403815	.	+	0	ID=RS_CDS124;Parent=RS_mRNA127;Name=YALI0A03839g
Yali1A	Snowy89	gene	402253	403815	5.59	+	.	ID=SnowyOwl_gene156;Parent=YALI183;Alias=rt_000060.4;Name=SnowyOwl_000217;depth=5205;locus=L000208;status=Matches RNA-Seq data
Yali1A	Snowy89	mRNA	402253	403815	5.59	+	.	ID=SnowyOwl_mRNA156;Parent=SnowyOwl_gene156;Name=SnowyOwl_000217
Yali1A	Snowy89	exon	402253	403815	5.59	+	0	Parent=SnowyOwl_mRNA156;Name=SnowyOwl_000217
Yali1A	Snowy89	CDS	402253	403815	.	+	0	ID=SnowyOwl_CDS156;Parent=SnowyOwl_mRNA156;Name=SnowyOwl_000217
###
Yali1A	AEGeAn::LocusPocus	locus	404439	404851	.	.	.	ID=YALI184;effective_length=639;iiLocus_exception=gene-overlap-gene;riil=0;iLocus_type=piLocus;Name=YALI184;gene=1;mRNA=1
Yali1A	Snowy89	gene	404439	404851	0.6	+	.	ID=SnowyOwl_gene157;Parent=YALI184;Alias=AugPool0039936;Name=SnowyOwl_000218;depth=3;locus=L000209;status=Low expression
Yali1A	Snowy89	mRNA	404439	404851	0.6	+	.	ID=SnowyOwl_mRNA157;Parent=SnowyOwl_gene157;Name=SnowyOwl_000218
Yali1A	Snowy89	exon	404439	404526	1	+	0	ID=SnowyOwl_exon43;Parent=SnowyOwl_mRNA157;Name=SnowyOwl_000218
Yali1A	Snowy89	CDS	404439	404526	.	+	0	ID=SnowyOwl_CDS157;Parent=SnowyOwl_mRNA157;Name=SnowyOwl_000218
Yali1A	Snowy89	exon	404670	404851	1	+	2	ID=SnowyOwl_exon43;Parent=SnowyOwl_mRNA157;Name=SnowyOwl_000218
Yali1A	Snowy89	CDS	404670	404851	.	+	2	ID=SnowyOwl_CDS157;Parent=SnowyOwl_mRNA157;Name=SnowyOwl_000218
###
Yali1A	AEGeAn::LocusPocus	locus	404843	405077	.	.	.	ID=YALI185;liil=0;iLocus_type=piLocus;Name=YALI185;gene=1;mRNA=1
Yali1A	YGAP89	gene	404843	405077	.	+	.	ID=YGAP_gene111;Parent=YALI185;Name=YGAP0A01200;locus_tag=YGAP_0A01200;product=hypothetical protein;transl_table=1;translation=length.78;pillar=P23307;route=multi;tag=Fra
Yali1A	YGAP89	mRNA	404843	405077	.	+	.	ID=YGAP_mRNA111;Parent=YGAP_gene111;Name=YGAP0A01200
Yali1A	YGAP89	exon	404843	405077	.	+	.	Parent=YGAP_mRNA111;Name=YGAP0A01200
###
Yali1A	AEGeAn::LocusPocus	locus	405277	407178	.	.	.	ID=YALI186;effective_length=1902;iiLocus_exception=complex-overlap-3;iLocus_type=complex;Name=YALI186;gene=3;mRNA=3
Yali1A	RefSeq89	gene	405277	407178	9.45e+03	-	.	ID=RS_gene128;Parent=YALI186;Name=YALI0A03861g;Note=  weakly similar to uniprot|P34218 Saccharomyces cerevisiae YBL052c SAS3 silencing protein
Yali1A	RefSeq89	mRNA	405277	407178	9.45e+03	-	.	ID=RS_mRNA128;Parent=RS_gene128;Name=YALI0A03861g
Yali1A	RefSeq89	exon	405277	407178	.	-	.	Parent=RS_mRNA128;Name=YALI0A03861g
Yali1A	RefSeq89	CDS	405277	407178	.	-	0	ID=RS_CDS125;Parent=RS_mRNA128;Name=YALI0A03861g
Yali1A	Snowy89	gene	405277	407178	4.75	-	.	ID=SnowyOwl_gene158;Parent=YALI186;Alias=rt_000060.5;Name=SnowyOwl_000219;depth=350;locus=L000210;status=Matches RNA-Seq data
Yali1A	Snowy89	mRNA	405277	407178	4.75	-	.	ID=SnowyOwl_mRNA158;Parent=SnowyOwl_gene158;Name=SnowyOwl_000219
Yali1A	Snowy89	exon	405277	407178	4.75	-	0	Parent=SnowyOwl_mRNA158;Name=SnowyOwl_000219
Yali1A	Snowy89	CDS	405277	407178	.	-	0	ID=SnowyOwl_CDS158;Parent=SnowyOwl_mRNA158;Name=SnowyOwl_000219
Yali1A	YGAP89	gene	405277	407178	.	-	.	ID=YGAP_gene112;Parent=YALI186;Name=YGAP0A01210;locus_tag=YGAP_0A01210;product=hypothetical protein;transl_table=1;translation=length.633;pillar=P23308;route=multi
Yali1A	YGAP89	mRNA	405277	407178	.	-	.	ID=YGAP_mRNA112;Parent=YGAP_gene112;Name=YGAP0A01210
Yali1A	YGAP89	exon	405277	407178	.	-	.	Parent=YGAP_mRNA112;Name=YGAP0A01210
Yali1A	YGAP89	CDS	405277	407178	.	-	0	ID=YGAP_CDS109;Parent=YGAP_mRNA112;Name=YGAP0A01210
###
Yali1A	AEGeAn::LocusPocus	locus	407607	410981	.	.	.	ID=YALI187;effective_length=3375;iiLocus_exception=complex-overlap-3;iLocus_type=complex;Name=YALI187;gene=3;mRNA=3
Yali1A	RefSeq89	gene	407607	410981	1.69e+04	-	.	ID=RS_gene129;Parent=YALI187;Name=YALI0A03883g;Note=  weakly similar to CA2663|CaNUP133 Candida albicans nuclear pore protein (by homology)
Yali1A	RefSeq89	mRNA	407607	410981	1.69e+04	-	.	ID=RS_mRNA129;Parent=RS_gene129;Name=YALI0A03883g
Yali1A	RefSeq89	exon	407607	410981	.	-	.	Parent=RS_mRNA129;Name=YALI0A03883g
Yali1A	RefSeq89	CDS	407607	410981	.	-	0	ID=RS_CDS126;Parent=RS_mRNA129;Name=YALI0A03883g
Yali1A	Snowy89	gene	407607	410981	4.33	-	.	ID=SnowyOwl_gene159;Parent=YALI187;Alias=rt_000060.6;Name=SnowyOwl_000220;depth=780;locus=L000211;status=Matches RNA-Seq data
Yali1A	Snowy89	mRNA	407607	410981	4.33	-	.	ID=SnowyOwl_mRNA159;Parent=SnowyOwl_gene159;Name=SnowyOwl_000220
Yali1A	Snowy89	exon	407607	410981	4.33	-	0	Parent=SnowyOwl_mRNA159;Name=SnowyOwl_000220
Yali1A	Snowy89	CDS	407607	410981	.	-	0	ID=SnowyOwl_CDS159;Parent=SnowyOwl_mRNA159;Name=SnowyOwl_000220
Yali1A	YGAP89	gene	407607	410981	.	-	.	ID=YGAP_gene113;Parent=YALI187;Name=YGAP0A01220;Note=similar to Saccharomyces cerevisiae NUP133 (YKR082W)%3B ancestral locus Anc_5.675;inference=similar to DNA sequence:INSDC:YKR082W;locus_tag=YGAP_0A01220;product=hypothetical protein;transl_table=1;translation=length.1124;pillar=P3185;route=simple
Yali1A	YGAP89	mRNA	407607	410981	.	-	.	ID=YGAP_mRNA113;Parent=YGAP_gene113;Name=YGAP0A01220
Yali1A	YGAP89	exon	407607	410981	.	-	.	Parent=YGAP_mRNA113;Name=YGAP0A01220
Yali1A	YGAP89	CDS	407607	410981	.	-	0	ID=YGAP_CDS110;Parent=YGAP_mRNA113;Name=YGAP0A01220
###
Yali1A	AEGeAn::LocusPocus	locus	411924	412889	.	.	.	ID=YALI188;effective_length=966;iiLocus_exception=complex-overlap-3;iLocus_type=complex;Name=YALI188;gene=3;mRNA=3
Yali1A	RefSeq89	gene	411924	412889	4.83e+03	+	.	ID=RS_gene130;Parent=YALI188;Name=YALI0A03905g;Note=  highly similar to uniprot|P36160 Saccharomyces cerevisiae YKR081c
Yali1A	RefSeq89	mRNA	411924	412889	4.83e+03	+	.	ID=RS_mRNA130;Parent=RS_gene130;Name=YALI0A03905g
Yali1A	RefSeq89	exon	411924	412889	.	+	.	Parent=RS_mRNA130;Name=YALI0A03905g
Yali1A	RefSeq89	CDS	411924	412889	.	+	0	ID=RS_CDS127;Parent=RS_mRNA130;Name=YALI0A03905g
Yali1A	Snowy89	gene	411924	412889	5.45	+	.	ID=SnowyOwl_gene160;Parent=YALI188;Alias=rt_000061.1;Name=SnowyOwl_000221;depth=3371;locus=L000212;status=Matches RNA-Seq data
Yali1A	Snowy89	mRNA	411924	412889	5.45	+	.	ID=SnowyOwl_mRNA160;Parent=SnowyOwl_gene160;Name=SnowyOwl_000221
Yali1A	Snowy89	exon	411924	412889	5.45	+	0	Parent=SnowyOwl_mRNA160;Name=SnowyOwl_000221
Yali1A	Snowy89	CDS	411924	412889	.	+	0	ID=SnowyOwl_CDS160;Parent=SnowyOwl_mRNA160;Name=SnowyOwl_000221
Yali1A	YGAP89	gene	411924	412889	.	+	.	ID=YGAP_gene114;Parent=YALI188;Name=YGAP0A01230;Note=similar to Saccharomyces cerevisiae RPF2 (YKR081C)%3B ancestral locus Anc_5.674;inference=similar to DNA sequence:INSDC:YKR081C;locus_tag=YGAP_0A01230;product=hypothetical protein;transl_table=1;translation=length.321;pillar=P3184;route=simple
Yali1A	YGAP89	mRNA	411924	412889	.	+	.	ID=YGAP_mRNA114;Parent=YGAP_gene114;Name=YGAP0A01230
Yali1A	YGAP89	exon	411924	412889	.	+	.	Parent=YGAP_mRNA114;Name=YGAP0A01230
Yali1A	YGAP89	CDS	411924	412889	.	+	0	ID=YGAP_CDS111;Parent=YGAP_mRNA114;Name=YGAP0A01230
###
Yali1A	AEGeAn::LocusPocus	locus	415471	415589	.	.	.	ID=YALI189;Name=YALI189;gene=1;rRNA=1;effective_length=119;iLocus_type=niLocus
Yali1A	RefSeq89	gene	415471	415589	1	-	.	ID=YALI0A03916r;Parent=YALI189;Name=YALI0A03916r;Note=5S RNA
Yali1A	RefSeq89	rRNA	415471	415589	1	-	.	ID=YALI0A03916r.r1;Parent=YALI0A03916r;Name=YALI0A03916r
###
Yali1A	AEGeAn::LocusPocus	locus	416223	416579	.	.	.	ID=YALI190;Name=YALI190;gene=1;mRNA=1;effective_length=357;iLocus_type=piLocus
Yali1A	Snowy89	gene	416223	416579	0	-	.	ID=SnowyOwl_gene161;Parent=YALI190;Alias=AugPool0019328;Name=SnowyOwl_000225;depth=79;locus=L000216;status=Fails to match RNA-Seq data
Yali1A	Snowy89	mRNA	416223	416579	0	-	.	ID=SnowyOwl_mRNA161;Parent=SnowyOwl_gene161;Name=SnowyOwl_000225
Yali1A	Snowy89	exon	416223	416409	0	-	1	ID=SnowyOwl_exon44;Parent=SnowyOwl_mRNA161;Name=SnowyOwl_000225;status=End mismatch
Yali1A	Snowy89	CDS	416223	416409	.	-	1	ID=SnowyOwl_CDS161;Parent=SnowyOwl_mRNA161;Name=SnowyOwl_000225
Yali1A	Snowy89	exon	416452	416579	0	-	0	ID=SnowyOwl_exon44;Parent=SnowyOwl_mRNA161;Name=SnowyOwl_000225;status=Start mismatch
Yali1A	Snowy89	CDS	416452	416579	.	-	0	ID=SnowyOwl_CDS161;Parent=SnowyOwl_mRNA161;Name=SnowyOwl_000225
###
Yali1A	AEGeAn::LocusPocus	locus	417817	420126	.	.	.	ID=YALI191;effective_length=2310;iiLocus_exception=complex-overlap-3;iLocus_type=complex;Name=YALI191;gene=3;mRNA=3
Yali1A	RefSeq89	gene	417817	420126	1.16e+04	+	.	ID=RS_gene131;Parent=YALI191;Name=YALI0A03927g;Note=  weakly similar to uniprot|P38766 Saccharomyces cerevisiae YHR031C hypothetical helicase in SLT2-PUT2 intergenic region
Yali1A	RefSeq89	mRNA	417817	420126	1.16e+04	+	.	ID=RS_mRNA131;Parent=RS_gene131;Name=YALI0A03927g
Yali1A	RefSeq89	exon	417817	420126	.	+	.	Parent=RS_mRNA131;Name=YALI0A03927g
Yali1A	RefSeq89	CDS	417817	420126	.	+	0	ID=RS_CDS128;Parent=RS_mRNA131;Name=YALI0A03927g
Yali1A	Snowy89	gene	417817	420126	4.96	+	.	ID=SnowyOwl_gene162;Parent=YALI191;Alias=rt_000061.2;Name=SnowyOwl_000226;depth=356;locus=L000217;status=Matches RNA-Seq data
Yali1A	Snowy89	mRNA	417817	420126	4.96	+	.	ID=SnowyOwl_mRNA162;Parent=SnowyOwl_gene162;Name=SnowyOwl_000226
Yali1A	Snowy89	exon	417817	420126	4.96	+	0	Parent=SnowyOwl_mRNA162;Name=SnowyOwl_000226
Yali1A	Snowy89	CDS	417817	420126	.	+	0	ID=SnowyOwl_CDS162;Parent=SnowyOwl_mRNA162;Name=SnowyOwl_000226
Yali1A	YGAP89	gene	417817	420126	.	+	.	ID=YGAP_gene115;Parent=YALI191;Name=YGAP0A01240;locus_tag=YGAP_0A01240;product=hypothetical protein;transl_table=1;translation=length.769;pillar=P23309;route=GETORF
Yali1A	YGAP89	mRNA	417817	420126	.	+	.	ID=YGAP_mRNA115;Parent=YGAP_gene115;Name=YGAP0A01240
Yali1A	YGAP89	exon	417817	420126	.	+	.	Parent=YGAP_mRNA115;Name=YGAP0A01240
Yali1A	YGAP89	CDS	417817	420126	.	+	0	ID=YGAP_CDS112;Parent=YGAP_mRNA115;Name=YGAP0A01240
###
Yali1A	AEGeAn::LocusPocus	locus	426185	428896	.	.	.	ID=YALI192;effective_length=2712;iiLocus_exception=complex-overlap-3;iLocus_type=complex;Name=YALI192;gene=3;mRNA=3
Yali1A	RefSeq89	gene	426185	428896	1.36e+04	+	.	ID=RS_gene132;Parent=YALI192;Name=YALI0A03949g;Note=  similar to uniprot|Q06593 Saccharomyces cerevisiae YPR194c oligopeptide transporter
Yali1A	RefSeq89	mRNA	426185	428896	1.36e+04	+	.	ID=RS_mRNA132;Parent=RS_gene132;Name=YALI0A03949g
Yali1A	RefSeq89	exon	426185	428896	.	+	.	Parent=RS_mRNA132;Name=YALI0A03949g
Yali1A	RefSeq89	CDS	426185	428896	.	+	0	ID=RS_CDS129;Parent=RS_mRNA132;Name=YALI0A03949g
Yali1A	Snowy89	gene	426185	428896	5.17	+	.	ID=SnowyOwl_gene163;Parent=YALI192;Alias=rt_000062.1;Name=SnowyOwl_000230;depth=719;locus=L000221;status=Matches RNA-Seq data
Yali1A	Snowy89	mRNA	426185	428896	5.17	+	.	ID=SnowyOwl_mRNA163;Parent=SnowyOwl_gene163;Name=SnowyOwl_000230
Yali1A	Snowy89	exon	426185	428896	5.17	+	0	Parent=SnowyOwl_mRNA163;Name=SnowyOwl_000230
Yali1A	Snowy89	CDS	426185	428896	.	+	0	ID=SnowyOwl_CDS163;Parent=SnowyOwl_mRNA163;Name=SnowyOwl_000230
Yali1A	YGAP89	gene	426185	428896	.	+	.	ID=YGAP_gene116;Parent=YALI192;Name=YGAP0A01250;locus_tag=YGAP_0A01250;product=hypothetical protein;transl_table=1;translation=length.903;pillar=P23310;route=multi
Yali1A	YGAP89	mRNA	426185	428896	.	+	.	ID=YGAP_mRNA116;Parent=YGAP_gene116;Name=YGAP0A01250
Yali1A	YGAP89	exon	426185	428896	.	+	.	Parent=YGAP_mRNA116;Name=YGAP0A01250
Yali1A	YGAP89	CDS	426185	428896	.	+	0	ID=YGAP_CDS113;Parent=YGAP_mRNA116;Name=YGAP0A01250
###
Yali1A	AEGeAn::LocusPocus	locus	430967	432667	.	.	.	ID=YALI193;effective_length=1701;iiLocus_exception=complex-overlap-3;iLocus_type=complex;Name=YALI193;gene=3;mRNA=3
Yali1A	RefSeq89	gene	430967	432667	8.5e+03	+	.	ID=RS_gene133;Parent=YALI193;Name=YALI0A03971g;Note=  similar to uniprot|Q6CHW5 Yarrowia lipolytica YALI0A04059g
Yali1A	RefSeq89	mRNA	430967	432667	8.5e+03	+	.	ID=RS_mRNA133;Parent=RS_gene133;Name=YALI0A03971g
Yali1A	RefSeq89	exon	430967	432667	.	+	.	Parent=RS_mRNA133;Name=YALI0A03971g
Yali1A	RefSeq89	CDS	430967	432667	.	+	0	ID=RS_CDS130;Parent=RS_mRNA133;Name=YALI0A03971g
Yali1A	Snowy89	gene	430967	432667	4.49	+	.	ID=SnowyOwl_gene164;Parent=YALI193;Alias=rt_000063.1;Name=SnowyOwl_000231;depth=180;locus=L000222;status=Matches RNA-Seq data
Yali1A	Snowy89	mRNA	430967	432667	4.49	+	.	ID=SnowyOwl_mRNA164;Parent=SnowyOwl_gene164;Name=SnowyOwl_000231
Yali1A	Snowy89	exon	430967	432667	4.49	+	0	Parent=SnowyOwl_mRNA164;Name=SnowyOwl_000231
Yali1A	Snowy89	CDS	430967	432667	.	+	0	ID=SnowyOwl_CDS164;Parent=SnowyOwl_mRNA164;Name=SnowyOwl_000231
Yali1A	YGAP89	gene	430967	432667	.	+	.	ID=YGAP_gene117;Parent=YALI193;Name=YGAP0A01260;locus_tag=YGAP_0A01260;product=hypothetical protein;transl_table=1;translation=length.566;pillar=P23311;route=GETORF
Yali1A	YGAP89	mRNA	430967	432667	.	+	.	ID=YGAP_mRNA117;Parent=YGAP_gene117;Name=YGAP0A01260
Yali1A	YGAP89	exon	430967	432667	.	+	.	Parent=YGAP_mRNA117;Name=YGAP0A01260
Yali1A	YGAP89	CDS	430967	432667	.	+	0	ID=YGAP_CDS114;Parent=YGAP_mRNA117;Name=YGAP0A01260
###
Yali1A	AEGeAn::LocusPocus	locus	432708	433268	.	.	.	ID=YALI194;effective_length=561;iiLocus_exception=complex-overlap-2;iLocus_type=complex;Name=YALI194;gene=2;mRNA=2
Yali1A	RefSeq89	gene	432708	433268	2.8e+03	-	.	ID=RS_gene134;Parent=YALI194;Name=YALI0A03993g;Note=  no similarity
Yali1A	RefSeq89	mRNA	432708	433268	2.8e+03	-	.	ID=RS_mRNA134;Parent=RS_gene134;Name=YALI0A03993g
Yali1A	RefSeq89	exon	432708	433268	.	-	.	Parent=RS_mRNA134;Name=YALI0A03993g
Yali1A	RefSeq89	CDS	432708	433268	.	-	0	ID=RS_CDS131;Parent=RS_mRNA134;Name=YALI0A03993g
Yali1A	Snowy89	gene	432708	433268	2.66	-	.	ID=SnowyOwl_gene165;Parent=YALI194;Alias=rt_000063.2;Name=SnowyOwl_000232;depth=84;locus=L000223;status=Matches RNA-Seq data
Yali1A	Snowy89	mRNA	432708	433268	2.66	-	.	ID=SnowyOwl_mRNA165;Parent=SnowyOwl_gene165;Name=SnowyOwl_000232
Yali1A	Snowy89	exon	432708	433268	2.66	-	0	Parent=SnowyOwl_mRNA165;Name=SnowyOwl_000232
Yali1A	Snowy89	CDS	432708	433268	.	-	0	ID=SnowyOwl_CDS165;Parent=SnowyOwl_mRNA165;Name=SnowyOwl_000232
###
Yali1A	AEGeAn::LocusPocus	locus	433889	433975	.	.	.	ID=YALI195;effective_length=87;iLocus_type=niLocus;Name=YALI195;gene=2;tRNA=2
Yali1A	RefSeq89	gene	433889	433975	1	+	.	ID=YALI0A04015r;Parent=YALI195;Name=YALI0A04015r;Note=tRNA Gln (CTG)
Yali1A	RefSeq89	tRNA	433889	433975	1	+	.	ID=YALI0A04015r.r1;Parent=YALI0A04015r;Name=YALI0A04015r
Yali1A	YGAP89	gene	433889	433975	.	+	1	ID=YALI0Atrna1Q;Parent=YALI195;Alias=YALI0Atrna1Q;Name=YALI0Atrna1Q;Note=codon recognized: CAG;locus_tag=YALI0Atrna1Q;product=tRNA-Gln
Yali1A	YGAP89	tRNA	433889	433975	.	+	1	ID=YALI0Atrna1Q.t1;Parent=YALI0Atrna1Q;Alias=YALI0Atrna1Q;Name=YALI0Atrna1Q;Note=codon recognized: CAG;locus_tag=YALI0Atrna1Q;product=tRNA-Gln
###
Yali1A	AEGeAn::LocusPocus	locus	434174	435823	.	.	.	ID=YALI196;effective_length=1650;iiLocus_exception=complex-overlap-3;iLocus_type=complex;Name=YALI196;gene=3;mRNA=3
Yali1A	RefSeq89	gene	434174	435823	8.25e+03	+	.	ID=RS_gene135;Parent=YALI196;Name=YALI0A04059g;Note=  similar to uniprot|Q6CHW7 Yarrowia lipolytica YALI0A03971g
Yali1A	RefSeq89	mRNA	434174	435823	8.25e+03	+	.	ID=RS_mRNA135;Parent=RS_gene135;Name=YALI0A04059g
Yali1A	RefSeq89	exon	434174	435823	.	+	.	Parent=RS_mRNA135;Name=YALI0A04059g
Yali1A	RefSeq89	CDS	434174	435823	.	+	0	ID=RS_CDS132;Parent=RS_mRNA135;Name=YALI0A04059g
Yali1A	Snowy89	gene	434174	435823	4.5	+	.	ID=SnowyOwl_gene166;Parent=YALI196;Alias=rt_000063.3;Name=SnowyOwl_000233;depth=222;locus=L000224;status=Matches RNA-Seq data
Yali1A	Snowy89	mRNA	434174	435823	4.5	+	.	ID=SnowyOwl_mRNA166;Parent=SnowyOwl_gene166;Name=SnowyOwl_000233
Yali1A	Snowy89	exon	434174	435823	4.5	+	0	Parent=SnowyOwl_mRNA166;Name=SnowyOwl_000233
Yali1A	Snowy89	CDS	434174	435823	.	+	0	ID=SnowyOwl_CDS166;Parent=SnowyOwl_mRNA166;Name=SnowyOwl_000233
Yali1A	YGAP89	gene	434174	435823	.	+	.	ID=YGAP_gene118;Parent=YALI196;Name=YGAP0A01270;locus_tag=YGAP_0A01270;product=hypothetical protein;transl_table=1;translation=length.549;pillar=P23312;route=GETORF
Yali1A	YGAP89	mRNA	434174	435823	.	+	.	ID=YGAP_mRNA118;Parent=YGAP_gene118;Name=YGAP0A01270
Yali1A	YGAP89	exon	434174	435823	.	+	.	Parent=YGAP_mRNA118;Name=YGAP0A01270
Yali1A	YGAP89	CDS	434174	435823	.	+	0	ID=YGAP_CDS115;Parent=YGAP_mRNA118;Name=YGAP0A01270
###
Yali1A	AEGeAn::LocusPocus	locus	435909	435989	.	.	.	ID=YALI197;effective_length=81;iLocus_type=niLocus;Name=YALI197;gene=2;tRNA=2
Yali1A	RefSeq89	gene	435909	435989	1	-	.	ID=YALI0A04081r;Parent=YALI197;Name=YALI0A04081r;Note=tRNA Glu (CTC)
Yali1A	RefSeq89	tRNA	435909	435989	1	-	.	ID=YALI0A04081r.r1;Parent=YALI0A04081r;Name=YALI0A04081r
Yali1A	YGAP89	gene	435909	435989	.	-	1	ID=YALI0Atrna1E;Parent=YALI197;Alias=YALI0Atrna1E;Name=YALI0Atrna1E;Note=codon recognized: GAG;locus_tag=YALI0Atrna1E;product=tRNA-Glu
Yali1A	YGAP89	tRNA	435909	435989	.	-	1	ID=YALI0Atrna1E.t1;Parent=YALI0Atrna1E;Alias=YALI0Atrna1E;Name=YALI0Atrna1E;Note=codon recognized: GAG;locus_tag=YALI0Atrna1E;product=tRNA-Glu
###
Yali1A	AEGeAn::LocusPocus	locus	438325	439560	.	.	.	ID=YALI198;effective_length=1236;iiLocus_exception=complex-overlap-2;iLocus_type=complex;Name=YALI198;gene=2;mRNA=1
Yali1A	Snowy89	gene	438325	439527	0	-	.	ID=SnowyOwl_gene167;Parent=YALI198;Alias=AugPool0036694;Name=SnowyOwl_000235;depth=71;locus=L000226;status=Fails to match RNA-Seq data
Yali1A	Snowy89	mRNA	438325	439527	0	-	.	ID=SnowyOwl_mRNA167;Parent=SnowyOwl_gene167;Name=SnowyOwl_000235
Yali1A	Snowy89	exon	438325	438514	0	-	1	ID=SnowyOwl_exon45;Parent=SnowyOwl_mRNA167;Name=SnowyOwl_000235;status=End mismatch
Yali1A	Snowy89	CDS	438325	438514	.	-	1	ID=SnowyOwl_CDS167;Parent=SnowyOwl_mRNA167;Name=SnowyOwl_000235
Yali1A	Snowy89	exon	438557	439527	0	-	0	ID=SnowyOwl_exon45;Parent=SnowyOwl_mRNA167;Name=SnowyOwl_000235;status=Start mismatch
Yali1A	Snowy89	CDS	438557	439527	.	-	0	ID=SnowyOwl_CDS167;Parent=SnowyOwl_mRNA167;Name=SnowyOwl_000235
Yali1A	RefSeq89	gene	438574	439560	1	+	.	ID=YALI0A04125g;Parent=YALI198;Name=YALI0A04125g;Note=Misc non-coding, weakly similar to uniprot|Q92389 Yarrowia lipolytica Acid extracellular protease precursor, pseudogene
###
Yali1A	AEGeAn::LocusPocus	locus	439764	439859	.	.	.	ID=YALI199;effective_length=96;iLocus_type=niLocus;Name=YALI199;gene=2;tRNA=2
Yali1A	RefSeq89	gene	439764	439859	1	-	.	ID=YALI0A04147r;Parent=YALI199;Name=YALI0A04147r;Note=tRNA His (GTG)
Yali1A	RefSeq89	tRNA	439764	439859	1	-	.	ID=YALI0A04147r.r1;Parent=YALI0A04147r;Name=YALI0A04147r
Yali1A	YGAP89	gene	439764	439859	.	-	1	ID=YALI0Atrna1H;Parent=YALI199;Alias=YALI0Atrna1H;Name=YALI0Atrna1H;Note=codon recognized: CAC;locus_tag=YALI0Atrna1H;product=tRNA-His
Yali1A	YGAP89	tRNA	439764	439859	.	-	1	ID=YALI0Atrna1H.t1;Parent=YALI0Atrna1H;Alias=YALI0Atrna1H;Name=YALI0Atrna1H;Note=codon recognized: CAC;locus_tag=YALI0Atrna1H;product=tRNA-His
###
Yali1A	AEGeAn::LocusPocus	locus	440374	441540	.	.	.	ID=YALI200;effective_length=1167;iiLocus_exception=complex-overlap-2;iLocus_type=complex;Name=YALI200;gene=2;mRNA=2
Yali1A	RefSeq89	gene	440374	441540	5.84e+03	-	.	ID=RS_gene136;Parent=YALI200;Name=YALI0A04191g;Note=  weakly similar to uniprot|Q6C7S2 Yarrowia lipolytica YALI0D25806g
Yali1A	RefSeq89	mRNA	440374	441540	5.84e+03	-	.	ID=RS_mRNA136;Parent=RS_gene136;Name=YALI0A04191g
Yali1A	RefSeq89	exon	440374	441540	.	-	.	Parent=RS_mRNA136;Name=YALI0A04191g
Yali1A	RefSeq89	CDS	440374	441540	.	-	0	ID=RS_CDS133;Parent=RS_mRNA136;Name=YALI0A04191g
Yali1A	Snowy89	gene	440374	441540	4.43	-	.	ID=SnowyOwl_gene168;Parent=YALI200;Alias=rt_000064.2;Name=SnowyOwl_000237;depth=1131;locus=L000228;status=Matches RNA-Seq data
Yali1A	Snowy89	mRNA	440374	441540	4.43	-	.	ID=SnowyOwl_mRNA168;Parent=SnowyOwl_gene168;Name=SnowyOwl_000237
Yali1A	Snowy89	exon	440374	441540	4.43	-	0	Parent=SnowyOwl_mRNA168;Name=SnowyOwl_000237
Yali1A	Snowy89	CDS	440374	441540	.	-	0	ID=SnowyOwl_CDS168;Parent=SnowyOwl_mRNA168;Name=SnowyOwl_000237
###
Yali1A	AEGeAn::LocusPocus	locus	443721	443839	.	.	.	ID=YALI201;Name=YALI201;gene=1;rRNA=1;effective_length=119;iLocus_type=niLocus
Yali1A	RefSeq89	gene	443721	443839	1	-	.	ID=YALI0A04202r;Parent=YALI201;Name=YALI0A04202r;Note=5S RNA
Yali1A	RefSeq89	rRNA	443721	443839	1	-	.	ID=YALI0A04202r.r1;Parent=YALI0A04202r;Name=YALI0A04202r
###
Yali1A	AEGeAn::LocusPocus	locus	443844	443914	.	.	.	ID=YALI202;effective_length=71;iLocus_type=niLocus;Name=YALI202;gene=2;tRNA=2
Yali1A	RefSeq89	gene	443844	443914	1	-	.	ID=YALI0A04213r;Parent=YALI202;Name=YALI0A04213r;Note=tRNA Gly (GCC) ;covescore=64.77
Yali1A	RefSeq89	tRNA	443844	443914	1	-	.	ID=YALI0A04213r.r1;Parent=YALI0A04213r;Name=YALI0A04213r
Yali1A	YGAP89	gene	443844	443914	.	-	1	ID=YALI0Atrna2G;Parent=YALI202;Alias=YALI0Atrna2G;Name=YALI0Atrna2G;Note=codon recognized: GGC;locus_tag=YALI0Atrna2G;product=tRNA-Gly
Yali1A	YGAP89	tRNA	443844	443914	.	-	1	ID=YALI0Atrna2G.t1;Parent=YALI0Atrna2G;Alias=YALI0Atrna2G;Name=YALI0Atrna2G;Note=codon recognized: GGC;locus_tag=YALI0Atrna2G;product=tRNA-Gly
###
Yali1A	AEGeAn::LocusPocus	locus	444638	444729	.	.	.	ID=YALI203;effective_length=92;iLocus_type=niLocus;Name=YALI203;gene=2;tRNA=2
Yali1A	RefSeq89	gene	444638	444729	1	+	.	ID=YALI0A04235r;Parent=YALI203;Name=YALI0A04235r;Note=tRNA Phe (GAA)
Yali1A	RefSeq89	tRNA	444638	444729	1	+	.	ID=YALI0A04235r.r1;Parent=YALI0A04235r;Name=YALI0A04235r
Yali1A	YGAP89	gene	444638	444729	.	+	1	ID=YALI0Atrna2F;Parent=YALI203;Alias=YALI0Atrna2F;Name=YALI0Atrna2F;Note=codon recognized: UUC;locus_tag=YALI0Atrna2F;product=tRNA-Phe
Yali1A	YGAP89	tRNA	444638	444729	.	+	1	ID=YALI0Atrna2F.t1;Parent=YALI0Atrna2F;Alias=YALI0Atrna2F;Name=YALI0Atrna2F;Note=codon recognized: UUC;locus_tag=YALI0Atrna2F;product=tRNA-Phe
###
Yali1A	AEGeAn::LocusPocus	locus	445373	447597	.	.	.	ID=YALI204;effective_length=2225;iiLocus_exception=complex-overlap-3;iLocus_type=complex;Name=YALI204;gene=3;mRNA=3
Yali1A	RefSeq89	gene	445373	447597	7.9e+03	-	.	ID=RS_gene137;Parent=YALI204;Name=YALI0A04279g;Note=  similar to uniprot|Q00416 Saccharomyces cerevisiae YLR430w SEN1 positive effector of tRNA-splicing endonuclease
Yali1A	RefSeq89	mRNA	445373	447597	7.9e+03	-	.	ID=RS_mRNA137;Parent=RS_gene137;Name=YALI0A04279g
Yali1A	RefSeq89	exon	445373	446009	.	-	.	Parent=RS_mRNA137;Name=YALI0A04279g
Yali1A	RefSeq89	CDS	445899	446009	.	-	0	ID=RS_CDS134;Parent=RS_mRNA137;Name=YALI0A04279g
Yali1A	RefSeq89	exon	446650	447597	.	-	.	Parent=RS_mRNA137;Name=YALI0A04279g
Yali1A	RefSeq89	CDS	446650	447597	.	-	0	ID=RS_CDS134;Parent=RS_mRNA137;Name=YALI0A04279g
Yali1A	Snowy89	gene	445373	447597	1.22	-	.	ID=SnowyOwl_gene169;Parent=YALI204;Alias=gm_003741;Name=SnowyOwl_000239;depth=0;locus=L000230;status=Low expression
Yali1A	Snowy89	mRNA	445373	447597	1.22	-	.	ID=SnowyOwl_mRNA169;Parent=SnowyOwl_gene169;Name=SnowyOwl_000239
Yali1A	Snowy89	exon	445373	446238	1.49	-	.	ID=SnowyOwl_exon46;Parent=SnowyOwl_mRNA169;Name=SnowyOwl_000239;gene_id=3741_g;transcript_id=3741_t
Yali1A	Snowy89	CDS	445373	446238	.	-	2	ID=SnowyOwl_CDS169;Parent=SnowyOwl_mRNA169;Name=SnowyOwl_000239
Yali1A	Snowy89	exon	446307	447597	1.36	-	.	ID=SnowyOwl_exon46;Parent=SnowyOwl_mRNA169;Name=SnowyOwl_000239;gene_id=3741_g;transcript_id=3741_t
Yali1A	Snowy89	CDS	446307	447597	.	-	0	ID=SnowyOwl_CDS169;Parent=SnowyOwl_mRNA169;Name=SnowyOwl_000239
Yali1A	YGAP89	gene	445373	447597	.	-	.	ID=YGAP_gene119;Parent=YALI204;Name=YGAP0A01280;locus_tag=YGAP_0A01280;product=hypothetical protein;transl_table=1;translation=length.741;pillar=P23313;route=multi;tag=Fra
Yali1A	YGAP89	mRNA	445373	447597	.	-	.	ID=YGAP_mRNA119;Parent=YGAP_gene119;Name=YGAP0A01280
Yali1A	YGAP89	exon	445373	447597	.	-	.	Parent=YGAP_mRNA119;Name=YGAP0A01280
Yali1A	YGAP89	CDS	446209	447597	.	-	0	ID=YGAP_CDS116;Parent=YGAP_mRNA119;Name=YGAP0A01280
###
Yali1A	AEGeAn::LocusPocus	locus	448750	449598	.	.	.	ID=YALI205;effective_length=849;iiLocus_exception=complex-overlap-3;iLocus_type=complex;Name=YALI205;gene=3;mRNA=3
Yali1A	RefSeq89	gene	448750	449598	4.24e+03	-	.	ID=RS_gene138;Parent=YALI205;Name=YALI0A04301g;Note=  no similarity
Yali1A	RefSeq89	mRNA	448750	449598	4.24e+03	-	.	ID=RS_mRNA138;Parent=RS_gene138;Name=YALI0A04301g
Yali1A	RefSeq89	exon	448750	449598	.	-	.	Parent=RS_mRNA138;Name=YALI0A04301g
Yali1A	RefSeq89	CDS	448750	449598	.	-	0	ID=RS_CDS135;Parent=RS_mRNA138;Name=YALI0A04301g
Yali1A	Snowy89	gene	448750	449598	1.33	-	.	ID=SnowyOwl_gene170;Parent=YALI205;Alias=AugPool0038150;Name=SnowyOwl_000240;depth=130;locus=L000231;status=Matches RNA-Seq data
Yali1A	Snowy89	mRNA	448750	449598	1.33	-	.	ID=SnowyOwl_mRNA170;Parent=SnowyOwl_gene170;Name=SnowyOwl_000240
Yali1A	Snowy89	exon	448750	449598	1.33	-	0	Parent=SnowyOwl_mRNA170;Name=SnowyOwl_000240
Yali1A	Snowy89	CDS	448750	449598	.	-	0	ID=SnowyOwl_CDS170;Parent=SnowyOwl_mRNA170;Name=SnowyOwl_000240
Yali1A	YGAP89	gene	448750	449598	.	-	.	ID=YGAP_gene120;Parent=YALI205;Name=YGAP0A01290;locus_tag=YGAP_0A01290;product=hypothetical protein;transl_table=1;translation=length.282;pillar=P23314;route=GETORF
Yali1A	YGAP89	mRNA	448750	449598	.	-	.	ID=YGAP_mRNA120;Parent=YGAP_gene120;Name=YGAP0A01290
Yali1A	YGAP89	exon	448750	449598	.	-	.	Parent=YGAP_mRNA120;Name=YGAP0A01290
Yali1A	YGAP89	CDS	448750	449598	.	-	0	ID=YGAP_CDS117;Parent=YGAP_mRNA120;Name=YGAP0A01290
###
Yali1A	AEGeAn::LocusPocus	locus	452550	453398	.	.	.	ID=YALI206;effective_length=849;iiLocus_exception=complex-overlap-3;iLocus_type=complex;Name=YALI206;gene=3;mRNA=3
Yali1A	RefSeq89	gene	452550	453398	4.24e+03	-	.	ID=RS_gene139;Parent=YALI206;Name=YALI0A04323g;Note=  weakly similar to uniprot|Q7S0H1 Neurospora crassa NCU06945.1 related to 2'-hydroxyisoflavone reductase
Yali1A	RefSeq89	mRNA	452550	453398	4.24e+03	-	.	ID=RS_mRNA139;Parent=RS_gene139;Name=YALI0A04323g
Yali1A	RefSeq89	exon	452550	453398	.	-	.	Parent=RS_mRNA139;Name=YALI0A04323g
Yali1A	RefSeq89	CDS	452550	453398	.	-	0	ID=RS_CDS136;Parent=RS_mRNA139;Name=YALI0A04323g
Yali1A	Snowy89	gene	452550	453398	4	-	.	ID=SnowyOwl_gene171;Parent=YALI206;Alias=rt_000068.1;Name=SnowyOwl_000241;depth=219;locus=L000232;status=Matches RNA-Seq data
Yali1A	Snowy89	mRNA	452550	453398	4	-	.	ID=SnowyOwl_mRNA171;Parent=SnowyOwl_gene171;Name=SnowyOwl_000241
Yali1A	Snowy89	exon	452550	453398	4	-	0	Parent=SnowyOwl_mRNA171;Name=SnowyOwl_000241
Yali1A	Snowy89	CDS	452550	453398	.	-	0	ID=SnowyOwl_CDS171;Parent=SnowyOwl_mRNA171;Name=SnowyOwl_000241
Yali1A	YGAP89	gene	452550	453398	.	-	.	ID=YGAP_gene121;Parent=YALI206;Name=YGAP0A01300;locus_tag=YGAP_0A01300;product=hypothetical protein;transl_table=1;translation=length.282;pillar=P26250;route=simple
Yali1A	YGAP89	mRNA	452550	453398	.	-	.	ID=YGAP_mRNA121;Parent=YGAP_gene121;Name=YGAP0A01300
Yali1A	YGAP89	exon	452550	453398	.	-	.	Parent=YGAP_mRNA121;Name=YGAP0A01300
Yali1A	YGAP89	CDS	452550	453398	.	-	0	ID=YGAP_CDS118;Parent=YGAP_mRNA121;Name=YGAP0A01300
###
Yali1A	AEGeAn::LocusPocus	locus	455078	456139	.	.	.	ID=YALI207;effective_length=1062;iiLocus_exception=complex-overlap-3;iLocus_type=complex;Name=YALI207;gene=3;mRNA=3
Yali1A	RefSeq89	gene	455078	456139	5.31e+03	-	.	ID=RS_gene140;Parent=YALI207;Name=YALI0A04345g;Note=  similar to uniprot|Q06697 Saccharomyces cerevisiae YLR418c CDC73 DNA-directed RNA polymerase II accessory protein
Yali1A	RefSeq89	mRNA	455078	456139	5.31e+03	-	.	ID=RS_mRNA140;Parent=RS_gene140;Name=YALI0A04345g
Yali1A	RefSeq89	exon	455078	456139	.	-	.	Parent=RS_mRNA140;Name=YALI0A04345g
Yali1A	RefSeq89	CDS	455078	456139	.	-	0	ID=RS_CDS137;Parent=RS_mRNA140;Name=YALI0A04345g
Yali1A	Snowy89	gene	455078	456139	4.96	-	.	ID=SnowyOwl_gene172;Parent=YALI207;Alias=rt_000068.2;Name=SnowyOwl_000242;depth=1959;locus=L000233;status=Matches RNA-Seq data
Yali1A	Snowy89	mRNA	455078	456139	4.96	-	.	ID=SnowyOwl_mRNA172;Parent=SnowyOwl_gene172;Name=SnowyOwl_000242
Yali1A	Snowy89	exon	455078	456139	4.96	-	0	Parent=SnowyOwl_mRNA172;Name=SnowyOwl_000242
Yali1A	Snowy89	CDS	455078	456139	.	-	0	ID=SnowyOwl_CDS172;Parent=SnowyOwl_mRNA172;Name=SnowyOwl_000242
Yali1A	YGAP89	gene	455078	456139	.	-	.	ID=YGAP_gene122;Parent=YALI207;Name=YGAP0A01310;Note=similar to Saccharomyces cerevisiae CDC73 (YLR418C)%3B ancestral locus Anc_4.290;inference=similar to DNA sequence:INSDC:YLR418C;locus_tag=YGAP_0A01310;product=hypothetical protein;transl_table=1;translation=length.353;pillar=P3577;route=simple
Yali1A	YGAP89	mRNA	455078	456139	.	-	.	ID=YGAP_mRNA122;Parent=YGAP_gene122;Name=YGAP0A01310
Yali1A	YGAP89	exon	455078	456139	.	-	.	Parent=YGAP_mRNA122;Name=YGAP0A01310
Yali1A	YGAP89	CDS	455078	456139	.	-	0	ID=YGAP_CDS119;Parent=YGAP_mRNA122;Name=YGAP0A01310
###
Yali1A	AEGeAn::LocusPocus	locus	457043	457672	.	.	.	ID=YALI208;effective_length=630;iiLocus_exception=complex-overlap-3;iLocus_type=complex;Name=YALI208;gene=3;mRNA=3
Yali1A	RefSeq89	gene	457043	457672	3.15e+03	-	.	ID=RS_gene141;Parent=YALI208;Name=YALI0A04367g;Note=  uniprot|P41925 Yarrowia lipolytica Ras-like GTP- binding protein RYL2
Yali1A	RefSeq89	mRNA	457043	457672	3.15e+03	-	.	ID=RS_mRNA141;Parent=RS_gene141;Name=YALI0A04367g
Yali1A	RefSeq89	exon	457043	457672	.	-	.	Parent=RS_mRNA141;Name=YALI0A04367g
Yali1A	RefSeq89	CDS	457043	457672	.	-	0	ID=RS_CDS138;Parent=RS_mRNA141;Name=YALI0A04367g
Yali1A	Snowy89	gene	457043	457672	5.05	-	.	ID=SnowyOwl_gene173;Parent=YALI208;Alias=rt_000069.1;Name=SnowyOwl_000243;depth=1711;locus=L000234;status=Matches RNA-Seq data
Yali1A	Snowy89	mRNA	457043	457672	5.05	-	.	ID=SnowyOwl_mRNA173;Parent=SnowyOwl_gene173;Name=SnowyOwl_000243
Yali1A	Snowy89	exon	457043	457672	5.05	-	0	Parent=SnowyOwl_mRNA173;Name=SnowyOwl_000243
Yali1A	Snowy89	CDS	457043	457672	.	-	0	ID=SnowyOwl_CDS173;Parent=SnowyOwl_mRNA173;Name=SnowyOwl_000243
Yali1A	YGAP89	gene	457043	457672	.	-	.	ID=YGAP_gene123;Parent=YALI208;Name=YGAP0A01320;locus_tag=YGAP_0A01320;product=hypothetical protein;transl_table=1;translation=length.209;pillar=P23315;route=multi
Yali1A	YGAP89	mRNA	457043	457672	.	-	.	ID=YGAP_mRNA123;Parent=YGAP_gene123;Name=YGAP0A01320
Yali1A	YGAP89	exon	457043	457672	.	-	.	Parent=YGAP_mRNA123;Name=YGAP0A01320
Yali1A	YGAP89	CDS	457043	457672	.	-	0	ID=YGAP_CDS120;Parent=YGAP_mRNA123;Name=YGAP0A01320
###
Yali1A	AEGeAn::LocusPocus	locus	460147	460238	.	.	.	ID=YALI209;effective_length=92;iLocus_type=niLocus;Name=YALI209;gene=2;tRNA=2
Yali1A	RefSeq89	gene	460147	460238	1	-	.	ID=YALI0A04389r;Parent=YALI209;Name=YALI0A04389r;Note=tRNA Ser (CGA)
Yali1A	RefSeq89	tRNA	460147	460238	1	-	.	ID=YALI0A04389r.r1;Parent=YALI0A04389r;Name=YALI0A04389r
Yali1A	YGAP89	gene	460147	460238	.	-	1	ID=YALI0Atrna2S;Parent=YALI209;Alias=YALI0Atrna2S;Name=YALI0Atrna2S;Note=codon recognized: UCG;locus_tag=YALI0Atrna2S;product=tRNA-Ser
Yali1A	YGAP89	tRNA	460147	460238	.	-	1	ID=YALI0Atrna2S.t1;Parent=YALI0Atrna2S;Alias=YALI0Atrna2S;Name=YALI0Atrna2S;Note=codon recognized: UCG;locus_tag=YALI0Atrna2S;product=tRNA-Ser
###
Yali1A	AEGeAn::LocusPocus	locus	461123	461194	.	.	.	ID=YALI210;effective_length=72;iLocus_type=niLocus;Name=YALI210;gene=2;tRNA=2
Yali1A	RefSeq89	gene	461123	461194	1	-	.	ID=YALI0A04433r;Parent=YALI210;Name=YALI0A04433r;Note=tRNA Glu (TTC) ;covescore=70.55
Yali1A	RefSeq89	tRNA	461123	461194	1	-	.	ID=YALI0A04433r.r1;Parent=YALI0A04433r;Name=YALI0A04433r
Yali1A	YGAP89	gene	461123	461194	.	-	1	ID=YALI0Atrna2E;Parent=YALI210;Alias=YALI0Atrna2E;Name=YALI0Atrna2E;Note=codon recognized: GAA;locus_tag=YALI0Atrna2E;product=tRNA-Glu
Yali1A	YGAP89	tRNA	461123	461194	.	-	1	ID=YALI0Atrna2E.t1;Parent=YALI0Atrna2E;Alias=YALI0Atrna2E;Name=YALI0Atrna2E;Note=codon recognized: GAA;locus_tag=YALI0Atrna2E;product=tRNA-Glu
###
Yali1A	AEGeAn::LocusPocus	locus	462056	462664	.	.	.	ID=YALI211;effective_length=609;iiLocus_exception=complex-overlap-3;iLocus_type=complex;Name=YALI211;gene=3;mRNA=3
Yali1A	RefSeq89	gene	462056	462664	3.04e+03	+	.	ID=RS_gene142;Parent=YALI211;Name=YALI0A04455g;Note=  no similarity
Yali1A	RefSeq89	mRNA	462056	462664	3.04e+03	+	.	ID=RS_mRNA142;Parent=RS_gene142;Name=YALI0A04455g
Yali1A	RefSeq89	exon	462056	462664	.	+	.	Parent=RS_mRNA142;Name=YALI0A04455g
Yali1A	RefSeq89	CDS	462056	462664	.	+	0	ID=RS_CDS139;Parent=RS_mRNA142;Name=YALI0A04455g
Yali1A	Snowy89	gene	462056	462664	2.66	+	.	ID=SnowyOwl_gene174;Parent=YALI211;Alias=gm_003746;Name=SnowyOwl_000247;depth=1694;locus=L000238;status=Matches RNA-Seq data
Yali1A	Snowy89	mRNA	462056	462664	2.66	+	.	ID=SnowyOwl_mRNA174;Parent=SnowyOwl_gene174;Name=SnowyOwl_000247
Yali1A	Snowy89	exon	462056	462664	2.66	+	.	Parent=SnowyOwl_mRNA174;Name=SnowyOwl_000247;gene_id=3746_g;transcript_id=3746_t
Yali1A	Snowy89	CDS	462056	462664	.	+	0	ID=SnowyOwl_CDS174;Parent=SnowyOwl_mRNA174;Name=SnowyOwl_000247
Yali1A	YGAP89	gene	462056	462664	.	+	.	ID=YGAP_gene124;Parent=YALI211;Name=YGAP0A01330;locus_tag=YGAP_0A01330;product=hypothetical protein;transl_table=1;translation=length.202;pillar=P23316;route=GETORF
Yali1A	YGAP89	mRNA	462056	462664	.	+	.	ID=YGAP_mRNA124;Parent=YGAP_gene124;Name=YGAP0A01330
Yali1A	YGAP89	exon	462056	462664	.	+	.	Parent=YGAP_mRNA124;Name=YGAP0A01330
Yali1A	YGAP89	CDS	462056	462664	.	+	0	ID=YGAP_CDS121;Parent=YGAP_mRNA124;Name=YGAP0A01330
###
Yali1A	AEGeAn::LocusPocus	locus	464590	464663	.	.	.	ID=YALI212;effective_length=74;iLocus_type=niLocus;Name=YALI212;gene=2;tRNA=2
Yali1A	RefSeq89	gene	464590	464663	1	+	.	ID=YALI0A04477r;Parent=YALI212;Name=YALI0A04477r;Note=tRNA Met (CAT) ;covescore=75.21
Yali1A	RefSeq89	tRNA	464590	464663	1	+	.	ID=YALI0A04477r.r1;Parent=YALI0A04477r;Name=YALI0A04477r
Yali1A	YGAP89	gene	464590	464663	.	+	1	ID=YALI0Atrna1M;Parent=YALI212;Alias=YALI0Atrna1M;Name=YALI0Atrna1M;Note=codon recognized: AUG;locus_tag=YALI0Atrna1M;product=tRNA-Met
Yali1A	YGAP89	tRNA	464590	464663	.	+	1	ID=YALI0Atrna1M.t1;Parent=YALI0Atrna1M;Alias=YALI0Atrna1M;Name=YALI0Atrna1M;Note=codon recognized: AUG;locus_tag=YALI0Atrna1M;product=tRNA-Met
###
Yali1A	AEGeAn::LocusPocus	locus	465306	465722	.	.	.	ID=YALI213;Name=YALI213;gene=1;mRNA=1;effective_length=417;iLocus_type=piLocus
Yali1A	Snowy89	gene	465306	465722	0.6	+	.	ID=SnowyOwl_gene175;Parent=YALI213;Alias=gm_003747;Name=SnowyOwl_000248;depth=0;locus=L000239;status=Low expression
Yali1A	Snowy89	mRNA	465306	465722	0.6	+	.	ID=SnowyOwl_mRNA175;Parent=SnowyOwl_gene175;Name=SnowyOwl_000248
Yali1A	Snowy89	exon	465306	465534	1	+	.	ID=SnowyOwl_exon47;Parent=SnowyOwl_mRNA175;Name=SnowyOwl_000248;gene_id=3747_g;transcript_id=3747_t
Yali1A	Snowy89	CDS	465306	465534	.	+	0	ID=SnowyOwl_CDS175;Parent=SnowyOwl_mRNA175;Name=SnowyOwl_000248
Yali1A	Snowy89	exon	465628	465722	1	+	.	ID=SnowyOwl_exon47;Parent=SnowyOwl_mRNA175;Name=SnowyOwl_000248;gene_id=3747_g;transcript_id=3747_t
Yali1A	Snowy89	CDS	465628	465722	.	+	2	ID=SnowyOwl_CDS175;Parent=SnowyOwl_mRNA175;Name=SnowyOwl_000248
###
Yali1A	AEGeAn::LocusPocus	locus	466144	466443	.	.	.	ID=YALI214;Name=YALI214;gene=1;mRNA=1;effective_length=300;iLocus_type=piLocus
Yali1A	RefSeq89	gene	466144	466443	1.5e+03	+	.	ID=RS_gene143;Parent=YALI214;Name=YALI0A04499g;Note=  no similarity possibly noncoding
Yali1A	RefSeq89	mRNA	466144	466443	1.5e+03	+	.	ID=RS_mRNA143;Parent=RS_gene143;Name=YALI0A04499g
Yali1A	RefSeq89	exon	466144	466443	.	+	.	Parent=RS_mRNA143;Name=YALI0A04499g
Yali1A	RefSeq89	CDS	466144	466443	.	+	0	ID=RS_CDS140;Parent=RS_mRNA143;Name=YALI0A04499g
###
Yali1A	AEGeAn::LocusPocus	locus	467651	468382	.	.	.	ID=YALI215;effective_length=732;iiLocus_exception=complex-overlap-3;iLocus_type=complex;Name=YALI215;gene=3;mRNA=3
Yali1A	RefSeq89	gene	467651	468382	3.66e+03	+	.	ID=RS_gene144;Parent=YALI215;Name=YALI0A04521g;Note=  no similarity
Yali1A	RefSeq89	mRNA	467651	468382	3.66e+03	+	.	ID=RS_mRNA144;Parent=RS_gene144;Name=YALI0A04521g
Yali1A	RefSeq89	exon	467651	468382	.	+	.	Parent=RS_mRNA144;Name=YALI0A04521g
Yali1A	RefSeq89	CDS	467651	468382	.	+	0	ID=RS_CDS141;Parent=RS_mRNA144;Name=YALI0A04521g
Yali1A	Snowy89	gene	467651	468382	2.4	+	.	ID=SnowyOwl_gene176;Parent=YALI215;Alias=rt_000071.1;Name=SnowyOwl_000249;depth=7;locus=L000240;status=Low expression
Yali1A	Snowy89	mRNA	467651	468382	2.4	+	.	ID=SnowyOwl_mRNA176;Parent=SnowyOwl_gene176;Name=SnowyOwl_000249
Yali1A	Snowy89	exon	467651	468382	4	+	0	Parent=SnowyOwl_mRNA176;Name=SnowyOwl_000249
Yali1A	Snowy89	CDS	467651	468382	.	+	0	ID=SnowyOwl_CDS176;Parent=SnowyOwl_mRNA176;Name=SnowyOwl_000249
Yali1A	YGAP89	gene	467651	468382	.	+	.	ID=YGAP_gene125;Parent=YALI215;Name=YGAP0A01340;locus_tag=YGAP_0A01340;product=hypothetical protein;transl_table=1;translation=length.243;pillar=P23317;route=GETORF
Yali1A	YGAP89	mRNA	467651	468382	.	+	.	ID=YGAP_mRNA125;Parent=YGAP_gene125;Name=YGAP0A01340
Yali1A	YGAP89	exon	467651	468382	.	+	.	Parent=YGAP_mRNA125;Name=YGAP0A01340
Yali1A	YGAP89	CDS	467651	468382	.	+	0	ID=YGAP_CDS122;Parent=YGAP_mRNA125;Name=YGAP0A01340
###
Yali1A	AEGeAn::LocusPocus	locus	469990	470063	.	.	.	ID=YALI216;effective_length=74;iLocus_type=niLocus;Name=YALI216;gene=2;tRNA=2
Yali1A	RefSeq89	gene	469990	470063	1	+	.	ID=YALI0A04543r;Parent=YALI216;Name=YALI0A04543r;Note=tRNA Met (CAT) ;covescore=75.21
Yali1A	RefSeq89	tRNA	469990	470063	1	+	.	ID=YALI0A04543r.r1;Parent=YALI0A04543r;Name=YALI0A04543r
Yali1A	YGAP89	gene	469990	470063	.	+	1	ID=YALI0Atrna2M;Parent=YALI216;Alias=YALI0Atrna2M;Name=YALI0Atrna2M;Note=codon recognized: AUG;locus_tag=YALI0Atrna2M;product=tRNA-Met
Yali1A	YGAP89	tRNA	469990	470063	.	+	1	ID=YALI0Atrna2M.t1;Parent=YALI0Atrna2M;Alias=YALI0Atrna2M;Name=YALI0Atrna2M;Note=codon recognized: AUG;locus_tag=YALI0Atrna2M;product=tRNA-Met
###
Yali1A	AEGeAn::LocusPocus	locus	470997	471067	.	.	.	ID=YALI217;effective_length=71;iLocus_type=niLocus;Name=YALI217;gene=2;tRNA=2
Yali1A	RefSeq89	gene	470997	471067	1	+	.	ID=YALI0A04565r;Parent=YALI217;Name=YALI0A04565r;Note=tRNA Gly (GCC) ;covescore=64.77
Yali1A	RefSeq89	tRNA	470997	471067	1	+	.	ID=YALI0A04565r.r1;Parent=YALI0A04565r;Name=YALI0A04565r
Yali1A	YGAP89	gene	470997	471067	.	+	1	ID=YALI0Atrna3G;Parent=YALI217;Alias=YALI0Atrna3G;Name=YALI0Atrna3G;Note=codon recognized: GGC;locus_tag=YALI0Atrna3G;product=tRNA-Gly
Yali1A	YGAP89	tRNA	470997	471067	.	+	1	ID=YALI0Atrna3G.t1;Parent=YALI0Atrna3G;Alias=YALI0Atrna3G;Name=YALI0Atrna3G;Note=codon recognized: GGC;locus_tag=YALI0Atrna3G;product=tRNA-Gly
###
Yali1A	AEGeAn::LocusPocus	locus	471072	471190	.	.	.	ID=YALI218;Name=YALI218;gene=1;rRNA=1;effective_length=119;iLocus_type=niLocus
Yali1A	RefSeq89	gene	471072	471190	1	+	.	ID=YALI0A04576r;Parent=YALI218;Name=YALI0A04576r;Note=5S RNA
Yali1A	RefSeq89	rRNA	471072	471190	1	+	.	ID=YALI0A04576r.r1;Parent=YALI0A04576r;Name=YALI0A04576r
###
Yali1A	AEGeAn::LocusPocus	locus	471556	472014	.	.	.	ID=YALI219;effective_length=459;iiLocus_exception=complex-overlap-2;iLocus_type=complex;Name=YALI219;gene=2;mRNA=2
Yali1A	RefSeq89	gene	471556	472014	2.3e+03	+	.	ID=RS_gene145;Parent=YALI219;Name=YALI0A04587g;Note=  no similarity
Yali1A	RefSeq89	mRNA	471556	472014	2.3e+03	+	.	ID=RS_mRNA145;Parent=RS_gene145;Name=YALI0A04587g
Yali1A	RefSeq89	exon	471556	472014	.	+	.	Parent=RS_mRNA145;Name=YALI0A04587g
Yali1A	RefSeq89	CDS	471556	472014	.	+	0	ID=RS_CDS142;Parent=RS_mRNA145;Name=YALI0A04587g
Yali1A	Snowy89	gene	471556	472014	3.99	+	.	ID=SnowyOwl_gene177;Parent=YALI219;Alias=rt_000072.1;Name=SnowyOwl_000250;depth=2208;locus=L000241;status=Matches RNA-Seq data
Yali1A	Snowy89	mRNA	471556	472014	3.99	+	.	ID=SnowyOwl_mRNA177;Parent=SnowyOwl_gene177;Name=SnowyOwl_000250
Yali1A	Snowy89	exon	471556	472014	3.99	+	0	Parent=SnowyOwl_mRNA177;Name=SnowyOwl_000250
Yali1A	Snowy89	CDS	471556	472014	.	+	0	ID=SnowyOwl_CDS177;Parent=SnowyOwl_mRNA177;Name=SnowyOwl_000250
###
Yali1A	AEGeAn::LocusPocus	locus	474267	477914	.	.	.	ID=YALI220;effective_length=3648;iiLocus_exception=complex-overlap-3;iLocus_type=complex;Name=YALI220;gene=3;mRNA=3
Yali1A	RefSeq89	gene	474267	477914	1.82e+04	+	.	ID=RS_gene146;Parent=YALI220;Name=YALI0A04609g;Note=  weakly similar to uniprot|Q12465 Saccharomyces cerevisiae YLR084c RAX2
Yali1A	RefSeq89	mRNA	474267	477914	1.82e+04	+	.	ID=RS_mRNA146;Parent=RS_gene146;Name=YALI0A04609g
Yali1A	RefSeq89	exon	474267	477914	.	+	.	Parent=RS_mRNA146;Name=YALI0A04609g
Yali1A	RefSeq89	CDS	474267	477914	.	+	0	ID=RS_CDS143;Parent=RS_mRNA146;Name=YALI0A04609g
Yali1A	Snowy89	gene	474267	477914	4.79	+	.	ID=SnowyOwl_gene178;Parent=YALI220;Alias=rt_000072.2;Name=SnowyOwl_000252;depth=700;locus=L000243;status=Matches RNA-Seq data
Yali1A	Snowy89	mRNA	474267	477914	4.79	+	.	ID=SnowyOwl_mRNA178;Parent=SnowyOwl_gene178;Name=SnowyOwl_000252
Yali1A	Snowy89	exon	474267	477914	4.79	+	0	Parent=SnowyOwl_mRNA178;Name=SnowyOwl_000252
Yali1A	Snowy89	CDS	474267	477914	.	+	0	ID=SnowyOwl_CDS178;Parent=SnowyOwl_mRNA178;Name=SnowyOwl_000252
Yali1A	YGAP89	gene	474267	477914	.	+	.	ID=YGAP_gene126;Parent=YALI220;Name=YGAP0A01350;Note=similar to Saccharomyces cerevisiae RAX2 (YLR084C)%3B ancestral locus Anc_8.256;inference=similar to DNA sequence:INSDC:YLR084C;locus_tag=YGAP_0A01350;product=hypothetical protein;transl_table=1;translation=length.1215;pillar=P3332;route=simple
Yali1A	YGAP89	mRNA	474267	477914	.	+	.	ID=YGAP_mRNA126;Parent=YGAP_gene126;Name=YGAP0A01350
Yali1A	YGAP89	exon	474267	477914	.	+	.	Parent=YGAP_mRNA126;Name=YGAP0A01350
Yali1A	YGAP89	CDS	474267	477914	.	+	0	ID=YGAP_CDS123;Parent=YGAP_mRNA126;Name=YGAP0A01350
###
Yali1A	AEGeAn::LocusPocus	locus	478095	479611	.	.	.	ID=YALI221;effective_length=1517;iiLocus_exception=complex-overlap-3;iLocus_type=complex;Name=YALI221;gene=3;mRNA=3
Yali1A	Snowy89	gene	478095	478353	0	-	.	ID=SnowyOwl_gene179;Parent=YALI221;Alias=AugPool0001035;Name=SnowyOwl_000253;depth=42;locus=L000244;status=Fails to match RNA-Seq data
Yali1A	Snowy89	mRNA	478095	478353	0	-	.	ID=SnowyOwl_mRNA179;Parent=SnowyOwl_gene179;Name=SnowyOwl_000253
Yali1A	Snowy89	exon	478095	478177	0	-	2	ID=SnowyOwl_exon48;Parent=SnowyOwl_mRNA179;Name=SnowyOwl_000253;status=End mismatch
Yali1A	Snowy89	CDS	478095	478177	.	-	2	ID=SnowyOwl_CDS179;Parent=SnowyOwl_mRNA179;Name=SnowyOwl_000253
Yali1A	Snowy89	exon	478224	478353	0	-	0	ID=SnowyOwl_exon48;Parent=SnowyOwl_mRNA179;Name=SnowyOwl_000253;status=Start mismatch
Yali1A	Snowy89	CDS	478224	478353	.	-	0	ID=SnowyOwl_CDS179;Parent=SnowyOwl_mRNA179;Name=SnowyOwl_000253
Yali1A	RefSeq89	gene	478213	479611	6.97e+03	-	.	ID=RS_gene147;Parent=YALI221;Name=YALI0A04631g;Note=  weakly similar to uniprot|Q6C9E1 Yarrowia lipolytica YALI0D11924g
Yali1A	RefSeq89	mRNA	478213	479611	6.97e+03	-	.	ID=RS_mRNA147;Parent=RS_gene147;Name=YALI0A04631g
Yali1A	RefSeq89	exon	478213	479611	.	-	.	Parent=RS_mRNA147;Name=YALI0A04631g
Yali1A	RefSeq89	CDS	478520	479611	.	-	0	ID=RS_CDS144;Parent=RS_mRNA147;Name=YALI0A04631g
Yali1A	Snowy89	gene	478520	479524	1.29	-	.	ID=SnowyOwl_gene180;Parent=YALI221;Alias=AugPool0017759;Name=SnowyOwl_000254;depth=32;locus=L000244;status=Matches RNA-Seq data
Yali1A	Snowy89	mRNA	478520	479524	1.29	-	.	ID=SnowyOwl_mRNA180;Parent=SnowyOwl_gene180;Name=SnowyOwl_000254
Yali1A	Snowy89	exon	478520	479524	1.29	-	0	Parent=SnowyOwl_mRNA180;Name=SnowyOwl_000254
Yali1A	Snowy89	CDS	478520	479524	.	-	0	ID=SnowyOwl_CDS180;Parent=SnowyOwl_mRNA180;Name=SnowyOwl_000254
###
Yali1A	AEGeAn::LocusPocus	locus	479982	481508	.	.	.	ID=YALI222;effective_length=1527;iiLocus_exception=complex-overlap-3;iLocus_type=complex;Name=YALI222;gene=3;mRNA=3
Yali1A	Snowy89	gene	479982	481463	11.9	-	.	ID=SnowyOwl_gene181;Parent=YALI222;Alias=rt_000072.4;Name=SnowyOwl_000255;depth=413;locus=L000245;status=Matches RNA-Seq data
Yali1A	Snowy89	mRNA	479982	481463	11.9	-	.	ID=SnowyOwl_mRNA181;Parent=SnowyOwl_gene181;Name=SnowyOwl_000255
Yali1A	Snowy89	exon	479982	481403	5.21	-	0	ID=SnowyOwl_exon49;Parent=SnowyOwl_mRNA181;Name=SnowyOwl_000255
Yali1A	Snowy89	CDS	479982	481403	.	-	0	ID=SnowyOwl_CDS181;Parent=SnowyOwl_mRNA181;Name=SnowyOwl_000255
Yali1A	Snowy89	exon	481458	481463	4.56	-	0	ID=SnowyOwl_exon49;Parent=SnowyOwl_mRNA181;Name=SnowyOwl_000255
Yali1A	Snowy89	CDS	481458	481463	.	-	0	ID=SnowyOwl_CDS181;Parent=SnowyOwl_mRNA181;Name=SnowyOwl_000255
Yali1A	RefSeq89	gene	479982	481508	7.61e+03	-	.	ID=RS_gene148;Parent=YALI222;Name=YALI0A04653g;Note=  weakly similar to uniprot|Q8H919 Oryza sativa Putative WD domain containing protein
Yali1A	RefSeq89	mRNA	479982	481508	7.61e+03	-	.	ID=RS_mRNA148;Parent=RS_gene148;Name=YALI0A04653g
Yali1A	RefSeq89	exon	479982	481508	.	-	.	Parent=RS_mRNA148;Name=YALI0A04653g
Yali1A	RefSeq89	CDS	479982	481508	.	-	0	ID=RS_CDS145;Parent=RS_mRNA148;Name=YALI0A04653g
Yali1A	YGAP89	gene	479982	481508	.	-	.	ID=YGAP_gene127;Parent=YALI222;Name=YGAP0A01360;locus_tag=YGAP_0A01360;product=hypothetical protein;transl_table=1;translation=length.508;pillar=P23318;route=GETORF
Yali1A	YGAP89	mRNA	479982	481508	.	-	.	ID=YGAP_mRNA127;Parent=YGAP_gene127;Name=YGAP0A01360
Yali1A	YGAP89	exon	479982	481508	.	-	.	Parent=YGAP_mRNA127;Name=YGAP0A01360
Yali1A	YGAP89	CDS	479982	481508	.	-	0	ID=YGAP_CDS124;Parent=YGAP_mRNA127;Name=YGAP0A01360
###
Yali1A	AEGeAn::LocusPocus	locus	481742	482281	.	.	.	ID=YALI223;effective_length=540;iiLocus_exception=complex-overlap-3;iLocus_type=complex;Name=YALI223;gene=3;mRNA=3
Yali1A	RefSeq89	gene	481742	482281	2.7e+03	+	.	ID=RS_gene149;Parent=YALI223;Name=YALI0A04675g;Note=  similar to uniprot|Q99321 Saccharomyces cerevisiae YOR163W Diadenosine and diphosphoinositol polyphosphate phosphohydrolase 1 (EC 3.6.1.-) (Diadenosine 5 5 -P1 P6- hexaphosphate hydrolase) (AP6A hydrolase)
Yali1A	RefSeq89	mRNA	481742	482281	2.7e+03	+	.	ID=RS_mRNA149;Parent=RS_gene149;Name=YALI0A04675g
Yali1A	RefSeq89	exon	481742	482281	.	+	.	Parent=RS_mRNA149;Name=YALI0A04675g
Yali1A	RefSeq89	CDS	481742	482281	.	+	0	ID=RS_CDS146;Parent=RS_mRNA149;Name=YALI0A04675g
Yali1A	Snowy89	gene	481742	482281	3.99	+	.	ID=SnowyOwl_gene182;Parent=YALI223;Alias=rt_000072.5;Name=SnowyOwl_000256;depth=1541;locus=L000246;status=Matches RNA-Seq data
Yali1A	Snowy89	mRNA	481742	482281	3.99	+	.	ID=SnowyOwl_mRNA182;Parent=SnowyOwl_gene182;Name=SnowyOwl_000256
Yali1A	Snowy89	exon	481742	482281	3.99	+	0	Parent=SnowyOwl_mRNA182;Name=SnowyOwl_000256
Yali1A	Snowy89	CDS	481742	482281	.	+	0	ID=SnowyOwl_CDS182;Parent=SnowyOwl_mRNA182;Name=SnowyOwl_000256
Yali1A	YGAP89	gene	481742	482281	.	+	.	ID=YGAP_gene128;Parent=YALI223;Name=YGAP0A01370;Note=similar to Saccharomyces cerevisiae DDP1 (YOR163W)%3B ancestral locus Anc_6.58;inference=similar to DNA sequence:INSDC:YOR163W;locus_tag=YGAP_0A01370;product=hypothetical protein;transl_table=1;translation=length.179;pillar=P4584;route=simple
Yali1A	YGAP89	mRNA	481742	482281	.	+	.	ID=YGAP_mRNA128;Parent=YGAP_gene128;Name=YGAP0A01370
Yali1A	YGAP89	exon	481742	482281	.	+	.	Parent=YGAP_mRNA128;Name=YGAP0A01370
Yali1A	YGAP89	CDS	481742	482281	.	+	0	ID=YGAP_CDS125;Parent=YGAP_mRNA128;Name=YGAP0A01370
###
Yali1A	AEGeAn::LocusPocus	locus	482483	484840	.	.	.	ID=YALI224;effective_length=2358;iiLocus_exception=complex-overlap-3;iLocus_type=complex;Name=YALI224;gene=3;mRNA=3
Yali1A	RefSeq89	gene	482483	484840	1.17e+04	-	.	ID=RS_gene150;Parent=YALI224;Name=YALI0A04697g;Note=  similar to uniprot|O42626 Neurospora crassa Serine/threonine-protein kinase nrc-2 (Nonrepressible conidiation protein 2)
Yali1A	RefSeq89	mRNA	482483	484840	1.17e+04	-	.	ID=RS_mRNA150;Parent=RS_gene150;Name=YALI0A04697g
Yali1A	RefSeq89	exon	482483	484840	.	-	.	Parent=RS_mRNA150;Name=YALI0A04697g
Yali1A	RefSeq89	CDS	482483	484840	.	-	0	ID=RS_CDS147;Parent=RS_mRNA150;Name=YALI0A04697g
Yali1A	Snowy89	gene	482483	484840	4.83	-	.	ID=SnowyOwl_gene183;Parent=YALI224;Alias=rt_000072.6;Name=SnowyOwl_000257;depth=2211;locus=L000247;status=Matches RNA-Seq data
Yali1A	Snowy89	mRNA	482483	484840	4.83	-	.	ID=SnowyOwl_mRNA183;Parent=SnowyOwl_gene183;Name=SnowyOwl_000257
Yali1A	Snowy89	exon	482483	484840	4.83	-	0	Parent=SnowyOwl_mRNA183;Name=SnowyOwl_000257
Yali1A	Snowy89	CDS	482483	484840	.	-	0	ID=SnowyOwl_CDS183;Parent=SnowyOwl_mRNA183;Name=SnowyOwl_000257
Yali1A	YGAP89	gene	482483	484840	.	-	.	ID=YGAP_gene129;Parent=YALI224;Name=YGAP0A01380;locus_tag=YGAP_0A01380;product=hypothetical protein;transl_table=1;translation=length.785;pillar=P23319;route=multi
Yali1A	YGAP89	mRNA	482483	484840	.	-	.	ID=YGAP_mRNA129;Parent=YGAP_gene129;Name=YGAP0A01380
Yali1A	YGAP89	exon	482483	484840	.	-	.	Parent=YGAP_mRNA129;Name=YGAP0A01380
Yali1A	YGAP89	CDS	482483	484840	.	-	0	ID=YGAP_CDS126;Parent=YGAP_mRNA129;Name=YGAP0A01380
###
Yali1A	AEGeAn::LocusPocus	locus	485911	486381	.	.	.	ID=YALI225;Name=YALI225;gene=1;mRNA=1;effective_length=471;iLocus_type=piLocus
Yali1A	Snowy89	gene	485911	486381	1	+	.	ID=SnowyOwl_gene184;Parent=YALI225;Alias=AugPool0022793;Name=SnowyOwl_000259;depth=10;locus=L000249;status=Matches RNA-Seq data
Yali1A	Snowy89	mRNA	485911	486381	1	+	.	ID=SnowyOwl_mRNA184;Parent=SnowyOwl_gene184;Name=SnowyOwl_000259
Yali1A	Snowy89	exon	485911	486381	1	+	0	Parent=SnowyOwl_mRNA184;Name=SnowyOwl_000259
Yali1A	Snowy89	CDS	485911	486381	.	+	0	ID=SnowyOwl_CDS184;Parent=SnowyOwl_mRNA184;Name=SnowyOwl_000259
###
Yali1A	AEGeAn::LocusPocus	locus	486472	487107	.	.	.	ID=YALI226;Name=YALI226;gene=1;mRNA=1;effective_length=636;iLocus_type=piLocus
Yali1A	Snowy89	gene	486472	487107	0	+	.	ID=SnowyOwl_gene185;Parent=YALI226;Alias=AugPool0012130;Name=SnowyOwl_000260;depth=126;locus=L000250;status=Fails to match RNA-Seq data
Yali1A	Snowy89	mRNA	486472	487107	0	+	.	ID=SnowyOwl_mRNA185;Parent=SnowyOwl_gene185;Name=SnowyOwl_000260
Yali1A	Snowy89	exon	486472	486479	0	+	0	ID=SnowyOwl_exon50;Parent=SnowyOwl_mRNA185;Name=SnowyOwl_000260;status=End mismatch
Yali1A	Snowy89	CDS	486472	486479	.	+	0	ID=SnowyOwl_CDS185;Parent=SnowyOwl_mRNA185;Name=SnowyOwl_000260
Yali1A	Snowy89	exon	486534	487107	0	+	1	ID=SnowyOwl_exon50;Parent=SnowyOwl_mRNA185;Name=SnowyOwl_000260;status=Start mismatch
Yali1A	Snowy89	CDS	486534	487107	.	+	1	ID=SnowyOwl_CDS185;Parent=SnowyOwl_mRNA185;Name=SnowyOwl_000260
###
Yali1A	AEGeAn::LocusPocus	locus	488221	488478	.	.	.	ID=YALI227;Name=YALI227;gene=1;mRNA=1;effective_length=258;iLocus_type=piLocus
Yali1A	RefSeq89	gene	488221	488478	1.29e+03	-	.	ID=RS_gene151;Parent=YALI227;Name=YALI0A04719g;Note=  no similarity
Yali1A	RefSeq89	mRNA	488221	488478	1.29e+03	-	.	ID=RS_mRNA151;Parent=RS_gene151;Name=YALI0A04719g
Yali1A	RefSeq89	exon	488221	488478	.	-	.	Parent=RS_mRNA151;Name=YALI0A04719g
Yali1A	RefSeq89	CDS	488221	488478	.	-	0	ID=RS_CDS148;Parent=RS_mRNA151;Name=YALI0A04719g
###
Yali1A	AEGeAn::LocusPocus	locus	489348	491336	.	.	.	ID=YALI228;effective_length=1989;iiLocus_exception=complex-overlap-3;iLocus_type=complex;Name=YALI228;gene=3;mRNA=3
Yali1A	RefSeq89	gene	489348	491336	9.94e+03	+	.	ID=RS_gene152;Parent=YALI228;Name=YALI0A04741g;Note=  no similarity
Yali1A	RefSeq89	mRNA	489348	491336	9.94e+03	+	.	ID=RS_mRNA152;Parent=RS_gene152;Name=YALI0A04741g
Yali1A	RefSeq89	exon	489348	491336	.	+	.	Parent=RS_mRNA152;Name=YALI0A04741g
Yali1A	RefSeq89	CDS	489348	491336	.	+	0	ID=RS_CDS149;Parent=RS_mRNA152;Name=YALI0A04741g
Yali1A	Snowy89	gene	489348	491336	4	+	.	ID=SnowyOwl_gene186;Parent=YALI228;Alias=rt_000073.1;Name=SnowyOwl_000261;depth=95;locus=L000251;status=Matches RNA-Seq data
Yali1A	Snowy89	mRNA	489348	491336	4	+	.	ID=SnowyOwl_mRNA186;Parent=SnowyOwl_gene186;Name=SnowyOwl_000261
Yali1A	Snowy89	exon	489348	491336	4	+	0	Parent=SnowyOwl_mRNA186;Name=SnowyOwl_000261
Yali1A	Snowy89	CDS	489348	491336	.	+	0	ID=SnowyOwl_CDS186;Parent=SnowyOwl_mRNA186;Name=SnowyOwl_000261
Yali1A	YGAP89	gene	489348	491336	.	+	.	ID=YGAP_gene130;Parent=YALI228;Name=YGAP0A01390;locus_tag=YGAP_0A01390;product=hypothetical protein;transl_table=1;translation=length.662;pillar=P23320;route=GETORF
Yali1A	YGAP89	mRNA	489348	491336	.	+	.	ID=YGAP_mRNA130;Parent=YGAP_gene130;Name=YGAP0A01390
Yali1A	YGAP89	exon	489348	491336	.	+	.	Parent=YGAP_mRNA130;Name=YGAP0A01390
Yali1A	YGAP89	CDS	489348	491336	.	+	0	ID=YGAP_CDS127;Parent=YGAP_mRNA130;Name=YGAP0A01390
###
Yali1A	AEGeAn::LocusPocus	locus	491632	491705	.	.	.	ID=YALI229;effective_length=74;iLocus_type=niLocus;Name=YALI229;gene=2;tRNA=2
Yali1A	RefSeq89	gene	491632	491705	1	+	.	ID=YALI0A04763r;Parent=YALI229;Name=YALI0A04763r;Note=tRNA Ala (AGC) ;covescore=66.06
Yali1A	RefSeq89	tRNA	491632	491705	1	+	.	ID=YALI0A04763r.r1;Parent=YALI0A04763r;Name=YALI0A04763r
Yali1A	YGAP89	gene	491632	491705	.	+	1	ID=YALI0Atrna1A;Parent=YALI229;Alias=YALI0Atrna1A;Name=YALI0Atrna1A;Note=codon recognized: GCU;locus_tag=YALI0Atrna1A;product=tRNA-Ala
Yali1A	YGAP89	tRNA	491632	491705	.	+	1	ID=YALI0Atrna1A.t1;Parent=YALI0Atrna1A;Alias=YALI0Atrna1A;Name=YALI0Atrna1A;Note=codon recognized: GCU;locus_tag=YALI0Atrna1A;product=tRNA-Ala
###
Yali1A	AEGeAn::LocusPocus	locus	491833	492765	.	.	.	ID=YALI230;effective_length=933;iiLocus_exception=complex-overlap-2;iLocus_type=complex;Name=YALI230;gene=2;mRNA=2
Yali1A	RefSeq89	gene	491833	492765	4.66e+03	-	.	ID=RS_gene153;Parent=YALI230;Name=YALI0A04785g;Note=  no similarity
Yali1A	RefSeq89	mRNA	491833	492765	4.66e+03	-	.	ID=RS_mRNA153;Parent=RS_gene153;Name=YALI0A04785g
Yali1A	RefSeq89	exon	491833	492765	.	-	.	Parent=RS_mRNA153;Name=YALI0A04785g
Yali1A	RefSeq89	CDS	491833	492765	.	-	0	ID=RS_CDS150;Parent=RS_mRNA153;Name=YALI0A04785g
Yali1A	Snowy89	gene	491833	492765	4	-	.	ID=SnowyOwl_gene187;Parent=YALI230;Alias=rt_000073.2;Name=SnowyOwl_000262;depth=589;locus=L000252;status=Matches RNA-Seq data
Yali1A	Snowy89	mRNA	491833	492765	4	-	.	ID=SnowyOwl_mRNA187;Parent=SnowyOwl_gene187;Name=SnowyOwl_000262
Yali1A	Snowy89	exon	491833	492765	4	-	0	Parent=SnowyOwl_mRNA187;Name=SnowyOwl_000262
Yali1A	Snowy89	CDS	491833	492765	.	-	0	ID=SnowyOwl_CDS187;Parent=SnowyOwl_mRNA187;Name=SnowyOwl_000262
###
Yali1A	AEGeAn::LocusPocus	locus	493914	494686	.	.	.	ID=YALI231;Name=YALI231;gene=1;effective_length=773;iLocus_type=niLocus
Yali1A	RefSeq89	gene	493914	494686	1	+	.	ID=YALI0A04807g;Parent=YALI231;Name=YALI0A04807g;Note=Misc non-coding, weakly similar to uniprot|Q04740 Saccharomyces cerevisiae YMR234w RNH1 ribonuclease H, frameshift, pseudogene
###
Yali1A	AEGeAn::LocusPocus	locus	495729	495820	.	.	.	ID=YALI232;effective_length=92;iLocus_type=niLocus;Name=YALI232;gene=2;tRNA=2
Yali1A	RefSeq89	gene	495729	495820	1	-	.	ID=YALI0A04829r;Parent=YALI232;Name=YALI0A04829r;Note=tRNA Asn (GTT)
Yali1A	RefSeq89	tRNA	495729	495820	1	-	.	ID=YALI0A04829r.r1;Parent=YALI0A04829r;Name=YALI0A04829r
Yali1A	YGAP89	gene	495729	495820	.	-	1	ID=YALI0Atrna2N;Parent=YALI232;Alias=YALI0Atrna2N;Name=YALI0Atrna2N;Note=codon recognized: AAC;locus_tag=YALI0Atrna2N;product=tRNA-Asn
Yali1A	YGAP89	tRNA	495729	495820	.	-	1	ID=YALI0Atrna2N.t1;Parent=YALI0Atrna2N;Alias=YALI0Atrna2N;Name=YALI0Atrna2N;Note=codon recognized: AAC;locus_tag=YALI0Atrna2N;product=tRNA-Asn
###
Yali1A	AEGeAn::LocusPocus	locus	496262	497614	.	.	.	ID=YALI233;effective_length=1353;iiLocus_exception=complex-overlap-2;iLocus_type=complex;Name=YALI233;gene=2;mRNA=2
Yali1A	RefSeq89	gene	496262	497614	6.76e+03	-	.	ID=RS_gene154;Parent=YALI233;Name=YALI0A04873g;Note=  no similarity
Yali1A	RefSeq89	mRNA	496262	497614	6.76e+03	-	.	ID=RS_mRNA154;Parent=RS_gene154;Name=YALI0A04873g
Yali1A	RefSeq89	exon	496262	497614	.	-	.	Parent=RS_mRNA154;Name=YALI0A04873g
Yali1A	RefSeq89	CDS	496262	497614	.	-	0	ID=RS_CDS151;Parent=RS_mRNA154;Name=YALI0A04873g
Yali1A	Snowy89	gene	496262	497614	4	-	.	ID=SnowyOwl_gene188;Parent=YALI233;Alias=rt_000074.2;Name=SnowyOwl_000267;depth=1763;locus=L000255;status=Matches RNA-Seq data
Yali1A	Snowy89	mRNA	496262	497614	4	-	.	ID=SnowyOwl_mRNA188;Parent=SnowyOwl_gene188;Name=SnowyOwl_000267
Yali1A	Snowy89	exon	496262	497614	4	-	0	Parent=SnowyOwl_mRNA188;Name=SnowyOwl_000267
Yali1A	Snowy89	CDS	496262	497614	.	-	0	ID=SnowyOwl_CDS188;Parent=SnowyOwl_mRNA188;Name=SnowyOwl_000267
###
Yali1A	AEGeAn::LocusPocus	locus	498145	498689	.	.	.	ID=YALI234;Name=YALI234;gene=1;mRNA=1;effective_length=545;iLocus_type=piLocus
Yali1A	Snowy89	gene	498145	498689	0	-	.	ID=SnowyOwl_gene189;Parent=YALI234;Alias=AugPool0007783;Name=SnowyOwl_000269;depth=64;locus=L000257;status=Fails to match RNA-Seq data
Yali1A	Snowy89	mRNA	498145	498689	0	-	.	ID=SnowyOwl_mRNA189;Parent=SnowyOwl_gene189;Name=SnowyOwl_000269
Yali1A	Snowy89	exon	498145	498388	0	-	1	ID=SnowyOwl_exon51;Parent=SnowyOwl_mRNA189;Name=SnowyOwl_000269;status=End mismatch
Yali1A	Snowy89	CDS	498145	498388	.	-	1	ID=SnowyOwl_CDS189;Parent=SnowyOwl_mRNA189;Name=SnowyOwl_000269
Yali1A	Snowy89	exon	498445	498689	0	-	0	ID=SnowyOwl_exon51;Parent=SnowyOwl_mRNA189;Name=SnowyOwl_000269;status=Start mismatch
Yali1A	Snowy89	CDS	498445	498689	.	-	0	ID=SnowyOwl_CDS189;Parent=SnowyOwl_mRNA189;Name=SnowyOwl_000269
###
Yali1A	AEGeAn::LocusPocus	locus	498926	499226	.	.	.	ID=YALI235;Name=YALI235;gene=1;mRNA=1;effective_length=301;iLocus_type=piLocus
Yali1A	Snowy89	gene	498926	499226	0	-	.	ID=SnowyOwl_gene190;Parent=YALI235;Alias=AugPool0029286;Name=SnowyOwl_000270;depth=150;locus=L000258;status=Fails to match RNA-Seq data
Yali1A	Snowy89	mRNA	498926	499226	0	-	.	ID=SnowyOwl_mRNA190;Parent=SnowyOwl_gene190;Name=SnowyOwl_000270
Yali1A	Snowy89	exon	498926	499082	0	-	1	ID=SnowyOwl_exon52;Parent=SnowyOwl_mRNA190;Name=SnowyOwl_000270;status=End mismatch
Yali1A	Snowy89	CDS	498926	499082	.	-	1	ID=SnowyOwl_CDS190;Parent=SnowyOwl_mRNA190;Name=SnowyOwl_000270
Yali1A	Snowy89	exon	499147	499226	0	-	0	ID=SnowyOwl_exon52;Parent=SnowyOwl_mRNA190;Name=SnowyOwl_000270;status=Start mismatch
Yali1A	Snowy89	CDS	499147	499226	.	-	0	ID=SnowyOwl_CDS190;Parent=SnowyOwl_mRNA190;Name=SnowyOwl_000270
###
Yali1A	AEGeAn::LocusPocus	locus	500335	500958	.	.	.	ID=YALI236;effective_length=624;iiLocus_exception=complex-overlap-3;iLocus_type=complex;Name=YALI236;gene=3;mRNA=3
Yali1A	YGAP89	gene	500335	500958	.	+	.	ID=YGAP_gene131;Parent=YALI236;Name=YGAP0A01400;Note=similar to Saccharomyces cerevisiae NPC2 (YDL046W)%3B ancestral locus Anc_3.143;inference=similar to DNA sequence:INSDC:YDL046W;locus_tag=YGAP_0A01400;product=hypothetical protein;transl_table=1;translation=length.207;pillar=P821;route=simple
Yali1A	YGAP89	mRNA	500335	500958	.	+	.	ID=YGAP_mRNA131;Parent=YGAP_gene131;Name=YGAP0A01400
Yali1A	YGAP89	exon	500335	500958	.	+	.	Parent=YGAP_mRNA131;Name=YGAP0A01400
Yali1A	YGAP89	CDS	500335	500958	.	+	0	ID=YGAP_CDS128;Parent=YGAP_mRNA131;Name=YGAP0A01400
Yali1A	RefSeq89	gene	500389	500958	2.85e+03	+	.	ID=RS_gene155;Parent=YALI236;Name=YALI0A04895g;Note=  similar to uniprot|Q12408 Saccharomyces cerevisiae YDL046w NPC2 probable phosphatidylglycerol/phosphatidylinositol transfer protein
Yali1A	RefSeq89	mRNA	500389	500958	2.85e+03	+	.	ID=RS_mRNA155;Parent=RS_gene155;Name=YALI0A04895g
Yali1A	RefSeq89	exon	500389	500958	.	+	.	Parent=RS_mRNA155;Name=YALI0A04895g
Yali1A	RefSeq89	CDS	500389	500958	.	+	0	ID=RS_CDS152;Parent=RS_mRNA155;Name=YALI0A04895g
Yali1A	Snowy89	gene	500389	500958	4.96	+	.	ID=SnowyOwl_gene191;Parent=YALI236;Alias=rt_000074.3;Name=SnowyOwl_000272;depth=8261;locus=L000260;status=Matches RNA-Seq data
Yali1A	Snowy89	mRNA	500389	500958	4.96	+	.	ID=SnowyOwl_mRNA191;Parent=SnowyOwl_gene191;Name=SnowyOwl_000272
Yali1A	Snowy89	exon	500389	500958	4.96	+	0	Parent=SnowyOwl_mRNA191;Name=SnowyOwl_000272
Yali1A	Snowy89	CDS	500389	500958	.	+	0	ID=SnowyOwl_CDS191;Parent=SnowyOwl_mRNA191;Name=SnowyOwl_000272
###
Yali1A	AEGeAn::LocusPocus	locus	501973	503193	.	.	.	ID=YALI237;effective_length=1221;iiLocus_exception=complex-overlap-3;iLocus_type=complex;Name=YALI237;gene=3;mRNA=3
Yali1A	RefSeq89	gene	501973	503193	6.1e+03	-	.	ID=RS_gene156;Parent=YALI237;Name=YALI0A04917g;Note=  similar to uniprot|P40088 Saccharomyces cerevisiae YER145c FTR1 iron permease that mediates high-affinity iron uptake
Yali1A	RefSeq89	mRNA	501973	503193	6.1e+03	-	.	ID=RS_mRNA156;Parent=RS_gene156;Name=YALI0A04917g
Yali1A	RefSeq89	exon	501973	503193	.	-	.	Parent=RS_mRNA156;Name=YALI0A04917g
Yali1A	RefSeq89	CDS	501973	503193	.	-	0	ID=RS_CDS153;Parent=RS_mRNA156;Name=YALI0A04917g
Yali1A	Snowy89	gene	501973	503193	5.13	-	.	ID=SnowyOwl_gene192;Parent=YALI237;Alias=rt_000074.4;Name=SnowyOwl_000274;depth=7481;locus=L000262;status=Matches RNA-Seq data
Yali1A	Snowy89	mRNA	501973	503193	5.13	-	.	ID=SnowyOwl_mRNA192;Parent=SnowyOwl_gene192;Name=SnowyOwl_000274
Yali1A	Snowy89	exon	501973	503193	5.13	-	0	Parent=SnowyOwl_mRNA192;Name=SnowyOwl_000274
Yali1A	Snowy89	CDS	501973	503193	.	-	0	ID=SnowyOwl_CDS192;Parent=SnowyOwl_mRNA192;Name=SnowyOwl_000274
Yali1A	YGAP89	gene	501973	503193	.	-	.	ID=YGAP_gene132;Parent=YALI237;Name=YGAP0A01410;locus_tag=YGAP_0A01410;product=hypothetical protein;transl_table=1;translation=length.406;pillar=P23321;route=multi
Yali1A	YGAP89	mRNA	501973	503193	.	-	.	ID=YGAP_mRNA132;Parent=YGAP_gene132;Name=YGAP0A01410
Yali1A	YGAP89	exon	501973	503193	.	-	.	Parent=YGAP_mRNA132;Name=YGAP0A01410
Yali1A	YGAP89	CDS	501973	503193	.	-	0	ID=YGAP_CDS129;Parent=YGAP_mRNA132;Name=YGAP0A01410
###
Yali1A	AEGeAn::LocusPocus	locus	505276	508272	.	.	.	ID=YALI238;effective_length=2997;iiLocus_exception=complex-overlap-3;iLocus_type=complex;Name=YALI238;gene=3;mRNA=3
Yali1A	RefSeq89	gene	505276	508272	1.5e+04	+	.	ID=RS_gene157;Parent=YALI238;Name=YALI0A04939g;Note=  some similarities with uniprot|P38112 Saccharomyces cerevisiae YBR142W ATP-dependent RNA helicase MAK5
Yali1A	RefSeq89	mRNA	505276	508272	1.5e+04	+	.	ID=RS_mRNA157;Parent=RS_gene157;Name=YALI0A04939g
Yali1A	RefSeq89	exon	505276	508272	.	+	.	Parent=RS_mRNA157;Name=YALI0A04939g
Yali1A	RefSeq89	CDS	505276	508272	.	+	0	ID=RS_CDS154;Parent=RS_mRNA157;Name=YALI0A04939g
Yali1A	Snowy89	gene	505276	508272	4.57	+	.	ID=SnowyOwl_gene193;Parent=YALI238;Alias=rt_000075.1;Name=SnowyOwl_000275;depth=767;locus=L000263;status=Matches RNA-Seq data
Yali1A	Snowy89	mRNA	505276	508272	4.57	+	.	ID=SnowyOwl_mRNA193;Parent=SnowyOwl_gene193;Name=SnowyOwl_000275
Yali1A	Snowy89	exon	505276	508272	4.57	+	0	Parent=SnowyOwl_mRNA193;Name=SnowyOwl_000275
Yali1A	Snowy89	CDS	505276	508272	.	+	0	ID=SnowyOwl_CDS193;Parent=SnowyOwl_mRNA193;Name=SnowyOwl_000275
Yali1A	YGAP89	gene	505276	508272	.	+	.	ID=YGAP_gene133;Parent=YALI238;Name=YGAP0A01420;locus_tag=YGAP_0A01420;product=hypothetical protein;transl_table=1;translation=length.998;pillar=P23322;route=multi
Yali1A	YGAP89	mRNA	505276	508272	.	+	.	ID=YGAP_mRNA133;Parent=YGAP_gene133;Name=YGAP0A01420
Yali1A	YGAP89	exon	505276	508272	.	+	.	Parent=YGAP_mRNA133;Name=YGAP0A01420
Yali1A	YGAP89	CDS	505276	508272	.	+	0	ID=YGAP_CDS130;Parent=YGAP_mRNA133;Name=YGAP0A01420
###
Yali1A	AEGeAn::LocusPocus	locus	508762	510063	.	.	.	ID=YALI239;effective_length=1302;iiLocus_exception=complex-overlap-3;iLocus_type=complex;Name=YALI239;gene=3;mRNA=3
Yali1A	Snowy89	gene	508762	509091	1.33	-	.	ID=SnowyOwl_gene194;Parent=YALI239;Alias=AugPool0024253;Name=SnowyOwl_000276;depth=3231;locus=L000264;status=Matches RNA-Seq data
Yali1A	Snowy89	mRNA	508762	509091	1.33	-	.	ID=SnowyOwl_mRNA194;Parent=SnowyOwl_gene194;Name=SnowyOwl_000276
Yali1A	Snowy89	exon	508762	509091	1.33	-	0	Parent=SnowyOwl_mRNA194;Name=SnowyOwl_000276
Yali1A	Snowy89	CDS	508762	509091	.	-	0	ID=SnowyOwl_CDS194;Parent=SnowyOwl_mRNA194;Name=SnowyOwl_000276
Yali1A	YGAP89	gene	508762	509160	.	-	.	ID=YGAP_gene134;Parent=YALI239;Name=YGAP0A01430;Note=similar to Saccharomyces cerevisiae SMD1 (YGR074W)%3B ancestral locus Anc_3.139;inference=similar to DNA sequence:INSDC:YGR074W;locus_tag=YGAP_0A01430;product=hypothetical protein;transl_table=1;translation=length.132;pillar=P1977;route=simple
Yali1A	YGAP89	mRNA	508762	509160	.	-	.	ID=YGAP_mRNA134;Parent=YGAP_gene134;Name=YGAP0A01430
Yali1A	YGAP89	exon	508762	509160	.	-	.	Parent=YGAP_mRNA134;Name=YGAP0A01430
Yali1A	YGAP89	CDS	508762	509160	.	-	0	ID=YGAP_CDS131;Parent=YGAP_mRNA134;Name=YGAP0A01430
Yali1A	RefSeq89	gene	508762	510063	2.02e+03	-	.	ID=RS_gene158;Parent=YALI239;Name=YALI0A04961g;Note=  weakly similar to uniprot|Q02260 Saccharomyces cerevisiae YGR074w SMD1 snRNA-associated protein
Yali1A	RefSeq89	mRNA	508762	510063	2.02e+03	-	.	ID=RS_mRNA158;Parent=RS_gene158;Name=YALI0A04961g
Yali1A	RefSeq89	exon	508762	509114	.	-	.	Parent=RS_mRNA158;Name=YALI0A04961g
Yali1A	RefSeq89	CDS	508762	509114	.	-	2	ID=RS_CDS155;Parent=RS_mRNA158;Name=YALI0A04961g
Yali1A	RefSeq89	CDS	510011	510053	.	-	0	ID=RS_CDS155;Parent=RS_mRNA158;Name=YALI0A04961g
Yali1A	RefSeq89	exon	510011	510063	.	-	.	Parent=RS_mRNA158;Name=YALI0A04961g
###
Yali1A	AEGeAn::LocusPocus	locus	511608	512591	.	.	.	ID=YALI240;effective_length=984;iiLocus_exception=complex-overlap-3;iLocus_type=complex;Name=YALI240;gene=3;mRNA=3
Yali1A	RefSeq89	gene	511608	512591	4.92e+03	+	.	ID=RS_gene159;Parent=YALI240;Name=YALI0A04983g;Note=  similar to uniprot|O94511 Schizosaccharomyces pombe 3- oxo-5-alpha-steroid 4-dehydrogenase
Yali1A	RefSeq89	mRNA	511608	512591	4.92e+03	+	.	ID=RS_mRNA159;Parent=RS_gene159;Name=YALI0A04983g
Yali1A	RefSeq89	exon	511608	512591	.	+	.	Parent=RS_mRNA159;Name=YALI0A04983g
Yali1A	RefSeq89	CDS	511608	512591	.	+	0	ID=RS_CDS156;Parent=RS_mRNA159;Name=YALI0A04983g
Yali1A	Snowy89	gene	511608	512591	5.09	+	.	ID=SnowyOwl_gene195;Parent=YALI240;Alias=rt_000075.3;Name=SnowyOwl_000280;depth=9667;locus=L000266;status=Matches RNA-Seq data
Yali1A	Snowy89	mRNA	511608	512591	5.09	+	.	ID=SnowyOwl_mRNA195;Parent=SnowyOwl_gene195;Name=SnowyOwl_000280
Yali1A	Snowy89	exon	511608	512591	5.09	+	0	Parent=SnowyOwl_mRNA195;Name=SnowyOwl_000280
Yali1A	Snowy89	CDS	511608	512591	.	+	0	ID=SnowyOwl_CDS195;Parent=SnowyOwl_mRNA195;Name=SnowyOwl_000280
Yali1A	YGAP89	gene	511608	512591	.	+	.	ID=YGAP_gene135;Parent=YALI240;Name=YGAP0A01440;Note=similar to Saccharomyces cerevisiae TSC13 (YDL015C)%3B ancestral locus Anc_3.184;inference=similar to DNA sequence:INSDC:YDL015C;locus_tag=YGAP_0A01440;product=hypothetical protein;transl_table=1;translation=length.327;pillar=P847;route=simple
Yali1A	YGAP89	mRNA	511608	512591	.	+	.	ID=YGAP_mRNA135;Parent=YGAP_gene135;Name=YGAP0A01440
Yali1A	YGAP89	exon	511608	512591	.	+	.	Parent=YGAP_mRNA135;Name=YGAP0A01440
Yali1A	YGAP89	CDS	511608	512591	.	+	0	ID=YGAP_CDS132;Parent=YGAP_mRNA135;Name=YGAP0A01440
###
Yali1A	AEGeAn::LocusPocus	locus	513359	514363	.	.	.	ID=YALI241;effective_length=1005;iiLocus_exception=complex-overlap-3;iLocus_type=complex;Name=YALI241;gene=3;mRNA=3
Yali1A	Snowy89	gene	513359	514300	2.4	-	.	ID=SnowyOwl_gene196;Parent=YALI241;Alias=rt_000075.4;Name=SnowyOwl_000282;depth=5;locus=L000268;status=Low expression
Yali1A	Snowy89	mRNA	513359	514300	2.4	-	.	ID=SnowyOwl_mRNA196;Parent=SnowyOwl_gene196;Name=SnowyOwl_000282
Yali1A	Snowy89	exon	513359	514300	4	-	0	Parent=SnowyOwl_mRNA196;Name=SnowyOwl_000282
Yali1A	Snowy89	CDS	513359	514300	.	-	0	ID=SnowyOwl_CDS196;Parent=SnowyOwl_mRNA196;Name=SnowyOwl_000282
Yali1A	RefSeq89	gene	513359	514363	5.02e+03	-	.	ID=RS_gene160;Parent=YALI241;Name=YALI0A05005g;Note=  some similarities with uniprot|Q6C8A2 Yarrowia lipolytica YALI0D21406g
Yali1A	RefSeq89	mRNA	513359	514363	5.02e+03	-	.	ID=RS_mRNA160;Parent=RS_gene160;Name=YALI0A05005g
Yali1A	RefSeq89	exon	513359	514363	.	-	.	Parent=RS_mRNA160;Name=YALI0A05005g
Yali1A	RefSeq89	CDS	513359	514363	.	-	0	ID=RS_CDS157;Parent=RS_mRNA160;Name=YALI0A05005g
Yali1A	YGAP89	gene	513359	514363	.	-	.	ID=YGAP_gene136;Parent=YALI241;Name=YGAP0A01450;locus_tag=YGAP_0A01450;product=hypothetical protein;transl_table=1;translation=length.334;pillar=P23323;route=GETORF
Yali1A	YGAP89	mRNA	513359	514363	.	-	.	ID=YGAP_mRNA136;Parent=YGAP_gene136;Name=YGAP0A01450
Yali1A	YGAP89	exon	513359	514363	.	-	.	Parent=YGAP_mRNA136;Name=YGAP0A01450
Yali1A	YGAP89	CDS	513359	514363	.	-	0	ID=YGAP_CDS133;Parent=YGAP_mRNA136;Name=YGAP0A01450
###
Yali1A	AEGeAn::LocusPocus	locus	516233	518001	.	.	.	ID=YALI242;effective_length=1769;iiLocus_exception=complex-overlap-2;iLocus_type=complex;Name=YALI242;gene=2;mRNA=2
Yali1A	Snowy89	gene	516233	516634	3.99	-	.	ID=SnowyOwl_gene197;Parent=YALI242;Alias=rt_000075.5;Name=SnowyOwl_000283;depth=5440;locus=L000269;status=Matches RNA-Seq data
Yali1A	Snowy89	mRNA	516233	516634	3.99	-	.	ID=SnowyOwl_mRNA197;Parent=SnowyOwl_gene197;Name=SnowyOwl_000283
Yali1A	Snowy89	exon	516233	516634	3.99	-	0	Parent=SnowyOwl_mRNA197;Name=SnowyOwl_000283
Yali1A	Snowy89	CDS	516233	516634	.	-	0	ID=SnowyOwl_CDS197;Parent=SnowyOwl_mRNA197;Name=SnowyOwl_000283
Yali1A	RefSeq89	gene	516233	518001	3.87e+03	-	.	ID=RS_gene161;Parent=YALI242;Name=YALI0A05027g;Note=  weakly similar to uniprot|Q12140 Saccharomyces cerevisiae YDL037c BSC1
Yali1A	RefSeq89	mRNA	516233	518001	3.87e+03	-	.	ID=RS_mRNA161;Parent=RS_gene161;Name=YALI0A05027g
Yali1A	RefSeq89	exon	516233	516865	.	-	.	Parent=RS_mRNA161;Name=YALI0A05027g
Yali1A	RefSeq89	CDS	516233	516865	.	-	0	ID=RS_CDS158;Parent=RS_mRNA161;Name=YALI0A05027g
Yali1A	RefSeq89	exon	517855	518001	.	-	.	Parent=RS_mRNA161;Name=YALI0A05027g
Yali1A	RefSeq89	CDS	517855	518001	.	-	0	ID=RS_CDS158;Parent=RS_mRNA161;Name=YALI0A05027g
###
Yali1A	AEGeAn::LocusPocus	locus	518626	518708	.	.	.	ID=YALI243;effective_length=83;iLocus_type=niLocus;Name=YALI243;gene=2;tRNA=2
Yali1A	RefSeq89	gene	518626	518708	1	+	.	ID=YALI0A05049r;Parent=YALI243;Name=YALI0A05049r;Note=tRNA Lys (CTT)
Yali1A	RefSeq89	tRNA	518626	518708	1	+	.	ID=YALI0A05049r.r1;Parent=YALI0A05049r;Name=YALI0A05049r
Yali1A	YGAP89	gene	518626	518708	.	+	1	ID=YALI0Atrna3K;Parent=YALI243;Alias=YALI0Atrna3K;Name=YALI0Atrna3K;Note=codon recognized: AAG;locus_tag=YALI0Atrna3K;product=tRNA-Lys
Yali1A	YGAP89	tRNA	518626	518708	.	+	1	ID=YALI0Atrna3K.t1;Parent=YALI0Atrna3K;Alias=YALI0Atrna3K;Name=YALI0Atrna3K;Note=codon recognized: AAG;locus_tag=YALI0Atrna3K;product=tRNA-Lys
###
Yali1A	AEGeAn::LocusPocus	locus	518918	518989	.	.	.	ID=YALI244;effective_length=72;iLocus_type=niLocus;Name=YALI244;gene=2;tRNA=2
Yali1A	RefSeq89	gene	518918	518989	1	-	.	ID=YALI0A05093r;Parent=YALI244;Name=YALI0A05093r;Note=tRNA Thr (AGT) ;covescore=74.31
Yali1A	RefSeq89	tRNA	518918	518989	1	-	.	ID=YALI0A05093r.r1;Parent=YALI0A05093r;Name=YALI0A05093r
Yali1A	YGAP89	gene	518918	518989	.	-	1	ID=YALI0Atrna2T;Parent=YALI244;Alias=YALI0Atrna2T;Name=YALI0Atrna2T;Note=codon recognized: ACU;locus_tag=YALI0Atrna2T;product=tRNA-Thr
Yali1A	YGAP89	tRNA	518918	518989	.	-	1	ID=YALI0Atrna2T.t1;Parent=YALI0Atrna2T;Alias=YALI0Atrna2T;Name=YALI0Atrna2T;Note=codon recognized: ACU;locus_tag=YALI0Atrna2T;product=tRNA-Thr
###
Yali1A	AEGeAn::LocusPocus	locus	520167	521051	.	.	.	ID=YALI245;effective_length=885;iiLocus_exception=complex-overlap-3;iLocus_type=complex;Name=YALI245;gene=3;mRNA=3
Yali1A	RefSeq89	gene	520167	521051	4.42e+03	-	.	ID=RS_gene162;Parent=YALI245;Name=YALI0A05115g;Note=  similar to uniprot|P87055 Schizosaccharomyces pombe Hypothetical protein C57A10.07 in chromosome I
Yali1A	RefSeq89	mRNA	520167	521051	4.42e+03	-	.	ID=RS_mRNA162;Parent=RS_gene162;Name=YALI0A05115g
Yali1A	RefSeq89	exon	520167	521051	.	-	.	Parent=RS_mRNA162;Name=YALI0A05115g
Yali1A	RefSeq89	CDS	520167	521051	.	-	0	ID=RS_CDS159;Parent=RS_mRNA162;Name=YALI0A05115g
Yali1A	Snowy89	gene	520167	521051	3.22	-	.	ID=SnowyOwl_gene198;Parent=YALI245;Alias=rt_000076.1;Name=SnowyOwl_000284;depth=217;locus=L000270;status=Matches RNA-Seq data
Yali1A	Snowy89	mRNA	520167	521051	3.22	-	.	ID=SnowyOwl_mRNA198;Parent=SnowyOwl_gene198;Name=SnowyOwl_000284
Yali1A	Snowy89	exon	520167	521051	3.22	-	0	Parent=SnowyOwl_mRNA198;Name=SnowyOwl_000284
Yali1A	Snowy89	CDS	520167	521051	.	-	0	ID=SnowyOwl_CDS198;Parent=SnowyOwl_mRNA198;Name=SnowyOwl_000284
Yali1A	YGAP89	gene	520167	521051	.	-	.	ID=YGAP_gene137;Parent=YALI245;Name=YGAP0A01460;Note=similar to Saccharomyces cerevisiae YOR238W%3B ancestral locus Anc_8.660;inference=similar to DNA sequence:INSDC:YOR238W;locus_tag=YGAP_0A01460;product=hypothetical protein;transl_table=1;translation=length.294;pillar=P4640;route=simple
Yali1A	YGAP89	mRNA	520167	521051	.	-	.	ID=YGAP_mRNA137;Parent=YGAP_gene137;Name=YGAP0A01460
Yali1A	YGAP89	exon	520167	521051	.	-	.	Parent=YGAP_mRNA137;Name=YGAP0A01460
Yali1A	YGAP89	CDS	520167	521051	.	-	0	ID=YGAP_CDS134;Parent=YGAP_mRNA137;Name=YGAP0A01460
###
Yali1A	AEGeAn::LocusPocus	locus	521825	522761	.	.	.	ID=YALI246;effective_length=937;iiLocus_exception=complex-overlap-3;iLocus_type=complex;Name=YALI246;gene=3;mRNA=3
Yali1A	YGAP89	gene	521825	522034	.	-	.	ID=YGAP_gene138;Parent=YALI246;Name=YGAP0A01470;Note=similar to Saccharomyces cerevisiae YJL062W-A%3B ancestral locus Anc_1.314;inference=similar to DNA sequence:INSDC:YJL062W-A;locus_tag=YGAP_0A01470;product=hypothetical protein;transl_table=1;translation=length.69;pillar=P2750;route=simple;tag=Man
Yali1A	YGAP89	mRNA	521825	522034	.	-	.	ID=YGAP_mRNA138;Parent=YGAP_gene138;Name=YGAP0A01470
Yali1A	YGAP89	exon	521825	522034	.	-	.	Parent=YGAP_mRNA138;Name=YGAP0A01470
Yali1A	YGAP89	CDS	521825	522034	.	-	0	ID=YGAP_CDS135;Parent=YGAP_mRNA138;Name=YGAP0A01470
Yali1A	RefSeq89	gene	521825	522761	1.59e+03	-	.	ID=RS_gene163;Parent=YALI246;Name=YALI0A05137g;Note=  similar to uniprot|Q3E7B2 Saccharomyces cerevisiae YJL062W-A
Yali1A	RefSeq89	mRNA	521825	522761	1.59e+03	-	.	ID=RS_mRNA163;Parent=RS_gene163;Name=YALI0A05137g
Yali1A	RefSeq89	exon	521825	522074	.	-	.	Parent=RS_mRNA163;Name=YALI0A05137g
Yali1A	RefSeq89	CDS	521825	522074	.	-	1	ID=RS_CDS160;Parent=RS_mRNA163;Name=YALI0A05137g
Yali1A	RefSeq89	exon	522691	522761	.	-	.	Parent=RS_mRNA163;Name=YALI0A05137g
Yali1A	RefSeq89	CDS	522691	522761	.	-	0	ID=RS_CDS160;Parent=RS_mRNA163;Name=YALI0A05137g
Yali1A	Snowy89	gene	521825	522761	17.1	-	.	ID=SnowyOwl_gene199;Parent=YALI246;Alias=rt_000076.2;Name=SnowyOwl_000285;depth=4227;locus=L000271;status=Matches RNA-Seq data
Yali1A	Snowy89	mRNA	521825	522761	17.1	-	.	ID=SnowyOwl_mRNA199;Parent=SnowyOwl_gene199;Name=SnowyOwl_000285
Yali1A	Snowy89	exon	521825	522074	7.21	-	1	ID=SnowyOwl_exon53;Parent=SnowyOwl_mRNA199;Name=SnowyOwl_000285
Yali1A	Snowy89	CDS	521825	522074	.	-	1	ID=SnowyOwl_CDS199;Parent=SnowyOwl_mRNA199;Name=SnowyOwl_000285
Yali1A	Snowy89	exon	522691	522761	7.13	-	0	ID=SnowyOwl_exon53;Parent=SnowyOwl_mRNA199;Name=SnowyOwl_000285
Yali1A	Snowy89	CDS	522691	522761	.	-	0	ID=SnowyOwl_CDS199;Parent=SnowyOwl_mRNA199;Name=SnowyOwl_000285
###
Yali1A	AEGeAn::LocusPocus	locus	522946	523803	.	.	.	ID=YALI247;effective_length=858;iiLocus_exception=complex-overlap-3;iLocus_type=complex;Name=YALI247;gene=3;mRNA=3
Yali1A	RefSeq89	gene	522946	523803	4.29e+03	+	.	ID=RS_gene164;Parent=YALI247;Name=YALI0A05159g;Note=  weakly similar to uniprot|Q9USK4 Schizosaccharomyces pombe Cell cycle control protein cwf20
Yali1A	RefSeq89	mRNA	522946	523803	4.29e+03	+	.	ID=RS_mRNA164;Parent=RS_gene164;Name=YALI0A05159g
Yali1A	RefSeq89	exon	522946	523803	.	+	.	Parent=RS_mRNA164;Name=YALI0A05159g
Yali1A	RefSeq89	CDS	522946	523803	.	+	0	ID=RS_CDS161;Parent=RS_mRNA164;Name=YALI0A05159g
Yali1A	Snowy89	gene	522946	523803	4	+	.	ID=SnowyOwl_gene200;Parent=YALI247;Alias=rt_000076.3;Name=SnowyOwl_000286;depth=246;locus=L000272;status=Matches RNA-Seq data
Yali1A	Snowy89	mRNA	522946	523803	4	+	.	ID=SnowyOwl_mRNA200;Parent=SnowyOwl_gene200;Name=SnowyOwl_000286
Yali1A	Snowy89	exon	522946	523803	4	+	0	Parent=SnowyOwl_mRNA200;Name=SnowyOwl_000286
Yali1A	Snowy89	CDS	522946	523803	.	+	0	ID=SnowyOwl_CDS200;Parent=SnowyOwl_mRNA200;Name=SnowyOwl_000286
Yali1A	YGAP89	gene	522946	523803	.	+	.	ID=YGAP_gene139;Parent=YALI247;Name=YGAP0A01480;locus_tag=YGAP_0A01480;product=hypothetical protein;transl_table=1;translation=length.285;pillar=P23324;route=GETORF
Yali1A	YGAP89	mRNA	522946	523803	.	+	.	ID=YGAP_mRNA139;Parent=YGAP_gene139;Name=YGAP0A01480
Yali1A	YGAP89	exon	522946	523803	.	+	.	Parent=YGAP_mRNA139;Name=YGAP0A01480
Yali1A	YGAP89	CDS	522946	523803	.	+	0	ID=YGAP_CDS136;Parent=YGAP_mRNA139;Name=YGAP0A01480
###
Yali1A	AEGeAn::LocusPocus	locus	524072	525466	.	.	.	ID=YALI248;effective_length=1395;iiLocus_exception=complex-overlap-3;iLocus_type=complex;Name=YALI248;gene=3;mRNA=3
Yali1A	RefSeq89	gene	524072	525466	6.98e+03	-	.	ID=RS_gene165;Parent=YALI248;Name=YALI0A05181g;Note=  similar to uniprot|Q12080 Saccharomyces cerevisiae Hypothetical protein YPL146C
Yali1A	RefSeq89	mRNA	524072	525466	6.98e+03	-	.	ID=RS_mRNA165;Parent=RS_gene165;Name=YALI0A05181g
Yali1A	RefSeq89	exon	524072	525466	.	-	.	Parent=RS_mRNA165;Name=YALI0A05181g
Yali1A	RefSeq89	CDS	524072	525466	.	-	0	ID=RS_CDS162;Parent=RS_mRNA165;Name=YALI0A05181g
Yali1A	Snowy89	gene	524072	525466	4.74	-	.	ID=SnowyOwl_gene201;Parent=YALI248;Alias=rt_000076.4;Name=SnowyOwl_000287;depth=1459;locus=L000273;status=Matches RNA-Seq data
Yali1A	Snowy89	mRNA	524072	525466	4.74	-	.	ID=SnowyOwl_mRNA201;Parent=SnowyOwl_gene201;Name=SnowyOwl_000287
Yali1A	Snowy89	exon	524072	525466	4.74	-	0	Parent=SnowyOwl_mRNA201;Name=SnowyOwl_000287
Yali1A	Snowy89	CDS	524072	525466	.	-	0	ID=SnowyOwl_CDS201;Parent=SnowyOwl_mRNA201;Name=SnowyOwl_000287
Yali1A	YGAP89	gene	524072	525466	.	-	.	ID=YGAP_gene140;Parent=YALI248;Name=YGAP0A01490;Note=similar to Saccharomyces cerevisiae NOP53 (YPL146C)%3B ancestral locus Anc_8.659;inference=similar to DNA sequence:INSDC:YPL146C;locus_tag=YGAP_0A01490;product=hypothetical protein;transl_table=1;translation=length.464;pillar=P4873;route=simple
Yali1A	YGAP89	mRNA	524072	525466	.	-	.	ID=YGAP_mRNA140;Parent=YGAP_gene140;Name=YGAP0A01490
Yali1A	YGAP89	exon	524072	525466	.	-	.	Parent=YGAP_mRNA140;Name=YGAP0A01490
Yali1A	YGAP89	CDS	524072	525466	.	-	0	ID=YGAP_CDS137;Parent=YGAP_mRNA140;Name=YGAP0A01490
###
Yali1A	AEGeAn::LocusPocus	locus	525949	528036	.	.	.	ID=YALI249;effective_length=2088;iiLocus_exception=complex-overlap-3;iLocus_type=complex;Name=YALI249;gene=3;mRNA=3
Yali1A	RefSeq89	gene	525949	528036	1.04e+04	+	.	ID=RS_gene166;Parent=YALI249;Name=YALI0A05203g;Note=  no similarity
Yali1A	RefSeq89	mRNA	525949	528036	1.04e+04	+	.	ID=RS_mRNA166;Parent=RS_gene166;Name=YALI0A05203g
Yali1A	RefSeq89	exon	525949	528036	.	+	.	Parent=RS_mRNA166;Name=YALI0A05203g
Yali1A	RefSeq89	CDS	525949	528036	.	+	0	ID=RS_CDS163;Parent=RS_mRNA166;Name=YALI0A05203g
Yali1A	Snowy89	gene	525949	528036	2.67	+	.	ID=SnowyOwl_gene202;Parent=YALI249;Alias=rt_000076.5;Name=SnowyOwl_000289;depth=22;locus=L000275;status=Matches RNA-Seq data
Yali1A	Snowy89	mRNA	525949	528036	2.67	+	.	ID=SnowyOwl_mRNA202;Parent=SnowyOwl_gene202;Name=SnowyOwl_000289
Yali1A	Snowy89	exon	525949	528036	2.67	+	0	Parent=SnowyOwl_mRNA202;Name=SnowyOwl_000289
Yali1A	Snowy89	CDS	525949	528036	.	+	0	ID=SnowyOwl_CDS202;Parent=SnowyOwl_mRNA202;Name=SnowyOwl_000289
Yali1A	YGAP89	gene	525949	528036	.	+	.	ID=YGAP_gene141;Parent=YALI249;Name=YGAP0A01500;locus_tag=YGAP_0A01500;product=hypothetical protein;transl_table=1;translation=length.695;pillar=P23325;route=GETORF
Yali1A	YGAP89	mRNA	525949	528036	.	+	.	ID=YGAP_mRNA141;Parent=YGAP_gene141;Name=YGAP0A01500
Yali1A	YGAP89	exon	525949	528036	.	+	.	Parent=YGAP_mRNA141;Name=YGAP0A01500
Yali1A	YGAP89	CDS	525949	528036	.	+	0	ID=YGAP_CDS138;Parent=YGAP_mRNA141;Name=YGAP0A01500
###
Yali1A	AEGeAn::LocusPocus	locus	528238	528576	.	.	.	ID=YALI250;effective_length=339;iiLocus_exception=complex-overlap-2;iLocus_type=complex;Name=YALI250;gene=2;mRNA=2
Yali1A	Snowy89	gene	528238	528576	0	-	.	ID=SnowyOwl_gene203;Parent=YALI250;Alias=AugPool0003677;Name=SnowyOwl_000290;depth=11;locus=L000275;status=Fails to match RNA-Seq data
Yali1A	Snowy89	mRNA	528238	528576	0	-	.	ID=SnowyOwl_mRNA203;Parent=SnowyOwl_gene203;Name=SnowyOwl_000290
Yali1A	Snowy89	exon	528238	528409	0	-	1	ID=SnowyOwl_exon54;Parent=SnowyOwl_mRNA203;Name=SnowyOwl_000290;status=End mismatch
Yali1A	Snowy89	CDS	528238	528409	.	-	1	ID=SnowyOwl_CDS203;Parent=SnowyOwl_mRNA203;Name=SnowyOwl_000290
Yali1A	Snowy89	exon	528548	528576	0	-	0	ID=SnowyOwl_exon54;Parent=SnowyOwl_mRNA203;Name=SnowyOwl_000290;status=Start mismatch
Yali1A	Snowy89	CDS	528548	528576	.	-	0	ID=SnowyOwl_CDS203;Parent=SnowyOwl_mRNA203;Name=SnowyOwl_000290
Yali1A	RefSeq89	gene	528439	528555	585	+	.	ID=RS_gene167;Parent=YALI250;Name=YALI0A05225g;Note=  no similarity
Yali1A	RefSeq89	mRNA	528439	528555	585	+	.	ID=RS_mRNA167;Parent=RS_gene167;Name=YALI0A05225g
Yali1A	RefSeq89	exon	528439	528555	.	+	.	Parent=RS_mRNA167;Name=YALI0A05225g
###
Yali1A	AEGeAn::LocusPocus	locus	529345	533577	.	.	.	ID=YALI251;effective_length=4233;iiLocus_exception=complex-overlap-3;iLocus_type=complex;Name=YALI251;gene=3;mRNA=3
Yali1A	RefSeq89	gene	529345	533361	2.01e+04	-	.	ID=RS_gene168;Parent=YALI251;Name=YALI0A05247g;Note=  weakly similar to uniprot|P53599 Saccharomyces cerevisiae YNR031c SSK2 MAP kinase kinase kinase of the high osmolarity signal transduction pathway
Yali1A	RefSeq89	mRNA	529345	533361	2.01e+04	-	.	ID=RS_mRNA168;Parent=RS_gene168;Name=YALI0A05247g
Yali1A	RefSeq89	exon	529345	533361	.	-	.	Parent=RS_mRNA168;Name=YALI0A05247g
Yali1A	RefSeq89	CDS	529345	533361	.	-	0	ID=RS_CDS164;Parent=RS_mRNA168;Name=YALI0A05247g
Yali1A	Snowy89	gene	529345	533577	4.92	-	.	ID=SnowyOwl_gene204;Parent=YALI251;Alias=rt_000076.6;Name=SnowyOwl_000291;depth=604;locus=L000276;status=Matches RNA-Seq data
Yali1A	Snowy89	mRNA	529345	533577	4.92	-	.	ID=SnowyOwl_mRNA204;Parent=SnowyOwl_gene204;Name=SnowyOwl_000291
Yali1A	Snowy89	exon	529345	533577	4.92	-	0	Parent=SnowyOwl_mRNA204;Name=SnowyOwl_000291
Yali1A	Snowy89	CDS	529345	533577	.	-	0	ID=SnowyOwl_CDS204;Parent=SnowyOwl_mRNA204;Name=SnowyOwl_000291
Yali1A	YGAP89	gene	529345	533577	.	-	.	ID=YGAP_gene142;Parent=YALI251;Name=YGAP0A01510;Note=similar to Saccharomyces cerevisiae SSK22 (YCR073C) and SSK2 (YNR031C)%3B ancestral locus Anc_6.341;inference=similar to DNA sequence:INSDC:YCR073C%2CYNR031C;locus_tag=YGAP_0A01510;product=hypothetical protein;transl_table=1;translation=length.1410;pillar=P602;route=simple
Yali1A	YGAP89	mRNA	529345	533577	.	-	.	ID=YGAP_mRNA142;Parent=YGAP_gene142;Name=YGAP0A01510
Yali1A	YGAP89	exon	529345	533577	.	-	.	Parent=YGAP_mRNA142;Name=YGAP0A01510
Yali1A	YGAP89	CDS	529345	533577	.	-	0	ID=YGAP_CDS139;Parent=YGAP_mRNA142;Name=YGAP0A01510
###
Yali1A	AEGeAn::LocusPocus	locus	534552	534824	.	.	.	ID=YALI252;effective_length=273;iLocus_type=niLocus;Name=YALI252;gene=2
Yali1A	RefSeq89	gene	534552	534824	1	-	.	ID=MergeRefSeq_Misc0008;Parent=YALI252;Name=MergeRefSeq_Misc0008;Note=Misc non-coding
Yali1A	RefSeq89	gene	534552	534824	1	+	.	ID=YALI0A05269t;Parent=YALI252;Name=YALI0A05269t;Note=Misc non-coding, LTRyl1
###
Yali1A	AEGeAn::LocusPocus	locus	535539	536294	.	.	.	ID=YALI253;effective_length=756;iiLocus_exception=complex-overlap-2;iLocus_type=complex;Name=YALI253;gene=2;mRNA=2
Yali1A	RefSeq89	gene	535539	536294	3.78e+03	+	.	ID=RS_gene169;Parent=YALI253;Name=YALI0A05291g;Note=  no similarity
Yali1A	RefSeq89	mRNA	535539	536294	3.78e+03	+	.	ID=RS_mRNA169;Parent=RS_gene169;Name=YALI0A05291g
Yali1A	RefSeq89	exon	535539	536294	.	+	.	Parent=RS_mRNA169;Name=YALI0A05291g
Yali1A	RefSeq89	CDS	535539	536294	.	+	0	ID=RS_CDS165;Parent=RS_mRNA169;Name=YALI0A05291g
Yali1A	Snowy89	gene	535539	536294	1.33	+	.	ID=SnowyOwl_gene205;Parent=YALI253;Alias=AugPool0021778;Name=SnowyOwl_000293;depth=101;locus=L000278;status=Matches RNA-Seq data
Yali1A	Snowy89	mRNA	535539	536294	1.33	+	.	ID=SnowyOwl_mRNA205;Parent=SnowyOwl_gene205;Name=SnowyOwl_000293
Yali1A	Snowy89	exon	535539	536294	1.33	+	0	Parent=SnowyOwl_mRNA205;Name=SnowyOwl_000293
Yali1A	Snowy89	CDS	535539	536294	.	+	0	ID=SnowyOwl_CDS205;Parent=SnowyOwl_mRNA205;Name=SnowyOwl_000293
###
Yali1A	AEGeAn::LocusPocus	locus	536598	539273	.	.	.	ID=YALI254;effective_length=2676;iiLocus_exception=complex-overlap-3;iLocus_type=complex;Name=YALI254;gene=3;mRNA=2
Yali1A	RefSeq89	gene	536598	538940	1	+	.	ID=YALI0A05313g;Parent=YALI254;Name=YALI0A05313g;Note=Misc non-coding, weakly similar to uniprot|Q6H967 Yarrowia lipolytica Putative MutA transposase, pseudogene
Yali1A	Snowy89	gene	536646	539273	0	+	.	ID=SnowyOwl_gene206;Parent=YALI254;Alias=AugPool0016954;Name=SnowyOwl_000295;depth=106;locus=L000278;status=Fails to match RNA-Seq data
Yali1A	Snowy89	mRNA	536646	539273	0	+	.	ID=SnowyOwl_mRNA206;Parent=SnowyOwl_gene206;Name=SnowyOwl_000295
Yali1A	Snowy89	exon	536646	537370	0	+	0	ID=SnowyOwl_exon55;Parent=SnowyOwl_mRNA206;Name=SnowyOwl_000295;status=End mismatch
Yali1A	Snowy89	CDS	536646	537370	.	+	0	ID=SnowyOwl_CDS206;Parent=SnowyOwl_mRNA206;Name=SnowyOwl_000295
Yali1A	Snowy89	exon	537422	538936	0	+	1	ID=SnowyOwl_exon55;Parent=SnowyOwl_mRNA206;Name=SnowyOwl_000295;status=End mismatch
Yali1A	Snowy89	CDS	537422	538936	.	+	1	ID=SnowyOwl_CDS206;Parent=SnowyOwl_mRNA206;Name=SnowyOwl_000295
Yali1A	Snowy89	exon	538988	539273	0	+	1	ID=SnowyOwl_exon55;Parent=SnowyOwl_mRNA206;Name=SnowyOwl_000295;status=Start mismatch
Yali1A	Snowy89	CDS	538988	539273	.	+	1	ID=SnowyOwl_CDS206;Parent=SnowyOwl_mRNA206;Name=SnowyOwl_000295
Yali1A	YGAP89	gene	537594	538940	.	+	.	ID=YGAP_gene143;Parent=YALI254;Name=YGAP0A01520;locus_tag=YGAP_0A01520;product=hypothetical protein;transl_table=1;translation=length.448;pillar=P23326;route=GETORF
Yali1A	YGAP89	mRNA	537594	538940	.	+	.	ID=YGAP_mRNA143;Parent=YGAP_gene143;Name=YGAP0A01520
Yali1A	YGAP89	exon	537594	538940	.	+	.	Parent=YGAP_mRNA143;Name=YGAP0A01520
Yali1A	YGAP89	CDS	537594	538940	.	+	0	ID=YGAP_CDS140;Parent=YGAP_mRNA143;Name=YGAP0A01520
###
Yali1A	AEGeAn::LocusPocus	locus	540752	541720	.	.	.	ID=YALI255;effective_length=969;iiLocus_exception=complex-overlap-3;iLocus_type=complex;Name=YALI255;gene=3;mRNA=3
Yali1A	RefSeq89	gene	540752	541720	4.84e+03	+	.	ID=RS_gene170;Parent=YALI255;Name=YALI0A05357g;Note=  similar to uniprot|P32838 Saccharomyces cerevisiae YNR032w PPG1 phosphoprotein phosphatase PPG catalytic chain
Yali1A	RefSeq89	mRNA	540752	541720	4.84e+03	+	.	ID=RS_mRNA170;Parent=RS_gene170;Name=YALI0A05357g
Yali1A	RefSeq89	exon	540752	541720	.	+	.	Parent=RS_mRNA170;Name=YALI0A05357g
Yali1A	RefSeq89	CDS	540752	541720	.	+	0	ID=RS_CDS166;Parent=RS_mRNA170;Name=YALI0A05357g
Yali1A	Snowy89	gene	540752	541720	5.65	+	.	ID=SnowyOwl_gene207;Parent=YALI255;Alias=rt_000076.7;Name=SnowyOwl_000296;depth=783;locus=L000279;status=Matches RNA-Seq data
Yali1A	Snowy89	mRNA	540752	541720	5.65	+	.	ID=SnowyOwl_mRNA207;Parent=SnowyOwl_gene207;Name=SnowyOwl_000296
Yali1A	Snowy89	exon	540752	541720	5.65	+	0	Parent=SnowyOwl_mRNA207;Name=SnowyOwl_000296
Yali1A	Snowy89	CDS	540752	541720	.	+	0	ID=SnowyOwl_CDS207;Parent=SnowyOwl_mRNA207;Name=SnowyOwl_000296
Yali1A	YGAP89	gene	540752	541720	.	+	.	ID=YGAP_gene144;Parent=YALI255;Name=YGAP0A01530;Note=similar to Saccharomyces cerevisiae PPG1 (YNR032W)%3B ancestral locus Anc_6.342;inference=similar to DNA sequence:INSDC:YNR032W;locus_tag=YGAP_0A01530;product=hypothetical protein;transl_table=1;translation=length.322;pillar=P4298;route=simple
Yali1A	YGAP89	mRNA	540752	541720	.	+	.	ID=YGAP_mRNA144;Parent=YGAP_gene144;Name=YGAP0A01530
Yali1A	YGAP89	exon	540752	541720	.	+	.	Parent=YGAP_mRNA144;Name=YGAP0A01530
Yali1A	YGAP89	CDS	540752	541720	.	+	0	ID=YGAP_CDS141;Parent=YGAP_mRNA144;Name=YGAP0A01530
###
Yali1A	AEGeAn::LocusPocus	locus	543230	545923	.	.	.	ID=YALI256;effective_length=2694;iiLocus_exception=complex-overlap-3;iLocus_type=complex;Name=YALI256;gene=3;mRNA=3
Yali1A	RefSeq89	gene	543230	545590	1.18e+04	-	.	ID=RS_gene171;Parent=YALI256;Name=YALI0A05379g;Note=  similar to uniprot|P37254 Saccharomyces cerevisiae YNR033w ABZ1 para-aminobenzoate synthase
Yali1A	RefSeq89	mRNA	543230	545590	1.18e+04	-	.	ID=RS_mRNA171;Parent=RS_gene171;Name=YALI0A05379g
Yali1A	RefSeq89	exon	543230	545590	.	-	.	Parent=RS_mRNA171;Name=YALI0A05379g
Yali1A	RefSeq89	CDS	543230	545590	.	-	0	ID=RS_CDS167;Parent=RS_mRNA171;Name=YALI0A05379g
Yali1A	Snowy89	gene	543230	545590	5.04	-	.	ID=SnowyOwl_gene208;Parent=YALI256;Alias=rt_000076.8;Name=SnowyOwl_000298;depth=741;locus=L000281;status=Matches RNA-Seq data
Yali1A	Snowy89	mRNA	543230	545590	5.04	-	.	ID=SnowyOwl_mRNA208;Parent=SnowyOwl_gene208;Name=SnowyOwl_000298
Yali1A	Snowy89	exon	543230	545590	5.04	-	0	Parent=SnowyOwl_mRNA208;Name=SnowyOwl_000298
Yali1A	Snowy89	CDS	543230	545590	.	-	0	ID=SnowyOwl_CDS208;Parent=SnowyOwl_mRNA208;Name=SnowyOwl_000298
Yali1A	YGAP89	gene	543230	545923	.	-	.	ID=YGAP_gene145;Parent=YALI256;Name=YGAP0A01540;Note=similar to Saccharomyces cerevisiae ABZ1 (YNR033W)%3B ancestral locus Anc_6.344;inference=similar to DNA sequence:INSDC:YNR033W;locus_tag=YGAP_0A01540;product=hypothetical protein;transl_table=1;translation=length.897;pillar=P4300;route=simple
Yali1A	YGAP89	mRNA	543230	545923	.	-	.	ID=YGAP_mRNA145;Parent=YGAP_gene145;Name=YGAP0A01540
Yali1A	YGAP89	exon	543230	545923	.	-	.	Parent=YGAP_mRNA145;Name=YGAP0A01540
Yali1A	YGAP89	CDS	543230	545923	.	-	0	ID=YGAP_CDS142;Parent=YGAP_mRNA145;Name=YGAP0A01540
###
Yali1A	AEGeAn::LocusPocus	locus	547382	547873	.	.	.	ID=YALI257;effective_length=492;iiLocus_exception=complex-overlap-3;iLocus_type=complex;Name=YALI257;gene=3;mRNA=3
Yali1A	RefSeq89	gene	547382	547873	2.46e+03	+	.	ID=RS_gene172;Parent=YALI257;Name=YALI0A05401g;Note=  weakly similar to uniprot|Q04603 Saccharomyces cerevisiae YDR121w DPB4 DNA polymerase II (epsilon) 4th subunit
Yali1A	RefSeq89	mRNA	547382	547873	2.46e+03	+	.	ID=RS_mRNA172;Parent=RS_gene172;Name=YALI0A05401g
Yali1A	RefSeq89	exon	547382	547873	.	+	.	Parent=RS_mRNA172;Name=YALI0A05401g
Yali1A	RefSeq89	CDS	547382	547873	.	+	0	ID=RS_CDS168;Parent=RS_mRNA172;Name=YALI0A05401g
Yali1A	Snowy89	gene	547382	547873	3.99	+	.	ID=SnowyOwl_gene209;Parent=YALI257;Alias=rt_000077.1;Name=SnowyOwl_000299;depth=691;locus=L000282;status=Matches RNA-Seq data
Yali1A	Snowy89	mRNA	547382	547873	3.99	+	.	ID=SnowyOwl_mRNA209;Parent=SnowyOwl_gene209;Name=SnowyOwl_000299
Yali1A	Snowy89	exon	547382	547873	3.99	+	0	Parent=SnowyOwl_mRNA209;Name=SnowyOwl_000299
Yali1A	Snowy89	CDS	547382	547873	.	+	0	ID=SnowyOwl_CDS209;Parent=SnowyOwl_mRNA209;Name=SnowyOwl_000299
Yali1A	YGAP89	gene	547382	547873	.	+	.	ID=YGAP_gene146;Parent=YALI257;Name=YGAP0A01550;Note=similar to Saccharomyces cerevisiae DPB4 (YDR121W)%3B ancestral locus Anc_8.275;inference=similar to DNA sequence:INSDC:YDR121W;locus_tag=YGAP_0A01550;product=hypothetical protein;transl_table=1;translation=length.163;pillar=P959;route=simple
Yali1A	YGAP89	mRNA	547382	547873	.	+	.	ID=YGAP_mRNA146;Parent=YGAP_gene146;Name=YGAP0A01550
Yali1A	YGAP89	exon	547382	547873	.	+	.	Parent=YGAP_mRNA146;Name=YGAP0A01550
Yali1A	YGAP89	CDS	547382	547873	.	+	0	ID=YGAP_CDS143;Parent=YGAP_mRNA146;Name=YGAP0A01550
###
Yali1A	AEGeAn::LocusPocus	locus	548886	549885	.	.	.	ID=YALI258;effective_length=1000;iiLocus_exception=complex-overlap-3;iLocus_type=complex;Name=YALI258;gene=3;mRNA=3
Yali1A	RefSeq89	gene	548886	549195	1.55e+03	-	.	ID=RS_gene173;Parent=YALI258;Name=YALI0A05423g;Note=  similar to wi|NCU01614.1 Neurospora crassa NCU01614. 1 hypothetical protein (related to snRNP protein SMX3)
Yali1A	RefSeq89	mRNA	548886	549195	1.55e+03	-	.	ID=RS_mRNA173;Parent=RS_gene173;Name=YALI0A05423g
Yali1A	RefSeq89	exon	548886	549195	.	-	.	Parent=RS_mRNA173;Name=YALI0A05423g
Yali1A	Snowy89	gene	548886	549885	15.5	-	.	ID=SnowyOwl_gene210;Parent=YALI258;Alias=rt_000077.2;Name=SnowyOwl_000302;depth=1779;locus=L000285;status=Matches RNA-Seq data
Yali1A	Snowy89	mRNA	548886	549885	15.5	-	.	ID=SnowyOwl_mRNA210;Parent=SnowyOwl_gene210;Name=SnowyOwl_000302
Yali1A	Snowy89	exon	548886	549194	7.87	-	0	ID=SnowyOwl_exon56;Parent=SnowyOwl_mRNA210;Name=SnowyOwl_000302
Yali1A	Snowy89	CDS	548886	549194	.	-	0	ID=SnowyOwl_CDS210;Parent=SnowyOwl_mRNA210;Name=SnowyOwl_000302
Yali1A	Snowy89	exon	549883	549885	5.9	-	0	ID=SnowyOwl_exon56;Parent=SnowyOwl_mRNA210;Name=SnowyOwl_000302
Yali1A	Snowy89	CDS	549883	549885	.	-	0	ID=SnowyOwl_CDS210;Parent=SnowyOwl_mRNA210;Name=SnowyOwl_000302
Yali1A	YGAP89	gene	548961	549185	.	-	.	ID=YGAP_gene147;Parent=YALI258;Name=YGAP0A01560;Note=similar to Saccharomyces cerevisiae SMX3 (YPR182W)%3B ancestral locus Anc_7.539;codon_start=1;inference=similar to DNA sequence:INSDC:YPR182W;locus_tag=YGAP_0A01560;product=hypothetical protein;transl_table=1;translation=length.75;pillar=P5118;route=simple;tag=Man
Yali1A	YGAP89	mRNA	548961	549185	.	-	.	ID=YGAP_mRNA147;Parent=YGAP_gene147;Name=YGAP0A01560
Yali1A	YGAP89	exon	548961	549185	.	-	.	Parent=YGAP_mRNA147;Name=YGAP0A01560
###
Yali1A	AEGeAn::LocusPocus	locus	549999	550088	.	.	.	ID=YALI259;effective_length=90;iLocus_type=niLocus;Name=YALI259;gene=2;tRNA=2
Yali1A	RefSeq89	gene	549999	550088	1	-	.	ID=YALI0A05445r;Parent=YALI259;Name=YALI0A05445r;Note=tRNA Phe (GAA)
Yali1A	RefSeq89	tRNA	549999	550088	1	-	.	ID=YALI0A05445r.r1;Parent=YALI0A05445r;Name=YALI0A05445r
Yali1A	YGAP89	gene	549999	550088	.	-	1	ID=YALI0Atrna3F;Parent=YALI259;Alias=YALI0Atrna3F;Name=YALI0Atrna3F;Note=codon recognized: UUC;locus_tag=YALI0Atrna3F;product=tRNA-Phe
Yali1A	YGAP89	tRNA	549999	550088	.	-	1	ID=YALI0Atrna3F.t1;Parent=YALI0Atrna3F;Alias=YALI0Atrna3F;Name=YALI0Atrna3F;Note=codon recognized: UUC;locus_tag=YALI0Atrna3F;product=tRNA-Phe
###
Yali1A	AEGeAn::LocusPocus	locus	550519	550610	.	.	.	ID=YALI260;effective_length=92;iLocus_type=niLocus;Name=YALI260;gene=2;tRNA=2
Yali1A	RefSeq89	gene	550519	550610	1	+	.	ID=YALI0A05489r;Parent=YALI260;Name=YALI0A05489r;Note=tRNA Ile (AAT)
Yali1A	RefSeq89	tRNA	550519	550610	1	+	.	ID=YALI0A05489r.r1;Parent=YALI0A05489r;Name=YALI0A05489r
Yali1A	YGAP89	gene	550519	550610	.	+	1	ID=YALI0Atrna1I;Parent=YALI260;Alias=YALI0Atrna1I;Name=YALI0Atrna1I;Note=codon recognized: AUU;locus_tag=YALI0Atrna1I;product=tRNA-Ile
Yali1A	YGAP89	tRNA	550519	550610	.	+	1	ID=YALI0Atrna1I.t1;Parent=YALI0Atrna1I;Alias=YALI0Atrna1I;Name=YALI0Atrna1I;Note=codon recognized: AUU;locus_tag=YALI0Atrna1I;product=tRNA-Ile
###
Yali1A	AEGeAn::LocusPocus	locus	552777	555815	.	.	.	ID=YALI261;effective_length=3039;iiLocus_exception=complex-overlap-3;iLocus_type=complex;Name=YALI261;gene=3;mRNA=3
Yali1A	RefSeq89	gene	552777	555815	1.52e+04	+	.	ID=RS_gene174;Parent=YALI261;Name=YALI0A05533g;Note=  similar to uniprot|P53920 Saccharomyces cerevisiae YNL123W Hypothetical 110.9 kDa protein in SPC98-TOM70 intergenic region
Yali1A	RefSeq89	mRNA	552777	555815	1.52e+04	+	.	ID=RS_mRNA174;Parent=RS_gene174;Name=YALI0A05533g
Yali1A	RefSeq89	exon	552777	555815	.	+	.	Parent=RS_mRNA174;Name=YALI0A05533g
Yali1A	RefSeq89	CDS	552777	555815	.	+	0	ID=RS_CDS169;Parent=RS_mRNA174;Name=YALI0A05533g
Yali1A	YGAP89	gene	552777	555815	.	+	.	ID=YGAP_gene148;Parent=YALI261;Name=YGAP0A01570;locus_tag=YGAP_0A01570;product=hypothetical protein;transl_table=1;translation=length.1012;pillar=P23327;route=GETORF
Yali1A	YGAP89	mRNA	552777	555815	.	+	.	ID=YGAP_mRNA148;Parent=YGAP_gene148;Name=YGAP0A01570
Yali1A	YGAP89	exon	552777	555815	.	+	.	Parent=YGAP_mRNA148;Name=YGAP0A01570
Yali1A	YGAP89	CDS	552777	555815	.	+	0	ID=YGAP_CDS144;Parent=YGAP_mRNA148;Name=YGAP0A01570
Yali1A	Snowy89	gene	552891	555815	4.8	+	.	ID=SnowyOwl_gene211;Parent=YALI261;Alias=rt_000080.1;Name=SnowyOwl_000303;depth=97;locus=L000286;status=Matches RNA-Seq data
Yali1A	Snowy89	mRNA	552891	555815	4.8	+	.	ID=SnowyOwl_mRNA211;Parent=SnowyOwl_gene211;Name=SnowyOwl_000303
Yali1A	Snowy89	exon	552891	555815	4.8	+	0	Parent=SnowyOwl_mRNA211;Name=SnowyOwl_000303
Yali1A	Snowy89	CDS	552891	555815	.	+	0	ID=SnowyOwl_CDS211;Parent=SnowyOwl_mRNA211;Name=SnowyOwl_000303
###
Yali1A	AEGeAn::LocusPocus	locus	556044	557141	.	.	.	ID=YALI262;effective_length=1098;iiLocus_exception=complex-overlap-3;iLocus_type=complex;Name=YALI262;gene=3;mRNA=3
Yali1A	RefSeq89	gene	556044	557141	5.49e+03	-	.	ID=RS_gene175;Parent=YALI262;Name=YALI0A05555g;Note=  similar to uniprot|Q08096 Saccharomyces cerevisiae YOL010w RCL1 similarity to human RNA 3 -terminal phosphate cyclase
Yali1A	RefSeq89	mRNA	556044	557141	5.49e+03	-	.	ID=RS_mRNA175;Parent=RS_gene175;Name=YALI0A05555g
Yali1A	RefSeq89	exon	556044	557141	.	-	.	Parent=RS_mRNA175;Name=YALI0A05555g
Yali1A	RefSeq89	CDS	556044	557141	.	-	0	ID=RS_CDS170;Parent=RS_mRNA175;Name=YALI0A05555g
Yali1A	Snowy89	gene	556044	557141	5.27	-	.	ID=SnowyOwl_gene212;Parent=YALI262;Alias=rt_000080.2;Name=SnowyOwl_000304;depth=1063;locus=L000287;status=Matches RNA-Seq data
Yali1A	Snowy89	mRNA	556044	557141	5.27	-	.	ID=SnowyOwl_mRNA212;Parent=SnowyOwl_gene212;Name=SnowyOwl_000304
Yali1A	Snowy89	exon	556044	557141	5.27	-	0	Parent=SnowyOwl_mRNA212;Name=SnowyOwl_000304
Yali1A	Snowy89	CDS	556044	557141	.	-	0	ID=SnowyOwl_CDS212;Parent=SnowyOwl_mRNA212;Name=SnowyOwl_000304
Yali1A	YGAP89	gene	556044	557141	.	-	.	ID=YGAP_gene149;Parent=YALI262;Name=YGAP0A01580;Note=similar to Saccharomyces cerevisiae RCL1 (YOL010W)%3B ancestral locus Anc_6.39;inference=similar to DNA sequence:INSDC:YOL010W;locus_tag=YGAP_0A01580;product=hypothetical protein;transl_table=1;translation=length.365;pillar=P4460;route=simple
Yali1A	YGAP89	mRNA	556044	557141	.	-	.	ID=YGAP_mRNA149;Parent=YGAP_gene149;Name=YGAP0A01580
Yali1A	YGAP89	exon	556044	557141	.	-	.	Parent=YGAP_mRNA149;Name=YGAP0A01580
Yali1A	YGAP89	CDS	556044	557141	.	-	0	ID=YGAP_CDS145;Parent=YGAP_mRNA149;Name=YGAP0A01580
###
Yali1A	AEGeAn::LocusPocus	locus	557850	558109	.	.	.	ID=YALI263;effective_length=260;iLocus_type=niLocus;Name=YALI263;gene=2
Yali1A	RefSeq89	gene	557850	558109	0.741	+	.	ID=MergeRefSeq_Misc0011;Parent=YALI263;Name=MergeRefSeq_Misc0011;Note=Misc non-coding
Yali1A	RefSeq89	gene	557850	558109	0.78	-	.	ID=MergeRefSeq_Misc0012;Parent=YALI263;Name=MergeRefSeq_Misc0012;Note=Misc non-coding
###
Yali1A	AEGeAn::LocusPocus	locus	558350	558754	.	.	.	ID=YALI264;Name=YALI264;gene=1;mRNA=1;effective_length=405;iLocus_type=piLocus
Yali1A	Snowy89	gene	558350	558754	0	+	.	ID=SnowyOwl_gene213;Parent=YALI264;Alias=AugPool0009023;Name=SnowyOwl_000306;depth=231;locus=L000289;status=Fails to match RNA-Seq data
Yali1A	Snowy89	mRNA	558350	558754	0	+	.	ID=SnowyOwl_mRNA213;Parent=SnowyOwl_gene213;Name=SnowyOwl_000306
Yali1A	Snowy89	exon	558350	558492	0	+	0	ID=SnowyOwl_exon57;Parent=SnowyOwl_mRNA213;Name=SnowyOwl_000306;status=End mismatch
Yali1A	Snowy89	CDS	558350	558492	.	+	0	ID=SnowyOwl_CDS213;Parent=SnowyOwl_mRNA213;Name=SnowyOwl_000306
Yali1A	Snowy89	exon	558538	558754	0	+	1	ID=SnowyOwl_exon57;Parent=SnowyOwl_mRNA213;Name=SnowyOwl_000306;status=Start mismatch
Yali1A	Snowy89	CDS	558538	558754	.	+	1	ID=SnowyOwl_CDS213;Parent=SnowyOwl_mRNA213;Name=SnowyOwl_000306
###
Yali1A	AEGeAn::LocusPocus	locus	558781	559325	.	.	.	ID=YALI265;Name=YALI265;gene=1;mRNA=1;effective_length=545;iLocus_type=piLocus
Yali1A	Snowy89	gene	558781	559325	0	-	.	ID=SnowyOwl_gene214;Parent=YALI265;Alias=AugPool0041846;Name=SnowyOwl_000307;depth=194;locus=L000290;status=Fails to match RNA-Seq data
Yali1A	Snowy89	mRNA	558781	559325	0	-	.	ID=SnowyOwl_mRNA214;Parent=SnowyOwl_gene214;Name=SnowyOwl_000307
Yali1A	Snowy89	exon	558781	559208	0	-	2	ID=SnowyOwl_exon58;Parent=SnowyOwl_mRNA214;Name=SnowyOwl_000307;status=End mismatch
Yali1A	Snowy89	CDS	558781	559208	.	-	2	ID=SnowyOwl_CDS214;Parent=SnowyOwl_mRNA214;Name=SnowyOwl_000307
Yali1A	Snowy89	exon	559259	559325	0	-	0	ID=SnowyOwl_exon58;Parent=SnowyOwl_mRNA214;Name=SnowyOwl_000307;status=Start mismatch
Yali1A	Snowy89	CDS	559259	559325	.	-	0	ID=SnowyOwl_CDS214;Parent=SnowyOwl_mRNA214;Name=SnowyOwl_000307
###
Yali1A	AEGeAn::LocusPocus	locus	560584	563508	.	.	.	ID=YALI266;effective_length=2925;iiLocus_exception=complex-overlap-3;iLocus_type=complex;Name=YALI266;gene=3;mRNA=3
Yali1A	RefSeq89	gene	560584	563508	1.46e+04	+	.	ID=RS_gene176;Parent=YALI266;Name=YALI0A05577g;Note=  weakly similar to uniprot|P35210 Saccharomyces cerevisiae YKL020c SPT23 dosage-dependent suppressor of Ty- induced promotor mutations
Yali1A	RefSeq89	mRNA	560584	563508	1.46e+04	+	.	ID=RS_mRNA176;Parent=RS_gene176;Name=YALI0A05577g
Yali1A	RefSeq89	exon	560584	563508	.	+	.	Parent=RS_mRNA176;Name=YALI0A05577g
Yali1A	RefSeq89	CDS	560584	563508	.	+	0	ID=RS_CDS171;Parent=RS_mRNA176;Name=YALI0A05577g
Yali1A	Snowy89	gene	560584	563508	4.66	+	.	ID=SnowyOwl_gene215;Parent=YALI266;Alias=rt_000080.3;Name=SnowyOwl_000309;depth=1331;locus=L000292;status=Matches RNA-Seq data
Yali1A	Snowy89	mRNA	560584	563508	4.66	+	.	ID=SnowyOwl_mRNA215;Parent=SnowyOwl_gene215;Name=SnowyOwl_000309
Yali1A	Snowy89	exon	560584	563508	4.66	+	0	Parent=SnowyOwl_mRNA215;Name=SnowyOwl_000309
Yali1A	Snowy89	CDS	560584	563508	.	+	0	ID=SnowyOwl_CDS215;Parent=SnowyOwl_mRNA215;Name=SnowyOwl_000309
Yali1A	YGAP89	gene	560584	563508	.	+	.	ID=YGAP_gene150;Parent=YALI266;Name=YGAP0A01590;locus_tag=YGAP_0A01590;product=hypothetical protein;transl_table=1;translation=length.974;pillar=P23328;route=multi
Yali1A	YGAP89	mRNA	560584	563508	.	+	.	ID=YGAP_mRNA150;Parent=YGAP_gene150;Name=YGAP0A01590
Yali1A	YGAP89	exon	560584	563508	.	+	.	Parent=YGAP_mRNA150;Name=YGAP0A01590
Yali1A	YGAP89	CDS	560584	563508	.	+	0	ID=YGAP_CDS146;Parent=YGAP_mRNA150;Name=YGAP0A01590
###
Yali1A	AEGeAn::LocusPocus	locus	563736	563807	.	.	.	ID=YALI267;effective_length=72;iLocus_type=niLocus;Name=YALI267;gene=2;tRNA=2
Yali1A	RefSeq89	gene	563736	563807	1	+	.	ID=YALI0A05599r;Parent=YALI267;Name=YALI0A05599r;Note=tRNA Thr (AGT) ;covescore=74.31
Yali1A	RefSeq89	tRNA	563736	563807	1	+	.	ID=YALI0A05599r.r1;Parent=YALI0A05599r;Name=YALI0A05599r
Yali1A	YGAP89	gene	563736	563807	.	+	1	ID=YALI0Atrna3T;Parent=YALI267;Alias=YALI0Atrna3T;Name=YALI0Atrna3T;Note=codon recognized: ACU;locus_tag=YALI0Atrna3T;product=tRNA-Thr
Yali1A	YGAP89	tRNA	563736	563807	.	+	1	ID=YALI0Atrna3T.t1;Parent=YALI0Atrna3T;Alias=YALI0Atrna3T;Name=YALI0Atrna3T;Note=codon recognized: ACU;locus_tag=YALI0Atrna3T;product=tRNA-Thr
###
Yali1A	AEGeAn::LocusPocus	locus	563886	563968	.	.	.	ID=YALI268;effective_length=83;iLocus_type=niLocus;Name=YALI268;gene=2;tRNA=2
Yali1A	RefSeq89	gene	563886	563968	1	-	.	ID=YALI0A05621r;Parent=YALI268;Name=YALI0A05621r;Note=tRNA Lys (CTT)
Yali1A	RefSeq89	tRNA	563886	563968	1	-	.	ID=YALI0A05621r.r1;Parent=YALI0A05621r;Name=YALI0A05621r
Yali1A	YGAP89	gene	563886	563968	.	-	1	ID=YALI0Atrna4K;Parent=YALI268;Alias=YALI0Atrna4K;Name=YALI0Atrna4K;Note=codon recognized: AAG;locus_tag=YALI0Atrna4K;product=tRNA-Lys
Yali1A	YGAP89	tRNA	563886	563968	.	-	1	ID=YALI0Atrna4K.t1;Parent=YALI0Atrna4K;Alias=YALI0Atrna4K;Name=YALI0Atrna4K;Note=codon recognized: AAG;locus_tag=YALI0Atrna4K;product=tRNA-Lys
###
Yali1A	AEGeAn::LocusPocus	locus	564791	566284	.	.	.	ID=YALI269;effective_length=1494;iiLocus_exception=complex-overlap-2;iLocus_type=complex;Name=YALI269;gene=2;mRNA=2
Yali1A	RefSeq89	gene	564791	566284	7.47e+03	-	.	ID=RS_gene177;Parent=YALI269;Name=YALI0A05665g;Note=  highly similar to uniprot|Q6CI65 Yarrowia lipolytica YALI0A01265g
Yali1A	RefSeq89	mRNA	564791	566284	7.47e+03	-	.	ID=RS_mRNA177;Parent=RS_gene177;Name=YALI0A05665g
Yali1A	RefSeq89	exon	564791	566284	.	-	.	Parent=RS_mRNA177;Name=YALI0A05665g
Yali1A	RefSeq89	CDS	564791	566284	.	-	0	ID=RS_CDS172;Parent=RS_mRNA177;Name=YALI0A05665g
Yali1A	Snowy89	gene	564791	566284	2.19	-	.	ID=SnowyOwl_gene216;Parent=YALI269;Alias=rt_000081.1;Name=SnowyOwl_000310;depth=9;locus=L000293;status=Low expression
Yali1A	Snowy89	mRNA	564791	566284	2.19	-	.	ID=SnowyOwl_mRNA216;Parent=SnowyOwl_gene216;Name=SnowyOwl_000310
Yali1A	Snowy89	exon	564791	566284	3.65	-	0	Parent=SnowyOwl_mRNA216;Name=SnowyOwl_000310
Yali1A	Snowy89	CDS	564791	566284	.	-	0	ID=SnowyOwl_CDS216;Parent=SnowyOwl_mRNA216;Name=SnowyOwl_000310
###
Yali1A	AEGeAn::LocusPocus	locus	568414	568506	.	.	.	ID=YALI270;effective_length=93;iLocus_type=niLocus;Name=YALI270;gene=2;tRNA=2
Yali1A	RefSeq89	gene	568414	568506	1	+	.	ID=YALI0A05687r;Parent=YALI270;Name=YALI0A05687r;Note=tRNA Ile (AAT)
Yali1A	RefSeq89	tRNA	568414	568506	1	+	.	ID=YALI0A05687r.r1;Parent=YALI0A05687r;Name=YALI0A05687r
Yali1A	YGAP89	gene	568414	568506	.	+	1	ID=YALI0Atrna2I;Parent=YALI270;Alias=YALI0Atrna2I;Name=YALI0Atrna2I;Note=codon recognized: AUU;locus_tag=YALI0Atrna2I;product=tRNA-Ile
Yali1A	YGAP89	tRNA	568414	568506	.	+	1	ID=YALI0Atrna2I.t1;Parent=YALI0Atrna2I;Alias=YALI0Atrna2I;Name=YALI0Atrna2I;Note=codon recognized: AUU;locus_tag=YALI0Atrna2I;product=tRNA-Ile
###
Yali1A	AEGeAn::LocusPocus	locus	569329	569409	.	.	.	ID=YALI271;effective_length=81;iLocus_type=niLocus;Name=YALI271;gene=2;tRNA=2
Yali1A	RefSeq89	gene	569329	569409	1	-	.	ID=YALI0A05731r;Parent=YALI271;Name=YALI0A05731r;Note=tRNA Glu (CTC)
Yali1A	RefSeq89	tRNA	569329	569409	1	-	.	ID=YALI0A05731r.r1;Parent=YALI0A05731r;Name=YALI0A05731r
Yali1A	YGAP89	gene	569329	569409	.	-	1	ID=YALI0Atrna3E;Parent=YALI271;Alias=YALI0Atrna3E;Name=YALI0Atrna3E;Note=codon recognized: GAG;locus_tag=YALI0Atrna3E;product=tRNA-Glu
Yali1A	YGAP89	tRNA	569329	569409	.	-	1	ID=YALI0Atrna3E.t1;Parent=YALI0Atrna3E;Alias=YALI0Atrna3E;Name=YALI0Atrna3E;Note=codon recognized: GAG;locus_tag=YALI0Atrna3E;product=tRNA-Glu
###
Yali1A	AEGeAn::LocusPocus	locus	569804	570148	.	.	.	ID=YALI272;effective_length=345;iiLocus_exception=complex-overlap-2;iLocus_type=complex;Name=YALI272;gene=2;mRNA=2
Yali1A	RefSeq89	gene	569804	570148	1.72e+03	-	.	ID=RS_gene178;Parent=YALI272;Name=YALI0A05775g;Note=  no similarity
Yali1A	RefSeq89	mRNA	569804	570148	1.72e+03	-	.	ID=RS_mRNA178;Parent=RS_gene178;Name=YALI0A05775g
Yali1A	RefSeq89	exon	569804	570148	.	-	.	Parent=RS_mRNA178;Name=YALI0A05775g
Yali1A	RefSeq89	CDS	569804	570148	.	-	0	ID=RS_CDS173;Parent=RS_mRNA178;Name=YALI0A05775g
Yali1A	Snowy89	gene	569804	570148	3.99	-	.	ID=SnowyOwl_gene217;Parent=YALI272;Alias=rt_000082.1;Name=SnowyOwl_000313;depth=775;locus=L000296;status=Matches RNA-Seq data
Yali1A	Snowy89	mRNA	569804	570148	3.99	-	.	ID=SnowyOwl_mRNA217;Parent=SnowyOwl_gene217;Name=SnowyOwl_000313
Yali1A	Snowy89	exon	569804	570148	3.99	-	0	Parent=SnowyOwl_mRNA217;Name=SnowyOwl_000313
Yali1A	Snowy89	CDS	569804	570148	.	-	0	ID=SnowyOwl_CDS217;Parent=SnowyOwl_mRNA217;Name=SnowyOwl_000313
###
Yali1A	AEGeAn::LocusPocus	locus	570939	571609	.	.	.	ID=YALI273;Name=YALI273;gene=1;effective_length=671;iLocus_type=niLocus
Yali1A	RefSeq89	gene	570939	571609	1	+	.	ID=YALI0A05797g;Parent=YALI273;Name=YALI0A05797g;Note=Misc non-coding, pseudogene
###
Yali1A	AEGeAn::LocusPocus	locus	571840	571930	.	.	.	ID=YALI274;effective_length=91;iLocus_type=niLocus;Name=YALI274;gene=2;tRNA=2
Yali1A	RefSeq89	gene	571840	571930	1	+	.	ID=YALI0A05819r;Parent=YALI274;Name=YALI0A05819r;Note=tRNA Asn (GTT)
Yali1A	RefSeq89	tRNA	571840	571930	1	+	.	ID=YALI0A05819r.r1;Parent=YALI0A05819r;Name=YALI0A05819r
Yali1A	YGAP89	gene	571840	571930	.	+	1	ID=YALI0Atrna3N;Parent=YALI274;Alias=YALI0Atrna3N;Name=YALI0Atrna3N;Note=codon recognized: AAC;locus_tag=YALI0Atrna3N;product=tRNA-Asn
Yali1A	YGAP89	tRNA	571840	571930	.	+	1	ID=YALI0Atrna3N.t1;Parent=YALI0Atrna3N;Alias=YALI0Atrna3N;Name=YALI0Atrna3N;Note=codon recognized: AAC;locus_tag=YALI0Atrna3N;product=tRNA-Asn
###
Yali1A	AEGeAn::LocusPocus	locus	572266	572339	.	.	.	ID=YALI275;effective_length=74;iLocus_type=niLocus;Name=YALI275;gene=2;tRNA=2
Yali1A	RefSeq89	gene	572266	572339	1	-	.	ID=YALI0A05863r;Parent=YALI275;Name=YALI0A05863r;Note=tRNA Val (AAC) ;covescore=63.53
Yali1A	RefSeq89	tRNA	572266	572339	1	-	.	ID=YALI0A05863r.r1;Parent=YALI0A05863r;Name=YALI0A05863r
Yali1A	YGAP89	gene	572266	572339	.	-	1	ID=YALI0Atrna2V;Parent=YALI275;Alias=YALI0Atrna2V;Name=YALI0Atrna2V;Note=codon recognized: GUU;locus_tag=YALI0Atrna2V;product=tRNA-Val
Yali1A	YGAP89	tRNA	572266	572339	.	-	1	ID=YALI0Atrna2V.t1;Parent=YALI0Atrna2V;Alias=YALI0Atrna2V;Name=YALI0Atrna2V;Note=codon recognized: GUU;locus_tag=YALI0Atrna2V;product=tRNA-Val
###
Yali1A	AEGeAn::LocusPocus	locus	572583	573734	.	.	.	ID=YALI276;effective_length=1152;iiLocus_exception=complex-overlap-2;iLocus_type=complex;Name=YALI276;gene=2;mRNA=2
Yali1A	RefSeq89	gene	572583	573734	5.75e+03	-	.	ID=RS_gene179;Parent=YALI276;Name=YALI0A05885g;Note=  weakly similar to uniprot|Q6CHL4 Yarrowia lipolytica YALI0A07667g
Yali1A	RefSeq89	mRNA	572583	573734	5.75e+03	-	.	ID=RS_mRNA179;Parent=RS_gene179;Name=YALI0A05885g
Yali1A	RefSeq89	exon	572583	573734	.	-	.	Parent=RS_mRNA179;Name=YALI0A05885g
Yali1A	RefSeq89	CDS	572583	573734	.	-	0	ID=RS_CDS174;Parent=RS_mRNA179;Name=YALI0A05885g
Yali1A	Snowy89	gene	572583	573734	1.33	-	.	ID=SnowyOwl_gene218;Parent=YALI276;Alias=AugPool0027882;Name=SnowyOwl_000316;depth=331;locus=L000299;status=Matches RNA-Seq data
Yali1A	Snowy89	mRNA	572583	573734	1.33	-	.	ID=SnowyOwl_mRNA218;Parent=SnowyOwl_gene218;Name=SnowyOwl_000316
Yali1A	Snowy89	exon	572583	573734	1.33	-	0	Parent=SnowyOwl_mRNA218;Name=SnowyOwl_000316
Yali1A	Snowy89	CDS	572583	573734	.	-	0	ID=SnowyOwl_CDS218;Parent=SnowyOwl_mRNA218;Name=SnowyOwl_000316
###
Yali1A	AEGeAn::LocusPocus	locus	574030	574298	.	.	.	ID=YALI277;effective_length=269;iLocus_type=niLocus;Name=YALI277;gene=2
Yali1A	RefSeq89	gene	574030	574298	0.689	+	.	ID=MergeRefSeq_Misc0014;Parent=YALI277;Name=MergeRefSeq_Misc0014;Note=Misc non-coding
Yali1A	RefSeq89	gene	574075	574298	0.619	-	.	ID=MergeRefSeq_Misc0015;Parent=YALI277;Name=MergeRefSeq_Misc0015;Note=Misc non-coding
###
Yali1A	AEGeAn::LocusPocus	locus	574527	574600	.	.	.	ID=YALI278;effective_length=74;iLocus_type=niLocus;Name=YALI278;gene=2;tRNA=2
Yali1A	RefSeq89	gene	574527	574600	1	+	.	ID=YALI0A05907r;Parent=YALI278;Name=YALI0A05907r;Note=tRNA Met (CAT) ;covescore=75.21
Yali1A	RefSeq89	tRNA	574527	574600	1	+	.	ID=YALI0A05907r.r1;Parent=YALI0A05907r;Name=YALI0A05907r
Yali1A	YGAP89	gene	574527	574600	.	+	1	ID=YALI0Atrna3M;Parent=YALI278;Alias=YALI0Atrna3M;Name=YALI0Atrna3M;Note=codon recognized: AUG;locus_tag=YALI0Atrna3M;product=tRNA-Met
Yali1A	YGAP89	tRNA	574527	574600	.	+	1	ID=YALI0Atrna3M.t1;Parent=YALI0Atrna3M;Alias=YALI0Atrna3M;Name=YALI0Atrna3M;Note=codon recognized: AUG;locus_tag=YALI0Atrna3M;product=tRNA-Met
###
Yali1A	AEGeAn::LocusPocus	locus	575409	577496	.	.	.	ID=YALI279;effective_length=2088;iiLocus_exception=complex-overlap-3;iLocus_type=complex;Name=YALI279;gene=3;mRNA=3
Yali1A	RefSeq89	gene	575409	577496	1.04e+04	-	.	ID=RS_gene180;Parent=YALI279;Name=YALI0A05929g;Note=  weakly similar to uniprot|Q6CCA5 Yarrowia lipolytica YALI0C11077g
Yali1A	RefSeq89	mRNA	575409	577496	1.04e+04	-	.	ID=RS_mRNA180;Parent=RS_gene180;Name=YALI0A05929g
Yali1A	RefSeq89	exon	575409	577496	.	-	.	Parent=RS_mRNA180;Name=YALI0A05929g
Yali1A	RefSeq89	CDS	575409	577496	.	-	0	ID=RS_CDS175;Parent=RS_mRNA180;Name=YALI0A05929g
Yali1A	Snowy89	gene	575409	577496	4.68	-	.	ID=SnowyOwl_gene219;Parent=YALI279;Alias=rt_000083.1;Name=SnowyOwl_000318;depth=549;locus=L000301;status=Matches RNA-Seq data
Yali1A	Snowy89	mRNA	575409	577496	4.68	-	.	ID=SnowyOwl_mRNA219;Parent=SnowyOwl_gene219;Name=SnowyOwl_000318
Yali1A	Snowy89	exon	575409	577496	4.68	-	0	Parent=SnowyOwl_mRNA219;Name=SnowyOwl_000318
Yali1A	Snowy89	CDS	575409	577496	.	-	0	ID=SnowyOwl_CDS219;Parent=SnowyOwl_mRNA219;Name=SnowyOwl_000318
Yali1A	YGAP89	gene	575409	577496	.	-	.	ID=YGAP_gene151;Parent=YALI279;Name=YGAP0A01600;locus_tag=YGAP_0A01600;product=hypothetical protein;transl_table=1;translation=length.695;pillar=P23329;route=GETORF
Yali1A	YGAP89	mRNA	575409	577496	.	-	.	ID=YGAP_mRNA151;Parent=YGAP_gene151;Name=YGAP0A01600
Yali1A	YGAP89	exon	575409	577496	.	-	.	Parent=YGAP_mRNA151;Name=YGAP0A01600
Yali1A	YGAP89	CDS	575409	577496	.	-	0	ID=YGAP_CDS147;Parent=YGAP_mRNA151;Name=YGAP0A01600
###
Yali1A	AEGeAn::LocusPocus	locus	578218	579561	.	.	.	ID=YALI280;effective_length=1344;iiLocus_exception=complex-overlap-3;iLocus_type=complex;Name=YALI280;gene=3;mRNA=3
Yali1A	RefSeq89	gene	578218	579561	6.72e+03	-	.	ID=RS_gene181;Parent=YALI280;Name=YALI0A05951g;Note=  weakly similar to uniprot|P46950 Saccharomyces cerevisiae YGR197c SNG1 involved in nitroguanidine resistance
Yali1A	RefSeq89	mRNA	578218	579561	6.72e+03	-	.	ID=RS_mRNA181;Parent=RS_gene181;Name=YALI0A05951g
Yali1A	RefSeq89	exon	578218	579561	.	-	.	Parent=RS_mRNA181;Name=YALI0A05951g
Yali1A	RefSeq89	CDS	578218	579561	.	-	0	ID=RS_CDS176;Parent=RS_mRNA181;Name=YALI0A05951g
Yali1A	Snowy89	gene	578218	579561	4.92	-	.	ID=SnowyOwl_gene220;Parent=YALI280;Alias=rt_000083.2;Name=SnowyOwl_000319;depth=161;locus=L000302;status=Matches RNA-Seq data
Yali1A	Snowy89	mRNA	578218	579561	4.92	-	.	ID=SnowyOwl_mRNA220;Parent=SnowyOwl_gene220;Name=SnowyOwl_000319
Yali1A	Snowy89	exon	578218	579561	4.92	-	0	Parent=SnowyOwl_mRNA220;Name=SnowyOwl_000319
Yali1A	Snowy89	CDS	578218	579561	.	-	0	ID=SnowyOwl_CDS220;Parent=SnowyOwl_mRNA220;Name=SnowyOwl_000319
Yali1A	YGAP89	gene	578218	579561	.	-	.	ID=YGAP_gene152;Parent=YALI280;Name=YGAP0A01610;locus_tag=YGAP_0A01610;product=hypothetical protein;transl_table=1;translation=length.447;pillar=P23330;route=multi
Yali1A	YGAP89	mRNA	578218	579561	.	-	.	ID=YGAP_mRNA152;Parent=YGAP_gene152;Name=YGAP0A01610
Yali1A	YGAP89	exon	578218	579561	.	-	.	Parent=YGAP_mRNA152;Name=YGAP0A01610
Yali1A	YGAP89	CDS	578218	579561	.	-	0	ID=YGAP_CDS148;Parent=YGAP_mRNA152;Name=YGAP0A01610
###
Yali1A	AEGeAn::LocusPocus	locus	579613	579879	.	.	.	ID=YALI281;Name=YALI281;gene=1;mRNA=1;effective_length=267;iLocus_type=piLocus
Yali1A	Snowy89	gene	579613	579879	0	-	.	ID=SnowyOwl_gene221;Parent=YALI281;Alias=AugPool0027295;Name=SnowyOwl_000320;depth=124;locus=L000303;status=Fails to match RNA-Seq data
Yali1A	Snowy89	mRNA	579613	579879	0	-	.	ID=SnowyOwl_mRNA221;Parent=SnowyOwl_gene221;Name=SnowyOwl_000320
Yali1A	Snowy89	exon	579613	579802	0	-	1	ID=SnowyOwl_exon59;Parent=SnowyOwl_mRNA221;Name=SnowyOwl_000320;status=End mismatch
Yali1A	Snowy89	CDS	579613	579802	.	-	1	ID=SnowyOwl_CDS221;Parent=SnowyOwl_mRNA221;Name=SnowyOwl_000320
Yali1A	Snowy89	exon	579848	579879	0	-	0	ID=SnowyOwl_exon59;Parent=SnowyOwl_mRNA221;Name=SnowyOwl_000320;status=Start mismatch
Yali1A	Snowy89	CDS	579848	579879	.	-	0	ID=SnowyOwl_CDS221;Parent=SnowyOwl_mRNA221;Name=SnowyOwl_000320
###
Yali1A	AEGeAn::LocusPocus	locus	581314	581682	.	.	.	ID=YALI282;effective_length=369;iiLocus_exception=complex-overlap-2;iLocus_type=complex;Name=YALI282;gene=2;mRNA=2
Yali1A	Snowy89	gene	581314	581682	1.25	+	.	ID=SnowyOwl_gene222;Parent=YALI282;Alias=AugPool0008760;Name=SnowyOwl_000322;depth=173;locus=L000305;status=Matches RNA-Seq data
Yali1A	Snowy89	mRNA	581314	581682	1.25	+	.	ID=SnowyOwl_mRNA222;Parent=SnowyOwl_gene222;Name=SnowyOwl_000322
Yali1A	Snowy89	exon	581314	581682	1.25	+	0	Parent=SnowyOwl_mRNA222;Name=SnowyOwl_000322
Yali1A	Snowy89	CDS	581314	581682	.	+	0	ID=SnowyOwl_CDS222;Parent=SnowyOwl_mRNA222;Name=SnowyOwl_000322
Yali1A	RefSeq89	gene	581407	581682	1.38e+03	+	.	ID=RS_gene182;Parent=YALI282;Name=YALI0A05973g;Note=  no similarity
Yali1A	RefSeq89	mRNA	581407	581682	1.38e+03	+	.	ID=RS_mRNA182;Parent=RS_gene182;Name=YALI0A05973g
Yali1A	RefSeq89	exon	581407	581682	.	+	.	Parent=RS_mRNA182;Name=YALI0A05973g
Yali1A	RefSeq89	CDS	581407	581682	.	+	0	ID=RS_CDS177;Parent=RS_mRNA182;Name=YALI0A05973g
###
Yali1A	AEGeAn::LocusPocus	locus	582178	583035	.	.	.	ID=YALI283;effective_length=858;iiLocus_exception=complex-overlap-3;iLocus_type=complex;Name=YALI283;gene=3;mRNA=3
Yali1A	RefSeq89	gene	582178	583035	4.29e+03	+	.	ID=RS_gene183;Parent=YALI283;Name=YALI0A05995g;Note=  similar to uniprot|P53859 Saccharomyces cerevisiae YNL232w CSL4 core component of the 3 -5 exosome
Yali1A	RefSeq89	mRNA	582178	583035	4.29e+03	+	.	ID=RS_mRNA183;Parent=RS_gene183;Name=YALI0A05995g
Yali1A	RefSeq89	exon	582178	583035	.	+	.	Parent=RS_mRNA183;Name=YALI0A05995g
Yali1A	RefSeq89	CDS	582178	583035	.	+	0	ID=RS_CDS178;Parent=RS_mRNA183;Name=YALI0A05995g
Yali1A	Snowy89	gene	582178	583035	3.36	+	.	ID=SnowyOwl_gene223;Parent=YALI283;Alias=rt_000084.1;Name=SnowyOwl_000323;depth=1806;locus=L000305;status=Matches RNA-Seq data
Yali1A	Snowy89	mRNA	582178	583035	3.36	+	.	ID=SnowyOwl_mRNA223;Parent=SnowyOwl_gene223;Name=SnowyOwl_000323
Yali1A	Snowy89	exon	582178	583035	3.36	+	0	Parent=SnowyOwl_mRNA223;Name=SnowyOwl_000323
Yali1A	Snowy89	CDS	582178	583035	.	+	0	ID=SnowyOwl_CDS223;Parent=SnowyOwl_mRNA223;Name=SnowyOwl_000323
Yali1A	YGAP89	gene	582178	583035	.	+	.	ID=YGAP_gene153;Parent=YALI283;Name=YGAP0A01620;Note=similar to Saccharomyces cerevisiae CSL4 (YNL232W)%3B ancestral locus Anc_2.11;inference=similar to DNA sequence:INSDC:YNL232W;locus_tag=YGAP_0A01620;product=hypothetical protein;transl_table=1;translation=length.285;pillar=P4101;route=simple
Yali1A	YGAP89	mRNA	582178	583035	.	+	.	ID=YGAP_mRNA153;Parent=YGAP_gene153;Name=YGAP0A01620
Yali1A	YGAP89	exon	582178	583035	.	+	.	Parent=YGAP_mRNA153;Name=YGAP0A01620
Yali1A	YGAP89	CDS	582178	583035	.	+	0	ID=YGAP_CDS149;Parent=YGAP_mRNA153;Name=YGAP0A01620
###
Yali1A	AEGeAn::LocusPocus	locus	583385	584111	.	.	.	ID=YALI284;Name=YALI284;gene=1;mRNA=1;effective_length=727;iLocus_type=piLocus
Yali1A	Snowy89	gene	583385	584111	0.6	-	.	ID=SnowyOwl_gene224;Parent=YALI284;Alias=AugPool0013893;Name=SnowyOwl_000324;depth=2;locus=L000306;status=Low expression
Yali1A	Snowy89	mRNA	583385	584111	0.6	-	.	ID=SnowyOwl_mRNA224;Parent=SnowyOwl_gene224;Name=SnowyOwl_000324
Yali1A	Snowy89	exon	583385	583643	1	-	1	ID=SnowyOwl_exon60;Parent=SnowyOwl_mRNA224;Name=SnowyOwl_000324
Yali1A	Snowy89	CDS	583385	583643	.	-	1	ID=SnowyOwl_CDS224;Parent=SnowyOwl_mRNA224;Name=SnowyOwl_000324
Yali1A	Snowy89	exon	583882	584111	1	-	0	ID=SnowyOwl_exon60;Parent=SnowyOwl_mRNA224;Name=SnowyOwl_000324
Yali1A	Snowy89	CDS	583882	584111	.	-	0	ID=SnowyOwl_CDS224;Parent=SnowyOwl_mRNA224;Name=SnowyOwl_000324
###
Yali1A	AEGeAn::LocusPocus	locus	584155	584976	.	.	.	ID=YALI285;effective_length=822;iiLocus_exception=complex-overlap-3;iLocus_type=complex;Name=YALI285;gene=3;mRNA=3
Yali1A	RefSeq89	gene	584155	584436	1.41e+03	-	.	ID=RS_gene184;Parent=YALI285;Name=YALI0A06017g;Note=  no similarity
Yali1A	RefSeq89	mRNA	584155	584436	1.41e+03	-	.	ID=RS_mRNA184;Parent=RS_gene184;Name=YALI0A06017g
Yali1A	RefSeq89	exon	584155	584436	.	-	.	Parent=RS_mRNA184;Name=YALI0A06017g
Yali1A	RefSeq89	CDS	584155	584436	.	-	0	ID=RS_CDS179;Parent=RS_mRNA184;Name=YALI0A06017g
Yali1A	Snowy89	gene	584155	584976	1.15	-	.	ID=SnowyOwl_gene225;Parent=YALI285;Alias=AugPool0034104;Name=SnowyOwl_000325;depth=0;locus=L000307;status=Low expression
Yali1A	Snowy89	mRNA	584155	584976	1.15	-	.	ID=SnowyOwl_mRNA225;Parent=SnowyOwl_gene225;Name=SnowyOwl_000325
Yali1A	Snowy89	exon	584155	584439	1.08	-	0	ID=SnowyOwl_exon61;Parent=SnowyOwl_mRNA225;Name=SnowyOwl_000325
Yali1A	Snowy89	CDS	584155	584439	.	-	0	ID=SnowyOwl_CDS225;Parent=SnowyOwl_mRNA225;Name=SnowyOwl_000325
Yali1A	Snowy89	exon	584601	584684	1.33	-	0	ID=SnowyOwl_exon61;Parent=SnowyOwl_mRNA225;Name=SnowyOwl_000325
Yali1A	Snowy89	CDS	584601	584684	.	-	0	ID=SnowyOwl_CDS225;Parent=SnowyOwl_mRNA225;Name=SnowyOwl_000325
Yali1A	Snowy89	exon	584851	584976	1.33	-	0	ID=SnowyOwl_exon61;Parent=SnowyOwl_mRNA225;Name=SnowyOwl_000325
Yali1A	Snowy89	CDS	584851	584976	.	-	0	ID=SnowyOwl_CDS225;Parent=SnowyOwl_mRNA225;Name=SnowyOwl_000325
Yali1A	RefSeq89	gene	584566	584976	2.06e+03	-	.	ID=RS_gene185;Parent=YALI285;Name=YALI0A06039g;Note=  no similarity
Yali1A	RefSeq89	mRNA	584566	584976	2.06e+03	-	.	ID=RS_mRNA185;Parent=RS_gene185;Name=YALI0A06039g
Yali1A	RefSeq89	exon	584566	584976	.	-	.	Parent=RS_mRNA185;Name=YALI0A06039g
Yali1A	RefSeq89	CDS	584566	584976	.	-	0	ID=RS_CDS180;Parent=RS_mRNA185;Name=YALI0A06039g
###
Yali1A	AEGeAn::LocusPocus	locus	586826	587082	.	.	.	ID=YALI286;Name=YALI286;gene=1;mRNA=1;effective_length=257;iLocus_type=piLocus
Yali1A	Snowy89	gene	586826	587082	0	-	.	ID=SnowyOwl_gene226;Parent=YALI286;Alias=AugPool0033198;Name=SnowyOwl_000326;depth=110;locus=L000308;status=Fails to match RNA-Seq data
Yali1A	Snowy89	mRNA	586826	587082	0	-	.	ID=SnowyOwl_mRNA226;Parent=SnowyOwl_gene226;Name=SnowyOwl_000326
Yali1A	Snowy89	exon	586826	586972	0	-	0	ID=SnowyOwl_exon62;Parent=SnowyOwl_mRNA226;Name=SnowyOwl_000326;status=End mismatch
Yali1A	Snowy89	CDS	586826	586972	.	-	0	ID=SnowyOwl_CDS226;Parent=SnowyOwl_mRNA226;Name=SnowyOwl_000326
Yali1A	Snowy89	exon	587017	587082	0	-	0	ID=SnowyOwl_exon62;Parent=SnowyOwl_mRNA226;Name=SnowyOwl_000326;status=Start mismatch
Yali1A	Snowy89	CDS	587017	587082	.	-	0	ID=SnowyOwl_CDS226;Parent=SnowyOwl_mRNA226;Name=SnowyOwl_000326
###
Yali1A	AEGeAn::LocusPocus	locus	587138	588448	.	.	.	ID=YALI287;effective_length=1311;iiLocus_exception=complex-overlap-3;iLocus_type=complex;Name=YALI287;gene=3;mRNA=3
Yali1A	RefSeq89	gene	587138	588448	6.56e+03	-	.	ID=RS_gene186;Parent=YALI287;Name=YALI0A06061g;Note=  weakly similar to uniprot|Q6CI46 Yarrowia lipolytica YALI0A01826g
Yali1A	RefSeq89	mRNA	587138	588448	6.56e+03	-	.	ID=RS_mRNA186;Parent=RS_gene186;Name=YALI0A06061g
Yali1A	RefSeq89	exon	587138	588448	.	-	.	Parent=RS_mRNA186;Name=YALI0A06061g
Yali1A	RefSeq89	CDS	587138	588448	.	-	0	ID=RS_CDS181;Parent=RS_mRNA186;Name=YALI0A06061g
Yali1A	Snowy89	gene	587138	588448	1.33	-	.	ID=SnowyOwl_gene227;Parent=YALI287;Alias=AugPool0014749;Name=SnowyOwl_000327;depth=491;locus=L000308;status=Matches RNA-Seq data
Yali1A	Snowy89	mRNA	587138	588448	1.33	-	.	ID=SnowyOwl_mRNA227;Parent=SnowyOwl_gene227;Name=SnowyOwl_000327
Yali1A	Snowy89	exon	587138	588448	1.33	-	0	Parent=SnowyOwl_mRNA227;Name=SnowyOwl_000327
Yali1A	Snowy89	CDS	587138	588448	.	-	0	ID=SnowyOwl_CDS227;Parent=SnowyOwl_mRNA227;Name=SnowyOwl_000327
Yali1A	YGAP89	gene	587138	588448	.	-	.	ID=YGAP_gene154;Parent=YALI287;Name=YGAP0A01630;locus_tag=YGAP_0A01630;product=hypothetical protein;transl_table=1;translation=length.436;pillar=P23331;route=GETORF
Yali1A	YGAP89	mRNA	587138	588448	.	-	.	ID=YGAP_mRNA154;Parent=YGAP_gene154;Name=YGAP0A01630
Yali1A	YGAP89	exon	587138	588448	.	-	.	Parent=YGAP_mRNA154;Name=YGAP0A01630
Yali1A	YGAP89	CDS	587138	588448	.	-	0	ID=YGAP_CDS150;Parent=YGAP_mRNA154;Name=YGAP0A01630
###
Yali1A	AEGeAn::LocusPocus	locus	590015	590410	.	.	.	ID=YALI288;Name=YALI288;gene=1;mRNA=1;effective_length=396;iLocus_type=piLocus
Yali1A	Snowy89	gene	590015	590410	1.54	-	.	ID=SnowyOwl_gene228;Parent=YALI288;Alias=gm_003789;Name=SnowyOwl_000328;depth=0;locus=L000309;status=Low expression
Yali1A	Snowy89	mRNA	590015	590410	1.54	-	.	ID=SnowyOwl_mRNA228;Parent=SnowyOwl_gene228;Name=SnowyOwl_000328
Yali1A	Snowy89	exon	590015	590410	2.57	-	.	Parent=SnowyOwl_mRNA228;Name=SnowyOwl_000328;gene_id=3789_g;transcript_id=3789_t
Yali1A	Snowy89	CDS	590015	590410	.	-	0	ID=SnowyOwl_CDS228;Parent=SnowyOwl_mRNA228;Name=SnowyOwl_000328
###
Yali1A	AEGeAn::LocusPocus	locus	592036	592737	.	.	.	ID=YALI289;Name=YALI289;gene=1;mRNA=1;effective_length=702;iLocus_type=piLocus
Yali1A	RefSeq89	gene	592036	592737	3.51e+03	-	.	ID=RS_gene187;Parent=YALI289;Name=YALI0A06105g;Note=  weakly similar to uniprot|Q6H8S0 Yarrowia lipolytica Polyprotein
Yali1A	RefSeq89	mRNA	592036	592737	3.51e+03	-	.	ID=RS_mRNA187;Parent=RS_gene187;Name=YALI0A06105g
Yali1A	RefSeq89	exon	592036	592737	.	-	.	Parent=RS_mRNA187;Name=YALI0A06105g
Yali1A	RefSeq89	CDS	592036	592737	.	-	0	ID=RS_CDS182;Parent=RS_mRNA187;Name=YALI0A06105g
###
Yali1A	AEGeAn::LocusPocus	locus	593350	593445	.	.	.	ID=YALI290;effective_length=96;iLocus_type=niLocus;Name=YALI290;gene=2;tRNA=2
Yali1A	RefSeq89	gene	593350	593445	1	+	.	ID=YALI0A06127r;Parent=YALI290;Name=YALI0A06127r;Note=tRNA Leu (CAG)
Yali1A	RefSeq89	tRNA	593350	593445	1	+	.	ID=YALI0A06127r.r1;Parent=YALI0A06127r;Name=YALI0A06127r
Yali1A	YGAP89	gene	593350	593445	.	+	1	ID=YALI0Atrna5L;Parent=YALI290;Alias=YALI0Atrna5L;Name=YALI0Atrna5L;Note=codon recognized: CUG;locus_tag=YALI0Atrna5L;product=tRNA-Leu
Yali1A	YGAP89	tRNA	593350	593445	.	+	1	ID=YALI0Atrna5L.t1;Parent=YALI0Atrna5L;Alias=YALI0Atrna5L;Name=YALI0Atrna5L;Note=codon recognized: CUG;locus_tag=YALI0Atrna5L;product=tRNA-Leu
###
Yali1A	AEGeAn::LocusPocus	locus	593604	594791	.	.	.	ID=YALI291;effective_length=1188;iiLocus_exception=complex-overlap-2;iLocus_type=complex;Name=YALI291;gene=2;mRNA=2
Yali1A	RefSeq89	gene	593604	594791	5.94e+03	-	.	ID=RS_gene188;Parent=YALI291;Name=YALI0A06171g;Note=  no similarity
Yali1A	RefSeq89	mRNA	593604	594791	5.94e+03	-	.	ID=RS_mRNA188;Parent=RS_gene188;Name=YALI0A06171g
Yali1A	RefSeq89	exon	593604	594791	.	-	.	Parent=RS_mRNA188;Name=YALI0A06171g
Yali1A	RefSeq89	CDS	593604	594791	.	-	0	ID=RS_CDS183;Parent=RS_mRNA188;Name=YALI0A06171g
Yali1A	YGAP89	gene	593604	594791	.	-	.	ID=YGAP_gene155;Parent=YALI291;Name=YGAP0A01640;locus_tag=YGAP_0A01640;product=hypothetical protein;transl_table=1;translation=length.395;pillar=P23332;route=GETORF
Yali1A	YGAP89	mRNA	593604	594791	.	-	.	ID=YGAP_mRNA155;Parent=YGAP_gene155;Name=YGAP0A01640
Yali1A	YGAP89	exon	593604	594791	.	-	.	Parent=YGAP_mRNA155;Name=YGAP0A01640
Yali1A	YGAP89	CDS	593604	594791	.	-	0	ID=YGAP_CDS151;Parent=YGAP_mRNA155;Name=YGAP0A01640
###
Yali1A	AEGeAn::LocusPocus	locus	595381	595452	.	.	.	ID=YALI292;effective_length=72;iLocus_type=niLocus;Name=YALI292;gene=2;tRNA=2
Yali1A	RefSeq89	gene	595381	595452	1	+	.	ID=YALI0A06193r;Parent=YALI292;Name=YALI0A06193r;Note=tRNA Thr (AGT) ;covescore=74.31
Yali1A	RefSeq89	tRNA	595381	595452	1	+	.	ID=YALI0A06193r.r1;Parent=YALI0A06193r;Name=YALI0A06193r
Yali1A	YGAP89	gene	595381	595452	.	+	1	ID=YALI0Atrna4T;Parent=YALI292;Alias=YALI0Atrna4T;Name=YALI0Atrna4T;Note=codon recognized: ACU;locus_tag=YALI0Atrna4T;product=tRNA-Thr
Yali1A	YGAP89	tRNA	595381	595452	.	+	1	ID=YALI0Atrna4T.t1;Parent=YALI0Atrna4T;Alias=YALI0Atrna4T;Name=YALI0Atrna4T;Note=codon recognized: ACU;locus_tag=YALI0Atrna4T;product=tRNA-Thr
###
Yali1A	AEGeAn::LocusPocus	locus	597883	599291	.	.	.	ID=YALI293;effective_length=1409;iiLocus_exception=complex-overlap-3;iLocus_type=complex;Name=YALI293;gene=3;mRNA=3
Yali1A	RefSeq89	gene	597883	599130	6.24e+03	-	.	ID=RS_gene189;Parent=YALI293;Name=YALI0A06215g;Note=  some similarities with uniprot|P02309 Saccharomyces cerevisiae YNL030w HHF2 histone H4
Yali1A	RefSeq89	mRNA	597883	599130	6.24e+03	-	.	ID=RS_mRNA189;Parent=RS_gene189;Name=YALI0A06215g
Yali1A	RefSeq89	exon	597883	599130	.	-	.	Parent=RS_mRNA189;Name=YALI0A06215g
Yali1A	RefSeq89	CDS	597883	599130	.	-	0	ID=RS_CDS184;Parent=RS_mRNA189;Name=YALI0A06215g
Yali1A	YGAP89	gene	597883	599130	.	-	.	ID=YGAP_gene156;Parent=YALI293;Name=YGAP0A01650;locus_tag=YGAP_0A01650;product=hypothetical protein;transl_table=1;translation=length.415;pillar=P23333;route=multi
Yali1A	YGAP89	mRNA	597883	599130	.	-	.	ID=YGAP_mRNA156;Parent=YGAP_gene156;Name=YGAP0A01650
Yali1A	YGAP89	exon	597883	599130	.	-	.	Parent=YGAP_mRNA156;Name=YGAP0A01650
Yali1A	YGAP89	CDS	597883	599130	.	-	0	ID=YGAP_CDS152;Parent=YGAP_mRNA156;Name=YGAP0A01650
Yali1A	Snowy89	gene	597883	599291	2.1	-	.	ID=SnowyOwl_gene229;Parent=YALI293;Alias=gm_003790;Name=SnowyOwl_000330;depth=2;locus=L000311;status=Low expression
Yali1A	Snowy89	mRNA	597883	599291	2.1	-	.	ID=SnowyOwl_mRNA229;Parent=SnowyOwl_gene229;Name=SnowyOwl_000330
Yali1A	Snowy89	exon	597883	598726	1.42	-	.	ID=SnowyOwl_exon63;Parent=SnowyOwl_mRNA229;Name=SnowyOwl_000330;gene_id=3790_g;transcript_id=3790_t
Yali1A	Snowy89	CDS	597883	598726	.	-	1	ID=SnowyOwl_CDS229;Parent=SnowyOwl_mRNA229;Name=SnowyOwl_000330
Yali1A	Snowy89	exon	598773	599227	1.61	-	.	ID=SnowyOwl_exon63;Parent=SnowyOwl_mRNA229;Name=SnowyOwl_000330;gene_id=3790_g;transcript_id=3790_t
Yali1A	Snowy89	CDS	598773	599227	.	-	0	ID=SnowyOwl_CDS229;Parent=SnowyOwl_mRNA229;Name=SnowyOwl_000330
Yali1A	Snowy89	exon	599268	599291	1.53	-	.	ID=SnowyOwl_exon63;Parent=SnowyOwl_mRNA229;Name=SnowyOwl_000330;gene_id=3790_g;transcript_id=3790_t
Yali1A	Snowy89	CDS	599268	599291	.	-	0	ID=SnowyOwl_CDS229;Parent=SnowyOwl_mRNA229;Name=SnowyOwl_000330
###
Yali1A	AEGeAn::LocusPocus	locus	601820	601938	.	.	.	ID=YALI294;Name=YALI294;gene=1;rRNA=1;effective_length=119;iLocus_type=niLocus
Yali1A	RefSeq89	gene	601820	601938	0.992	-	.	ID=YALI0A06226r;Parent=YALI294;Name=YALI0A06226r;Note=5S RNA
Yali1A	RefSeq89	rRNA	601820	601938	0.992	-	.	ID=YALI0A06226r.r1;Parent=YALI0A06226r;Name=YALI0A06226r
###
Yali1A	AEGeAn::LocusPocus	locus	601943	602013	.	.	.	ID=YALI295;effective_length=71;iLocus_type=niLocus;Name=YALI295;gene=2;tRNA=2
Yali1A	RefSeq89	gene	601943	602013	1	-	.	ID=YALI0A06237r;Parent=YALI295;Name=YALI0A06237r;Note=tRNA Gly (GCC) ;covescore=64.77
Yali1A	RefSeq89	tRNA	601943	602013	1	-	.	ID=YALI0A06237r.r1;Parent=YALI0A06237r;Name=YALI0A06237r
Yali1A	YGAP89	gene	601943	602013	.	-	1	ID=YALI0Atrna4G;Parent=YALI295;Alias=YALI0Atrna4G;Name=YALI0Atrna4G;Note=codon recognized: GGC;locus_tag=YALI0Atrna4G;product=tRNA-Gly
Yali1A	YGAP89	tRNA	601943	602013	.	-	1	ID=YALI0Atrna4G.t1;Parent=YALI0Atrna4G;Alias=YALI0Atrna4G;Name=YALI0Atrna4G;Note=codon recognized: GGC;locus_tag=YALI0Atrna4G;product=tRNA-Gly
###
Yali1A	AEGeAn::LocusPocus	locus	602460	602549	.	.	.	ID=YALI296;effective_length=90;iLocus_type=niLocus;Name=YALI296;gene=2;tRNA=2
Yali1A	RefSeq89	gene	602460	602549	1	+	.	ID=YALI0A06259r;Parent=YALI296;Name=YALI0A06259r;Note=tRNA Phe (GAA)
Yali1A	RefSeq89	tRNA	602460	602549	1	+	.	ID=YALI0A06259r.r1;Parent=YALI0A06259r;Name=YALI0A06259r
Yali1A	YGAP89	gene	602460	602549	.	+	1	ID=YALI0Atrna4F;Parent=YALI296;Alias=YALI0Atrna4F;Name=YALI0Atrna4F;Note=codon recognized: UUC;locus_tag=YALI0Atrna4F;product=tRNA-Phe
Yali1A	YGAP89	tRNA	602460	602549	.	+	1	ID=YALI0Atrna4F.t1;Parent=YALI0Atrna4F;Alias=YALI0Atrna4F;Name=YALI0Atrna4F;Note=codon recognized: UUC;locus_tag=YALI0Atrna4F;product=tRNA-Phe
###
Yali1A	AEGeAn::LocusPocus	locus	603282	603370	.	.	.	ID=YALI297;effective_length=89;iLocus_type=niLocus;Name=YALI297;gene=2;tRNA=2
Yali1A	RefSeq89	gene	603282	603370	1	+	.	ID=YALI0A06303r;Parent=YALI297;Name=YALI0A06303r;Note=tRNA Arg (TCG)
Yali1A	RefSeq89	tRNA	603282	603370	1	+	.	ID=YALI0A06303r.r1;Parent=YALI0A06303r;Name=YALI0A06303r
Yali1A	YGAP89	gene	603282	603370	.	+	1	ID=YALI0Atrna2R;Parent=YALI297;Alias=YALI0Atrna2R;Name=YALI0Atrna2R;Note=codon recognized: CGA;locus_tag=YALI0Atrna2R;product=tRNA-Arg
Yali1A	YGAP89	tRNA	603282	603370	.	+	1	ID=YALI0Atrna2R.t1;Parent=YALI0Atrna2R;Alias=YALI0Atrna2R;Name=YALI0Atrna2R;Note=codon recognized: CGA;locus_tag=YALI0Atrna2R;product=tRNA-Arg
###
Yali1A	AEGeAn::LocusPocus	locus	605212	606144	.	.	.	ID=YALI298;effective_length=933;iiLocus_exception=complex-overlap-3;iLocus_type=complex;Name=YALI298;gene=3;mRNA=3
Yali1A	RefSeq89	gene	605212	606144	4.66e+03	+	.	ID=RS_gene190;Parent=YALI298;Name=YALI0A06347g;Note=  no similarity
Yali1A	RefSeq89	mRNA	605212	606144	4.66e+03	+	.	ID=RS_mRNA190;Parent=RS_gene190;Name=YALI0A06347g
Yali1A	RefSeq89	exon	605212	606144	.	+	.	Parent=RS_mRNA190;Name=YALI0A06347g
Yali1A	RefSeq89	CDS	605212	606144	.	+	0	ID=RS_CDS185;Parent=RS_mRNA190;Name=YALI0A06347g
Yali1A	Snowy89	gene	605212	606144	4	+	.	ID=SnowyOwl_gene230;Parent=YALI298;Alias=rt_000094.1;Name=SnowyOwl_000331;depth=1051;locus=L000312;status=Matches RNA-Seq data
Yali1A	Snowy89	mRNA	605212	606144	4	+	.	ID=SnowyOwl_mRNA230;Parent=SnowyOwl_gene230;Name=SnowyOwl_000331
Yali1A	Snowy89	exon	605212	606144	4	+	0	Parent=SnowyOwl_mRNA230;Name=SnowyOwl_000331
Yali1A	Snowy89	CDS	605212	606144	.	+	0	ID=SnowyOwl_CDS230;Parent=SnowyOwl_mRNA230;Name=SnowyOwl_000331
Yali1A	YGAP89	gene	605212	606144	.	+	.	ID=YGAP_gene157;Parent=YALI298;Name=YGAP0A01660;locus_tag=YGAP_0A01660;product=hypothetical protein;transl_table=1;translation=length.310;pillar=P23334;route=GETORF
Yali1A	YGAP89	mRNA	605212	606144	.	+	.	ID=YGAP_mRNA157;Parent=YGAP_gene157;Name=YGAP0A01660
Yali1A	YGAP89	exon	605212	606144	.	+	.	Parent=YGAP_mRNA157;Name=YGAP0A01660
Yali1A	YGAP89	CDS	605212	606144	.	+	0	ID=YGAP_CDS153;Parent=YGAP_mRNA157;Name=YGAP0A01660
###
Yali1A	AEGeAn::LocusPocus	locus	606338	607333	.	.	.	ID=YALI299;effective_length=996;iiLocus_exception=complex-overlap-3;iLocus_type=complex;Name=YALI299;gene=3;mRNA=3
Yali1A	RefSeq89	gene	606338	607333	4.98e+03	-	.	ID=RS_gene191;Parent=YALI299;Name=YALI0A06369g;Note=  weakly similar to uniprot|P12611 Saccharomyces cerevisiae YOR043w WHI2 growth regulation protein
Yali1A	RefSeq89	mRNA	606338	607333	4.98e+03	-	.	ID=RS_mRNA191;Parent=RS_gene191;Name=YALI0A06369g
Yali1A	RefSeq89	exon	606338	607333	.	-	.	Parent=RS_mRNA191;Name=YALI0A06369g
Yali1A	RefSeq89	CDS	606338	607333	.	-	0	ID=RS_CDS186;Parent=RS_mRNA191;Name=YALI0A06369g
Yali1A	Snowy89	gene	606338	607333	1.68	-	.	ID=SnowyOwl_gene231;Parent=YALI299;Alias=AugPool0032237;Name=SnowyOwl_000332;depth=1284;locus=L000313;status=Matches RNA-Seq data
Yali1A	Snowy89	mRNA	606338	607333	1.68	-	.	ID=SnowyOwl_mRNA231;Parent=SnowyOwl_gene231;Name=SnowyOwl_000332
Yali1A	Snowy89	exon	606338	607333	1.68	-	0	Parent=SnowyOwl_mRNA231;Name=SnowyOwl_000332
Yali1A	Snowy89	CDS	606338	607333	.	-	0	ID=SnowyOwl_CDS231;Parent=SnowyOwl_mRNA231;Name=SnowyOwl_000332
Yali1A	YGAP89	gene	606338	607333	.	-	.	ID=YGAP_gene158;Parent=YALI299;Name=YGAP0A01670;Note=similar to Saccharomyces cerevisiae WHI2 (YOR043W)%3B ancestral locus Anc_5.639;inference=similar to DNA sequence:INSDC:YOR043W;locus_tag=YGAP_0A01670;product=hypothetical protein;transl_table=1;translation=length.331;pillar=P4500;route=simple;tag=Man
Yali1A	YGAP89	mRNA	606338	607333	.	-	.	ID=YGAP_mRNA158;Parent=YGAP_gene158;Name=YGAP0A01670
Yali1A	YGAP89	exon	606338	607333	.	-	.	Parent=YGAP_mRNA158;Name=YGAP0A01670
Yali1A	YGAP89	CDS	606338	607333	.	-	0	ID=YGAP_CDS154;Parent=YGAP_mRNA158;Name=YGAP0A01670
###
Yali1A	AEGeAn::LocusPocus	locus	608064	608147	.	.	.	ID=YALI300;effective_length=84;iLocus_type=niLocus;Name=YALI300;gene=2;tRNA=2
Yali1A	RefSeq89	gene	608064	608147	1	-	.	ID=YALI0A06391r;Parent=YALI300;Name=YALI0A06391r;Note=tRNA Gln (CTG)
Yali1A	RefSeq89	tRNA	608064	608147	1	-	.	ID=YALI0A06391r.r1;Parent=YALI0A06391r;Name=YALI0A06391r
Yali1A	YGAP89	gene	608064	608147	.	-	1	ID=YALI0Atrna2Q;Parent=YALI300;Alias=YALI0Atrna2Q;Name=YALI0Atrna2Q;Note=codon recognized: CAG;locus_tag=YALI0Atrna2Q;product=tRNA-Gln
Yali1A	YGAP89	tRNA	608064	608147	.	-	1	ID=YALI0Atrna2Q.t1;Parent=YALI0Atrna2Q;Alias=YALI0Atrna2Q;Name=YALI0Atrna2Q;Note=codon recognized: CAG;locus_tag=YALI0Atrna2Q;product=tRNA-Gln
###
Yali1A	AEGeAn::LocusPocus	locus	608584	609999	.	.	.	ID=YALI301;effective_length=1416;iiLocus_exception=complex-overlap-3;iLocus_type=complex;Name=YALI301;gene=3;mRNA=3
Yali1A	RefSeq89	gene	608584	609999	7.08e+03	-	.	ID=RS_gene192;Parent=YALI301;Name=YALI0A06435g;Note=  similar to uniprot|P09232 Saccharomyces cerevisiae YEL060c PRB1 protease B vacuolar
Yali1A	RefSeq89	mRNA	608584	609999	7.08e+03	-	.	ID=RS_mRNA192;Parent=RS_gene192;Name=YALI0A06435g
Yali1A	RefSeq89	exon	608584	609999	.	-	.	Parent=RS_mRNA192;Name=YALI0A06435g
Yali1A	RefSeq89	CDS	608584	609999	.	-	0	ID=RS_CDS187;Parent=RS_mRNA192;Name=YALI0A06435g
Yali1A	Snowy89	gene	608584	609999	1.78	-	.	ID=SnowyOwl_gene232;Parent=YALI301;Alias=AugPool0019387;Name=SnowyOwl_000333;depth=7036;locus=L000313;status=Matches RNA-Seq data
Yali1A	Snowy89	mRNA	608584	609999	1.78	-	.	ID=SnowyOwl_mRNA232;Parent=SnowyOwl_gene232;Name=SnowyOwl_000333
Yali1A	Snowy89	exon	608584	609999	1.78	-	0	Parent=SnowyOwl_mRNA232;Name=SnowyOwl_000333
Yali1A	Snowy89	CDS	608584	609999	.	-	0	ID=SnowyOwl_CDS232;Parent=SnowyOwl_mRNA232;Name=SnowyOwl_000333
Yali1A	YGAP89	gene	608584	609999	.	-	.	ID=YGAP_gene159;Parent=YALI301;Name=YGAP0A01680;locus_tag=YGAP_0A01680;product=hypothetical protein;transl_table=1;translation=length.471;pillar=P23335;route=multi
Yali1A	YGAP89	mRNA	608584	609999	.	-	.	ID=YGAP_mRNA159;Parent=YGAP_gene159;Name=YGAP0A01680
Yali1A	YGAP89	exon	608584	609999	.	-	.	Parent=YGAP_mRNA159;Name=YGAP0A01680
Yali1A	YGAP89	CDS	608584	609999	.	-	0	ID=YGAP_CDS155;Parent=YGAP_mRNA159;Name=YGAP0A01680
###
Yali1A	AEGeAn::LocusPocus	locus	610078	610406	.	.	.	ID=YALI302;Name=YALI302;gene=1;mRNA=1;effective_length=329;iLocus_type=piLocus
Yali1A	Snowy89	gene	610078	610406	0	-	.	ID=SnowyOwl_gene233;Parent=YALI302;Alias=AugPool0014638;Name=SnowyOwl_000334;depth=91;locus=L000314;status=Fails to match RNA-Seq data
Yali1A	Snowy89	mRNA	610078	610406	0	-	.	ID=SnowyOwl_mRNA233;Parent=SnowyOwl_gene233;Name=SnowyOwl_000334
Yali1A	Snowy89	exon	610078	610240	0	-	1	ID=SnowyOwl_exon64;Parent=SnowyOwl_mRNA233;Name=SnowyOwl_000334;status=End mismatch
Yali1A	Snowy89	CDS	610078	610240	.	-	1	ID=SnowyOwl_CDS233;Parent=SnowyOwl_mRNA233;Name=SnowyOwl_000334
Yali1A	Snowy89	exon	610285	610406	0	-	0	ID=SnowyOwl_exon64;Parent=SnowyOwl_mRNA233;Name=SnowyOwl_000334;status=Start mismatch
Yali1A	Snowy89	CDS	610285	610406	.	-	0	ID=SnowyOwl_CDS233;Parent=SnowyOwl_mRNA233;Name=SnowyOwl_000334
###
Yali1A	AEGeAn::LocusPocus	locus	610473	610763	.	.	.	ID=YALI303;Name=YALI303;gene=1;mRNA=1;effective_length=291;iLocus_type=piLocus
Yali1A	Snowy89	gene	610473	610763	0	+	.	ID=SnowyOwl_gene234;Parent=YALI303;Alias=AugPool0020974;Name=SnowyOwl_000335;depth=290;locus=L000315;status=Fails to match RNA-Seq data
Yali1A	Snowy89	mRNA	610473	610763	0	+	.	ID=SnowyOwl_mRNA234;Parent=SnowyOwl_gene234;Name=SnowyOwl_000335
Yali1A	Snowy89	exon	610473	610553	0	+	0	ID=SnowyOwl_exon65;Parent=SnowyOwl_mRNA234;Name=SnowyOwl_000335;status=End mismatch
Yali1A	Snowy89	CDS	610473	610553	.	+	0	ID=SnowyOwl_CDS234;Parent=SnowyOwl_mRNA234;Name=SnowyOwl_000335
Yali1A	Snowy89	exon	610608	610763	0	+	0	ID=SnowyOwl_exon65;Parent=SnowyOwl_mRNA234;Name=SnowyOwl_000335;status=Start mismatch
Yali1A	Snowy89	CDS	610608	610763	.	+	0	ID=SnowyOwl_CDS234;Parent=SnowyOwl_mRNA234;Name=SnowyOwl_000335
###
Yali1A	AEGeAn::LocusPocus	locus	611600	612070	.	.	.	ID=YALI304;effective_length=471;iiLocus_exception=complex-overlap-3;iLocus_type=complex;Name=YALI304;gene=3;mRNA=3
Yali1A	RefSeq89	gene	611600	612070	2.36e+03	+	.	ID=RS_gene193;Parent=YALI304;Name=YALI0A06457g;Note=  no similarity
Yali1A	RefSeq89	mRNA	611600	612070	2.36e+03	+	.	ID=RS_mRNA193;Parent=RS_gene193;Name=YALI0A06457g
Yali1A	RefSeq89	exon	611600	612070	.	+	.	Parent=RS_mRNA193;Name=YALI0A06457g
Yali1A	RefSeq89	CDS	611600	612070	.	+	0	ID=RS_CDS188;Parent=RS_mRNA193;Name=YALI0A06457g
Yali1A	Snowy89	gene	611600	612070	3.99	+	.	ID=SnowyOwl_gene235;Parent=YALI304;Alias=rt_000094.3;Name=SnowyOwl_000336;depth=203;locus=L000316;status=Matches RNA-Seq data
Yali1A	Snowy89	mRNA	611600	612070	3.99	+	.	ID=SnowyOwl_mRNA235;Parent=SnowyOwl_gene235;Name=SnowyOwl_000336
Yali1A	Snowy89	exon	611600	612070	3.99	+	0	Parent=SnowyOwl_mRNA235;Name=SnowyOwl_000336
Yali1A	Snowy89	CDS	611600	612070	.	+	0	ID=SnowyOwl_CDS235;Parent=SnowyOwl_mRNA235;Name=SnowyOwl_000336
Yali1A	YGAP89	gene	611600	612070	.	+	.	ID=YGAP_gene160;Parent=YALI304;Name=YGAP0A01690;locus_tag=YGAP_0A01690;product=hypothetical protein;transl_table=1;translation=length.156;pillar=P23336;route=GETORF
Yali1A	YGAP89	mRNA	611600	612070	.	+	.	ID=YGAP_mRNA160;Parent=YGAP_gene160;Name=YGAP0A01690
Yali1A	YGAP89	exon	611600	612070	.	+	.	Parent=YGAP_mRNA160;Name=YGAP0A01690
Yali1A	YGAP89	CDS	611600	612070	.	+	0	ID=YGAP_CDS156;Parent=YGAP_mRNA160;Name=YGAP0A01690
###
Yali1A	AEGeAn::LocusPocus	locus	612893	614437	.	.	.	ID=YALI305;effective_length=1545;iiLocus_exception=complex-overlap-3;iLocus_type=complex;Name=YALI305;gene=3;mRNA=3
Yali1A	RefSeq89	gene	612893	614437	7.72e+03	+	.	ID=RS_gene194;Parent=YALI305;Name=YALI0A06479g;Note=  highly similar to uniprot|Q8NKJ4 Saccharomyces cerevisiae YCR072C YCR72C Beta-transducin family (WD-40 repeat) protein
Yali1A	RefSeq89	mRNA	612893	614437	7.72e+03	+	.	ID=RS_mRNA194;Parent=RS_gene194;Name=YALI0A06479g
Yali1A	RefSeq89	exon	612893	614437	.	+	.	Parent=RS_mRNA194;Name=YALI0A06479g
Yali1A	RefSeq89	CDS	612893	614437	.	+	0	ID=RS_CDS189;Parent=RS_mRNA194;Name=YALI0A06479g
Yali1A	Snowy89	gene	612893	614437	5.5	+	.	ID=SnowyOwl_gene236;Parent=YALI305;Alias=rt_000094.4;Name=SnowyOwl_000337;depth=1060;locus=L000317;status=Matches RNA-Seq data
Yali1A	Snowy89	mRNA	612893	614437	5.5	+	.	ID=SnowyOwl_mRNA236;Parent=SnowyOwl_gene236;Name=SnowyOwl_000337
Yali1A	Snowy89	exon	612893	614437	5.5	+	0	Parent=SnowyOwl_mRNA236;Name=SnowyOwl_000337
Yali1A	Snowy89	CDS	612893	614437	.	+	0	ID=SnowyOwl_CDS236;Parent=SnowyOwl_mRNA236;Name=SnowyOwl_000337
Yali1A	YGAP89	gene	612893	614437	.	+	.	ID=YGAP_gene161;Parent=YALI305;Name=YGAP0A01700;Note=similar to Saccharomyces cerevisiae RSA4 (YCR072C)%3B ancestral locus Anc_6.340;inference=similar to DNA sequence:INSDC:YCR072C;locus_tag=YGAP_0A01700;product=hypothetical protein;transl_table=1;translation=length.514;pillar=P601;route=simple
Yali1A	YGAP89	mRNA	612893	614437	.	+	.	ID=YGAP_mRNA161;Parent=YGAP_gene161;Name=YGAP0A01700
Yali1A	YGAP89	exon	612893	614437	.	+	.	Parent=YGAP_mRNA161;Name=YGAP0A01700
Yali1A	YGAP89	CDS	612893	614437	.	+	0	ID=YGAP_CDS157;Parent=YGAP_mRNA161;Name=YGAP0A01700
###
Yali1A	AEGeAn::LocusPocus	locus	614957	615520	.	.	.	ID=YALI306;effective_length=564;iiLocus_exception=complex-overlap-3;iLocus_type=complex;Name=YALI306;gene=3;mRNA=3
Yali1A	RefSeq89	gene	614957	615520	2.82e+03	+	.	ID=RS_gene195;Parent=YALI306;Name=YALI0A06501g;Note=  no similarity
Yali1A	RefSeq89	mRNA	614957	615520	2.82e+03	+	.	ID=RS_mRNA195;Parent=RS_gene195;Name=YALI0A06501g
Yali1A	RefSeq89	exon	614957	615520	.	+	.	Parent=RS_mRNA195;Name=YALI0A06501g
Yali1A	RefSeq89	CDS	614957	615520	.	+	0	ID=RS_CDS190;Parent=RS_mRNA195;Name=YALI0A06501g
Yali1A	Snowy89	gene	614957	615520	3.99	+	.	ID=SnowyOwl_gene237;Parent=YALI306;Alias=rt_000094.5;Name=SnowyOwl_000338;depth=3086;locus=L000318;status=Matches RNA-Seq data
Yali1A	Snowy89	mRNA	614957	615520	3.99	+	.	ID=SnowyOwl_mRNA237;Parent=SnowyOwl_gene237;Name=SnowyOwl_000338
Yali1A	Snowy89	exon	614957	615520	3.99	+	0	Parent=SnowyOwl_mRNA237;Name=SnowyOwl_000338
Yali1A	Snowy89	CDS	614957	615520	.	+	0	ID=SnowyOwl_CDS237;Parent=SnowyOwl_mRNA237;Name=SnowyOwl_000338
Yali1A	YGAP89	gene	614957	615520	.	+	.	ID=YGAP_gene162;Parent=YALI306;Name=YGAP0A01710;Note=similar to Saccharomyces cerevisiae IMG2 (YCR071C)%3B ancestral locus Anc_6.339;inference=similar to DNA sequence:INSDC:YCR071C;locus_tag=YGAP_0A01710;product=hypothetical protein;transl_table=1;translation=length.187;pillar=P600;route=simple
Yali1A	YGAP89	mRNA	614957	615520	.	+	.	ID=YGAP_mRNA162;Parent=YGAP_gene162;Name=YGAP0A01710
Yali1A	YGAP89	exon	614957	615520	.	+	.	Parent=YGAP_mRNA162;Name=YGAP0A01710
Yali1A	YGAP89	CDS	614957	615520	.	+	0	ID=YGAP_CDS158;Parent=YGAP_mRNA162;Name=YGAP0A01710
###
Yali1A	AEGeAn::LocusPocus	locus	615862	616971	.	.	.	ID=YALI307;effective_length=1110;iiLocus_exception=complex-overlap-3;iLocus_type=complex;Name=YALI307;gene=3;mRNA=3
Yali1A	RefSeq89	gene	615862	616971	5.55e+03	-	.	ID=RS_gene196;Parent=YALI307;Name=YALI0A06523g;Note=  weakly similar to uniprot|Q04740 Saccharomyces cerevisiae YMR234w RNH1 ribonuclease H
Yali1A	RefSeq89	mRNA	615862	616971	5.55e+03	-	.	ID=RS_mRNA196;Parent=RS_gene196;Name=YALI0A06523g
Yali1A	RefSeq89	exon	615862	616971	.	-	.	Parent=RS_mRNA196;Name=YALI0A06523g
Yali1A	RefSeq89	CDS	615862	616971	.	-	0	ID=RS_CDS191;Parent=RS_mRNA196;Name=YALI0A06523g
Yali1A	Snowy89	gene	615862	616971	4	-	.	ID=SnowyOwl_gene238;Parent=YALI307;Alias=rt_000094.6;Name=SnowyOwl_000339;depth=743;locus=L000319;status=Matches RNA-Seq data
Yali1A	Snowy89	mRNA	615862	616971	4	-	.	ID=SnowyOwl_mRNA238;Parent=SnowyOwl_gene238;Name=SnowyOwl_000339
Yali1A	Snowy89	exon	615862	616971	4	-	0	Parent=SnowyOwl_mRNA238;Name=SnowyOwl_000339
Yali1A	Snowy89	CDS	615862	616971	.	-	0	ID=SnowyOwl_CDS238;Parent=SnowyOwl_mRNA238;Name=SnowyOwl_000339
Yali1A	YGAP89	gene	615862	616971	.	-	.	ID=YGAP_gene163;Parent=YALI307;Name=YGAP0A01720;locus_tag=YGAP_0A01720;product=hypothetical protein;transl_table=1;translation=length.369;pillar=P26263;route=simple
Yali1A	YGAP89	mRNA	615862	616971	.	-	.	ID=YGAP_mRNA163;Parent=YGAP_gene163;Name=YGAP0A01720
Yali1A	YGAP89	exon	615862	616971	.	-	.	Parent=YGAP_mRNA163;Name=YGAP0A01720
Yali1A	YGAP89	CDS	615862	616971	.	-	0	ID=YGAP_CDS159;Parent=YGAP_mRNA163;Name=YGAP0A01720
###
Yali1A	AEGeAn::LocusPocus	locus	617271	617627	.	.	.	ID=YALI308;Name=YALI308;gene=1;mRNA=1;effective_length=357;iLocus_type=piLocus
Yali1A	Snowy89	gene	617271	617627	0	-	.	ID=SnowyOwl_gene239;Parent=YALI308;Alias=AugPool0004456;Name=SnowyOwl_000340;depth=361;locus=L000320;status=Fails to match RNA-Seq data
Yali1A	Snowy89	mRNA	617271	617627	0	-	.	ID=SnowyOwl_mRNA239;Parent=SnowyOwl_gene239;Name=SnowyOwl_000340
Yali1A	Snowy89	exon	617271	617434	0	-	2	ID=SnowyOwl_exon66;Parent=SnowyOwl_mRNA239;Name=SnowyOwl_000340;status=End mismatch
Yali1A	Snowy89	CDS	617271	617434	.	-	2	ID=SnowyOwl_CDS239;Parent=SnowyOwl_mRNA239;Name=SnowyOwl_000340
Yali1A	Snowy89	exon	617480	617627	0	-	0	ID=SnowyOwl_exon66;Parent=SnowyOwl_mRNA239;Name=SnowyOwl_000340;status=Start mismatch
Yali1A	Snowy89	CDS	617480	617627	.	-	0	ID=SnowyOwl_CDS239;Parent=SnowyOwl_mRNA239;Name=SnowyOwl_000340
###
Yali1A	AEGeAn::LocusPocus	locus	619077	619159	.	.	.	ID=YALI309;effective_length=83;iLocus_type=niLocus;Name=YALI309;gene=2;tRNA=2
Yali1A	RefSeq89	gene	619077	619159	1	+	.	ID=YALI0A06545r;Parent=YALI309;Name=YALI0A06545r;Note=tRNA Lys (CTT)
Yali1A	RefSeq89	tRNA	619077	619159	1	+	.	ID=YALI0A06545r.r1;Parent=YALI0A06545r;Name=YALI0A06545r
Yali1A	YGAP89	gene	619077	619159	.	+	1	ID=YALI0Atrna5K;Parent=YALI309;Alias=YALI0Atrna5K;Name=YALI0Atrna5K;Note=codon recognized: AAG;locus_tag=YALI0Atrna5K;product=tRNA-Lys
Yali1A	YGAP89	tRNA	619077	619159	.	+	1	ID=YALI0Atrna5K.t1;Parent=YALI0Atrna5K;Alias=YALI0Atrna5K;Name=YALI0Atrna5K;Note=codon recognized: AAG;locus_tag=YALI0Atrna5K;product=tRNA-Lys
###
Yali1A	AEGeAn::LocusPocus	locus	619610	619950	.	.	.	ID=YALI310;Name=YALI310;gene=1;mRNA=1;effective_length=341;iLocus_type=piLocus
Yali1A	Snowy89	gene	619610	619950	0	+	.	ID=SnowyOwl_gene240;Parent=YALI310;Alias=AugPool0025059;Name=SnowyOwl_000342;depth=61;locus=L000322;status=Fails to match RNA-Seq data
Yali1A	Snowy89	mRNA	619610	619950	0	+	.	ID=SnowyOwl_mRNA240;Parent=SnowyOwl_gene240;Name=SnowyOwl_000342
Yali1A	Snowy89	exon	619610	619627	0	+	0	ID=SnowyOwl_exon67;Parent=SnowyOwl_mRNA240;Name=SnowyOwl_000342;status=End mismatch
Yali1A	Snowy89	CDS	619610	619627	.	+	0	ID=SnowyOwl_CDS240;Parent=SnowyOwl_mRNA240;Name=SnowyOwl_000342
Yali1A	Snowy89	exon	619672	619950	0	+	0	ID=SnowyOwl_exon67;Parent=SnowyOwl_mRNA240;Name=SnowyOwl_000342;status=Start mismatch
Yali1A	Snowy89	CDS	619672	619950	.	+	0	ID=SnowyOwl_CDS240;Parent=SnowyOwl_mRNA240;Name=SnowyOwl_000342
###
Yali1A	AEGeAn::LocusPocus	locus	620727	621200	.	.	.	ID=YALI311;effective_length=474;iiLocus_exception=complex-overlap-2;iLocus_type=complex;Name=YALI311;gene=2;mRNA=2
Yali1A	Snowy89	gene	620727	621200	1	+	.	ID=SnowyOwl_gene241;Parent=YALI311;Alias=AugPool0016210;Name=SnowyOwl_000344;depth=77;locus=L000324;status=Matches RNA-Seq data
Yali1A	Snowy89	mRNA	620727	621200	1	+	.	ID=SnowyOwl_mRNA241;Parent=SnowyOwl_gene241;Name=SnowyOwl_000344
Yali1A	Snowy89	exon	620727	621200	1	+	0	Parent=SnowyOwl_mRNA241;Name=SnowyOwl_000344
Yali1A	Snowy89	CDS	620727	621200	.	+	0	ID=SnowyOwl_CDS241;Parent=SnowyOwl_mRNA241;Name=SnowyOwl_000344
Yali1A	YGAP89	gene	620727	621200	.	+	.	ID=YGAP_gene164;Parent=YALI311;Name=YGAP0A01730;locus_tag=YGAP_0A01730;product=hypothetical protein;transl_table=1;translation=length.157;pillar=P23337;route=GETORF
Yali1A	YGAP89	mRNA	620727	621200	.	+	.	ID=YGAP_mRNA164;Parent=YGAP_gene164;Name=YGAP0A01730
Yali1A	YGAP89	exon	620727	621200	.	+	.	Parent=YGAP_mRNA164;Name=YGAP0A01730
Yali1A	YGAP89	CDS	620727	621200	.	+	0	ID=YGAP_CDS160;Parent=YGAP_mRNA164;Name=YGAP0A01730
###
Yali1A	AEGeAn::LocusPocus	locus	622065	622652	.	.	.	ID=YALI312;Name=YALI312;gene=1;mRNA=1;effective_length=588;iLocus_type=piLocus
Yali1A	YGAP89	gene	622065	622652	.	+	.	ID=YGAP_gene165;Parent=YALI312;Name=YGAP0A01740;locus_tag=YGAP_0A01740;product=hypothetical protein;transl_table=1;translation=length.195;pillar=P23338;route=GETORF
Yali1A	YGAP89	mRNA	622065	622652	.	+	.	ID=YGAP_mRNA165;Parent=YGAP_gene165;Name=YGAP0A01740
Yali1A	YGAP89	exon	622065	622652	.	+	.	Parent=YGAP_mRNA165;Name=YGAP0A01740
Yali1A	YGAP89	CDS	622065	622652	.	+	0	ID=YGAP_CDS161;Parent=YGAP_mRNA165;Name=YGAP0A01740
###
Yali1A	AEGeAn::LocusPocus	locus	622954	624465	.	.	.	ID=YALI313;effective_length=1512;iiLocus_exception=complex-overlap-3;iLocus_type=complex;Name=YALI313;gene=3;mRNA=3
Yali1A	Snowy89	gene	622954	624465	3.16	+	.	ID=SnowyOwl_gene242;Parent=YALI313;Alias=rt_000094.8;Name=SnowyOwl_000345;depth=566;locus=L000325;status=Matches RNA-Seq data
Yali1A	Snowy89	mRNA	622954	624465	3.16	+	.	ID=SnowyOwl_mRNA242;Parent=SnowyOwl_gene242;Name=SnowyOwl_000345
Yali1A	Snowy89	exon	622954	624465	3.16	+	0	Parent=SnowyOwl_mRNA242;Name=SnowyOwl_000345
Yali1A	Snowy89	CDS	622954	624465	.	+	0	ID=SnowyOwl_CDS242;Parent=SnowyOwl_mRNA242;Name=SnowyOwl_000345
Yali1A	YGAP89	gene	622954	624465	.	+	.	ID=YGAP_gene166;Parent=YALI313;Name=YGAP0A01750;locus_tag=YGAP_0A01750;product=hypothetical protein;transl_table=1;translation=length.503;pillar=P23339;route=multi
Yali1A	YGAP89	mRNA	622954	624465	.	+	.	ID=YGAP_mRNA166;Parent=YGAP_gene166;Name=YGAP0A01750
Yali1A	YGAP89	exon	622954	624465	.	+	.	Parent=YGAP_mRNA166;Name=YGAP0A01750
Yali1A	YGAP89	CDS	622954	624465	.	+	0	ID=YGAP_CDS162;Parent=YGAP_mRNA166;Name=YGAP0A01750
Yali1A	RefSeq89	gene	623125	624465	6.7e+03	+	.	ID=RS_gene197;Parent=YALI313;Name=YALI0A06589g;Note=  similar to uniprot|P27810 Saccharomyces cerevisiae YOR099w KTR1 mannosyltransferase involved in n-linked and o-linked glycosylation
Yali1A	RefSeq89	mRNA	623125	624465	6.7e+03	+	.	ID=RS_mRNA197;Parent=RS_gene197;Name=YALI0A06589g
Yali1A	RefSeq89	exon	623125	624465	.	+	.	Parent=RS_mRNA197;Name=YALI0A06589g
Yali1A	RefSeq89	CDS	623125	624465	.	+	0	ID=RS_CDS192;Parent=RS_mRNA197;Name=YALI0A06589g
###
Yali1A	AEGeAn::LocusPocus	locus	626423	628744	.	.	.	ID=YALI314;effective_length=2322;iiLocus_exception=complex-overlap-3;iLocus_type=complex;Name=YALI314;gene=3;mRNA=3
Yali1A	RefSeq89	gene	626423	628744	1.16e+04	-	.	ID=RS_gene198;Parent=YALI314;Name=YALI0A06611g;Note=  weakly similar to DEHA0A05082g Debaryomyces hansenii IPF 6622.1
Yali1A	RefSeq89	mRNA	626423	628744	1.16e+04	-	.	ID=RS_mRNA198;Parent=RS_gene198;Name=YALI0A06611g
Yali1A	RefSeq89	exon	626423	628744	.	-	.	Parent=RS_mRNA198;Name=YALI0A06611g
Yali1A	RefSeq89	CDS	626423	628744	.	-	0	ID=RS_CDS193;Parent=RS_mRNA198;Name=YALI0A06611g
Yali1A	Snowy89	gene	626423	628744	4	-	.	ID=SnowyOwl_gene243;Parent=YALI314;Alias=rt_000094.9;Name=SnowyOwl_000346;depth=411;locus=L000326;status=Matches RNA-Seq data
Yali1A	Snowy89	mRNA	626423	628744	4	-	.	ID=SnowyOwl_mRNA243;Parent=SnowyOwl_gene243;Name=SnowyOwl_000346
Yali1A	Snowy89	exon	626423	628744	4	-	0	Parent=SnowyOwl_mRNA243;Name=SnowyOwl_000346
Yali1A	Snowy89	CDS	626423	628744	.	-	0	ID=SnowyOwl_CDS243;Parent=SnowyOwl_mRNA243;Name=SnowyOwl_000346
Yali1A	YGAP89	gene	626423	628744	.	-	.	ID=YGAP_gene167;Parent=YALI314;Name=YGAP0A01760;Note=similar to Saccharomyces cerevisiae YGR150C%3B ancestral locus Anc_4.87;inference=similar to DNA sequence:INSDC:YGR150C;locus_tag=YGAP_0A01760;product=hypothetical protein;transl_table=1;translation=length.773;pillar=P2048;route=simple
Yali1A	YGAP89	mRNA	626423	628744	.	-	.	ID=YGAP_mRNA167;Parent=YGAP_gene167;Name=YGAP0A01760
Yali1A	YGAP89	exon	626423	628744	.	-	.	Parent=YGAP_mRNA167;Name=YGAP0A01760
Yali1A	YGAP89	CDS	626423	628744	.	-	0	ID=YGAP_CDS163;Parent=YGAP_mRNA167;Name=YGAP0A01760
###
Yali1A	AEGeAn::LocusPocus	locus	631179	631883	.	.	.	ID=YALI315;effective_length=705;iiLocus_exception=complex-overlap-3;iLocus_type=complex;Name=YALI315;gene=3;mRNA=3
Yali1A	Snowy89	gene	631179	631858	0	+	.	ID=SnowyOwl_gene244;Parent=YALI315;Alias=AugPool0012824;Name=SnowyOwl_000349;depth=432;locus=L000329;status=Fails to match RNA-Seq data
Yali1A	Snowy89	mRNA	631179	631858	0	+	.	ID=SnowyOwl_mRNA244;Parent=SnowyOwl_gene244;Name=SnowyOwl_000349
Yali1A	Snowy89	exon	631179	631316	0	+	0	ID=SnowyOwl_exon68;Parent=SnowyOwl_mRNA244;Name=SnowyOwl_000349;status=End mismatch
Yali1A	Snowy89	CDS	631179	631316	.	+	0	ID=SnowyOwl_CDS244;Parent=SnowyOwl_mRNA244;Name=SnowyOwl_000349
Yali1A	Snowy89	exon	631370	631858	0	+	0	ID=SnowyOwl_exon68;Parent=SnowyOwl_mRNA244;Name=SnowyOwl_000349;status=Start mismatch
Yali1A	Snowy89	CDS	631370	631858	.	+	0	ID=SnowyOwl_CDS244;Parent=SnowyOwl_mRNA244;Name=SnowyOwl_000349
Yali1A	YGAP89	gene	631388	631858	.	+	.	ID=YGAP_gene168;Parent=YALI315;Name=YGAP0A01770;locus_tag=YGAP_0A01770;product=hypothetical protein;transl_table=1;translation=length.156;pillar=P23340;route=GETORF
Yali1A	YGAP89	mRNA	631388	631858	.	+	.	ID=YGAP_mRNA168;Parent=YGAP_gene168;Name=YGAP0A01770
Yali1A	YGAP89	exon	631388	631858	.	+	.	Parent=YGAP_mRNA168;Name=YGAP0A01770
Yali1A	YGAP89	CDS	631388	631858	.	+	0	ID=YGAP_CDS164;Parent=YGAP_mRNA168;Name=YGAP0A01770
Yali1A	RefSeq89	gene	631388	631883	2.44e+03	+	.	ID=RS_gene199;Parent=YALI315;Name=YALI0A06633g;Note=  no similarity
Yali1A	RefSeq89	mRNA	631388	631883	2.44e+03	+	.	ID=RS_mRNA199;Parent=RS_gene199;Name=YALI0A06633g
Yali1A	RefSeq89	CDS	631388	631858	.	+	0	ID=RS_CDS194;Parent=RS_mRNA199;Name=YALI0A06633g
Yali1A	RefSeq89	exon	631388	631883	.	+	.	Parent=RS_mRNA199;Name=YALI0A06633g
###
Yali1A	AEGeAn::LocusPocus	locus	632606	632724	.	.	.	ID=YALI316;Name=YALI316;gene=1;rRNA=1;effective_length=119;iLocus_type=niLocus
Yali1A	RefSeq89	gene	632606	632724	1	-	.	ID=YALI0A06644r;Parent=YALI316;Name=YALI0A06644r;Note=5S RNA
Yali1A	RefSeq89	rRNA	632606	632724	1	-	.	ID=YALI0A06644r.r1;Parent=YALI0A06644r;Name=YALI0A06644r
###
Yali1A	AEGeAn::LocusPocus	locus	633360	636152	.	.	.	ID=YALI317;effective_length=2793;iiLocus_exception=complex-overlap-3;iLocus_type=complex;Name=YALI317;gene=3;mRNA=3
Yali1A	RefSeq89	gene	633360	636152	1.39e+04	-	.	ID=RS_gene200;Parent=YALI317;Name=YALI0A06655g;Note=  similar to uniprot|P41909 Saccharomyces cerevisiae YPL147w PXA1 long-chain fatty acid transporter
Yali1A	RefSeq89	mRNA	633360	636152	1.39e+04	-	.	ID=RS_mRNA200;Parent=RS_gene200;Name=YALI0A06655g
Yali1A	RefSeq89	exon	633360	636152	.	-	.	Parent=RS_mRNA200;Name=YALI0A06655g
Yali1A	RefSeq89	CDS	633360	636152	.	-	0	ID=RS_CDS195;Parent=RS_mRNA200;Name=YALI0A06655g
Yali1A	Snowy89	gene	633360	636152	3.38	-	.	ID=SnowyOwl_gene245;Parent=YALI317;Alias=rt_000096.1;Name=SnowyOwl_000350;depth=1388;locus=L000330;status=Matches RNA-Seq data
Yali1A	Snowy89	mRNA	633360	636152	3.38	-	.	ID=SnowyOwl_mRNA245;Parent=SnowyOwl_gene245;Name=SnowyOwl_000350
Yali1A	Snowy89	exon	633360	636152	3.38	-	0	Parent=SnowyOwl_mRNA245;Name=SnowyOwl_000350
Yali1A	Snowy89	CDS	633360	636152	.	-	0	ID=SnowyOwl_CDS245;Parent=SnowyOwl_mRNA245;Name=SnowyOwl_000350
Yali1A	YGAP89	gene	633360	636152	.	-	.	ID=YGAP_gene169;Parent=YALI317;Name=YGAP0A01780;Note=similar to Saccharomyces cerevisiae PXA2 (YKL188C)%3B ancestral locus Anc_4.287;inference=similar to DNA sequence:INSDC:YKL188C;locus_tag=YGAP_0A01780;product=hypothetical protein;transl_table=1;translation=length.930;pillar=P2966;route=simple
Yali1A	YGAP89	mRNA	633360	636152	.	-	.	ID=YGAP_mRNA169;Parent=YGAP_gene169;Name=YGAP0A01780
Yali1A	YGAP89	exon	633360	636152	.	-	.	Parent=YGAP_mRNA169;Name=YGAP0A01780
Yali1A	YGAP89	CDS	633360	636152	.	-	0	ID=YGAP_CDS165;Parent=YGAP_mRNA169;Name=YGAP0A01780
###
Yali1A	AEGeAn::LocusPocus	locus	637075	638166	.	.	.	ID=YALI318;effective_length=1092;iiLocus_exception=complex-overlap-3;iLocus_type=complex;Name=YALI318;gene=3;mRNA=3
Yali1A	RefSeq89	gene	637075	638166	5.42e+03	-	.	ID=RS_gene201;Parent=YALI318;Name=YALI0A06677g;Note=  no similarity
Yali1A	RefSeq89	mRNA	637075	638166	5.42e+03	-	.	ID=RS_mRNA201;Parent=RS_gene201;Name=YALI0A06677g
Yali1A	RefSeq89	exon	637075	638166	.	-	.	Parent=RS_mRNA201;Name=YALI0A06677g
Yali1A	RefSeq89	CDS	637075	638166	.	-	0	ID=RS_CDS196;Parent=RS_mRNA201;Name=YALI0A06677g
Yali1A	Snowy89	gene	637075	638166	3.99	-	.	ID=SnowyOwl_gene246;Parent=YALI318;Alias=rt_000096.2;Name=SnowyOwl_000351;depth=364;locus=L000331;status=Matches RNA-Seq data
Yali1A	Snowy89	mRNA	637075	638166	3.99	-	.	ID=SnowyOwl_mRNA246;Parent=SnowyOwl_gene246;Name=SnowyOwl_000351
Yali1A	Snowy89	exon	637075	638166	3.99	-	0	Parent=SnowyOwl_mRNA246;Name=SnowyOwl_000351
Yali1A	Snowy89	CDS	637075	638166	.	-	0	ID=SnowyOwl_CDS246;Parent=SnowyOwl_mRNA246;Name=SnowyOwl_000351
Yali1A	YGAP89	gene	637075	638166	.	-	.	ID=YGAP_gene170;Parent=YALI318;Name=YGAP0A01790;locus_tag=YGAP_0A01790;product=hypothetical protein;transl_table=1;translation=length.363;pillar=P23341;route=GETORF
Yali1A	YGAP89	mRNA	637075	638166	.	-	.	ID=YGAP_mRNA170;Parent=YGAP_gene170;Name=YGAP0A01790
Yali1A	YGAP89	exon	637075	638166	.	-	.	Parent=YGAP_mRNA170;Name=YGAP0A01790
Yali1A	YGAP89	CDS	637075	638166	.	-	0	ID=YGAP_CDS166;Parent=YGAP_mRNA170;Name=YGAP0A01790
###
Yali1A	AEGeAn::LocusPocus	locus	638433	638812	.	.	.	ID=YALI319;Name=YALI319;gene=1;mRNA=1;effective_length=380;iLocus_type=piLocus
Yali1A	Snowy89	gene	638433	638812	0	+	.	ID=SnowyOwl_gene247;Parent=YALI319;Alias=AugPool0028754;Name=SnowyOwl_000352;depth=50;locus=L000332;status=Fails to match RNA-Seq data
Yali1A	Snowy89	mRNA	638433	638812	0	+	.	ID=SnowyOwl_mRNA247;Parent=SnowyOwl_gene247;Name=SnowyOwl_000352
Yali1A	Snowy89	exon	638433	638609	0	+	0	ID=SnowyOwl_exon69;Parent=SnowyOwl_mRNA247;Name=SnowyOwl_000352;status=End mismatch
Yali1A	Snowy89	CDS	638433	638609	.	+	0	ID=SnowyOwl_CDS247;Parent=SnowyOwl_mRNA247;Name=SnowyOwl_000352
Yali1A	Snowy89	exon	638657	638812	0	+	0	ID=SnowyOwl_exon69;Parent=SnowyOwl_mRNA247;Name=SnowyOwl_000352;status=Start mismatch
Yali1A	Snowy89	CDS	638657	638812	.	+	0	ID=SnowyOwl_CDS247;Parent=SnowyOwl_mRNA247;Name=SnowyOwl_000352
###
Yali1A	AEGeAn::LocusPocus	locus	639654	640154	.	.	.	ID=YALI320;effective_length=501;iiLocus_exception=complex-overlap-3;iLocus_type=complex;Name=YALI320;gene=3;mRNA=3
Yali1A	Snowy89	gene	639654	640154	3.65	+	.	ID=SnowyOwl_gene248;Parent=YALI320;Alias=rt_000096.3;Name=SnowyOwl_000354;depth=430;locus=L000334;status=Matches RNA-Seq data
Yali1A	Snowy89	mRNA	639654	640154	3.65	+	.	ID=SnowyOwl_mRNA248;Parent=SnowyOwl_gene248;Name=SnowyOwl_000354
Yali1A	Snowy89	exon	639654	640154	3.65	+	0	Parent=SnowyOwl_mRNA248;Name=SnowyOwl_000354
Yali1A	Snowy89	CDS	639654	640154	.	+	0	ID=SnowyOwl_CDS248;Parent=SnowyOwl_mRNA248;Name=SnowyOwl_000354
Yali1A	YGAP89	gene	639654	640154	.	+	.	ID=YGAP_gene171;Parent=YALI320;Name=YGAP0A01800;Note=similar to Saccharomyces cerevisiae STE18 (YJR086W)%3B ancestral locus Anc_7.455;inference=similar to DNA sequence:INSDC:YJR086W;locus_tag=YGAP_0A01800;product=hypothetical protein;transl_table=1;translation=length.166;pillar=P2864;route=simple
Yali1A	YGAP89	mRNA	639654	640154	.	+	.	ID=YGAP_mRNA171;Parent=YGAP_gene171;Name=YGAP0A01800
Yali1A	YGAP89	exon	639654	640154	.	+	.	Parent=YGAP_mRNA171;Name=YGAP0A01800
Yali1A	YGAP89	CDS	639654	640154	.	+	0	ID=YGAP_CDS167;Parent=YGAP_mRNA171;Name=YGAP0A01800
Yali1A	RefSeq89	gene	639828	640154	1.64e+03	+	.	ID=RS_gene202;Parent=YALI320;Name=YALI0A06699g;Note=  weakly similar to uniprot|P18852 Saccharomyces cerevisiae YJR086w STE18 GTP-binding protein gamma subunit of the pheromone pathway
Yali1A	RefSeq89	mRNA	639828	640154	1.64e+03	+	.	ID=RS_mRNA202;Parent=RS_gene202;Name=YALI0A06699g
Yali1A	RefSeq89	exon	639828	640154	.	+	.	Parent=RS_mRNA202;Name=YALI0A06699g
Yali1A	RefSeq89	CDS	639828	640154	.	+	0	ID=RS_CDS197;Parent=RS_mRNA202;Name=YALI0A06699g
###
Yali1A	AEGeAn::LocusPocus	locus	640253	640732	.	.	.	ID=YALI321;effective_length=480;iiLocus_exception=complex-overlap-3;iLocus_type=complex;Name=YALI321;gene=3;mRNA=3
Yali1A	YGAP89	gene	640253	640732	.	+	.	ID=YGAP_gene172;Parent=YALI321;Name=YGAP0A01810;locus_tag=YGAP_0A01810;product=hypothetical protein;transl_table=1;translation=length.159;pillar=P23342;route=GETORF
Yali1A	YGAP89	mRNA	640253	640732	.	+	.	ID=YGAP_mRNA172;Parent=YGAP_gene172;Name=YGAP0A01810
Yali1A	YGAP89	exon	640253	640732	.	+	.	Parent=YGAP_mRNA172;Name=YGAP0A01810
Yali1A	YGAP89	CDS	640253	640732	.	+	0	ID=YGAP_CDS168;Parent=YGAP_mRNA172;Name=YGAP0A01810
Yali1A	RefSeq89	gene	640291	640710	2.1e+03	-	.	ID=RS_gene203;Parent=YALI321;Name=YALI0A06721g;Note=  no similarity
Yali1A	RefSeq89	mRNA	640291	640710	2.1e+03	-	.	ID=RS_mRNA203;Parent=RS_gene203;Name=YALI0A06721g
Yali1A	RefSeq89	exon	640291	640710	.	-	.	Parent=RS_mRNA203;Name=YALI0A06721g
Yali1A	RefSeq89	CDS	640291	640710	.	-	0	ID=RS_CDS198;Parent=RS_mRNA203;Name=YALI0A06721g
Yali1A	Snowy89	gene	640291	640710	3.99	-	.	ID=SnowyOwl_gene249;Parent=YALI321;Alias=rt_000096.4;Name=SnowyOwl_000355;depth=130;locus=L000335;status=Matches RNA-Seq data
Yali1A	Snowy89	mRNA	640291	640710	3.99	-	.	ID=SnowyOwl_mRNA249;Parent=SnowyOwl_gene249;Name=SnowyOwl_000355
Yali1A	Snowy89	exon	640291	640710	3.99	-	0	Parent=SnowyOwl_mRNA249;Name=SnowyOwl_000355
Yali1A	Snowy89	CDS	640291	640710	.	-	0	ID=SnowyOwl_CDS249;Parent=SnowyOwl_mRNA249;Name=SnowyOwl_000355
###
Yali1A	AEGeAn::LocusPocus	locus	640916	641602	.	.	.	ID=YALI322;effective_length=687;iiLocus_exception=complex-overlap-3;iLocus_type=complex;Name=YALI322;gene=3;mRNA=3
Yali1A	RefSeq89	gene	640916	641602	3.43e+03	-	.	ID=RS_gene204;Parent=YALI322;Name=YALI0A06743g;Note=  similar to uniprot|Q8NJZ8 Emericella nidulans Theta class glutathione S-transferase (EC 2.5.1.18)
Yali1A	RefSeq89	mRNA	640916	641602	3.43e+03	-	.	ID=RS_mRNA204;Parent=RS_gene204;Name=YALI0A06743g
Yali1A	RefSeq89	exon	640916	641602	.	-	.	Parent=RS_mRNA204;Name=YALI0A06743g
Yali1A	RefSeq89	CDS	640916	641602	.	-	0	ID=RS_CDS199;Parent=RS_mRNA204;Name=YALI0A06743g
Yali1A	Snowy89	gene	640916	641602	5.62	-	.	ID=SnowyOwl_gene250;Parent=YALI322;Alias=rt_000096.5;Name=SnowyOwl_000356;depth=1789;locus=L000336;status=Matches RNA-Seq data
Yali1A	Snowy89	mRNA	640916	641602	5.62	-	.	ID=SnowyOwl_mRNA250;Parent=SnowyOwl_gene250;Name=SnowyOwl_000356
Yali1A	Snowy89	exon	640916	641602	5.62	-	0	Parent=SnowyOwl_mRNA250;Name=SnowyOwl_000356
Yali1A	Snowy89	CDS	640916	641602	.	-	0	ID=SnowyOwl_CDS250;Parent=SnowyOwl_mRNA250;Name=SnowyOwl_000356
Yali1A	YGAP89	gene	640916	641602	.	-	.	ID=YGAP_gene173;Parent=YALI322;Name=YGAP0A01820;locus_tag=YGAP_0A01820;product=hypothetical protein;transl_table=1;translation=length.228;pillar=P23343;route=multi
Yali1A	YGAP89	mRNA	640916	641602	.	-	.	ID=YGAP_mRNA173;Parent=YGAP_gene173;Name=YGAP0A01820
Yali1A	YGAP89	exon	640916	641602	.	-	.	Parent=YGAP_mRNA173;Name=YGAP0A01820
Yali1A	YGAP89	CDS	640916	641602	.	-	0	ID=YGAP_CDS169;Parent=YGAP_mRNA173;Name=YGAP0A01820
###
Yali1A	AEGeAn::LocusPocus	locus	642253	642371	.	.	.	ID=YALI323;Name=YALI323;gene=1;rRNA=1;effective_length=119;iLocus_type=niLocus
Yali1A	RefSeq89	gene	642253	642371	0.992	-	.	ID=YALI0A06754r;Parent=YALI323;Name=YALI0A06754r;Note=5S RNA
Yali1A	RefSeq89	rRNA	642253	642371	0.992	-	.	ID=YALI0A06754r.r1;Parent=YALI0A06754r;Name=YALI0A06754r
###
Yali1A	AEGeAn::LocusPocus	locus	642642	643439	.	.	.	ID=YALI324;effective_length=798;iiLocus_exception=complex-overlap-3;iLocus_type=complex;Name=YALI324;gene=3;mRNA=3
Yali1A	RefSeq89	gene	642642	643439	3.99e+03	-	.	ID=RS_gene205;Parent=YALI324;Name=YALI0A06765g;Note=  similar to uniprot|P40513 Saccharomyces cerevisiae YIL070c MAM33 mitochondrial acidic matrix protein
Yali1A	RefSeq89	mRNA	642642	643439	3.99e+03	-	.	ID=RS_mRNA205;Parent=RS_gene205;Name=YALI0A06765g
Yali1A	RefSeq89	exon	642642	643439	.	-	.	Parent=RS_mRNA205;Name=YALI0A06765g
Yali1A	RefSeq89	CDS	642642	643439	.	-	0	ID=RS_CDS200;Parent=RS_mRNA205;Name=YALI0A06765g
Yali1A	Snowy89	gene	642642	643439	4	-	.	ID=SnowyOwl_gene251;Parent=YALI324;Alias=rt_000096.6;Name=SnowyOwl_000357;depth=10243;locus=L000337;status=Matches RNA-Seq data
Yali1A	Snowy89	mRNA	642642	643439	4	-	.	ID=SnowyOwl_mRNA251;Parent=SnowyOwl_gene251;Name=SnowyOwl_000357
Yali1A	Snowy89	exon	642642	643439	4	-	0	Parent=SnowyOwl_mRNA251;Name=SnowyOwl_000357
Yali1A	Snowy89	CDS	642642	643439	.	-	0	ID=SnowyOwl_CDS251;Parent=SnowyOwl_mRNA251;Name=SnowyOwl_000357
[truncated: 12,073,877 more chars]
