# Supplementary material for: Sequence Assembly of Yarrowia lipolytica Strain W29/CLIB89 Shows Transposable Element Diversity
Source: PLoS One. 2016 Sep 7;11(9):e0162363. doi: 10.1371/journal.pone.0162363 (PMC5014426; doi:10.1371/journal.pone.0162363)
Supplement: S4 Table — (GFF3) [file pone.0162363.s006.gff3]

##gff-version   3
Yali1A	IGB	gene	1230	1648	0	-	.	ID=YALI1_A00014g;Name=YALI1_A00014g;pipeline=Snowy89;Alias=AugPool0027191;status=Fails to match RNA-Seq data;depth=72
Yali1A	IGB	mRNA	1230	1648	0	-	.	ID=YALI1_A00014g.mRNA1;Parent=YALI1_A00014g;Name=YALI1_A00014g
Yali1A	IGB	exon	1230	1457	.	-	0	ID=YALI1_A00014g.exon1;Parent=YALI1_A00014g.mRNA1;Name=YALI1_A00014g
Yali1A	IGB	exon	1523	1648	.	-	0	ID=YALI1_A00014g.exon1;Parent=YALI1_A00014g.mRNA1;Name=YALI1_A00014g
Yali1A	IGB	CDS	1230	1457	.	-	0	ID=YALI1_A00014g.cds1;Parent=YALI1_A00014g.mRNA1;Name=YALI1_A00014g
Yali1A	IGB	CDS	1523	1648	.	-	0	ID=YALI1_A00014g.cds1;Parent=YALI1_A00014g.mRNA1;Name=YALI1_A00014g
###
Yali1A	IGB	gene	1806	2173	0	-	.	ID=YALI1_A00019g;Name=YALI1_A00019g;pipeline=Snowy89;Alias=AugPool0044519;status=Fails to match RNA-Seq data;depth=186
Yali1A	IGB	mRNA	1806	2173	0	-	.	ID=YALI1_A00019g.mRNA1;Parent=YALI1_A00019g;Name=YALI1_A00019g
Yali1A	IGB	exon	1806	1963	.	-	0	ID=YALI1_A00019g.exon1;Parent=YALI1_A00019g.mRNA1;Name=YALI1_A00019g
Yali1A	IGB	exon	2011	2173	.	-	0	ID=YALI1_A00019g.exon1;Parent=YALI1_A00019g.mRNA1;Name=YALI1_A00019g
Yali1A	IGB	CDS	1806	1963	.	-	2	ID=YALI1_A00019g.cds1;Parent=YALI1_A00019g.mRNA1;Name=YALI1_A00019g
Yali1A	IGB	CDS	2011	2173	.	-	0	ID=YALI1_A00019g.cds1;Parent=YALI1_A00019g.mRNA1;Name=YALI1_A00019g
###
Yali1A	IGB	gene	3285	3920	.	+	.	ID=YALI1_A00032g;Name=YALI1_A00032g;pipeline=Snowy89,YGAP89;Alias=AugPool0011505;product=hypothetical protein;status=Matches RNA-Seq data;depth=20
Yali1A	IGB	mRNA	3285	3920	.	+	.	ID=YALI1_A00032g.mRNA1;Parent=YALI1_A00032g;Name=YALI1_A00032g
Yali1A	IGB	exon	3285	3920	.	+	0	ID=YALI1_A00032g.exon1;Parent=YALI1_A00032g.mRNA1;Name=YALI1_A00032g
Yali1A	IGB	CDS	3285	3920	.	+	0	ID=YALI1_A00032g.cds1;Parent=YALI1_A00032g.mRNA1;Name=YALI1_A00032g
###
Yali1A	IGB	gene	5868	8531	1.31e+04	+	.	ID=YALI1_A00058g;Name=YALI1_A00058g;pipeline=Snowy89,YGAP89,RefSeq89;Alias=gm_003606;product=hypothetical protein;status=Low expression;depth=5;Note=Compare to YALI0A00110g,   weakly similar to uniprot|Q06593 Saccharomyces cerevisiae YPR194c OPT2
Yali1A	IGB	mRNA	5868	8531	1.31e+04	+	.	ID=YALI1_A00058g.mRNA1;Parent=YALI1_A00058g;Name=YALI1_A00058g
Yali1A	IGB	exon	5868	8531	.	+	0	ID=YALI1_A00058g.exon1;Parent=YALI1_A00058g.mRNA1;Name=YALI1_A00058g
Yali1A	IGB	CDS	5868	8531	.	+	0	ID=YALI1_A00058g.cds1;Parent=YALI1_A00058g.mRNA1;Name=YALI1_A00058g
###
Yali1A	IGB	gene	10299	12134	.	+	.	ID=YALI1_A00102g;Name=YALI1_A00102g;pipeline=Snowy89,RefSeq89,YGAP89;Alias=rt_000003.1;product=hypothetical protein;status=Matches RNA-Seq data;depth=37792;Note=Compare to YALI0A00132g,   highly similar to uniprot|P40150 Saccharomyces cerevisiae YNL209w SSB2 heat shock protein of HSP70 family cytosolic
Yali1A	IGB	mRNA	10299	12134	.	+	.	ID=YALI1_A00102g.mRNA1;Parent=YALI1_A00102g;Name=YALI1_A00102g
Yali1A	IGB	exon	10299	12134	.	+	0	ID=YALI1_A00102g.exon1;Parent=YALI1_A00102g.mRNA1;Name=YALI1_A00102g
Yali1A	IGB	CDS	10299	12134	.	+	0	ID=YALI1_A00102g.cds1;Parent=YALI1_A00102g.mRNA1;Name=YALI1_A00102g
###
Yali1A	IGB	gene	13266	13647	0	-	.	ID=YALI1_A00135g;Name=YALI1_A00135g;pipeline=Snowy89;Alias=AugPool0009543;status=Fails to match RNA-Seq data;depth=44
Yali1A	IGB	mRNA	13266	13647	0	-	.	ID=YALI1_A00135g.mRNA1;Parent=YALI1_A00135g;Name=YALI1_A00135g
Yali1A	IGB	exon	13266	13537	.	-	0	ID=YALI1_A00135g.exon1;Parent=YALI1_A00135g.mRNA1;Name=YALI1_A00135g
Yali1A	IGB	exon	13584	13647	.	-	0	ID=YALI1_A00135g.exon1;Parent=YALI1_A00135g.mRNA1;Name=YALI1_A00135g
Yali1A	IGB	CDS	13266	13537	.	-	2	ID=YALI1_A00135g.cds1;Parent=YALI1_A00135g.mRNA1;Name=YALI1_A00135g
Yali1A	IGB	CDS	13584	13647	.	-	0	ID=YALI1_A00135g.cds1;Parent=YALI1_A00135g.mRNA1;Name=YALI1_A00135g
###
Yali1A	IGB	gene	14825	15919	.	+	.	ID=YALI1_A00148g;Name=YALI1_A00148g;pipeline=Snowy89,RefSeq89,YGAP89;Alias=rt_000003.2;product=hypothetical protein;inference=similar to DNA sequence:INSDC:YKL077W;status=Matches RNA-Seq data;depth=20628;Note=Compare to YALI0A00154g,   similar to DEHA0A00572g Debaryomyces hansenii IPF 30.1,similar to Saccharomyces cerevisiae YKL077W%3B ancestral locus Anc_2.624
Yali1A	IGB	mRNA	14825	15919	.	+	.	ID=YALI1_A00148g.mRNA1;Parent=YALI1_A00148g;Name=YALI1_A00148g
Yali1A	IGB	exon	14825	15919	.	+	0	ID=YALI1_A00148g.exon1;Parent=YALI1_A00148g.mRNA1;Name=YALI1_A00148g
Yali1A	IGB	CDS	14825	15919	.	+	0	ID=YALI1_A00148g.cds1;Parent=YALI1_A00148g.mRNA1;Name=YALI1_A00148g
###
Yali1A	IGB	gene	20422	20919	1.19e+04	+	.	ID=YALI1_A00204g;Name=YALI1_A00204g;pipeline=Snowy89,RefSeq89;Alias=AugPool0040500;status=Matches RNA-Seq data;depth=741;Note=Truncated form of YALI0A00176g,   weakly similar to uniprot|P08640 Saccharomyces cerevisiae YIR019c STA1 extracellular alpha-1 4-glucan glucosidase
Yali1A	IGB	mRNA	20422	20919	1.19e+04	+	.	ID=YALI1_A00204g.mRNA1;Parent=YALI1_A00204g;Name=YALI1_A00204g
Yali1A	IGB	exon	20422	20919	.	+	0	ID=YALI1_A00204g.exon1;Parent=YALI1_A00204g.mRNA1;Name=YALI1_A00204g
Yali1A	IGB	CDS	20422	20919	.	+	0	ID=YALI1_A00204g.cds1;Parent=YALI1_A00204g.mRNA1;Name=YALI1_A00204g
###
Yali1A	IGB	gene	23406	24176	2.98	-	.	ID=YALI1_A00241g;Name=YALI1_A00241g;pipeline=RefSeq89,Snowy89;Alias=gm_003610;status=Matches RNA-Seq data;depth=355;Note=Compare to YALI0A00198g,   similar to YALI-IPF6987.1 Yarrowia lipolytica YALI0C21912g Unknown function
Yali1A	IGB	mRNA	23406	24176	2.98	-	.	ID=YALI1_A00241g.mRNA1;Parent=YALI1_A00241g;Name=YALI1_A00241g
Yali1A	IGB	exon	23406	24176	.	-	0	ID=YALI1_A00241g.exon1;Parent=YALI1_A00241g.mRNA1;Name=YALI1_A00241g
Yali1A	IGB	CDS	23406	24176	.	-	0	ID=YALI1_A00241g.cds1;Parent=YALI1_A00241g.mRNA1;Name=YALI1_A00241g
###
Yali1A	IGB	gene	25268	26506	1.26	+	.	ID=YALI1_A00252g;Name=YALI1_A00252g;pipeline=YGAP89,RefSeq89,Snowy89;Alias=AugPool0036859;product=hypothetical protein;status=Matches RNA-Seq data;depth=478;Note=Truncated form of YALI0A00212g,   no similarity
Yali1A	IGB	mRNA	25268	26506	1.26	+	.	ID=YALI1_A00252g.mRNA1;Parent=YALI1_A00252g;Name=YALI1_A00252g
Yali1A	IGB	exon	25268	26506	.	+	0	ID=YALI1_A00252g.exon1;Parent=YALI1_A00252g.mRNA1;Name=YALI1_A00252g
Yali1A	IGB	CDS	25268	26506	.	+	0	ID=YALI1_A00252g.cds1;Parent=YALI1_A00252g.mRNA1;Name=YALI1_A00252g
###
Yali1A	IGB	gene	27114	27198	.	-	1	ID=YALI1_A00271r;Name=YALI1_A00271r;pipeline=RefSeq89,YGAP89;Alias=YALI0Atrna1R;product=tRNA-Arg;Note=Compare to YALI0A00220r, tRNA Arg (TCG),codon recognized: CGA
Yali1A	IGB	tRNA	27114	27198	.	-	1	ID=YALI1_A00271r.r1;Parent=YALI1_A00271r;Name=YALI1_A00271r
###
Yali1A	IGB	gene	27706	30948	5.42	-	.	ID=YALI1_A00309g;Name=YALI1_A00309g;pipeline=YGAP89,RefSeq89,Snowy89;Alias=rt_000005.2;product=hypothetical protein;inference=similar to DNA sequence:INSDC:YBL076C;status=Matches RNA-Seq data;depth=7498;Note=Compare to YALI0A00264g, similar to Saccharomyces cerevisiae ILS1 (YBL076C)%3B ancestral locus Anc_7.398,  similar to uniprot|P09436 Saccharomyces cerevisiae YBL076c ILS1 isoleucyl-tRNA synthetase
Yali1A	IGB	mRNA	27706	30948	5.42	-	.	ID=YALI1_A00309g.mRNA1;Parent=YALI1_A00309g;Name=YALI1_A00309g
Yali1A	IGB	exon	27706	30948	.	-	0	ID=YALI1_A00309g.exon1;Parent=YALI1_A00309g.mRNA1;Name=YALI1_A00309g
Yali1A	IGB	CDS	27706	30948	.	-	0	ID=YALI1_A00309g.cds1;Parent=YALI1_A00309g.mRNA1;Name=YALI1_A00309g
###
Yali1A	IGB	gene	32599	33705	5.72	+	.	ID=YALI1_A00325g;Name=YALI1_A00325g;pipeline=YGAP89,RefSeq89,Snowy89;Alias=rt_000005.3;product=hypothetical protein;status=Matches RNA-Seq data;depth=7165;Note=Compare to YALI0A00286g,   highly similar to uniprot|P39729 Saccharomyces cerevisiae YAL036c FUN11 probable GTP-binding protein
Yali1A	IGB	mRNA	32599	33705	5.72	+	.	ID=YALI1_A00325g.mRNA1;Parent=YALI1_A00325g;Name=YALI1_A00325g
Yali1A	IGB	exon	32599	33705	.	+	0	ID=YALI1_A00325g.exon1;Parent=YALI1_A00325g.mRNA1;Name=YALI1_A00325g
Yali1A	IGB	CDS	32599	33705	.	+	0	ID=YALI1_A00325g.cds1;Parent=YALI1_A00325g.mRNA1;Name=YALI1_A00325g
###
Yali1A	IGB	gene	34587	34841	1	-	.	ID=YALI1_A00348g;Name=YALI1_A00348g;pipeline=RefSeq89;Note=Compare to YALI0A00297g, Misc non-coding,  weakly similar to uniprot|Q6CGY4 Yarrowia lipolytica YALI0A14927g
###
Yali1A	IGB	gene	35590	35879	0.845	+	.	ID=YALI1_A00358t;Name=YALI1_A00358t;pipeline=RefSeq89,RefSeq89;Note=Compare to YALI0A00308t,  solo LTR of uniprot|Q9C0U1 Yarrowia lipolytica Ylt1 LTR-retrotransposon
###
Yali1A	IGB	gene	36917	37567	3.23e+03	-	.	ID=YALI1_A00375g;Name=YALI1_A00375g;pipeline=YGAP89,Snowy89,RefSeq89;Alias=rt_000005.4;product=hypothetical protein;status=Matches RNA-Seq data;depth=563;Note=Compare to YALI0A00330g,   weakly similar to uniprot|P08432 Saccharomyces cerevisiae YKL184w ORD1 ornithine decarboxylase
Yali1A	IGB	mRNA	36917	37567	3.23e+03	-	.	ID=YALI1_A00375g.mRNA1;Parent=YALI1_A00375g;Name=YALI1_A00375g
Yali1A	IGB	exon	36917	37567	.	-	0	ID=YALI1_A00375g.exon1;Parent=YALI1_A00375g.mRNA1;Name=YALI1_A00375g
Yali1A	IGB	CDS	36917	37567	.	-	0	ID=YALI1_A00375g.cds1;Parent=YALI1_A00375g.mRNA1;Name=YALI1_A00375g
###
Yali1A	IGB	gene	40669	43582	1.26e+04	+	.	ID=YALI1_A00406g;Name=YALI1_A00406g;pipeline=YGAP89,Snowy89,RefSeq89;Alias=rt_000006.1;product=hypothetical protein;status=Matches RNA-Seq data;depth=39954;Note=Compare to YALI0A00352g,   highly similar to uniprot|P32324 Saccharomyces cerevisiae YOR133w EFT1 and highly similar to uniprot|P32324 Saccharomyces cerevisiae YDR385W translation elongation factor eEF2
Yali1A	IGB	mRNA	40669	43582	1.26e+04	+	.	ID=YALI1_A00406g.mRNA1;Parent=YALI1_A00406g;Name=YALI1_A00406g
Yali1A	IGB	exon	40669	40672	.	+	0	ID=YALI1_A00406g.exon1;Parent=YALI1_A00406g.mRNA1;Name=YALI1_A00406g
Yali1A	IGB	exon	41058	43582	.	+	0	ID=YALI1_A00406g.exon1;Parent=YALI1_A00406g.mRNA1;Name=YALI1_A00406g
Yali1A	IGB	CDS	40669	40672	.	+	0	ID=YALI1_A00406g.cds1;Parent=YALI1_A00406g.mRNA1;Name=YALI1_A00406g
Yali1A	IGB	CDS	41058	43582	.	+	2	ID=YALI1_A00406g.cds1;Parent=YALI1_A00406g.mRNA1;Name=YALI1_A00406g
###
Yali1A	IGB	gene	43969	44763	3.98e+03	-	.	ID=YALI1_A00447g;Name=YALI1_A00447g;pipeline=YGAP89,Snowy89,RefSeq89;Alias=rt_000006.2;product=hypothetical protein;inference=similar to DNA sequence:INSDC:YBR057C;status=Matches RNA-Seq data;depth=66;Note=Compare to YALI0A00369g, similar to Saccharomyces cerevisiae MUM2 (YBR057C)%3B ancestral locus Anc_3.269,  weakly similar to uniprot|P38236 Saccharomyces cerevisiae YBR057c MUM2: meiotic protein
Yali1A	IGB	mRNA	43969	44763	3.98e+03	-	.	ID=YALI1_A00447g.mRNA1;Parent=YALI1_A00447g;Name=YALI1_A00447g
Yali1A	IGB	exon	43969	44763	.	-	0	ID=YALI1_A00447g.exon1;Parent=YALI1_A00447g.mRNA1;Name=YALI1_A00447g
Yali1A	IGB	CDS	43969	44763	.	-	0	ID=YALI1_A00447g.cds1;Parent=YALI1_A00447g.mRNA1;Name=YALI1_A00447g
###
Yali1A	IGB	gene	46273	46803	0.848	-	.	ID=YALI1_A00468g;Name=YALI1_A00468g;pipeline=RefSeq89;Note=Truncated form of YALI0A00374g, weakly similar to uniprot|Q6C2I9 Yarrowia lipolytica YALI0E01210g
Yali1A	IGB	mRNA	46273	46803	0.848	-	.	ID=YALI1_A00468g.mRNA1;Parent=YALI1_A00468g;Name=YALI1_A00468g
Yali1A	IGB	exon	46273	46803	.	-	0	ID=YALI1_A00468g.exon1;Parent=YALI1_A00468g.mRNA1;Name=YALI1_A00468g
Yali1A	IGB	CDS	46273	46803	.	-	0	ID=YALI1_A00468g.cds1;Parent=YALI1_A00468g.mRNA1;Name=YALI1_A00468g
###
Yali1A	IGB	gene	48978	50495	4.79	-	.	ID=YALI1_A00504g;Name=YALI1_A00504g;pipeline=YGAP89,RefSeq89,Snowy89;Alias=rt_000007.2;product=hypothetical protein;status=Matches RNA-Seq data;depth=2572;Note=Compare to YALI0A00396g,   some similarities with uniprot|Q8J174 Emericella nidulans RfeF
Yali1A	IGB	mRNA	48978	50495	4.79	-	.	ID=YALI1_A00504g.mRNA1;Parent=YALI1_A00504g;Name=YALI1_A00504g
Yali1A	IGB	exon	48978	50495	.	-	0	ID=YALI1_A00504g.exon1;Parent=YALI1_A00504g.mRNA1;Name=YALI1_A00504g
Yali1A	IGB	CDS	48978	50495	.	-	0	ID=YALI1_A00504g.cds1;Parent=YALI1_A00504g.mRNA1;Name=YALI1_A00504g
###
Yali1A	IGB	gene	52279	53898	8.06e+03	-	.	ID=YALI1_A00538g;Name=YALI1_A00538g;pipeline=YGAP89,Snowy89,RefSeq89;Alias=rt_000008.1;product=hypothetical protein;status=Matches RNA-Seq data;depth=298;Note=Compare to YALI0A00418g,   weakly similar to uniprot|Q08777 Saccharomyces cerevisiae YOR306c similarity to human X-linked PEST- containing transporter
Yali1A	IGB	mRNA	52279	53898	8.06e+03	-	.	ID=YALI1_A00538g.mRNA1;Parent=YALI1_A00538g;Name=YALI1_A00538g
Yali1A	IGB	exon	52279	53898	.	-	0	ID=YALI1_A00538g.exon1;Parent=YALI1_A00538g.mRNA1;Name=YALI1_A00538g
Yali1A	IGB	CDS	52279	53898	.	-	0	ID=YALI1_A00538g.cds1;Parent=YALI1_A00538g.mRNA1;Name=YALI1_A00538g
###
Yali1A	IGB	gene	55885	56409	2.62e+03	+	.	ID=YALI1_A00558g;Name=YALI1_A00558g;pipeline=YGAP89,Snowy89,RefSeq89;Alias=rt_000009.1;product=hypothetical protein;inference=similar to DNA sequence:INSDC:YAL008W;status=Matches RNA-Seq data;depth=3846;Note=Compare to YALI0A00440g, similar to Saccharomyces cerevisiae FUN14 (YAL008W)%3B ancestral locus Anc_7.107,  similar to CAGL0C02739g Candida glabrata IPF 1020.1
Yali1A	IGB	mRNA	55885	56409	2.62e+03	+	.	ID=YALI1_A00558g.mRNA1;Parent=YALI1_A00558g;Name=YALI1_A00558g
Yali1A	IGB	exon	55885	56409	.	+	0	ID=YALI1_A00558g.exon1;Parent=YALI1_A00558g.mRNA1;Name=YALI1_A00558g
Yali1A	IGB	CDS	55885	56409	.	+	0	ID=YALI1_A00558g.cds1;Parent=YALI1_A00558g.mRNA1;Name=YALI1_A00558g
###
Yali1A	IGB	gene	57083	57511	0.6	-	.	ID=YALI1_A00574g;Name=YALI1_A00574g;pipeline=Snowy89;Alias=AugPool0023275;status=Low expression;depth=3
Yali1A	IGB	mRNA	57083	57511	0.6	-	.	ID=YALI1_A00574g.mRNA1;Parent=YALI1_A00574g;Name=YALI1_A00574g
Yali1A	IGB	exon	57083	57405	.	-	0	ID=YALI1_A00574g.exon1;Parent=YALI1_A00574g.mRNA1;Name=YALI1_A00574g
Yali1A	IGB	exon	57451	57511	.	-	0	ID=YALI1_A00574g.exon1;Parent=YALI1_A00574g.mRNA1;Name=YALI1_A00574g
Yali1A	IGB	CDS	57083	57405	.	-	2	ID=YALI1_A00574g.cds1;Parent=YALI1_A00574g.mRNA1;Name=YALI1_A00574g
Yali1A	IGB	CDS	57451	57511	.	-	0	ID=YALI1_A00574g.cds1;Parent=YALI1_A00574g.mRNA1;Name=YALI1_A00574g
###
Yali1A	IGB	gene	57938	58018	0	+	.	ID=YALI1_A00579r;Name=YALI1_A00579r;pipeline=RefSeq89;product=tRNA-Pro;Note=Compare to YALI0A00462r, tRNA Pro (AGG)
Yali1A	IGB	tRNA	57938	58018	0	+	.	ID=YALI1_A00579r.r1;Parent=YALI1_A00579r;Name=YALI1_A00579r
###
Yali1A	IGB	gene	60125	62950	1.41e+04	+	.	ID=YALI1_A00601g;Name=YALI1_A00601g;pipeline=YGAP89,Snowy89,RefSeq89;Alias=rt_000011.1;product=hypothetical protein;inference=similar to DNA sequence:INSDC:YBL009W%2CYGL021W;status=Matches RNA-Seq data;depth=1033;Note=Compare to YALI0A00506g, similar to Saccharomyces cerevisiae ALK2 (YBL009W) and ALK1 (YGL021W)%3B ancestral locus Anc_4.100,  weakly similar to uniprot|P43633 Saccharomyces cerevisiae YGL021w ALK1 DNA damage-responsive protein
Yali1A	IGB	mRNA	60125	62950	1.41e+04	+	.	ID=YALI1_A00601g.mRNA1;Parent=YALI1_A00601g;Name=YALI1_A00601g
Yali1A	IGB	exon	60125	62950	.	+	0	ID=YALI1_A00601g.exon1;Parent=YALI1_A00601g.mRNA1;Name=YALI1_A00601g
Yali1A	IGB	CDS	60125	62950	.	+	0	ID=YALI1_A00601g.cds1;Parent=YALI1_A00601g.mRNA1;Name=YALI1_A00601g
###
Yali1A	IGB	gene	64561	66150	7.94e+03	-	.	ID=YALI1_A00661g;Name=YALI1_A00661g;pipeline=YGAP89,Snowy89,RefSeq89;Alias=gm_003622;product=hypothetical protein;status=Low expression;depth=2;Note=Compare to YALI0A00528g,   weakly similar to uniprot|P53389 Saccharomyces cerevisiae YNR055c HOL1 member of major facilitator superfamily multidrug-resistance protein subfamily
Yali1A	IGB	mRNA	64561	66150	7.94e+03	-	.	ID=YALI1_A00661g.mRNA1;Parent=YALI1_A00661g;Name=YALI1_A00661g
Yali1A	IGB	exon	64561	66150	.	-	0	ID=YALI1_A00661g.exon1;Parent=YALI1_A00661g.mRNA1;Name=YALI1_A00661g
Yali1A	IGB	CDS	64561	66150	.	-	0	ID=YALI1_A00661g.cds1;Parent=YALI1_A00661g.mRNA1;Name=YALI1_A00661g
###
Yali1A	IGB	gene	68398	69993	4.85	+	.	ID=YALI1_A00683g;Name=YALI1_A00683g;pipeline=RefSeq89,YGAP89,Snowy89;Alias=rt_000012.2;product=hypothetical protein;status=Matches RNA-Seq data;depth=54;Note=Compare to YALI0A00550g,   similar to uniprot|Q6C2C4 Yarrowia lipolytica YALI0F09031g
Yali1A	IGB	mRNA	68398	69993	4.85	+	.	ID=YALI1_A00683g.mRNA1;Parent=YALI1_A00683g;Name=YALI1_A00683g
Yali1A	IGB	exon	68398	69993	.	+	0	ID=YALI1_A00683g.exon1;Parent=YALI1_A00683g.mRNA1;Name=YALI1_A00683g
Yali1A	IGB	CDS	68398	69993	.	+	0	ID=YALI1_A00683g.cds1;Parent=YALI1_A00683g.mRNA1;Name=YALI1_A00683g
###
Yali1A	IGB	gene	70106	71509	4.14	-	.	ID=YALI1_A00715g;Name=YALI1_A00715g;pipeline=RefSeq89,Snowy89;Alias=rt_000012.3;status=Matches RNA-Seq data;depth=31;Note=Compare to YALI0A00572g,   weakly similar to uniprot|P47179 Saccharomyces cerevisiae YJR151c
Yali1A	IGB	mRNA	70106	71509	4.14	-	.	ID=YALI1_A00715g.mRNA1;Parent=YALI1_A00715g;Name=YALI1_A00715g
Yali1A	IGB	exon	70106	71509	.	-	0	ID=YALI1_A00715g.exon1;Parent=YALI1_A00715g.mRNA1;Name=YALI1_A00715g
Yali1A	IGB	CDS	70106	71509	.	-	0	ID=YALI1_A00715g.cds1;Parent=YALI1_A00715g.mRNA1;Name=YALI1_A00715g
###
Yali1A	IGB	gene	73384	74673	.	-	.	ID=YALI1_A00746g;Name=YALI1_A00746g;pipeline=RefSeq89,Snowy89,YGAP89;Alias=rt_000012.4;product=hypothetical protein;inference=similar to DNA sequence:INSDC:YGR285C;status=Matches RNA-Seq data;depth=9787;Note=Compare to YALI0A00594g,   similar to uniprot|P32527 Saccharomyces cerevisiae YGR285c ZUO1 zuotin a putative Z-DNA binding protein,similar to Saccharomyces cerevisiae ZUO1 (YGR285C)%3B ancestral locus Anc_5.4
Yali1A	IGB	mRNA	73384	74673	.	-	.	ID=YALI1_A00746g.mRNA1;Parent=YALI1_A00746g;Name=YALI1_A00746g
Yali1A	IGB	exon	73384	74673	.	-	0	ID=YALI1_A00746g.exon1;Parent=YALI1_A00746g.mRNA1;Name=YALI1_A00746g
Yali1A	IGB	CDS	73384	74673	.	-	0	ID=YALI1_A00746g.cds1;Parent=YALI1_A00746g.mRNA1;Name=YALI1_A00746g
###
Yali1A	IGB	gene	75387	79215	.	-	.	ID=YALI1_A00789g;Name=YALI1_A00789g;pipeline=RefSeq89,Snowy89,YGAP89;Alias=rt_000012.5;product=hypothetical protein;inference=similar to DNA sequence:INSDC:YJL074C;status=Matches RNA-Seq data;depth=561;Note=Compare to YALI0A00616g,   similar to uniprot|P47037 Saccharomyces cerevisiae YJL074c SMC3 required for structural maintenance of chromosomes,similar to Saccharomyces cerevisiae SMC3 (YJL074C)%3B ancestral locus Anc_1.295
Yali1A	IGB	mRNA	75387	79215	.	-	.	ID=YALI1_A00789g.mRNA1;Parent=YALI1_A00789g;Name=YALI1_A00789g
Yali1A	IGB	exon	75387	78941	.	-	0	ID=YALI1_A00789g.exon1;Parent=YALI1_A00789g.mRNA1;Name=YALI1_A00789g
Yali1A	IGB	exon	79201	79215	.	-	0	ID=YALI1_A00789g.exon1;Parent=YALI1_A00789g.mRNA1;Name=YALI1_A00789g
Yali1A	IGB	CDS	75387	78941	.	-	0	ID=YALI1_A00789g.cds1;Parent=YALI1_A00789g.mRNA1;Name=YALI1_A00789g
Yali1A	IGB	CDS	79201	79215	.	-	0	ID=YALI1_A00789g.cds1;Parent=YALI1_A00789g.mRNA1;Name=YALI1_A00789g
###
Yali1A	IGB	gene	80159	80830	.	+	.	ID=YALI1_A00801g;Name=YALI1_A00801g;pipeline=RefSeq89,Snowy89,YGAP89;Alias=rt_000013.1;product=hypothetical protein;inference=similar to DNA sequence:INSDC:YBR261C;status=Matches RNA-Seq data;depth=1289;Note=Compare to YALI0A00638g,   similar to uniprot|P38340 Saccharomyces cerevisiae YBR261c,similar to Saccharomyces cerevisiae YBR261C%3B ancestral locus Anc_1.341
Yali1A	IGB	mRNA	80159	80830	.	+	.	ID=YALI1_A00801g.mRNA1;Parent=YALI1_A00801g;Name=YALI1_A00801g
Yali1A	IGB	exon	80159	80830	.	+	0	ID=YALI1_A00801g.exon1;Parent=YALI1_A00801g.mRNA1;Name=YALI1_A00801g
Yali1A	IGB	CDS	80159	80830	.	+	0	ID=YALI1_A00801g.cds1;Parent=YALI1_A00801g.mRNA1;Name=YALI1_A00801g
###
Yali1A	IGB	gene	82319	82999	3.4e+03	-	.	ID=YALI1_A00829g;Name=YALI1_A00829g;pipeline=Snowy89,RefSeq89;Alias=rt_000013.2;status=Matches RNA-Seq data;depth=1688;Note=Compare to YALI0A00660g,   weakly similar to uniprot|Q12218 Saccharomyces cerevisiae YOR009w
Yali1A	IGB	mRNA	82319	82999	3.4e+03	-	.	ID=YALI1_A00829g.mRNA1;Parent=YALI1_A00829g;Name=YALI1_A00829g
Yali1A	IGB	exon	82319	82999	.	-	0	ID=YALI1_A00829g.exon1;Parent=YALI1_A00829g.mRNA1;Name=YALI1_A00829g
Yali1A	IGB	CDS	82319	82999	.	-	0	ID=YALI1_A00829g.cds1;Parent=YALI1_A00829g.mRNA1;Name=YALI1_A00829g
###
Yali1A	IGB	gene	86766	89120	1.17e+04	+	.	ID=YALI1_A00867g;Name=YALI1_A00867g;pipeline=Snowy89,YGAP89,RefSeq89;Alias=rt_000014.1;product=hypothetical protein;status=Matches RNA-Seq data;depth=635;Note=Compare to YALI0A00682g,   no similarity
Yali1A	IGB	mRNA	86766	89120	1.17e+04	+	.	ID=YALI1_A00867g.mRNA1;Parent=YALI1_A00867g;Name=YALI1_A00867g
Yali1A	IGB	exon	86766	89120	.	+	0	ID=YALI1_A00867g.exon1;Parent=YALI1_A00867g.mRNA1;Name=YALI1_A00867g
Yali1A	IGB	CDS	86766	89120	.	+	0	ID=YALI1_A00867g.cds1;Parent=YALI1_A00867g.mRNA1;Name=YALI1_A00867g
###
Yali1A	IGB	gene	90374	90709	0	-	.	ID=YALI1_A00905g;Name=YALI1_A00905g;pipeline=Snowy89;Alias=AugPool0011905;status=Fails to match RNA-Seq data;depth=96
Yali1A	IGB	mRNA	90374	90709	0	-	.	ID=YALI1_A00905g.mRNA1;Parent=YALI1_A00905g;Name=YALI1_A00905g
Yali1A	IGB	exon	90374	90580	.	-	0	ID=YALI1_A00905g.exon1;Parent=YALI1_A00905g.mRNA1;Name=YALI1_A00905g
Yali1A	IGB	exon	90623	90709	.	-	0	ID=YALI1_A00905g.exon1;Parent=YALI1_A00905g.mRNA1;Name=YALI1_A00905g
Yali1A	IGB	CDS	90374	90580	.	-	0	ID=YALI1_A00905g.cds1;Parent=YALI1_A00905g.mRNA1;Name=YALI1_A00905g
Yali1A	IGB	CDS	90623	90709	.	-	0	ID=YALI1_A00905g.cds1;Parent=YALI1_A00905g.mRNA1;Name=YALI1_A00905g
###
Yali1A	IGB	gene	90911	91204	0	-	.	ID=YALI1_A00911g;Name=YALI1_A00911g;pipeline=Snowy89;Alias=AugPool0035270;status=Fails to match RNA-Seq data;depth=92
Yali1A	IGB	mRNA	90911	91204	0	-	.	ID=YALI1_A00911g.mRNA1;Parent=YALI1_A00911g;Name=YALI1_A00911g
Yali1A	IGB	exon	90911	91102	.	-	0	ID=YALI1_A00911g.exon1;Parent=YALI1_A00911g.mRNA1;Name=YALI1_A00911g
Yali1A	IGB	exon	91145	91204	.	-	0	ID=YALI1_A00911g.exon1;Parent=YALI1_A00911g.mRNA1;Name=YALI1_A00911g
Yali1A	IGB	CDS	90911	91102	.	-	0	ID=YALI1_A00911g.cds1;Parent=YALI1_A00911g.mRNA1;Name=YALI1_A00911g
Yali1A	IGB	CDS	91145	91204	.	-	0	ID=YALI1_A00911g.cds1;Parent=YALI1_A00911g.mRNA1;Name=YALI1_A00911g
###
Yali1A	IGB	gene	92089	92170	1	-	.	ID=YALI1_A00921r;Name=YALI1_A00921r;pipeline=YGAP89,RefSeq89;Alias=YALI0Atrna1K;product=tRNA-Lys;Note=Compare to YALI0A00715r, codon recognized: AAG,tRNA Lys (CTT)
Yali1A	IGB	tRNA	92089	92170	1	-	.	ID=YALI1_A00921r.r1;Parent=YALI1_A00921r;Name=YALI1_A00921r
###
Yali1A	IGB	gene	94733	97438	1.68	+	.	ID=YALI1_A00947g;Name=YALI1_A00947g;pipeline=RefSeq89,YGAP89,Snowy89;Alias=AugPool0022599;product=hypothetical protein;status=Matches RNA-Seq data;depth=696;Note=Truncated form of YALI0A00759g,   weakly similar to uniprot|P17442 Saccharomyces cerevisiae YGR233c PHO81 cyclin-dependent kinase inhibitor
Yali1A	IGB	mRNA	94733	97438	1.68	+	.	ID=YALI1_A00947g.mRNA1;Parent=YALI1_A00947g;Name=YALI1_A00947g
Yali1A	IGB	exon	94733	97438	.	+	0	ID=YALI1_A00947g.exon1;Parent=YALI1_A00947g.mRNA1;Name=YALI1_A00947g
Yali1A	IGB	CDS	94733	97438	.	+	0	ID=YALI1_A00947g.cds1;Parent=YALI1_A00947g.mRNA1;Name=YALI1_A00947g
###
Yali1A	IGB	gene	97796	98389	2.96e+03	-	.	ID=YALI1_A00983g;Name=YALI1_A00983g;pipeline=YGAP89,Snowy89,RefSeq89;Alias=rt_000015.2;product=hypothetical protein;inference=similar to DNA sequence:INSDC:YDR183W;status=Matches RNA-Seq data;depth=1201;Note=Compare to YALI0A00781g, similar to Saccharomyces cerevisiae PLP1 (YDR183W)%3B ancestral locus Anc_8.385,  similar to uniprot|Q04004 Saccharomyces cerevisiae YDR183w PLP1 Phosducin homologue likely to be involved in regulation of pheromone response
Yali1A	IGB	mRNA	97796	98389	2.96e+03	-	.	ID=YALI1_A00983g.mRNA1;Parent=YALI1_A00983g;Name=YALI1_A00983g
Yali1A	IGB	exon	97796	98389	.	-	0	ID=YALI1_A00983g.exon1;Parent=YALI1_A00983g.mRNA1;Name=YALI1_A00983g
Yali1A	IGB	CDS	97796	98389	.	-	0	ID=YALI1_A00983g.cds1;Parent=YALI1_A00983g.mRNA1;Name=YALI1_A00983g
###
Yali1A	IGB	gene	99424	99483	1	-	.	ID=YALI1_A00994r;Name=YALI1_A00994r;pipeline=RefSeq89;Note=Compare to YALI0A00792r, 5S RNA remnant
Yali1A	IGB	rRNA	99424	99483	1	-	.	ID=YALI1_A00994r.r1;Parent=YALI1_A00994r;Name=YALI1_A00994r
###
Yali1A	IGB	gene	103012	106152	5.15	-	.	ID=YALI1_A01061g;Name=YALI1_A01061g;pipeline=RefSeq89,YGAP89,Snowy89;Alias=rt_000017.1;product=hypothetical protein;inference=similar to DNA sequence:INSDC:YAL035W;status=Matches RNA-Seq data;depth=3542;Note=Compare to YALI0A00803g,   similar to uniprot|P39730 Saccharomyces cerevisiae YAL035w FUN12 general translation factor eIF2 homolog,similar to Saccharomyces cerevisiae FUN12 (YAL035W)%3B ancestral locus Anc_7.50
Yali1A	IGB	mRNA	103012	106152	5.15	-	.	ID=YALI1_A01061g.mRNA1;Parent=YALI1_A01061g;Name=YALI1_A01061g
Yali1A	IGB	exon	103012	106152	.	-	0	ID=YALI1_A01061g.exon1;Parent=YALI1_A01061g.mRNA1;Name=YALI1_A01061g
Yali1A	IGB	CDS	103012	106152	.	-	0	ID=YALI1_A01061g.cds1;Parent=YALI1_A01061g.mRNA1;Name=YALI1_A01061g
###
Yali1A	IGB	gene	107431	108012	0	+	.	ID=YALI1_A01074g;Name=YALI1_A01074g;pipeline=Snowy89;Alias=gm_003633;status=Fails to match RNA-Seq data;depth=18
Yali1A	IGB	mRNA	107431	108012	0	+	.	ID=YALI1_A01074g.mRNA1;Parent=YALI1_A01074g;Name=YALI1_A01074g
Yali1A	IGB	exon	107431	107497	.	+	0	ID=YALI1_A01074g.exon1;Parent=YALI1_A01074g.mRNA1;Name=YALI1_A01074g
Yali1A	IGB	exon	107545	107725	.	+	0	ID=YALI1_A01074g.exon1;Parent=YALI1_A01074g.mRNA1;Name=YALI1_A01074g
Yali1A	IGB	exon	107754	108012	.	+	0	ID=YALI1_A01074g.exon1;Parent=YALI1_A01074g.mRNA1;Name=YALI1_A01074g
Yali1A	IGB	CDS	107431	107497	.	+	0	ID=YALI1_A01074g.cds1;Parent=YALI1_A01074g.mRNA1;Name=YALI1_A01074g
Yali1A	IGB	CDS	107545	107725	.	+	2	ID=YALI1_A01074g.cds1;Parent=YALI1_A01074g.mRNA1;Name=YALI1_A01074g
Yali1A	IGB	CDS	107754	108012	.	+	1	ID=YALI1_A01074g.cds1;Parent=YALI1_A01074g.mRNA1;Name=YALI1_A01074g
###
Yali1A	IGB	gene	109311	110708	3.98	+	.	ID=YALI1_A01093g;Name=YALI1_A01093g;pipeline=RefSeq89,YGAP89,Snowy89;Alias=rt_000018.1;product=hypothetical protein;status=Matches RNA-Seq data;depth=224;Note=Truncated form of YALI0A00825g,   weakly similar to DEHA0E12342g Debaryomyces hansenii IPF 11939.1
Yali1A	IGB	mRNA	109311	110708	3.98	+	.	ID=YALI1_A01093g.mRNA1;Parent=YALI1_A01093g;Name=YALI1_A01093g
Yali1A	IGB	exon	109311	110708	.	+	0	ID=YALI1_A01093g.exon1;Parent=YALI1_A01093g.mRNA1;Name=YALI1_A01093g
Yali1A	IGB	CDS	109311	110708	.	+	0	ID=YALI1_A01093g.cds1;Parent=YALI1_A01093g.mRNA1;Name=YALI1_A01093g
###
Yali1A	IGB	gene	111249	112292	5.19e+03	-	.	ID=YALI1_A01122g;Name=YALI1_A01122g;pipeline=Snowy89,YGAP89,RefSeq89;Alias=rt_000018.2;product=hypothetical protein;status=Matches RNA-Seq data;depth=4012;Note=Compare to YALI0A00847g,   similar to uniprot|O59826 Schizosaccharomyces pombe Putative potassium channel subunit
Yali1A	IGB	mRNA	111249	112292	5.19e+03	-	.	ID=YALI1_A01122g.mRNA1;Parent=YALI1_A01122g;Name=YALI1_A01122g
Yali1A	IGB	exon	111249	112292	.	-	0	ID=YALI1_A01122g.exon1;Parent=YALI1_A01122g.mRNA1;Name=YALI1_A01122g
Yali1A	IGB	CDS	111249	112292	.	-	0	ID=YALI1_A01122g.cds1;Parent=YALI1_A01122g.mRNA1;Name=YALI1_A01122g
###
Yali1A	IGB	gene	112835	114388	7.2e+03	-	.	ID=YALI1_A01143g;Name=YALI1_A01143g;pipeline=Snowy89,YGAP89,RefSeq89;Alias=AugPool0026662;product=hypothetical protein;status=Matches RNA-Seq data;depth=45;Note=Compare to YALI0A00869g,   some similarities with uniprot|P53322 Saccharomyces cerevisiae YGR260w TNA1 similarity to allantoate transport protein
Yali1A	IGB	mRNA	112835	114388	7.2e+03	-	.	ID=YALI1_A01143g.mRNA1;Parent=YALI1_A01143g;Name=YALI1_A01143g
Yali1A	IGB	exon	112835	114388	.	-	0	ID=YALI1_A01143g.exon1;Parent=YALI1_A01143g.mRNA1;Name=YALI1_A01143g
Yali1A	IGB	CDS	112835	114388	.	-	0	ID=YALI1_A01143g.cds1;Parent=YALI1_A01143g.mRNA1;Name=YALI1_A01143g
###
Yali1A	IGB	gene	115941	117326	.	-	.	ID=YALI1_A01173g;Name=YALI1_A01173g;pipeline=Snowy89,RefSeq89,YGAP89;Alias=rt_000018.4;product=hypothetical protein;status=Matches RNA-Seq data;depth=10217;Note=Truncated form of YALI0A00891g,   uniprot|Q96X25 Yarrowia lipolytica Serine/threonine phosphatase Pph21p (EC 3.1.3.16) (Serine/threonine protein phosphatase)
Yali1A	IGB	mRNA	115941	117326	.	-	.	ID=YALI1_A01173g.mRNA1;Parent=YALI1_A01173g;Name=YALI1_A01173g
Yali1A	IGB	exon	115941	117326	.	-	0	ID=YALI1_A01173g.exon1;Parent=YALI1_A01173g.mRNA1;Name=YALI1_A01173g
Yali1A	IGB	CDS	115941	117326	.	-	0	ID=YALI1_A01173g.cds1;Parent=YALI1_A01173g.mRNA1;Name=YALI1_A01173g
###
Yali1A	IGB	gene	119860	122118	1.12e+04	+	.	ID=YALI1_A01198g;Name=YALI1_A01198g;pipeline=YGAP89,Snowy89,RefSeq89;Alias=rt_000018.5;product=hypothetical protein;status=Matches RNA-Seq data;depth=1185;Note=Compare to YALI0A00913g,   weakly similar to uniprot|P40009 Saccharomyces cerevisiae YER005w YND1 Yeast Nucleoside Diphosphatase
Yali1A	IGB	mRNA	119860	122118	1.12e+04	+	.	ID=YALI1_A01198g.mRNA1;Parent=YALI1_A01198g;Name=YALI1_A01198g
Yali1A	IGB	exon	119860	122118	.	+	0	ID=YALI1_A01198g.exon1;Parent=YALI1_A01198g.mRNA1;Name=YALI1_A01198g
Yali1A	IGB	CDS	119860	122118	.	+	0	ID=YALI1_A01198g.cds1;Parent=YALI1_A01198g.mRNA1;Name=YALI1_A01198g
###
Yali1A	IGB	gene	123044	123409	0	+	.	ID=YALI1_A01230g;Name=YALI1_A01230g;pipeline=Snowy89;Alias=AugPool0040492;status=Fails to match RNA-Seq data;depth=82
Yali1A	IGB	mRNA	123044	123409	0	+	.	ID=YALI1_A01230g.mRNA1;Parent=YALI1_A01230g;Name=YALI1_A01230g
Yali1A	IGB	exon	123044	123051	.	+	0	ID=YALI1_A01230g.exon1;Parent=YALI1_A01230g.mRNA1;Name=YALI1_A01230g
Yali1A	IGB	exon	123097	123409	.	+	0	ID=YALI1_A01230g.exon1;Parent=YALI1_A01230g.mRNA1;Name=YALI1_A01230g
Yali1A	IGB	CDS	123044	123051	.	+	0	ID=YALI1_A01230g.cds1;Parent=YALI1_A01230g.mRNA1;Name=YALI1_A01230g
Yali1A	IGB	CDS	123097	123409	.	+	1	ID=YALI1_A01230g.cds1;Parent=YALI1_A01230g.mRNA1;Name=YALI1_A01230g
###
Yali1A	IGB	gene	123501	124019	1	-	.	ID=YALI1_A01240g;Name=YALI1_A01240g;pipeline=RefSeq89,Snowy89;Alias=AugPool0031052;status=Matches RNA-Seq data;depth=103;Note=Compare to YALI0A00935g, no similarity
Yali1A	IGB	mRNA	123501	124019	1	-	.	ID=YALI1_A01240g.mRNA1;Parent=YALI1_A01240g;Name=YALI1_A01240g
Yali1A	IGB	exon	123501	124019	.	-	0	ID=YALI1_A01240g.exon1;Parent=YALI1_A01240g.mRNA1;Name=YALI1_A01240g
Yali1A	IGB	CDS	123501	124019	.	-	0	ID=YALI1_A01240g.cds1;Parent=YALI1_A01240g.mRNA1;Name=YALI1_A01240g
###
Yali1A	IGB	gene	124160	124479	0	+	.	ID=YALI1_A01241g;Name=YALI1_A01241g;pipeline=Snowy89;Alias=AugPool0009237;status=Fails to match RNA-Seq data;depth=606
Yali1A	IGB	mRNA	124160	124479	0	+	.	ID=YALI1_A01241g.mRNA1;Parent=YALI1_A01241g;Name=YALI1_A01241g
Yali1A	IGB	exon	124160	124186	.	+	0	ID=YALI1_A01241g.exon1;Parent=YALI1_A01241g.mRNA1;Name=YALI1_A01241g
Yali1A	IGB	exon	124303	124479	.	+	0	ID=YALI1_A01241g.exon1;Parent=YALI1_A01241g.mRNA1;Name=YALI1_A01241g
Yali1A	IGB	CDS	124160	124186	.	+	0	ID=YALI1_A01241g.cds1;Parent=YALI1_A01241g.mRNA1;Name=YALI1_A01241g
Yali1A	IGB	CDS	124303	124479	.	+	0	ID=YALI1_A01241g.cds1;Parent=YALI1_A01241g.mRNA1;Name=YALI1_A01241g
###
Yali1A	IGB	gene	124498	124950	3.99	-	.	ID=YALI1_A01249g;Name=YALI1_A01249g;pipeline=RefSeq89,Snowy89;Alias=rt_000018.6;status=Matches RNA-Seq data;depth=850;Note=Compare to YALI0A00957g,   similar to Q8U8U2 Agrobacterium tumefaciens putative acetyl transferase
Yali1A	IGB	mRNA	124498	124950	3.99	-	.	ID=YALI1_A01249g.mRNA1;Parent=YALI1_A01249g;Name=YALI1_A01249g
Yali1A	IGB	exon	124498	124950	.	-	0	ID=YALI1_A01249g.exon1;Parent=YALI1_A01249g.mRNA1;Name=YALI1_A01249g
Yali1A	IGB	CDS	124498	124950	.	-	0	ID=YALI1_A01249g.cds1;Parent=YALI1_A01249g.mRNA1;Name=YALI1_A01249g
###
Yali1A	IGB	gene	125793	126158	0	-	.	ID=YALI1_A01260g;Name=YALI1_A01260g;pipeline=Snowy89;Alias=AugPool0020778;status=Fails to match RNA-Seq data;depth=125
Yali1A	IGB	mRNA	125793	126158	0	-	.	ID=YALI1_A01260g.mRNA1;Parent=YALI1_A01260g;Name=YALI1_A01260g
Yali1A	IGB	exon	125793	126098	.	-	0	ID=YALI1_A01260g.exon1;Parent=YALI1_A01260g.mRNA1;Name=YALI1_A01260g
Yali1A	IGB	exon	126153	126158	.	-	0	ID=YALI1_A01260g.exon1;Parent=YALI1_A01260g.mRNA1;Name=YALI1_A01260g
Yali1A	IGB	CDS	125793	126098	.	-	0	ID=YALI1_A01260g.cds1;Parent=YALI1_A01260g.mRNA1;Name=YALI1_A01260g
Yali1A	IGB	CDS	126153	126158	.	-	0	ID=YALI1_A01260g.cds1;Parent=YALI1_A01260g.mRNA1;Name=YALI1_A01260g
###
Yali1A	IGB	gene	126737	128185	7.24e+03	+	.	ID=YALI1_A01267g;Name=YALI1_A01267g;pipeline=YGAP89,Snowy89,RefSeq89;Alias=rt_000018.7;product=hypothetical protein;inference=similar to DNA sequence:INSDC:YKL175W;status=Matches RNA-Seq data;depth=3678;Note=Compare to YALI0A00979g, similar to Saccharomyces cerevisiae ZRT3 (YKL175W)%3B ancestral locus Anc_1.172,  similar to uniprot|P34240 Saccharomyces cerevisiae YKL175w ZRT3 vacuolar membrane protein involved in the regulation of zinc storage
Yali1A	IGB	mRNA	126737	128185	7.24e+03	+	.	ID=YALI1_A01267g.mRNA1;Parent=YALI1_A01267g;Name=YALI1_A01267g
Yali1A	IGB	exon	126737	128185	.	+	0	ID=YALI1_A01267g.exon1;Parent=YALI1_A01267g.mRNA1;Name=YALI1_A01267g
Yali1A	IGB	CDS	126737	128185	.	+	0	ID=YALI1_A01267g.cds1;Parent=YALI1_A01267g.mRNA1;Name=YALI1_A01267g
###
Yali1A	IGB	gene	129842	130924	5.41e+03	+	.	ID=YALI1_A01298g;Name=YALI1_A01298g;pipeline=YGAP89,Snowy89,RefSeq89;Alias=rt_000018.8;product=hypothetical protein;inference=similar to DNA sequence:INSDC:YKL119C;status=Matches RNA-Seq data;depth=1445;Note=Compare to YALI0A01001g, similar to Saccharomyces cerevisiae VPH2 (YKL119C)%3B ancestral locus Anc_2.453,  weakly similar to uniprot|P32341 Saccharomyces cerevisiae YKL119c VPH2 H+-ATPase assembly protein
Yali1A	IGB	mRNA	129842	130924	5.41e+03	+	.	ID=YALI1_A01298g.mRNA1;Parent=YALI1_A01298g;Name=YALI1_A01298g
Yali1A	IGB	exon	129842	130924	.	+	0	ID=YALI1_A01298g.exon1;Parent=YALI1_A01298g.mRNA1;Name=YALI1_A01298g
Yali1A	IGB	CDS	129842	130924	.	+	0	ID=YALI1_A01298g.cds1;Parent=YALI1_A01298g.mRNA1;Name=YALI1_A01298g
###
Yali1A	IGB	gene	139487	142723	5.32	+	.	ID=YALI1_A01394g;Name=YALI1_A01394g;pipeline=RefSeq89,YGAP89,Snowy89;Alias=rt_000020.1;product=hypothetical protein;status=Matches RNA-Seq data;depth=457;Note=Compare to YALI0A01023g,   similar to uniprot|Q12691 Saccharomyces cerevisiae YDR038c ENA5 P-type ATPase involved in Na+ efflux
Yali1A	IGB	mRNA	139487	142723	5.32	+	.	ID=YALI1_A01394g.mRNA1;Parent=YALI1_A01394g;Name=YALI1_A01394g
Yali1A	IGB	exon	139487	142723	.	+	0	ID=YALI1_A01394g.exon1;Parent=YALI1_A01394g.mRNA1;Name=YALI1_A01394g
Yali1A	IGB	CDS	139487	142723	.	+	0	ID=YALI1_A01394g.cds1;Parent=YALI1_A01394g.mRNA1;Name=YALI1_A01394g
###
Yali1A	IGB	gene	142751	143078	0	-	.	ID=YALI1_A01430g;Name=YALI1_A01430g;pipeline=Snowy89;Alias=AugPool0044941;status=Fails to match RNA-Seq data;depth=60
Yali1A	IGB	mRNA	142751	143078	0	-	.	ID=YALI1_A01430g.mRNA1;Parent=YALI1_A01430g;Name=YALI1_A01430g
Yali1A	IGB	exon	142751	143018	.	-	0	ID=YALI1_A01430g.exon1;Parent=YALI1_A01430g.mRNA1;Name=YALI1_A01430g
Yali1A	IGB	exon	143062	143078	.	-	0	ID=YALI1_A01430g.exon1;Parent=YALI1_A01430g.mRNA1;Name=YALI1_A01430g
Yali1A	IGB	CDS	142751	143018	.	-	1	ID=YALI1_A01430g.cds1;Parent=YALI1_A01430g.mRNA1;Name=YALI1_A01430g
Yali1A	IGB	CDS	143062	143078	.	-	0	ID=YALI1_A01430g.cds1;Parent=YALI1_A01430g.mRNA1;Name=YALI1_A01430g
###
Yali1A	IGB	gene	143264	143557	0	-	.	ID=YALI1_A01434g;Name=YALI1_A01434g;pipeline=Snowy89;Alias=AugPool0014903;status=Fails to match RNA-Seq data;depth=59
Yali1A	IGB	mRNA	143264	143557	0	-	.	ID=YALI1_A01434g.mRNA1;Parent=YALI1_A01434g;Name=YALI1_A01434g
Yali1A	IGB	exon	143264	143492	.	-	0	ID=YALI1_A01434g.exon1;Parent=YALI1_A01434g.mRNA1;Name=YALI1_A01434g
Yali1A	IGB	exon	143538	143557	.	-	0	ID=YALI1_A01434g.exon1;Parent=YALI1_A01434g.mRNA1;Name=YALI1_A01434g
Yali1A	IGB	CDS	143264	143492	.	-	1	ID=YALI1_A01434g.cds1;Parent=YALI1_A01434g.mRNA1;Name=YALI1_A01434g
Yali1A	IGB	CDS	143538	143557	.	-	0	ID=YALI1_A01434g.cds1;Parent=YALI1_A01434g.mRNA1;Name=YALI1_A01434g
###
Yali1A	IGB	gene	146821	147936	.	+	.	ID=YALI1_A01468g;Name=YALI1_A01468g;pipeline=Snowy89,RefSeq89,YGAP89;Alias=rt_000021.1;product=hypothetical protein;inference=similar to DNA sequence:INSDC:YKR070W;status=Matches RNA-Seq data;depth=2548;Note=Compare to YALI0A01045g,   similar to uniprot|P36151 Saccharomyces cerevisiae YKR070w putative phosphatidyl synthase,similar to Saccharomyces cerevisiae YKR070W%3B ancestral locus Anc_5.652
Yali1A	IGB	mRNA	146821	147936	.	+	.	ID=YALI1_A01468g.mRNA1;Parent=YALI1_A01468g;Name=YALI1_A01468g
Yali1A	IGB	exon	146821	147936	.	+	0	ID=YALI1_A01468g.exon1;Parent=YALI1_A01468g.mRNA1;Name=YALI1_A01468g
Yali1A	IGB	CDS	146821	147936	.	+	0	ID=YALI1_A01468g.cds1;Parent=YALI1_A01468g.mRNA1;Name=YALI1_A01468g
###
Yali1A	IGB	gene	150114	150575	2.28e+03	-	.	ID=YALI1_A01505g;Name=YALI1_A01505g;pipeline=YGAP89,Snowy89,RefSeq89;Alias=rt_000021.2;product=hypothetical protein;inference=similar to DNA sequence:INSDC:YOR052C;status=Matches RNA-Seq data;depth=11045;Note=Compare to YALI0A01067g, similar to Saccharomyces cerevisiae YOR052C%3B ancestral locus Anc_5.653,  weakly similar to uniprot|Q08422 Saccharomyces cerevisiae Chromosome XV reading frame ORF YOR052C
Yali1A	IGB	mRNA	150114	150575	2.28e+03	-	.	ID=YALI1_A01505g.mRNA1;Parent=YALI1_A01505g;Name=YALI1_A01505g
Yali1A	IGB	exon	150114	150575	.	-	0	ID=YALI1_A01505g.exon1;Parent=YALI1_A01505g.mRNA1;Name=YALI1_A01505g
Yali1A	IGB	CDS	150114	150575	.	-	0	ID=YALI1_A01505g.cds1;Parent=YALI1_A01505g.mRNA1;Name=YALI1_A01505g
###
Yali1A	IGB	gene	153703	155265	1.24	+	.	ID=YALI1_A01537g;Name=YALI1_A01537g;pipeline=Snowy89,YGAP89,RefSeq89,Snowy89;Alias=AugPool0011745,AugPool0037472;product=hypothetical protein;status=Matches RNA-Seq data;depth=1990;Note=Truncated form of YALI0A01089g,   similar to uniprot|Q6C3Z6 Yarrowia lipolytica YALI0E31031g
Yali1A	IGB	mRNA	153703	155265	1.24	+	.	ID=YALI1_A01537g.mRNA1;Parent=YALI1_A01537g;Name=YALI1_A01537g
Yali1A	IGB	exon	153703	155265	.	+	0	ID=YALI1_A01537g.exon1;Parent=YALI1_A01537g.mRNA1;Name=YALI1_A01537g
Yali1A	IGB	CDS	153703	155265	.	+	0	ID=YALI1_A01537g.cds1;Parent=YALI1_A01537g.mRNA1;Name=YALI1_A01537g
###
Yali1A	IGB	gene	157177	157704	2.62e+03	-	.	ID=YALI1_A01577g;Name=YALI1_A01577g;pipeline=Snowy89,YGAP89,RefSeq89;Alias=rt_000021.4;product=hypothetical protein;status=Matches RNA-Seq data;depth=1571;Note=Compare to YALI0A01111g,   similar to DEHA0D16709g Debaryomyces hansenii
Yali1A	IGB	mRNA	157177	157704	2.62e+03	-	.	ID=YALI1_A01577g.mRNA1;Parent=YALI1_A01577g;Name=YALI1_A01577g
Yali1A	IGB	exon	157177	157704	.	-	0	ID=YALI1_A01577g.exon1;Parent=YALI1_A01577g.mRNA1;Name=YALI1_A01577g
Yali1A	IGB	CDS	157177	157704	.	-	0	ID=YALI1_A01577g.cds1;Parent=YALI1_A01577g.mRNA1;Name=YALI1_A01577g
###
Yali1A	IGB	gene	158564	160204	8.17e+03	-	.	ID=YALI1_A01602g;Name=YALI1_A01602g;pipeline=Snowy89,YGAP89,RefSeq89;Alias=rt_000021.5;product=hypothetical protein;inference=similar to DNA sequence:INSDC:YKR069W;status=Matches RNA-Seq data;depth=1069;Note=Compare to YALI0A01133g, similar to Saccharomyces cerevisiae MET1 (YKR069W)%3B ancestral locus Anc_5.651,  similar to uniprot|P36150 Saccharomyces cerevisiae YKR069w MET1 siroheme synthase
Yali1A	IGB	mRNA	158564	160204	8.17e+03	-	.	ID=YALI1_A01602g.mRNA1;Parent=YALI1_A01602g;Name=YALI1_A01602g
Yali1A	IGB	exon	158564	160204	.	-	0	ID=YALI1_A01602g.exon1;Parent=YALI1_A01602g.mRNA1;Name=YALI1_A01602g
Yali1A	IGB	CDS	158564	160204	.	-	0	ID=YALI1_A01602g.cds1;Parent=YALI1_A01602g.mRNA1;Name=YALI1_A01602g
###
Yali1A	IGB	gene	161872	162232	0	+	.	ID=YALI1_A01618g;Name=YALI1_A01618g;pipeline=Snowy89;Alias=AugPool0010138;status=Fails to match RNA-Seq data;depth=192
Yali1A	IGB	mRNA	161872	162232	0	+	.	ID=YALI1_A01618g.mRNA1;Parent=YALI1_A01618g;Name=YALI1_A01618g
Yali1A	IGB	exon	161872	162042	.	+	0	ID=YALI1_A01618g.exon1;Parent=YALI1_A01618g.mRNA1;Name=YALI1_A01618g
Yali1A	IGB	exon	162086	162232	.	+	0	ID=YALI1_A01618g.exon1;Parent=YALI1_A01618g.mRNA1;Name=YALI1_A01618g
Yali1A	IGB	CDS	161872	162042	.	+	0	ID=YALI1_A01618g.cds1;Parent=YALI1_A01618g.mRNA1;Name=YALI1_A01618g
Yali1A	IGB	CDS	162086	162232	.	+	0	ID=YALI1_A01618g.cds1;Parent=YALI1_A01618g.mRNA1;Name=YALI1_A01618g
###
Yali1A	IGB	gene	162845	164071	5.28	+	.	ID=YALI1_A01628g;Name=YALI1_A01628g;pipeline=RefSeq89,YGAP89,Snowy89;Alias=rt_000021.6;product=hypothetical protein;status=Matches RNA-Seq data;depth=1385;Note=Compare to YALI0A01155g,   weakly similar to uniprot|Q89ET9 Bradyrhizobium japonicum Blr6983 protein
Yali1A	IGB	mRNA	162845	164071	5.28	+	.	ID=YALI1_A01628g.mRNA1;Parent=YALI1_A01628g;Name=YALI1_A01628g
Yali1A	IGB	exon	162845	164071	.	+	0	ID=YALI1_A01628g.exon1;Parent=YALI1_A01628g.mRNA1;Name=YALI1_A01628g
Yali1A	IGB	CDS	162845	164071	.	+	0	ID=YALI1_A01628g.cds1;Parent=YALI1_A01628g.mRNA1;Name=YALI1_A01628g
###
Yali1A	IGB	gene	164208	164304	.	+	1	ID=YALI1_A01642r;Name=YALI1_A01642r;pipeline=RefSeq89,YGAP89;Alias=YALI0Atrna1L;product=tRNA-Leu;Note=Compare to YALI0A01177r, tRNA Leu (CAG),codon recognized: CUG
Yali1A	IGB	tRNA	164208	164304	.	+	1	ID=YALI1_A01642r.r1;Parent=YALI1_A01642r;Name=YALI1_A01642r
###
Yali1A	IGB	gene	165312	165411	1	-	.	ID=YALI1_A01654r;Name=YALI1_A01654r;pipeline=YGAP89,RefSeq89;Alias=YALI0Atrna2L;product=tRNA-Leu;Note=Compare to YALI0A01221r, codon recognized: CUU,tRNA Leu (AAG)
Yali1A	IGB	tRNA	165312	165411	1	-	.	ID=YALI1_A01654r.r1;Parent=YALI1_A01654r;Name=YALI1_A01654r
###
Yali1A	IGB	gene	167039	168535	2.18	+	.	ID=YALI1_A01670g;Name=YALI1_A01670g;pipeline=YGAP89,RefSeq89,Snowy89;Alias=gm_003649;product=hypothetical protein;status=Low expression;depth=1;Note=Compare to YALI0A01265g,   weakly similar to KLLA0B07887g Kluyveromyces lactis IPF 7358.1
Yali1A	IGB	mRNA	167039	168535	2.18	+	.	ID=YALI1_A01670g.mRNA1;Parent=YALI1_A01670g;Name=YALI1_A01670g
Yali1A	IGB	exon	167039	168535	.	+	0	ID=YALI1_A01670g.exon1;Parent=YALI1_A01670g.mRNA1;Name=YALI1_A01670g
Yali1A	IGB	CDS	167039	168535	.	+	0	ID=YALI1_A01670g.cds1;Parent=YALI1_A01670g.mRNA1;Name=YALI1_A01670g
###
Yali1A	IGB	gene	168998	169096	1	+	.	ID=YALI1_A01689r;Name=YALI1_A01689r;pipeline=YGAP89,RefSeq89;Alias=YALI0Atrna3L;product=tRNA-Leu;Note=Compare to YALI0A01287r, codon recognized: CUU,tRNA Leu (AAG)
Yali1A	IGB	tRNA	168998	169096	1	+	.	ID=YALI1_A01689r.r1;Parent=YALI1_A01689r;Name=YALI1_A01689r
###
Yali1A	IGB	gene	170585	171778	4.89	-	.	ID=YALI1_A01717g;Name=YALI1_A01717g;pipeline=YGAP89,RefSeq89,Snowy89;Alias=rt_000025.1;product=hypothetical protein;status=Matches RNA-Seq data;depth=785;Note=Compare to YALI0A01331g,   similar to uniprot|P39984 Saccharomyces cerevisiae YEL056w HAT2
Yali1A	IGB	mRNA	170585	171778	4.89	-	.	ID=YALI1_A01717g.mRNA1;Parent=YALI1_A01717g;Name=YALI1_A01717g
Yali1A	IGB	exon	170585	171778	.	-	0	ID=YALI1_A01717g.exon1;Parent=YALI1_A01717g.mRNA1;Name=YALI1_A01717g
Yali1A	IGB	CDS	170585	171778	.	-	0	ID=YALI1_A01717g.cds1;Parent=YALI1_A01717g.mRNA1;Name=YALI1_A01717g
###
Yali1A	IGB	gene	173068	173387	0	-	.	ID=YALI1_A01732g;Name=YALI1_A01732g;pipeline=Snowy89;Alias=AugPool0026685;status=Fails to match RNA-Seq data;depth=80
Yali1A	IGB	mRNA	173068	173387	0	-	.	ID=YALI1_A01732g.mRNA1;Parent=YALI1_A01732g;Name=YALI1_A01732g
Yali1A	IGB	exon	173068	173281	.	-	0	ID=YALI1_A01732g.exon1;Parent=YALI1_A01732g.mRNA1;Name=YALI1_A01732g
Yali1A	IGB	exon	173329	173387	.	-	0	ID=YALI1_A01732g.exon1;Parent=YALI1_A01732g.mRNA1;Name=YALI1_A01732g
Yali1A	IGB	CDS	173068	173281	.	-	1	ID=YALI1_A01732g.cds1;Parent=YALI1_A01732g.mRNA1;Name=YALI1_A01732g
Yali1A	IGB	CDS	173329	173387	.	-	0	ID=YALI1_A01732g.cds1;Parent=YALI1_A01732g.mRNA1;Name=YALI1_A01732g
###
Yali1A	IGB	gene	173432	173784	0	-	.	ID=YALI1_A01736g;Name=YALI1_A01736g;pipeline=Snowy89;Alias=AugPool0034235;status=Fails to match RNA-Seq data;depth=77
Yali1A	IGB	mRNA	173432	173784	0	-	.	ID=YALI1_A01736g.mRNA1;Parent=YALI1_A01736g;Name=YALI1_A01736g
Yali1A	IGB	exon	173432	173653	.	-	0	ID=YALI1_A01736g.exon1;Parent=YALI1_A01736g.mRNA1;Name=YALI1_A01736g
Yali1A	IGB	exon	173698	173784	.	-	0	ID=YALI1_A01736g.exon1;Parent=YALI1_A01736g.mRNA1;Name=YALI1_A01736g
Yali1A	IGB	CDS	173432	173653	.	-	0	ID=YALI1_A01736g.cds1;Parent=YALI1_A01736g.mRNA1;Name=YALI1_A01736g
Yali1A	IGB	CDS	173698	173784	.	-	0	ID=YALI1_A01736g.cds1;Parent=YALI1_A01736g.mRNA1;Name=YALI1_A01736g
###
Yali1A	IGB	gene	174384	176618	.	-	.	ID=YALI1_A01766g;Name=YALI1_A01766g;pipeline=Snowy89,RefSeq89,YGAP89;Alias=rt_000026.1;product=hypothetical protein;inference=similar to DNA sequence:INSDC:YLR274W;status=Matches RNA-Seq data;depth=281;Note=Compare to YALI0A01353g,   similar to uniprot|P29496 Saccharomyces cerevisiae YLR274w CDC46 cell division control protein,similar to Saccharomyces cerevisiae CDC46 (YLR274W)%3B ancestral locus Anc_6.71
Yali1A	IGB	mRNA	174384	176618	.	-	.	ID=YALI1_A01766g.mRNA1;Parent=YALI1_A01766g;Name=YALI1_A01766g
Yali1A	IGB	exon	174384	176618	.	-	0	ID=YALI1_A01766g.exon1;Parent=YALI1_A01766g.mRNA1;Name=YALI1_A01766g
Yali1A	IGB	CDS	174384	176618	.	-	0	ID=YALI1_A01766g.cds1;Parent=YALI1_A01766g.mRNA1;Name=YALI1_A01766g
###
Yali1A	IGB	gene	177105	178281	3.98e+03	-	.	ID=YALI1_A01777g;Name=YALI1_A01777g;pipeline=YGAP89,Snowy89,RefSeq89;Alias=rt_000026.2;product=hypothetical protein;inference=similar to DNA sequence:INSDC:YJL115W;status=Matches RNA-Seq data;depth=1008;Note=Compare to YALI0A01375g, similar to Saccharomyces cerevisiae ASF1 (YJL115W)%3B ancestral locus Anc_1.242,  similar to uniprot|P32447 Saccharomyces cerevisiae YJL115w ASF1 anti-silencing protein
Yali1A	IGB	mRNA	177105	178281	3.98e+03	-	.	ID=YALI1_A01777g.mRNA1;Parent=YALI1_A01777g;Name=YALI1_A01777g
Yali1A	IGB	exon	177105	177793	.	-	0	ID=YALI1_A01777g.exon1;Parent=YALI1_A01777g.mRNA1;Name=YALI1_A01777g
Yali1A	IGB	exon	178173	178281	.	-	0	ID=YALI1_A01777g.exon1;Parent=YALI1_A01777g.mRNA1;Name=YALI1_A01777g
Yali1A	IGB	CDS	177105	177793	.	-	2	ID=YALI1_A01777g.cds1;Parent=YALI1_A01777g.mRNA1;Name=YALI1_A01777g
Yali1A	IGB	CDS	178173	178281	.	-	0	ID=YALI1_A01777g.cds1;Parent=YALI1_A01777g.mRNA1;Name=YALI1_A01777g
###
Yali1A	IGB	gene	178588	178631	1	-	.	ID=YALI1_A01786r;Name=YALI1_A01786r;pipeline=RefSeq89;Note=Compare to YALI0A01389r, RPR1 (RNase P RNA) noncoding RNA scR1 domain IV
Yali1A	IGB	ncRNA	178588	178631	1	-	.	ID=YALI1_A01786r.r1;Parent=YALI1_A01786r;Name=YALI1_A01786r
###
Yali1A	IGB	gene	179495	182445	16.4	+	.	ID=YALI1_A01794g;Name=YALI1_A01794g;pipeline=RefSeq89,YGAP89,Snowy89;Alias=rt_000027.1;product=hypothetical protein;status=Matches RNA-Seq data;depth=546;Note=Compare to YALI0A01397g,   weakly similar to uniprot|Q9V3C5 Drosophila melanogaster BCDNA:GH03694 protein
Yali1A	IGB	mRNA	179495	182445	16.4	+	.	ID=YALI1_A01794g.mRNA1;Parent=YALI1_A01794g;Name=YALI1_A01794g
Yali1A	IGB	exon	179495	182267	.	+	0	ID=YALI1_A01794g.exon1;Parent=YALI1_A01794g.mRNA1;Name=YALI1_A01794g
Yali1A	IGB	exon	182399	182445	.	+	0	ID=YALI1_A01794g.exon1;Parent=YALI1_A01794g.mRNA1;Name=YALI1_A01794g
Yali1A	IGB	CDS	179495	182267	.	+	0	ID=YALI1_A01794g.cds1;Parent=YALI1_A01794g.mRNA1;Name=YALI1_A01794g
Yali1A	IGB	CDS	182399	182445	.	+	2	ID=YALI1_A01794g.cds1;Parent=YALI1_A01794g.mRNA1;Name=YALI1_A01794g
###
Yali1A	IGB	gene	182474	183774	1.82e+03	-	.	ID=YALI1_A01824g;Name=YALI1_A01824g;pipeline=Snowy89,RefSeq89;Alias=rt_000027.2;status=Matches RNA-Seq data;depth=7949;Note=Compare to YALI0A01419g,   uniprot|Q6CI60 Yarrowia lipolytica YALI0A01419g NADH- ubiquinone oxidoreductase 21.3 kDa accessory subunit
Yali1A	IGB	mRNA	182474	183774	1.82e+03	-	.	ID=YALI1_A01824g.mRNA1;Parent=YALI1_A01824g;Name=YALI1_A01824g
Yali1A	IGB	exon	182474	182485	.	-	0	ID=YALI1_A01824g.exon1;Parent=YALI1_A01824g.mRNA1;Name=YALI1_A01824g
Yali1A	IGB	exon	183412	183774	.	-	0	ID=YALI1_A01824g.exon1;Parent=YALI1_A01824g.mRNA1;Name=YALI1_A01824g
Yali1A	IGB	CDS	182474	182485	.	-	0	ID=YALI1_A01824g.cds1;Parent=YALI1_A01824g.mRNA1;Name=YALI1_A01824g
Yali1A	IGB	CDS	183412	183774	.	-	0	ID=YALI1_A01824g.cds1;Parent=YALI1_A01824g.mRNA1;Name=YALI1_A01824g
###
Yali1A	IGB	gene	184288	185352	5.04	+	.	ID=YALI1_A01842g;Name=YALI1_A01842g;pipeline=RefSeq89,Snowy89;Alias=rt_000027.3;status=Matches RNA-Seq data;depth=308;Note=Compare to YALI0A01441g,   weakly similar to uniprot|Q16764 Homo sapiens Epoxide hydrolase (EC 3.3.2.3)
Yali1A	IGB	mRNA	184288	185352	5.04	+	.	ID=YALI1_A01842g.mRNA1;Parent=YALI1_A01842g;Name=YALI1_A01842g
Yali1A	IGB	exon	184288	185352	.	+	0	ID=YALI1_A01842g.exon1;Parent=YALI1_A01842g.mRNA1;Name=YALI1_A01842g
Yali1A	IGB	CDS	184288	185352	.	+	0	ID=YALI1_A01842g.cds1;Parent=YALI1_A01842g.mRNA1;Name=YALI1_A01842g
###
Yali1A	IGB	gene	185405	185694	0	+	.	ID=YALI1_A01854g;Name=YALI1_A01854g;pipeline=Snowy89;Alias=AugPool0038411;status=Fails to match RNA-Seq data;depth=53
Yali1A	IGB	mRNA	185405	185694	0	+	.	ID=YALI1_A01854g.mRNA1;Parent=YALI1_A01854g;Name=YALI1_A01854g
Yali1A	IGB	exon	185405	185494	.	+	0	ID=YALI1_A01854g.exon1;Parent=YALI1_A01854g.mRNA1;Name=YALI1_A01854g
Yali1A	IGB	exon	185548	185694	.	+	0	ID=YALI1_A01854g.exon1;Parent=YALI1_A01854g.mRNA1;Name=YALI1_A01854g
Yali1A	IGB	CDS	185405	185494	.	+	0	ID=YALI1_A01854g.cds1;Parent=YALI1_A01854g.mRNA1;Name=YALI1_A01854g
Yali1A	IGB	CDS	185548	185694	.	+	0	ID=YALI1_A01854g.cds1;Parent=YALI1_A01854g.mRNA1;Name=YALI1_A01854g
###
Yali1A	IGB	gene	186140	186448	1.54e+03	-	.	ID=YALI1_A01864g;Name=YALI1_A01864g;pipeline=YGAP89,Snowy89,RefSeq89;Alias=rt_000027.4;product=hypothetical protein;inference=similar to DNA sequence:INSDC:YHR138C;status=Matches RNA-Seq data;depth=9982;Note=Compare to YALI0A01452g, similar to Saccharomyces cerevisiae YHR138C%3B ancestral locus Anc_2.100,gnl|GLV|YALI0A01452g [Yarrowia lipolytica]  weakly similar to uniprot|P38841 hypothetical protein YHR138c - yeast (Saccharomyces cerevisiae)
Yali1A	IGB	mRNA	186140	186448	1.54e+03	-	.	ID=YALI1_A01864g.mRNA1;Parent=YALI1_A01864g;Name=YALI1_A01864g
Yali1A	IGB	exon	186140	186448	.	-	0	ID=YALI1_A01864g.exon1;Parent=YALI1_A01864g.mRNA1;Name=YALI1_A01864g
Yali1A	IGB	CDS	186140	186448	.	-	0	ID=YALI1_A01864g.cds1;Parent=YALI1_A01864g.mRNA1;Name=YALI1_A01864g
###
Yali1A	IGB	gene	186613	186931	0	-	.	ID=YALI1_A01868g;Name=YALI1_A01868g;pipeline=Snowy89;Alias=AugPool0020146;status=Fails to match RNA-Seq data;depth=672
Yali1A	IGB	mRNA	186613	186931	0	-	.	ID=YALI1_A01868g.mRNA1;Parent=YALI1_A01868g;Name=YALI1_A01868g
Yali1A	IGB	exon	186613	186832	.	-	0	ID=YALI1_A01868g.exon1;Parent=YALI1_A01868g.mRNA1;Name=YALI1_A01868g
Yali1A	IGB	exon	186876	186931	.	-	0	ID=YALI1_A01868g.exon1;Parent=YALI1_A01868g.mRNA1;Name=YALI1_A01868g
Yali1A	IGB	CDS	186613	186832	.	-	1	ID=YALI1_A01868g.cds1;Parent=YALI1_A01868g.mRNA1;Name=YALI1_A01868g
Yali1A	IGB	CDS	186876	186931	.	-	0	ID=YALI1_A01868g.cds1;Parent=YALI1_A01868g.mRNA1;Name=YALI1_A01868g
###
Yali1A	IGB	gene	187398	188822	4	-	.	ID=YALI1_A01888g;Name=YALI1_A01888g;pipeline=RefSeq89,YGAP89,Snowy89;Alias=rt_000027.5;product=hypothetical protein;status=Matches RNA-Seq data;depth=322;Note=Compare to YALI0A01463g,   no similarity
Yali1A	IGB	mRNA	187398	188822	4	-	.	ID=YALI1_A01888g.mRNA1;Parent=YALI1_A01888g;Name=YALI1_A01888g
Yali1A	IGB	exon	187398	188822	.	-	0	ID=YALI1_A01888g.exon1;Parent=YALI1_A01888g.mRNA1;Name=YALI1_A01888g
Yali1A	IGB	CDS	187398	188822	.	-	0	ID=YALI1_A01888g.cds1;Parent=YALI1_A01888g.mRNA1;Name=YALI1_A01888g
###
Yali1A	IGB	gene	189425	190510	5.19	-	.	ID=YALI1_A01905g;Name=YALI1_A01905g;pipeline=RefSeq89,YGAP89,Snowy89;Alias=rt_000027.6;product=hypothetical protein;status=Matches RNA-Seq data;depth=177;Note=Compare to YALI0A01485g,   similar to uniprot|Q02899 Saccharomyces pastorianus NADPH dehydrogenase 1 (EC 1.6.99.1) (Old yellow enzyme 1)
Yali1A	IGB	mRNA	189425	190510	5.19	-	.	ID=YALI1_A01905g.mRNA1;Parent=YALI1_A01905g;Name=YALI1_A01905g
Yali1A	IGB	exon	189425	190510	.	-	0	ID=YALI1_A01905g.exon1;Parent=YALI1_A01905g.mRNA1;Name=YALI1_A01905g
Yali1A	IGB	CDS	189425	190510	.	-	0	ID=YALI1_A01905g.cds1;Parent=YALI1_A01905g.mRNA1;Name=YALI1_A01905g
###
Yali1A	IGB	gene	193850	194513	0.993	-	.	ID=YALI1_A01945g;Name=YALI1_A01945g;pipeline=RefSeq89;Note=Compare to YALI0A01507g, Misc non-coding,  similar to uniprot|Q6CGY4 Yarrowia lipolytica YALI0A14927g
###
Yali1A	IGB	gene	202226	202516	0	+	.	ID=YALI1_A02022g;Name=YALI1_A02022g;pipeline=Snowy89;Alias=AugPool0025815;status=Fails to match RNA-Seq data;depth=73
Yali1A	IGB	mRNA	202226	202516	0	+	.	ID=YALI1_A02022g.mRNA1;Parent=YALI1_A02022g;Name=YALI1_A02022g
Yali1A	IGB	exon	202226	202322	.	+	0	ID=YALI1_A02022g.exon1;Parent=YALI1_A02022g.mRNA1;Name=YALI1_A02022g
Yali1A	IGB	exon	202374	202516	.	+	0	ID=YALI1_A02022g.exon1;Parent=YALI1_A02022g.mRNA1;Name=YALI1_A02022g
Yali1A	IGB	CDS	202226	202322	.	+	0	ID=YALI1_A02022g.cds1;Parent=YALI1_A02022g.mRNA1;Name=YALI1_A02022g
Yali1A	IGB	CDS	202374	202516	.	+	2	ID=YALI1_A02022g.cds1;Parent=YALI1_A02022g.mRNA1;Name=YALI1_A02022g
###
Yali1A	IGB	gene	202684	203757	5.26e+03	-	.	ID=YALI1_A02037g;Name=YALI1_A02037g;pipeline=Snowy89,RefSeq89;Alias=AugPool0022892;status=Matches RNA-Seq data;depth=99;Note=Compare to YALI0A01650g,   similar to uniprot|Q6CDB7 Yarrowia lipolytica YALI0C01925g Unknown function
Yali1A	IGB	mRNA	202684	203757	5.26e+03	-	.	ID=YALI1_A02037g.mRNA1;Parent=YALI1_A02037g;Name=YALI1_A02037g
Yali1A	IGB	exon	202684	203757	.	-	0	ID=YALI1_A02037g.exon1;Parent=YALI1_A02037g.mRNA1;Name=YALI1_A02037g
Yali1A	IGB	CDS	202684	203757	.	-	0	ID=YALI1_A02037g.cds1;Parent=YALI1_A02037g.mRNA1;Name=YALI1_A02037g
###
Yali1A	IGB	gene	205739	205834	0	+	.	ID=YALI1_A02057r;Name=YALI1_A02057r;pipeline=RefSeq89;product=tRNA-Asn;Note=Compare to YALI0A01672r, tRNA Asn (GTT)
Yali1A	IGB	tRNA	205739	205834	0	+	.	ID=YALI1_A02057r.r1;Parent=YALI1_A02057r;Name=YALI1_A02057r
###
Yali1A	IGB	gene	205954	207525	.	-	.	ID=YALI1_A02075g;Name=YALI1_A02075g;pipeline=RefSeq89,YGAP89;product=hypothetical protein;Note=Compare to YALI0A01716g,   weakly similar to uniprot|Q6C797 Yarrowia lipolytica YALI0E02596g
Yali1A	IGB	mRNA	205954	207525	.	-	.	ID=YALI1_A02075g.mRNA1;Parent=YALI1_A02075g;Name=YALI1_A02075g
Yali1A	IGB	exon	205954	207525	.	-	0	ID=YALI1_A02075g.exon1;Parent=YALI1_A02075g.mRNA1;Name=YALI1_A02075g
Yali1A	IGB	CDS	205954	207525	.	-	0	ID=YALI1_A02075g.cds1;Parent=YALI1_A02075g.mRNA1;Name=YALI1_A02075g
###
Yali1A	IGB	gene	207949	208922	1.91e+03	-	.	ID=YALI1_A02083g;Name=YALI1_A02083g;pipeline=Snowy89,YGAP89,RefSeq89;Alias=rt_000032.2;product=hypothetical protein;inference=similar to DNA sequence:INSDC:YNL153C;status=Matches RNA-Seq data;depth=5304;Note=Compare to YALI0A01738g, similar to Saccharomyces cerevisiae GIM3 (YNL153C)%3B ancestral locus Anc_2.101,  similar to uniprot|P53900 Saccharomyces cerevisiae YNL153c GIM3 Gim complex
Yali1A	IGB	mRNA	207949	208922	1.91e+03	-	.	ID=YALI1_A02083g.mRNA1;Parent=YALI1_A02083g;Name=YALI1_A02083g
Yali1A	IGB	exon	207949	208332	.	-	0	ID=YALI1_A02083g.exon1;Parent=YALI1_A02083g.mRNA1;Name=YALI1_A02083g
Yali1A	IGB	exon	208914	208922	.	-	0	ID=YALI1_A02083g.exon1;Parent=YALI1_A02083g.mRNA1;Name=YALI1_A02083g
Yali1A	IGB	CDS	207949	208332	.	-	0	ID=YALI1_A02083g.cds1;Parent=YALI1_A02083g.mRNA1;Name=YALI1_A02083g
Yali1A	IGB	CDS	208914	208922	.	-	0	ID=YALI1_A02083g.cds1;Parent=YALI1_A02083g.mRNA1;Name=YALI1_A02083g
###
Yali1A	IGB	gene	209629	210909	.	+	.	ID=YALI1_A02096g;Name=YALI1_A02096g;pipeline=RefSeq89,Snowy89,YGAP89;Alias=AugPool0030647;product=hypothetical protein;status=Matches RNA-Seq data;depth=149;Note=Compare to YALI0A01760g,   weakly similar to uniprot|Q9XBG6 Bradyrhizobium japonicum YaeN protein
Yali1A	IGB	mRNA	209629	210909	.	+	.	ID=YALI1_A02096g.mRNA1;Parent=YALI1_A02096g;Name=YALI1_A02096g
Yali1A	IGB	exon	209629	210909	.	+	0	ID=YALI1_A02096g.exon1;Parent=YALI1_A02096g.mRNA1;Name=YALI1_A02096g
Yali1A	IGB	CDS	209629	210909	.	+	0	ID=YALI1_A02096g.cds1;Parent=YALI1_A02096g.mRNA1;Name=YALI1_A02096g
###
Yali1A	IGB	gene	211009	211437	0	-	.	ID=YALI1_A02113g;Name=YALI1_A02113g;pipeline=Snowy89;Alias=AugPool0007752;status=Fails to match RNA-Seq data;depth=159
Yali1A	IGB	mRNA	211009	211437	0	-	.	ID=YALI1_A02113g.mRNA1;Parent=YALI1_A02113g;Name=YALI1_A02113g
Yali1A	IGB	exon	211009	211347	.	-	0	ID=YALI1_A02113g.exon1;Parent=YALI1_A02113g.mRNA1;Name=YALI1_A02113g
Yali1A	IGB	exon	211402	211437	.	-	0	ID=YALI1_A02113g.exon1;Parent=YALI1_A02113g.mRNA1;Name=YALI1_A02113g
Yali1A	IGB	CDS	211009	211347	.	-	0	ID=YALI1_A02113g.cds1;Parent=YALI1_A02113g.mRNA1;Name=YALI1_A02113g
Yali1A	IGB	CDS	211402	211437	.	-	0	ID=YALI1_A02113g.cds1;Parent=YALI1_A02113g.mRNA1;Name=YALI1_A02113g
###
Yali1A	IGB	gene	212051	213196	4	-	.	ID=YALI1_A02131g;Name=YALI1_A02131g;pipeline=RefSeq89,YGAP89,Snowy89;Alias=rt_000032.4;product=hypothetical protein;inference=similar to DNA sequence:INSDC:YBL074C;status=Matches RNA-Seq data;depth=2079;Note=Compare to YALI0A01782g,   weakly similar to uniprot|P32357 Saccharomyces cerevisiae YBL074c AAR2 A1 cistron splicing factor,similar to Saccharomyces cerevisiae AAR2 (YBL074C)%3B ancestral locus Anc_7.396
Yali1A	IGB	mRNA	212051	213196	4	-	.	ID=YALI1_A02131g.mRNA1;Parent=YALI1_A02131g;Name=YALI1_A02131g
Yali1A	IGB	exon	212051	213196	.	-	0	ID=YALI1_A02131g.exon1;Parent=YALI1_A02131g.mRNA1;Name=YALI1_A02131g
Yali1A	IGB	CDS	212051	213196	.	-	0	ID=YALI1_A02131g.cds1;Parent=YALI1_A02131g.mRNA1;Name=YALI1_A02131g
###
Yali1A	IGB	gene	213817	213890	.	-	1	ID=YALI1_A02138r;Name=YALI1_A02138r;pipeline=RefSeq89,YGAP89;Alias=YALI0Atrna1V;product=tRNA-Val;Note=Compare to YALI0A01804r, tRNA Val (AAC) ,codon recognized: GUU
Yali1A	IGB	tRNA	213817	213890	.	-	1	ID=YALI1_A02138r.r1;Parent=YALI1_A02138r;Name=YALI1_A02138r
###
Yali1A	IGB	gene	215038	216879	2.66	+	.	ID=YALI1_A02150g;Name=YALI1_A02150g;pipeline=RefSeq89,YGAP89,Snowy89;Alias=rt_000033.1;product=hypothetical protein;status=Matches RNA-Seq data;depth=347;Note=Compare to YALI0A01826g,   weakly similar to DEHA0C16203g Debaryomyces hansenii IPF 3466.1
Yali1A	IGB	mRNA	215038	216879	2.66	+	.	ID=YALI1_A02150g.mRNA1;Parent=YALI1_A02150g;Name=YALI1_A02150g
Yali1A	IGB	exon	215038	216879	.	+	0	ID=YALI1_A02150g.exon1;Parent=YALI1_A02150g.mRNA1;Name=YALI1_A02150g
Yali1A	IGB	CDS	215038	216879	.	+	0	ID=YALI1_A02150g.cds1;Parent=YALI1_A02150g.mRNA1;Name=YALI1_A02150g
###
Yali1A	IGB	gene	218056	219042	4.91e+03	-	.	ID=YALI1_A02190g;Name=YALI1_A02190g;pipeline=Snowy89,RefSeq89;Alias=AugPool0027887;status=Low expression;depth=5;Note=Compare to YALI0A01848g,   weakly similar to uniprot|Q6C8F9 Yarrowia lipolytica YALI0D19998g
Yali1A	IGB	mRNA	218056	219042	4.91e+03	-	.	ID=YALI1_A02190g.mRNA1;Parent=YALI1_A02190g;Name=YALI1_A02190g
Yali1A	IGB	exon	218056	219042	.	-	0	ID=YALI1_A02190g.exon1;Parent=YALI1_A02190g.mRNA1;Name=YALI1_A02190g
Yali1A	IGB	CDS	218056	219042	.	-	0	ID=YALI1_A02190g.cds1;Parent=YALI1_A02190g.mRNA1;Name=YALI1_A02190g
###
Yali1A	IGB	gene	219894	220853	.	+	.	ID=YALI1_A02198g;Name=YALI1_A02198g;pipeline=RefSeq89,Snowy89,YGAP89;Alias=gm_003664;product=hypothetical protein;status=Low expression;depth=0;Note=Truncated form of YALI0A01870g,   similar to uniprot|P29029 Saccharomyces cerevisiae YLR286C Endochitinase precursor (EC 3.2.1.14 Soluble cell wall protein 2)
Yali1A	IGB	mRNA	219894	220853	.	+	.	ID=YALI1_A02198g.mRNA1;Parent=YALI1_A02198g;Name=YALI1_A02198g
Yali1A	IGB	exon	219894	220853	.	+	0	ID=YALI1_A02198g.exon1;Parent=YALI1_A02198g.mRNA1;Name=YALI1_A02198g
Yali1A	IGB	CDS	219894	220853	.	+	0	ID=YALI1_A02198g.cds1;Parent=YALI1_A02198g.mRNA1;Name=YALI1_A02198g
###
Yali1A	IGB	gene	226315	228591	1.12e+04	+	.	ID=YALI1_A02263g;Name=YALI1_A02263g;pipeline=Snowy89,YGAP89,RefSeq89;Alias=rt_000035.1;product=hypothetical protein;status=Matches RNA-Seq data;depth=3050;Note=Compare to YALI0A01892g,   weakly similar to uniprot|P47179 Saccharomyces cerevisiae YJR151C
Yali1A	IGB	mRNA	226315	228591	1.12e+04	+	.	ID=YALI1_A02263g.mRNA1;Parent=YALI1_A02263g;Name=YALI1_A02263g
Yali1A	IGB	exon	226315	228591	.	+	0	ID=YALI1_A02263g.exon1;Parent=YALI1_A02263g.mRNA1;Name=YALI1_A02263g
Yali1A	IGB	CDS	226315	228591	.	+	0	ID=YALI1_A02263g.cds1;Parent=YALI1_A02263g.mRNA1;Name=YALI1_A02263g
###
Yali1A	IGB	gene	230026	230385	0	-	.	ID=YALI1_A02301g;Name=YALI1_A02301g;pipeline=Snowy89;Alias=AugPool0010293;status=Fails to match RNA-Seq data;depth=29
Yali1A	IGB	mRNA	230026	230385	0	-	.	ID=YALI1_A02301g.mRNA1;Parent=YALI1_A02301g;Name=YALI1_A02301g
Yali1A	IGB	exon	230026	230148	.	-	0	ID=YALI1_A02301g.exon1;Parent=YALI1_A02301g.mRNA1;Name=YALI1_A02301g
Yali1A	IGB	exon	230194	230385	.	-	0	ID=YALI1_A02301g.exon1;Parent=YALI1_A02301g.mRNA1;Name=YALI1_A02301g
Yali1A	IGB	CDS	230026	230148	.	-	0	ID=YALI1_A02301g.cds1;Parent=YALI1_A02301g.mRNA1;Name=YALI1_A02301g
Yali1A	IGB	CDS	230194	230385	.	-	0	ID=YALI1_A02301g.cds1;Parent=YALI1_A02301g.mRNA1;Name=YALI1_A02301g
###
Yali1A	IGB	gene	231750	231834	.	-	1	ID=YALI1_A02318r;Name=YALI1_A02318r;pipeline=RefSeq89,YGAP89;Alias=YALI0Atrna1G;product=tRNA-Gly;Note=Compare to YALI0A01914r, tRNA Gly (TCC),codon recognized: GGA
Yali1A	IGB	tRNA	231750	231834	.	-	1	ID=YALI1_A02318r.r1;Parent=YALI1_A02318r;Name=YALI1_A02318r
###
Yali1A	IGB	gene	233515	235116	2.3	+	.	ID=YALI1_A02335g;Name=YALI1_A02335g;pipeline=RefSeq89,YGAP89,Snowy89;Alias=gm_003666;product=hypothetical protein;status=Low expression;depth=0;Note=Compare to YALI0A01958g,   weakly similar to uniprot|P40886 Saccharomyces cerevisiae YJL214w HXT8 hexose transport protein
Yali1A	IGB	mRNA	233515	235116	2.3	+	.	ID=YALI1_A02335g.mRNA1;Parent=YALI1_A02335g;Name=YALI1_A02335g
Yali1A	IGB	exon	233515	235116	.	+	0	ID=YALI1_A02335g.exon1;Parent=YALI1_A02335g.mRNA1;Name=YALI1_A02335g
Yali1A	IGB	CDS	233515	235116	.	+	0	ID=YALI1_A02335g.cds1;Parent=YALI1_A02335g.mRNA1;Name=YALI1_A02335g
###
Yali1A	IGB	gene	236549	238105	4	+	.	ID=YALI1_A02365g;Name=YALI1_A02365g;pipeline=YGAP89,RefSeq89,Snowy89;Alias=rt_000036.1;product=hypothetical protein;inference=similar to DNA sequence:INSDC:YPR007C;status=Matches RNA-Seq data;depth=75;Note=Compare to YALI0A01980g, similar to Saccharomyces cerevisiae REC8 (YPR007C)%3B ancestral locus Anc_8.104,  weakly similar to DEHA-IPF1537.1 Debaryomyces hansenii unknown function
Yali1A	IGB	mRNA	236549	238105	4	+	.	ID=YALI1_A02365g.mRNA1;Parent=YALI1_A02365g;Name=YALI1_A02365g
Yali1A	IGB	exon	236549	238105	.	+	0	ID=YALI1_A02365g.exon1;Parent=YALI1_A02365g.mRNA1;Name=YALI1_A02365g
Yali1A	IGB	CDS	236549	238105	.	+	0	ID=YALI1_A02365g.cds1;Parent=YALI1_A02365g.mRNA1;Name=YALI1_A02365g
###
Yali1A	IGB	gene	239453	240832	.	+	.	ID=YALI1_A02394g;Name=YALI1_A02394g;pipeline=Snowy89,RefSeq89,YGAP89;Alias=rt_000036.2;product=hypothetical protein;status=Matches RNA-Seq data;depth=56;Note=Compare to YALI0A02002g,   weakly similar to uniprot|Q12303 Saccharomyces cerevisiae YLR121c YPS3 GPI-anchored aspartyl protease 3 (yapsin 3)
Yali1A	IGB	mRNA	239453	240832	.	+	.	ID=YALI1_A02394g.mRNA1;Parent=YALI1_A02394g;Name=YALI1_A02394g
Yali1A	IGB	exon	239453	240832	.	+	0	ID=YALI1_A02394g.exon1;Parent=YALI1_A02394g.mRNA1;Name=YALI1_A02394g
Yali1A	IGB	CDS	239453	240832	.	+	0	ID=YALI1_A02394g.cds1;Parent=YALI1_A02394g.mRNA1;Name=YALI1_A02394g
###
Yali1A	IGB	gene	240891	242681	8.9e+03	-	.	ID=YALI1_A02426g;Name=YALI1_A02426g;pipeline=YGAP89,Snowy89,RefSeq89;Alias=AugPool0024930;product=hypothetical protein;status=Matches RNA-Seq data;depth=80;Note=Compare to YALI0A02024g,   similar to uniprot|Q6CFJ3 Yarrowia lipolytica YALI0B06490g
Yali1A	IGB	mRNA	240891	242681	8.9e+03	-	.	ID=YALI1_A02426g.mRNA1;Parent=YALI1_A02426g;Name=YALI1_A02426g
Yali1A	IGB	exon	240891	242681	.	-	0	ID=YALI1_A02426g.exon1;Parent=YALI1_A02426g.mRNA1;Name=YALI1_A02426g
Yali1A	IGB	CDS	240891	242681	.	-	0	ID=YALI1_A02426g.cds1;Parent=YALI1_A02426g.mRNA1;Name=YALI1_A02426g
###
Yali1A	IGB	gene	243396	244370	4.82e+03	-	.	ID=YALI1_A02443g;Name=YALI1_A02443g;pipeline=YGAP89,Snowy89,RefSeq89;Alias=rt_000036.4;product=hypothetical protein;status=Matches RNA-Seq data;depth=104;Note=Compare to YALI0A02046g,   weakly similar to uniprot|Q02207 Saccharomyces cerevisiae YKR009c FOX2 hydratase-dehydrogenase-epimerase peroxisomal
Yali1A	IGB	mRNA	243396	244370	4.82e+03	-	.	ID=YALI1_A02443g.mRNA1;Parent=YALI1_A02443g;Name=YALI1_A02443g
Yali1A	IGB	exon	243396	244370	.	-	0	ID=YALI1_A02443g.exon1;Parent=YALI1_A02443g.mRNA1;Name=YALI1_A02443g
Yali1A	IGB	CDS	243396	244370	.	-	0	ID=YALI1_A02443g.cds1;Parent=YALI1_A02443g.mRNA1;Name=YALI1_A02443g
###
Yali1A	IGB	gene	245095	246171	5.3	-	.	ID=YALI1_A02461g;Name=YALI1_A02461g;pipeline=YGAP89,RefSeq89,Snowy89;Alias=rt_000036.5;product=hypothetical protein;inference=similar to DNA sequence:INSDC:YNL290W;status=Matches RNA-Seq data;depth=564;Note=Compare to YALI0A02068g, similar to Saccharomyces cerevisiae RFC3 (YNL290W)%3B ancestral locus Anc_3.69,  similar to uniprot|P38629 Saccharomyces cerevisiae YNL290w RFC3 DNA replication factor C 40 kDa subunit
Yali1A	IGB	mRNA	245095	246171	5.3	-	.	ID=YALI1_A02461g.mRNA1;Parent=YALI1_A02461g;Name=YALI1_A02461g
Yali1A	IGB	exon	245095	246171	.	-	0	ID=YALI1_A02461g.exon1;Parent=YALI1_A02461g.mRNA1;Name=YALI1_A02461g
Yali1A	IGB	CDS	245095	246171	.	-	0	ID=YALI1_A02461g.cds1;Parent=YALI1_A02461g.mRNA1;Name=YALI1_A02461g
###
Yali1A	IGB	gene	247060	248982	9.6e+03	+	.	ID=YALI1_A02470g;Name=YALI1_A02470g;pipeline=YGAP89,Snowy89,RefSeq89;Alias=rt_000037.1;product=hypothetical protein;inference=similar to DNA sequence:INSDC:YNL291C;status=Matches RNA-Seq data;depth=665;Note=Compare to YALI0A02090g, similar to Saccharomyces cerevisiae MID1 (YNL291C)%3B ancestral locus Anc_3.68,  some similarities with uniprot|P26754 Saccharomyces cerevisiae YNL312w RFA2 DNA replication factor A 36 kDa subunit
Yali1A	IGB	mRNA	247060	248982	9.6e+03	+	.	ID=YALI1_A02470g.mRNA1;Parent=YALI1_A02470g;Name=YALI1_A02470g
Yali1A	IGB	exon	247060	248982	.	+	0	ID=YALI1_A02470g.exon1;Parent=YALI1_A02470g.mRNA1;Name=YALI1_A02470g
Yali1A	IGB	CDS	247060	248982	.	+	0	ID=YALI1_A02470g.cds1;Parent=YALI1_A02470g.mRNA1;Name=YALI1_A02470g
###
Yali1A	IGB	gene	249904	250278	1.88e+03	+	.	ID=YALI1_A02499g;Name=YALI1_A02499g;pipeline=YGAP89,Snowy89,RefSeq89;Alias=rt_000037.2;product=hypothetical protein;inference=similar to DNA sequence:INSDC:YBR269C;status=Matches RNA-Seq data;depth=3279;Note=Compare to YALI0A02112g, similar to Saccharomyces cerevisiae YBR269C%3B ancestral locus Anc_1.320,  similar to KLLA0F01639g Kluyveromyces lactis IPF 1842.1
Yali1A	IGB	mRNA	249904	250278	1.88e+03	+	.	ID=YALI1_A02499g.mRNA1;Parent=YALI1_A02499g;Name=YALI1_A02499g
Yali1A	IGB	exon	249904	250278	.	+	0	ID=YALI1_A02499g.exon1;Parent=YALI1_A02499g.mRNA1;Name=YALI1_A02499g
Yali1A	IGB	CDS	249904	250278	.	+	0	ID=YALI1_A02499g.cds1;Parent=YALI1_A02499g.mRNA1;Name=YALI1_A02499g
###
Yali1A	IGB	gene	250482	254690	2.04e+04	-	.	ID=YALI1_A02546g;Name=YALI1_A02546g;pipeline=YGAP89,Snowy89,RefSeq89;Alias=rt_000037.3;product=hypothetical protein;inference=similar to DNA sequence:INSDC:YJL061W;status=Matches RNA-Seq data;depth=578;Note=Compare to YALI0A02134g, similar to Saccharomyces cerevisiae NUP82 (YJL061W)%3B ancestral locus Anc_1.319,  weakly similar to uniprot|P14907 Saccharomyces cerevisiae YJL041w NSP1 nuclear pore protein
Yali1A	IGB	mRNA	250482	254690	2.04e+04	-	.	ID=YALI1_A02546g.mRNA1;Parent=YALI1_A02546g;Name=YALI1_A02546g
Yali1A	IGB	exon	250482	254690	.	-	0	ID=YALI1_A02546g.exon1;Parent=YALI1_A02546g.mRNA1;Name=YALI1_A02546g
Yali1A	IGB	CDS	250482	254690	.	-	0	ID=YALI1_A02546g.cds1;Parent=YALI1_A02546g.mRNA1;Name=YALI1_A02546g
###
Yali1A	IGB	gene	255247	255698	17.2	+	.	ID=YALI1_A02552g;Name=YALI1_A02552g;pipeline=RefSeq89,Snowy89;Alias=rt_000037.4;status=Matches RNA-Seq data;depth=1093;Note=Compare to YALI0A02156g,   no similarity
Yali1A	IGB	mRNA	255247	255698	17.2	+	.	ID=YALI1_A02552g.mRNA1;Parent=YALI1_A02552g;Name=YALI1_A02552g
Yali1A	IGB	exon	255247	255417	.	+	0	ID=YALI1_A02552g.exon1;Parent=YALI1_A02552g.mRNA1;Name=YALI1_A02552g
Yali1A	IGB	exon	255474	255698	.	+	0	ID=YALI1_A02552g.exon1;Parent=YALI1_A02552g.mRNA1;Name=YALI1_A02552g
Yali1A	IGB	CDS	255247	255417	.	+	0	ID=YALI1_A02552g.cds1;Parent=YALI1_A02552g.mRNA1;Name=YALI1_A02552g
Yali1A	IGB	CDS	255474	255698	.	+	0	ID=YALI1_A02552g.cds1;Parent=YALI1_A02552g.mRNA1;Name=YALI1_A02552g
###
Yali1A	IGB	gene	255755	256192	2.19e+03	-	.	ID=YALI1_A02561g;Name=YALI1_A02561g;pipeline=Snowy89,YGAP89,RefSeq89;Alias=rt_000037.5;product=hypothetical protein;inference=similar to DNA sequence:INSDC:YBR167C;status=Matches RNA-Seq data;depth=1704;Note=Compare to YALI0A02178g, similar to Saccharomyces cerevisiae POP7 (YBR167C)%3B ancestral locus Anc_8.593,  similar to uniprot|P38291 Saccharomyces cerevisiae YBR167c POP7 nuclear Ribonucleases P/MRP protein subunit POP7
Yali1A	IGB	mRNA	255755	256192	2.19e+03	-	.	ID=YALI1_A02561g.mRNA1;Parent=YALI1_A02561g;Name=YALI1_A02561g
Yali1A	IGB	exon	255755	256192	.	-	0	ID=YALI1_A02561g.exon1;Parent=YALI1_A02561g.mRNA1;Name=YALI1_A02561g
Yali1A	IGB	CDS	255755	256192	.	-	0	ID=YALI1_A02561g.cds1;Parent=YALI1_A02561g.mRNA1;Name=YALI1_A02561g
###
Yali1A	IGB	gene	256843	259110	1.13e+04	+	.	ID=YALI1_A02568g;Name=YALI1_A02568g;pipeline=Snowy89,YGAP89,RefSeq89;Alias=rt_000038.1;product=hypothetical protein;inference=similar to DNA sequence:INSDC:YGR003W;status=Matches RNA-Seq data;depth=548;Note=Compare to YALI0A02200g, similar to Saccharomyces cerevisiae CUL3 (YGR003W)%3B ancestral locus Anc_4.138,  weakly similar to uniprot|O14122 Schizosaccharomyces pombe Cullin 4 homolog (Cul-4)
Yali1A	IGB	mRNA	256843	259110	1.13e+04	+	.	ID=YALI1_A02568g.mRNA1;Parent=YALI1_A02568g;Name=YALI1_A02568g
Yali1A	IGB	exon	256843	259110	.	+	0	ID=YALI1_A02568g.exon1;Parent=YALI1_A02568g.mRNA1;Name=YALI1_A02568g
Yali1A	IGB	CDS	256843	259110	.	+	0	ID=YALI1_A02568g.cds1;Parent=YALI1_A02568g.mRNA1;Name=YALI1_A02568g
###
Yali1A	IGB	gene	259263	261515	1.12e+04	-	.	ID=YALI1_A02615g;Name=YALI1_A02615g;pipeline=Snowy89,YGAP89,RefSeq89;Alias=rt_000038.2;product=hypothetical protein;status=Matches RNA-Seq data;depth=2431;Note=Compare to YALI0A02222g,   weakly similar to uniprot|P38339 Saccharomyces cerevisiae YBR260c RGD1 similarity to C.elegans GTPase- activating protein
Yali1A	IGB	mRNA	259263	261515	1.12e+04	-	.	ID=YALI1_A02615g.mRNA1;Parent=YALI1_A02615g;Name=YALI1_A02615g
Yali1A	IGB	exon	259263	261515	.	-	0	ID=YALI1_A02615g.exon1;Parent=YALI1_A02615g.mRNA1;Name=YALI1_A02615g
Yali1A	IGB	CDS	259263	261515	.	-	0	ID=YALI1_A02615g.cds1;Parent=YALI1_A02615g.mRNA1;Name=YALI1_A02615g
###
Yali1A	IGB	gene	265348	267069	8.57e+03	+	.	ID=YALI1_A02653g;Name=YALI1_A02653g;pipeline=Snowy89,YGAP89,RefSeq89;Alias=rt_000040.1;product=hypothetical protein;status=Matches RNA-Seq data;depth=270;Note=Compare to YALI0A02244g,   weakly similar to uniprot|P41948 Saccharomyces cerevisiae YNL142w MEP2 high affinity low capacity ammonia permease
Yali1A	IGB	mRNA	265348	267069	8.57e+03	+	.	ID=YALI1_A02653g.mRNA1;Parent=YALI1_A02653g;Name=YALI1_A02653g
Yali1A	IGB	exon	265348	267069	.	+	0	ID=YALI1_A02653g.exon1;Parent=YALI1_A02653g.mRNA1;Name=YALI1_A02653g
Yali1A	IGB	CDS	265348	267069	.	+	0	ID=YALI1_A02653g.cds1;Parent=YALI1_A02653g.mRNA1;Name=YALI1_A02653g
###
Yali1A	IGB	gene	268270	271431	1.31e+04	+	.	ID=YALI1_A02682g;Name=YALI1_A02682g;pipeline=YGAP89,Snowy89,RefSeq89;Alias=rt_000040.2;product=hypothetical protein;status=Matches RNA-Seq data;depth=160;Note=Compare to YALI0A02266g,   weakly similar to uniprot|Q6CFK0 Yarrowia lipolytica YALI0E24255g transposon Mutyl MudrA
Yali1A	IGB	mRNA	268270	271431	1.31e+04	+	.	ID=YALI1_A02682g.mRNA1;Parent=YALI1_A02682g;Name=YALI1_A02682g
Yali1A	IGB	exon	268270	271431	.	+	0	ID=YALI1_A02682g.exon1;Parent=YALI1_A02682g.mRNA1;Name=YALI1_A02682g
Yali1A	IGB	CDS	268270	271431	.	+	0	ID=YALI1_A02682g.cds1;Parent=YALI1_A02682g.mRNA1;Name=YALI1_A02682g
###
Yali1A	IGB	gene	272812	275301	4	+	.	ID=YALI1_A02728g;Name=YALI1_A02728g;pipeline=RefSeq89,Snowy89;Alias=rt_000040.3;status=Matches RNA-Seq data;depth=1209;Note=Compare to YALI0A02288g,   weakly similar to wi|NCU09374.1 Neurospora crassa NCU09374.1 hypothetical protein
Yali1A	IGB	mRNA	272812	275301	4	+	.	ID=YALI1_A02728g.mRNA1;Parent=YALI1_A02728g;Name=YALI1_A02728g
Yali1A	IGB	exon	272812	275301	.	+	0	ID=YALI1_A02728g.exon1;Parent=YALI1_A02728g.mRNA1;Name=YALI1_A02728g
Yali1A	IGB	CDS	272812	275301	.	+	0	ID=YALI1_A02728g.cds1;Parent=YALI1_A02728g.mRNA1;Name=YALI1_A02728g
###
Yali1A	IGB	gene	277578	279612	26	+	.	ID=YALI1_A02775g;Name=YALI1_A02775g;pipeline=RefSeq89,YGAP89,Snowy89;Alias=rt_000040.4;product=hypothetical protein;inference=similar to DNA sequence:INSDC:YHL012W%2CYKL035W;status=Matches RNA-Seq data;depth=11368;Note=Compare to YALI0A02310g,   highly similar to uniprot|P32861 Saccharomyces cerevisiae YKL035w UGP1 UTP--glucose-1-phosphate uridylyltransferase,similar to Saccharomyces cerevisiae YHL012W and UGP1 (YKL035W)%3B ancestral locus Anc_2.546
Yali1A	IGB	mRNA	277578	279612	26	+	.	ID=YALI1_A02775g.mRNA1;Parent=YALI1_A02775g;Name=YALI1_A02775g
Yali1A	IGB	exon	277578	277613	.	+	0	ID=YALI1_A02775g.exon1;Parent=YALI1_A02775g.mRNA1;Name=YALI1_A02775g
Yali1A	IGB	exon	278158	279612	.	+	0	ID=YALI1_A02775g.exon1;Parent=YALI1_A02775g.mRNA1;Name=YALI1_A02775g
Yali1A	IGB	CDS	277578	277613	.	+	0	ID=YALI1_A02775g.cds1;Parent=YALI1_A02775g.mRNA1;Name=YALI1_A02775g
Yali1A	IGB	CDS	278158	279612	.	+	0	ID=YALI1_A02775g.cds1;Parent=YALI1_A02775g.mRNA1;Name=YALI1_A02775g
###
Yali1A	IGB	gene	279843	281318	4	-	.	ID=YALI1_A02813g;Name=YALI1_A02813g;pipeline=RefSeq89,YGAP89,Snowy89;Alias=rt_000040.5;product=hypothetical protein;status=Matches RNA-Seq data;depth=342;Note=Compare to YALI0A02332g,   no similarity
Yali1A	IGB	mRNA	279843	281318	4	-	.	ID=YALI1_A02813g.mRNA1;Parent=YALI1_A02813g;Name=YALI1_A02813g
Yali1A	IGB	exon	279843	281318	.	-	0	ID=YALI1_A02813g.exon1;Parent=YALI1_A02813g.mRNA1;Name=YALI1_A02813g
Yali1A	IGB	CDS	279843	281318	.	-	0	ID=YALI1_A02813g.cds1;Parent=YALI1_A02813g.mRNA1;Name=YALI1_A02813g
###
Yali1A	IGB	gene	281944	282296	0	+	.	ID=YALI1_A02819g;Name=YALI1_A02819g;pipeline=Snowy89;Alias=AugPool0039213;status=Fails to match RNA-Seq data;depth=100
Yali1A	IGB	mRNA	281944	282296	0	+	.	ID=YALI1_A02819g.mRNA1;Parent=YALI1_A02819g;Name=YALI1_A02819g
Yali1A	IGB	exon	281944	282122	.	+	0	ID=YALI1_A02819g.exon1;Parent=YALI1_A02819g.mRNA1;Name=YALI1_A02819g
Yali1A	IGB	exon	282167	282296	.	+	0	ID=YALI1_A02819g.exon1;Parent=YALI1_A02819g.mRNA1;Name=YALI1_A02819g
Yali1A	IGB	CDS	281944	282122	.	+	0	ID=YALI1_A02819g.cds1;Parent=YALI1_A02819g.mRNA1;Name=YALI1_A02819g
Yali1A	IGB	CDS	282167	282296	.	+	1	ID=YALI1_A02819g.cds1;Parent=YALI1_A02819g.mRNA1;Name=YALI1_A02819g
###
Yali1A	IGB	gene	283366	285048	.	+	.	ID=YALI1_A02833g;Name=YALI1_A02833g;pipeline=Snowy89,RefSeq89,YGAP89;Alias=rt_000040.6;product=hypothetical protein;inference=similar to DNA sequence:INSDC:YHR001W%2CYKR003W;status=Matches RNA-Seq data;depth=4044;Note=Compare to YALI0A02354g,   similar to uniprot|Q02201 Saccharomyces cerevisiae YKR003w,similar to Saccharomyces cerevisiae OSH7 (YHR001W) and OSH6 (YKR003W)%3B ancestral locus Anc_2.513
Yali1A	IGB	mRNA	283366	285048	.	+	.	ID=YALI1_A02833g.mRNA1;Parent=YALI1_A02833g;Name=YALI1_A02833g
Yali1A	IGB	exon	283366	283402	.	+	0	ID=YALI1_A02833g.exon1;Parent=YALI1_A02833g.mRNA1;Name=YALI1_A02833g
Yali1A	IGB	exon	283601	285048	.	+	0	ID=YALI1_A02833g.exon1;Parent=YALI1_A02833g.mRNA1;Name=YALI1_A02833g
Yali1A	IGB	CDS	283366	283402	.	+	0	ID=YALI1_A02833g.cds1;Parent=YALI1_A02833g.mRNA1;Name=YALI1_A02833g
Yali1A	IGB	CDS	283601	285048	.	+	2	ID=YALI1_A02833g.cds1;Parent=YALI1_A02833g.mRNA1;Name=YALI1_A02833g
###
Yali1A	IGB	gene	287504	288157	1.22	+	.	ID=YALI1_A02875g;Name=YALI1_A02875g;pipeline=Snowy89;Alias=AugPool0028293;status=Matches RNA-Seq data;depth=23
Yali1A	IGB	mRNA	287504	288157	1.22	+	.	ID=YALI1_A02875g.mRNA1;Parent=YALI1_A02875g;Name=YALI1_A02875g
Yali1A	IGB	exon	287504	288157	.	+	0	ID=YALI1_A02875g.exon1;Parent=YALI1_A02875g.mRNA1;Name=YALI1_A02875g
Yali1A	IGB	CDS	287504	288157	.	+	0	ID=YALI1_A02875g.cds1;Parent=YALI1_A02875g.mRNA1;Name=YALI1_A02875g
###
Yali1A	IGB	gene	289512	290468	2.66	+	.	ID=YALI1_A02895g;Name=YALI1_A02895g;pipeline=YGAP89,RefSeq89,Snowy89;Alias=gm_003686;product=hypothetical protein;status=Matches RNA-Seq data;depth=207;Note=Compare to YALI0A02409g,   weakly similar to ca|CA0277|CaRNH1 Candida albicans ribonuclease H (by homology)
Yali1A	IGB	mRNA	289512	290468	2.66	+	.	ID=YALI1_A02895g.mRNA1;Parent=YALI1_A02895g;Name=YALI1_A02895g
Yali1A	IGB	exon	289512	290468	.	+	0	ID=YALI1_A02895g.exon1;Parent=YALI1_A02895g.mRNA1;Name=YALI1_A02895g
Yali1A	IGB	CDS	289512	290468	.	+	0	ID=YALI1_A02895g.cds1;Parent=YALI1_A02895g.mRNA1;Name=YALI1_A02895g
###
Yali1A	IGB	gene	290820	290987	822	-	.	ID=YALI1_A02909g;Name=YALI1_A02909g;pipeline=RefSeq89;Note=Compare to YALI0A02416g, Misc non-coding, gnl|GLV|YALI0A02416g [Yarrowia lipolytica]  uniprot|P41927 Yarrowia lipolytica MT1_YARLI Metallothionein-I (MT-I)
Yali1A	IGB	mRNA	290820	290987	822	-	.	ID=YALI1_A02909g.mRNA1;Parent=YALI1_A02909g;Name=YALI1_A02909g
###
Yali1A	IGB	gene	291944	292108	825	+	.	ID=YALI1_A02919g;Name=YALI1_A02919g;pipeline=RefSeq89;Note=Compare to YALI0A02423g, Misc non-coding, gnl|GLV|YALI0A02423g [Yarrowia lipolytica]  uniprot|P41928 Yarrowia lipolytica MT2_YARLI Metallothionein-II (MT-II)
Yali1A	IGB	mRNA	291944	292108	825	+	.	ID=YALI1_A02919g.mRNA1;Parent=YALI1_A02919g;Name=YALI1_A02919g
###
Yali1A	IGB	gene	293764	294863	5.23e+03	-	.	ID=YALI1_A02947g;Name=YALI1_A02947g;pipeline=Snowy89,YGAP89,RefSeq89;Alias=AugPool0020730;product=hypothetical protein;inference=similar to DNA sequence:INSDC:YKR004C;status=Matches RNA-Seq data;depth=215;Note=Compare to YALI0A02431g, similar to Saccharomyces cerevisiae ECM9 (YKR004C)%3B ancestral locus Anc_2.514,  weakly similar to uniprot|Q02202 Saccharomyces cerevisiae YKR004c Hypothetical 34.5 kDa protein
Yali1A	IGB	mRNA	293764	294863	5.23e+03	-	.	ID=YALI1_A02947g.mRNA1;Parent=YALI1_A02947g;Name=YALI1_A02947g
Yali1A	IGB	exon	293764	294781	.	-	0	ID=YALI1_A02947g.exon1;Parent=YALI1_A02947g.mRNA1;Name=YALI1_A02947g
Yali1A	IGB	exon	294823	294863	.	-	0	ID=YALI1_A02947g.exon1;Parent=YALI1_A02947g.mRNA1;Name=YALI1_A02947g
Yali1A	IGB	CDS	293764	294781	.	-	1	ID=YALI1_A02947g.cds1;Parent=YALI1_A02947g.mRNA1;Name=YALI1_A02947g
Yali1A	IGB	CDS	294823	294863	.	-	0	ID=YALI1_A02947g.cds1;Parent=YALI1_A02947g.mRNA1;Name=YALI1_A02947g
###
Yali1A	IGB	gene	295191	297479	.	-	.	ID=YALI1_A02974g;Name=YALI1_A02974g;pipeline=Snowy89,RefSeq89,YGAP89;Alias=gm_003688;product=hypothetical protein;inference=similar to DNA sequence:INSDC:YJL100W;status=Matches RNA-Seq data;depth=714;Note=Compare to YALI0A02453g,   weakly similar to uniprot|P42951 Saccharomyces cerevisiae YJL100W Hypothetical 70.2 kDa protein in GSH1- CHS6 intergenic region,similar to Saccharomyces cerevisiae LSB6 (YJL100W)%3B ancestral locus Anc_1.266
Yali1A	IGB	mRNA	295191	297479	.	-	.	ID=YALI1_A02974g.mRNA1;Parent=YALI1_A02974g;Name=YALI1_A02974g
Yali1A	IGB	exon	295191	297479	.	-	0	ID=YALI1_A02974g.exon1;Parent=YALI1_A02974g.mRNA1;Name=YALI1_A02974g
Yali1A	IGB	CDS	295191	297479	.	-	0	ID=YALI1_A02974g.cds1;Parent=YALI1_A02974g.mRNA1;Name=YALI1_A02974g
###
Yali1A	IGB	gene	297763	298021	0	+	.	ID=YALI1_A02977g;Name=YALI1_A02977g;pipeline=Snowy89;Alias=AugPool0041424;status=Fails to match RNA-Seq data;depth=86
Yali1A	IGB	mRNA	297763	298021	0	+	.	ID=YALI1_A02977g.mRNA1;Parent=YALI1_A02977g;Name=YALI1_A02977g
Yali1A	IGB	exon	297763	297787	.	+	0	ID=YALI1_A02977g.exon1;Parent=YALI1_A02977g.mRNA1;Name=YALI1_A02977g
Yali1A	IGB	exon	297831	298021	.	+	0	ID=YALI1_A02977g.exon1;Parent=YALI1_A02977g.mRNA1;Name=YALI1_A02977g
Yali1A	IGB	CDS	297763	297787	.	+	0	ID=YALI1_A02977g.cds1;Parent=YALI1_A02977g.mRNA1;Name=YALI1_A02977g
Yali1A	IGB	CDS	297831	298021	.	+	2	ID=YALI1_A02977g.cds1;Parent=YALI1_A02977g.mRNA1;Name=YALI1_A02977g
###
Yali1A	IGB	gene	299865	300410	.	+	.	ID=YALI1_A02998g;Name=YALI1_A02998g;pipeline=RefSeq89,Snowy89,YGAP89;Alias=rt_000043.1;product=hypothetical protein;status=Matches RNA-Seq data;depth=41;Note=Compare to YALI0A02475g,   no similarity
Yali1A	IGB	mRNA	299865	300410	.	+	.	ID=YALI1_A02998g.mRNA1;Parent=YALI1_A02998g;Name=YALI1_A02998g
Yali1A	IGB	exon	299865	300410	.	+	0	ID=YALI1_A02998g.exon1;Parent=YALI1_A02998g.mRNA1;Name=YALI1_A02998g
Yali1A	IGB	CDS	299865	300410	.	+	0	ID=YALI1_A02998g.cds1;Parent=YALI1_A02998g.mRNA1;Name=YALI1_A02998g
###
Yali1A	IGB	gene	301753	302370	.	+	.	ID=YALI1_A03017g;Name=YALI1_A03017g;pipeline=Snowy89,YGAP89;Alias=AugPool0035928;product=hypothetical protein;status=Matches RNA-Seq data;depth=19
Yali1A	IGB	mRNA	301753	302370	.	+	.	ID=YALI1_A03017g.mRNA1;Parent=YALI1_A03017g;Name=YALI1_A03017g
Yali1A	IGB	exon	301753	302370	.	+	0	ID=YALI1_A03017g.exon1;Parent=YALI1_A03017g.mRNA1;Name=YALI1_A03017g
Yali1A	IGB	CDS	301753	302370	.	+	0	ID=YALI1_A03017g.cds1;Parent=YALI1_A03017g.mRNA1;Name=YALI1_A03017g
###
Yali1A	IGB	gene	302976	304190	.	+	.	ID=YALI1_A03029g;Name=YALI1_A03029g;pipeline=RefSeq89,Snowy89,YGAP89;Alias=AugPool0011266;product=hypothetical protein;status=Matches RNA-Seq data;depth=7168;Note=Compare to YALI0A02497g,   no similarity
Yali1A	IGB	mRNA	302976	304190	.	+	.	ID=YALI1_A03029g.mRNA1;Parent=YALI1_A03029g;Name=YALI1_A03029g
Yali1A	IGB	exon	302976	303665	.	+	0	ID=YALI1_A03029g.exon1;Parent=YALI1_A03029g.mRNA1;Name=YALI1_A03029g
Yali1A	IGB	exon	303751	303870	.	+	0	ID=YALI1_A03029g.exon1;Parent=YALI1_A03029g.mRNA1;Name=YALI1_A03029g
Yali1A	IGB	exon	304167	304190	.	+	0	ID=YALI1_A03029g.exon1;Parent=YALI1_A03029g.mRNA1;Name=YALI1_A03029g
Yali1A	IGB	CDS	302976	303665	.	+	0	ID=YALI1_A03029g.cds1;Parent=YALI1_A03029g.mRNA1;Name=YALI1_A03029g
Yali1A	IGB	CDS	303751	303870	.	+	0	ID=YALI1_A03029g.cds1;Parent=YALI1_A03029g.mRNA1;Name=YALI1_A03029g
Yali1A	IGB	CDS	304167	304190	.	+	0	ID=YALI1_A03029g.cds1;Parent=YALI1_A03029g.mRNA1;Name=YALI1_A03029g
###
Yali1A	IGB	gene	304652	306931	1.14e+04	-	.	ID=YALI1_A03069g;Name=YALI1_A03069g;pipeline=YGAP89,Snowy89,RefSeq89;Alias=rt_000043.3;product=hypothetical protein;inference=similar to DNA sequence:INSDC:YNL256W;status=Matches RNA-Seq data;depth=1031;Note=Compare to YALI0A02541g, similar to Saccharomyces cerevisiae FOL1 (YNL256W)%3B ancestral locus Anc_1.104,  similar to uniprot|P53848 Saccharomyces cerevisiae YNL256w FOL1 Dihydroneopterin aldolase dihydro-6- hydroxymethylpterin pyrophosphokinase dihydropteroate synthetase
Yali1A	IGB	mRNA	304652	306931	1.14e+04	-	.	ID=YALI1_A03069g.mRNA1;Parent=YALI1_A03069g;Name=YALI1_A03069g
Yali1A	IGB	exon	304652	306931	.	-	0	ID=YALI1_A03069g.exon1;Parent=YALI1_A03069g.mRNA1;Name=YALI1_A03069g
Yali1A	IGB	CDS	304652	306931	.	-	0	ID=YALI1_A03069g.cds1;Parent=YALI1_A03069g.mRNA1;Name=YALI1_A03069g
###
Yali1A	IGB	gene	307901	308919	2.77e+03	-	.	ID=YALI1_A03081g;Name=YALI1_A03081g;pipeline=Snowy89,YGAP89,RefSeq89;Alias=rt_000043.4;product=hypothetical protein;inference=similar to DNA sequence:INSDC:YOL008W;status=Matches RNA-Seq data;depth=1067;Note=Compare to YALI0A02563g, similar to Saccharomyces cerevisiae COQ10 (YOL008W)%3B ancestral locus Anc_6.36,  weakly similar to uniprot|Q08058 Saccharomyces cerevisiae YOL008w hypothetical ORF
Yali1A	IGB	mRNA	307901	308919	2.77e+03	-	.	ID=YALI1_A03081g.mRNA1;Parent=YALI1_A03081g;Name=YALI1_A03081g
Yali1A	IGB	exon	307901	308137	.	-	0	ID=YALI1_A03081g.exon1;Parent=YALI1_A03081g.mRNA1;Name=YALI1_A03081g
Yali1A	IGB	exon	308596	308919	.	-	0	ID=YALI1_A03081g.exon1;Parent=YALI1_A03081g.mRNA1;Name=YALI1_A03081g
Yali1A	IGB	CDS	307901	308137	.	-	0	ID=YALI1_A03081g.cds1;Parent=YALI1_A03081g.mRNA1;Name=YALI1_A03081g
Yali1A	IGB	CDS	308596	308919	.	-	0	ID=YALI1_A03081g.cds1;Parent=YALI1_A03081g.mRNA1;Name=YALI1_A03081g
###
Yali1A	IGB	gene	309177	310199	.	+	.	ID=YALI1_A03091g;Name=YALI1_A03091g;pipeline=Snowy89,RefSeq89,YGAP89;Alias=rt_000043.5;product=hypothetical protein;inference=similar to DNA sequence:INSDC:YOL009C;status=Matches RNA-Seq data;depth=481;Note=Compare to YALI0A02585g,   weakly similar to uniprot|Q92328 Saccharomyces cerevisiae YOL009c MDM12 involved in mitochondrial inheritance,similar to Saccharomyces cerevisiae MDM12 (YOL009C)%3B ancestral locus Anc_6.37
Yali1A	IGB	mRNA	309177	310199	.	+	.	ID=YALI1_A03091g.mRNA1;Parent=YALI1_A03091g;Name=YALI1_A03091g
Yali1A	IGB	exon	309177	310199	.	+	0	ID=YALI1_A03091g.exon1;Parent=YALI1_A03091g.mRNA1;Name=YALI1_A03091g
Yali1A	IGB	CDS	309177	310199	.	+	0	ID=YALI1_A03091g.cds1;Parent=YALI1_A03091g.mRNA1;Name=YALI1_A03091g
###
Yali1A	IGB	gene	310331	311617	5.22	-	.	ID=YALI1_A03116g;Name=YALI1_A03116g;pipeline=YGAP89,RefSeq89,Snowy89;Alias=rt_000043.6;product=hypothetical protein;status=Matches RNA-Seq data;depth=644;Note=Compare to YALI0A02607g,   similar to uniprot|Q8VUL6 Pseudomonas species N- carbamyl- L-cysteine amidohydrolase
Yali1A	IGB	mRNA	310331	311617	5.22	-	.	ID=YALI1_A03116g.mRNA1;Parent=YALI1_A03116g;Name=YALI1_A03116g
Yali1A	IGB	exon	310331	311617	.	-	0	ID=YALI1_A03116g.exon1;Parent=YALI1_A03116g.mRNA1;Name=YALI1_A03116g
Yali1A	IGB	CDS	310331	311617	.	-	0	ID=YALI1_A03116g.cds1;Parent=YALI1_A03116g.mRNA1;Name=YALI1_A03116g
###
Yali1A	IGB	gene	313405	313755	1.75e+03	-	.	ID=YALI1_A03137g;Name=YALI1_A03137g;pipeline=Snowy89,RefSeq89;Alias=rt_000044.1;status=Matches RNA-Seq data;depth=79;Note=Compare to YALI0A02629g,   no similarity
Yali1A	IGB	mRNA	313405	313755	1.75e+03	-	.	ID=YALI1_A03137g.mRNA1;Parent=YALI1_A03137g;Name=YALI1_A03137g
Yali1A	IGB	exon	313405	313755	.	-	0	ID=YALI1_A03137g.exon1;Parent=YALI1_A03137g.mRNA1;Name=YALI1_A03137g
Yali1A	IGB	CDS	313405	313755	.	-	0	ID=YALI1_A03137g.cds1;Parent=YALI1_A03137g.mRNA1;Name=YALI1_A03137g
###
Yali1A	IGB	gene	315316	316240	2.74e+03	+	.	ID=YALI1_A03153g;Name=YALI1_A03153g;pipeline=Snowy89,RefSeq89;Alias=rt_000045.1;status=Matches RNA-Seq data;depth=5877;Note=Compare to YALI0A02651g,   similar to uniprot|P19968 Neurospora crassa NADH- ubiquinone oxidoreductase 21.3 kDa subunit (EC 1.6.5.3) (EC 1.6.99.3)
Yali1A	IGB	mRNA	315316	316240	2.74e+03	+	.	ID=YALI1_A03153g.mRNA1;Parent=YALI1_A03153g;Name=YALI1_A03153g
Yali1A	IGB	exon	315316	315348	.	+	0	ID=YALI1_A03153g.exon1;Parent=YALI1_A03153g.mRNA1;Name=YALI1_A03153g
Yali1A	IGB	exon	315725	316240	.	+	0	ID=YALI1_A03153g.exon1;Parent=YALI1_A03153g.mRNA1;Name=YALI1_A03153g
Yali1A	IGB	CDS	315316	315348	.	+	0	ID=YALI1_A03153g.cds1;Parent=YALI1_A03153g.mRNA1;Name=YALI1_A03153g
Yali1A	IGB	CDS	315725	316240	.	+	0	ID=YALI1_A03153g.cds1;Parent=YALI1_A03153g.mRNA1;Name=YALI1_A03153g
###
Yali1A	IGB	gene	317076	317861	3.92e+03	+	.	ID=YALI1_A03170g;Name=YALI1_A03170g;pipeline=YGAP89,Snowy89,RefSeq89;Alias=rt_000045.2;product=hypothetical protein;status=Matches RNA-Seq data;depth=3671;Note=Compare to YALI0A02673g,   similar to CA1925|IPF18587 Candida albicans putative methyltransferase
Yali1A	IGB	mRNA	317076	317861	3.92e+03	+	.	ID=YALI1_A03170g.mRNA1;Parent=YALI1_A03170g;Name=YALI1_A03170g
Yali1A	IGB	exon	317076	317861	.	+	0	ID=YALI1_A03170g.exon1;Parent=YALI1_A03170g.mRNA1;Name=YALI1_A03170g
Yali1A	IGB	CDS	317076	317861	.	+	0	ID=YALI1_A03170g.cds1;Parent=YALI1_A03170g.mRNA1;Name=YALI1_A03170g
###
Yali1A	IGB	gene	318363	319376	.	+	.	ID=YALI1_A03183g;Name=YALI1_A03183g;pipeline=RefSeq89,Snowy89,YGAP89;Alias=rt_000045.3;product=hypothetical protein;inference=similar to DNA sequence:INSDC:YMR146C;status=Matches RNA-Seq data;depth=5830;Note=Compare to YALI0A02695g,   similar to uniprot|P40217 Saccharomyces cerevisiae YMR146c TIF34 translation initiation factor eIF3 p39 subunit,similar to Saccharomyces cerevisiae TIF34 (YMR146C)%3B ancestral locus Anc_2.380
Yali1A	IGB	mRNA	318363	319376	.	+	.	ID=YALI1_A03183g.mRNA1;Parent=YALI1_A03183g;Name=YALI1_A03183g
Yali1A	IGB	exon	318363	319376	.	+	0	ID=YALI1_A03183g.exon1;Parent=YALI1_A03183g.mRNA1;Name=YALI1_A03183g
Yali1A	IGB	CDS	318363	319376	.	+	0	ID=YALI1_A03183g.cds1;Parent=YALI1_A03183g.mRNA1;Name=YALI1_A03183g
###
Yali1A	IGB	gene	320107	321066	.	-	.	ID=YALI1_A03210g;Name=YALI1_A03210g;pipeline=RefSeq89,Snowy89,YGAP89;Alias=rt_000045.4;product=hypothetical protein;inference=similar to DNA sequence:INSDC:YGR205W;status=Matches RNA-Seq data;depth=991;Note=Compare to YALI0A02717g,   similar to uniprot|P42938 Saccharomyces cerevisiae YGR205w,similar to Saccharomyces cerevisiae YGR205W%3B ancestral locus Anc_5.132
Yali1A	IGB	mRNA	320107	321066	.	-	.	ID=YALI1_A03210g.mRNA1;Parent=YALI1_A03210g;Name=YALI1_A03210g
Yali1A	IGB	exon	320107	321066	.	-	0	ID=YALI1_A03210g.exon1;Parent=YALI1_A03210g.mRNA1;Name=YALI1_A03210g
Yali1A	IGB	CDS	320107	321066	.	-	0	ID=YALI1_A03210g.cds1;Parent=YALI1_A03210g.mRNA1;Name=YALI1_A03210g
###
Yali1A	IGB	gene	324123	324212	.	-	1	ID=YALI1_A03242r;Name=YALI1_A03242r;pipeline=RefSeq89,YGAP89;Alias=YALI0Atrna1F;product=tRNA-Phe;Note=Compare to YALI0A02739r, tRNA Ile (AAT),codon recognized: UUU
Yali1A	IGB	tRNA	324123	324212	.	-	1	ID=YALI1_A03242r.r1;Parent=YALI1_A03242r;Name=YALI1_A03242r
###
Yali1A	IGB	gene	325352	325891	2.69e+03	-	.	ID=YALI1_A03258g;Name=YALI1_A03258g;pipeline=Snowy89,YGAP89,RefSeq89;Alias=rt_000048.1;product=hypothetical protein;status=Matches RNA-Seq data;depth=171;Note=Compare to YALI0A02783g,   highly similar to uniprot|Q6CB79 Yarrowia lipolytica YALI0C21252g
Yali1A	IGB	mRNA	325352	325891	2.69e+03	-	.	ID=YALI1_A03258g.mRNA1;Parent=YALI1_A03258g;Name=YALI1_A03258g
Yali1A	IGB	exon	325352	325891	.	-	0	ID=YALI1_A03258g.exon1;Parent=YALI1_A03258g.mRNA1;Name=YALI1_A03258g
Yali1A	IGB	CDS	325352	325891	.	-	0	ID=YALI1_A03258g.cds1;Parent=YALI1_A03258g.mRNA1;Name=YALI1_A03258g
###
Yali1A	IGB	gene	327861	328286	1.83e+03	+	.	ID=YALI1_A03278g;Name=YALI1_A03278g;pipeline=YGAP89,Snowy89,RefSeq89;Alias=rt_000049.1;product=hypothetical protein;inference=similar to DNA sequence:INSDC:YBR282W;status=Matches RNA-Seq data;depth=4376;Note=Compare to YALI0A02849g, similar to Saccharomyces cerevisiae MRPL27 (YBR282W)%3B ancestral locus Anc_1.304,  similar to uniprot|P36526 Saccharomyces cerevisiae YBR282W 60S ribosomal protein L27 mitochondrial precursor (YmL27)
Yali1A	IGB	mRNA	327861	328286	1.83e+03	+	.	ID=YALI1_A03278g.mRNA1;Parent=YALI1_A03278g;Name=YALI1_A03278g
Yali1A	IGB	exon	327861	328286	.	+	0	ID=YALI1_A03278g.exon1;Parent=YALI1_A03278g.mRNA1;Name=YALI1_A03278g
Yali1A	IGB	CDS	327861	328286	.	+	0	ID=YALI1_A03278g.cds1;Parent=YALI1_A03278g.mRNA1;Name=YALI1_A03278g
###
Yali1A	IGB	gene	328929	329247	1.05e+03	-	.	ID=YALI1_A03289g;Name=YALI1_A03289g;pipeline=YGAP89,Snowy89,RefSeq89;Alias=rt_000049.2;product=hypothetical protein;inference=similar to DNA sequence:INSDC:YNR032C-A;status=Fails to match RNA-Seq data;depth=1764;Note=Compare to YALI0A02871g, similar to Saccharomyces cerevisiae HUB1 (YNR032C-A)%3B ancestral locus Anc_6.343,  highly similar to uniprot|Q6Q546 Saccharomyces cerevisiae YNR032C-A HUB1 weak similarity to ubiquitin- like proteins
Yali1A	IGB	mRNA	328929	329247	1.05e+03	-	.	ID=YALI1_A03289g.mRNA1;Parent=YALI1_A03289g;Name=YALI1_A03289g
Yali1A	IGB	exon	328929	328941	.	-	0	ID=YALI1_A03289g.exon1;Parent=YALI1_A03289g.mRNA1;Name=YALI1_A03289g
Yali1A	IGB	exon	328996	329178	.	-	0	ID=YALI1_A03289g.exon1;Parent=YALI1_A03289g.mRNA1;Name=YALI1_A03289g
Yali1A	IGB	exon	329222	329247	.	-	0	ID=YALI1_A03289g.exon1;Parent=YALI1_A03289g.mRNA1;Name=YALI1_A03289g
Yali1A	IGB	CDS	328929	328941	.	-	1	ID=YALI1_A03289g.cds1;Parent=YALI1_A03289g.mRNA1;Name=YALI1_A03289g
Yali1A	IGB	CDS	328996	329178	.	-	1	ID=YALI1_A03289g.cds1;Parent=YALI1_A03289g.mRNA1;Name=YALI1_A03289g
Yali1A	IGB	CDS	329222	329247	.	-	0	ID=YALI1_A03289g.cds1;Parent=YALI1_A03289g.mRNA1;Name=YALI1_A03289g
###
Yali1A	IGB	gene	330048	331667	8.08e+03	+	.	ID=YALI1_A03300g;Name=YALI1_A03300g;pipeline=YGAP89,Snowy89,RefSeq89;Alias=rt_000049.3;product=hypothetical protein;inference=similar to DNA sequence:INSDC:YEL023C;status=Matches RNA-Seq data;depth=74;Note=Compare to YALI0A02893g, similar to Saccharomyces cerevisiae YEL023C%3B ancestral locus Anc_1.460,  similar to uniprot|P39992 Saccharomyces cerevisiae YEL023C Hypothetical 78.3 kDa protein in RIP1-GEA2 intergenic region
Yali1A	IGB	mRNA	330048	331667	8.08e+03	+	.	ID=YALI1_A03300g.mRNA1;Parent=YALI1_A03300g;Name=YALI1_A03300g
Yali1A	IGB	exon	330048	331667	.	+	0	ID=YALI1_A03300g.exon1;Parent=YALI1_A03300g.mRNA1;Name=YALI1_A03300g
Yali1A	IGB	CDS	330048	331667	.	+	0	ID=YALI1_A03300g.cds1;Parent=YALI1_A03300g.mRNA1;Name=YALI1_A03300g
###
Yali1A	IGB	gene	332250	332927	5.46	+	.	ID=YALI1_A03322g;Name=YALI1_A03322g;pipeline=RefSeq89,YGAP89,Snowy89;Alias=rt_000049.4;product=hypothetical protein;inference=similar to DNA sequence:INSDC:YEL024W;status=Matches RNA-Seq data;depth=17681;Note=Compare to YALI0A02915g,   similar to uniprot|P08067 Saccharomyces cerevisiae YEL024w RIP1 ubiquinol--cytochrome-c reductase iron-sulfur protein precursor singleton,similar to Saccharomyces cerevisiae RIP1 (YEL024W)%3B ancestral locus Anc_1.461
Yali1A	IGB	mRNA	332250	332927	5.46	+	.	ID=YALI1_A03322g.mRNA1;Parent=YALI1_A03322g;Name=YALI1_A03322g
Yali1A	IGB	exon	332250	332927	.	+	0	ID=YALI1_A03322g.exon1;Parent=YALI1_A03322g.mRNA1;Name=YALI1_A03322g
Yali1A	IGB	CDS	332250	332927	.	+	0	ID=YALI1_A03322g.cds1;Parent=YALI1_A03322g.mRNA1;Name=YALI1_A03322g
###
Yali1A	IGB	gene	334499	335146	3.02e+03	-	.	ID=YALI1_A03351g;Name=YALI1_A03351g;pipeline=YGAP89,Snowy89,RefSeq89;Alias=rt_000049.5;product=hypothetical protein;inference=similar to DNA sequence:INSDC:YBR278W%2CYJL065C;status=Matches RNA-Seq data;depth=1062;Note=Compare to YALI0A02937g, similar to Saccharomyces cerevisiae DPB3 (YBR278W) and DLS1 (YJL065C)%3B ancestral locus Anc_1.311,  weakly similar to uniprot|Q02516 Saccharomyces cerevisiae YOR358w HAP CCAAT-binding factor subunit
Yali1A	IGB	mRNA	334499	335146	3.02e+03	-	.	ID=YALI1_A03351g.mRNA1;Parent=YALI1_A03351g;Name=YALI1_A03351g
Yali1A	IGB	exon	334499	335146	.	-	0	ID=YALI1_A03351g.exon1;Parent=YALI1_A03351g.mRNA1;Name=YALI1_A03351g
Yali1A	IGB	CDS	334499	335146	.	-	0	ID=YALI1_A03351g.cds1;Parent=YALI1_A03351g.mRNA1;Name=YALI1_A03351g
###
Yali1A	IGB	gene	335673	337877	1.15e+04	+	.	ID=YALI1_A03356g;Name=YALI1_A03356g;pipeline=YGAP89,Snowy89,RefSeq89;Alias=AugPool0001885;product=hypothetical protein;status=Matches RNA-Seq data;depth=547;Note=Truncated form of YALI0A02959g,   similar to uniprot|O60159 Schizosaccharomyces pombe Chloride channel
Yali1A	IGB	mRNA	335673	337877	1.15e+04	+	.	ID=YALI1_A03356g.mRNA1;Parent=YALI1_A03356g;Name=YALI1_A03356g
Yali1A	IGB	exon	335673	337877	.	+	0	ID=YALI1_A03356g.exon1;Parent=YALI1_A03356g.mRNA1;Name=YALI1_A03356g
Yali1A	IGB	CDS	335673	337877	.	+	0	ID=YALI1_A03356g.cds1;Parent=YALI1_A03356g.mRNA1;Name=YALI1_A03356g
###
Yali1A	IGB	gene	338562	340007	.	-	.	ID=YALI1_A03396g;Name=YALI1_A03396g;pipeline=Snowy89,RefSeq89,YGAP89;Alias=rt_000049.7;product=hypothetical protein;status=Matches RNA-Seq data;depth=5160;Note=Truncated form of YALI0A02981g,   weakly similar to uniprot|Q9C232 Neurospora crassa Conserved hypothetical protein
Yali1A	IGB	mRNA	338562	340007	.	-	.	ID=YALI1_A03396g.mRNA1;Parent=YALI1_A03396g;Name=YALI1_A03396g
Yali1A	IGB	exon	338562	339616	.	-	0	ID=YALI1_A03396g.exon1;Parent=YALI1_A03396g.mRNA1;Name=YALI1_A03396g
Yali1A	IGB	exon	339989	340007	.	-	0	ID=YALI1_A03396g.exon1;Parent=YALI1_A03396g.mRNA1;Name=YALI1_A03396g
Yali1A	IGB	CDS	338562	339616	.	-	2	ID=YALI1_A03396g.cds1;Parent=YALI1_A03396g.mRNA1;Name=YALI1_A03396g
Yali1A	IGB	CDS	339989	340007	.	-	0	ID=YALI1_A03396g.cds1;Parent=YALI1_A03396g.mRNA1;Name=YALI1_A03396g
###
Yali1A	IGB	gene	340250	340759	2.1e+03	+	.	ID=YALI1_A03402g;Name=YALI1_A03402g;pipeline=Snowy89,YGAP89,RefSeq89;Alias=rt_000049.8;product=hypothetical protein;inference=similar to DNA sequence:INSDC:YNR036C;status=Matches RNA-Seq data;depth=5720;Note=Compare to YALI0A03003g, similar to Saccharomyces cerevisiae YNR036C%3B ancestral locus Anc_6.352,  highly similar to uniprot|P53732 Saccharomyces cerevisiae Putative mitochondrial 40S ribosomal protein YNR036C
Yali1A	IGB	mRNA	340250	340759	2.1e+03	+	.	ID=YALI1_A03402g.mRNA1;Parent=YALI1_A03402g;Name=YALI1_A03402g
Yali1A	IGB	exon	340250	340759	.	+	0	ID=YALI1_A03402g.exon1;Parent=YALI1_A03402g.mRNA1;Name=YALI1_A03402g
Yali1A	IGB	CDS	340250	340759	.	+	0	ID=YALI1_A03402g.cds1;Parent=YALI1_A03402g.mRNA1;Name=YALI1_A03402g
###
Yali1A	IGB	gene	341291	342259	4.84e+03	-	.	ID=YALI1_A03422g;Name=YALI1_A03422g;pipeline=Snowy89,YGAP89,RefSeq89;Alias=gm_003708;product=hypothetical protein;inference=similar to DNA sequence:INSDC:YNR035C;status=Matches RNA-Seq data;depth=5384;Note=Compare to YALI0A03025g, similar to Saccharomyces cerevisiae ARC35 (YNR035C)%3B ancestral locus Anc_6.351,  similar to uniprot|O14241 Schizosaccharomyces pombe Probable ARP2/3 complex 34 kDa subunit (P34-ARC)
Yali1A	IGB	mRNA	341291	342259	4.84e+03	-	.	ID=YALI1_A03422g.mRNA1;Parent=YALI1_A03422g;Name=YALI1_A03422g
Yali1A	IGB	exon	341291	342259	.	-	0	ID=YALI1_A03422g.exon1;Parent=YALI1_A03422g.mRNA1;Name=YALI1_A03422g
Yali1A	IGB	CDS	341291	342259	.	-	0	ID=YALI1_A03422g.cds1;Parent=YALI1_A03422g.mRNA1;Name=YALI1_A03422g
###
Yali1A	IGB	gene	343716	343788	1	+	.	ID=YALI1_A03437r;Name=YALI1_A03437r;pipeline=YGAP89,RefSeq89;Alias=YALI0Atrna1P;product=tRNA-Pro;Note=Compare to YALI0A03047r, codon recognized: CCA,tRNA Pro (TGG) 
Yali1A	IGB	tRNA	343716	343788	1	+	.	ID=YALI1_A03437r.r1;Parent=YALI1_A03437r;Name=YALI1_A03437r
###
Yali1A	IGB	gene	344212	344757	2.69e+03	+	.	ID=YALI1_A03442g;Name=YALI1_A03442g;pipeline=RefSeq89;Note=Compare to YALI0A03069g,   no similarity possibly noncoding
Yali1A	IGB	mRNA	344212	344757	2.69e+03	+	.	ID=YALI1_A03442g.mRNA1;Parent=YALI1_A03442g;Name=YALI1_A03442g
Yali1A	IGB	exon	344212	344757	.	+	0	ID=YALI1_A03442g.exon1;Parent=YALI1_A03442g.mRNA1;Name=YALI1_A03442g
Yali1A	IGB	CDS	344212	344757	.	+	0	ID=YALI1_A03442g.cds1;Parent=YALI1_A03442g.mRNA1;Name=YALI1_A03442g
###
Yali1A	IGB	gene	345085	346590	.	+	.	ID=YALI1_A03450g;Name=YALI1_A03450g;pipeline=RefSeq89,Snowy89,YGAP89;Alias=AugPool0019625;product=hypothetical protein;status=Matches RNA-Seq data;depth=19;Note=Compare to YALI0A03091g,   weakly similar to uniprot|P15365 Saccharomyces cerevisiae YJR152w DAL5 allantoate permease
Yali1A	IGB	mRNA	345085	346590	.	+	.	ID=YALI1_A03450g.mRNA1;Parent=YALI1_A03450g;Name=YALI1_A03450g
Yali1A	IGB	exon	345085	346590	.	+	0	ID=YALI1_A03450g.exon1;Parent=YALI1_A03450g.mRNA1;Name=YALI1_A03450g
Yali1A	IGB	CDS	345085	346590	.	+	0	ID=YALI1_A03450g.cds1;Parent=YALI1_A03450g.mRNA1;Name=YALI1_A03450g
###
Yali1A	IGB	gene	348428	348775	1.74e+03	-	.	ID=YALI1_A03487g;Name=YALI1_A03487g;pipeline=Snowy89,YGAP89,RefSeq89;Alias=rt_000050.2;product=hypothetical protein;inference=similar to DNA sequence:INSDC:YAL030W%2CYOR327C;status=Matches RNA-Seq data;depth=6892;Note=Compare to YALI0A03113g, similar to Saccharomyces cerevisiae SNC1 (YAL030W) and SNC2 (YOR327C)%3B ancestral locus Anc_7.67,  highly similar to uniprot|P31109 Saccharomyces cerevisiae YAL030W Synaptobrevin homolog 1
Yali1A	IGB	mRNA	348428	348775	1.74e+03	-	.	ID=YALI1_A03487g.mRNA1;Parent=YALI1_A03487g;Name=YALI1_A03487g
Yali1A	IGB	exon	348428	348775	.	-	0	ID=YALI1_A03487g.exon1;Parent=YALI1_A03487g.mRNA1;Name=YALI1_A03487g
Yali1A	IGB	CDS	348428	348775	.	-	0	ID=YALI1_A03487g.cds1;Parent=YALI1_A03487g.mRNA1;Name=YALI1_A03487g
###
Yali1A	IGB	gene	350704	350987	0	+	.	ID=YALI1_A03507g;Name=YALI1_A03507g;pipeline=Snowy89;Alias=AugPool0037303;status=Fails to match RNA-Seq data;depth=74
Yali1A	IGB	mRNA	350704	350987	0	+	.	ID=YALI1_A03507g.mRNA1;Parent=YALI1_A03507g;Name=YALI1_A03507g
Yali1A	IGB	exon	350704	350760	.	+	0	ID=YALI1_A03507g.exon1;Parent=YALI1_A03507g.mRNA1;Name=YALI1_A03507g
Yali1A	IGB	exon	350805	350987	.	+	0	ID=YALI1_A03507g.exon1;Parent=YALI1_A03507g.mRNA1;Name=YALI1_A03507g
Yali1A	IGB	CDS	350704	350760	.	+	0	ID=YALI1_A03507g.cds1;Parent=YALI1_A03507g.mRNA1;Name=YALI1_A03507g
Yali1A	IGB	CDS	350805	350987	.	+	0	ID=YALI1_A03507g.cds1;Parent=YALI1_A03507g.mRNA1;Name=YALI1_A03507g
###
Yali1A	IGB	gene	351202	352836	.	+	.	ID=YALI1_A03512g;Name=YALI1_A03512g;pipeline=Snowy89,RefSeq89,YGAP89;Alias=rt_000051.1;product=hypothetical protein;status=Matches RNA-Seq data;depth=323;Note=Compare to YALI0A03135g,   similar to uniprot|P32837 Saccharomyces cerevisiae YDL210W GABA-specific permease (GABA-specific transport protein)
Yali1A	IGB	mRNA	351202	352836	.	+	.	ID=YALI1_A03512g.mRNA1;Parent=YALI1_A03512g;Name=YALI1_A03512g
Yali1A	IGB	exon	351202	352836	.	+	0	ID=YALI1_A03512g.exon1;Parent=YALI1_A03512g.mRNA1;Name=YALI1_A03512g
Yali1A	IGB	CDS	351202	352836	.	+	0	ID=YALI1_A03512g.cds1;Parent=YALI1_A03512g.mRNA1;Name=YALI1_A03512g
###
Yali1A	IGB	gene	352903	352984	.	-	1	ID=YALI1_A03529r;Name=YALI1_A03529r;pipeline=RefSeq89,YGAP89;Alias=YALI0Atrna1S;product=tRNA-Ser;Note=Compare to YALI0A03157r, tRNA Ser (AGA) ,codon recognized: UCU
Yali1A	IGB	tRNA	352903	352984	.	-	1	ID=YALI1_A03529r.r1;Parent=YALI1_A03529r;Name=YALI1_A03529r
###
Yali1A	IGB	gene	354248	354916	2.39	-	.	ID=YALI1_A03549g;Name=YALI1_A03549g;pipeline=RefSeq89,Snowy89;Alias=rt_000052.1;status=Low expression;depth=2;Note=Compare to YALI0A03179g,   no similarity
Yali1A	IGB	mRNA	354248	354916	2.39	-	.	ID=YALI1_A03549g.mRNA1;Parent=YALI1_A03549g;Name=YALI1_A03549g
Yali1A	IGB	exon	354248	354916	.	-	0	ID=YALI1_A03549g.exon1;Parent=YALI1_A03549g.mRNA1;Name=YALI1_A03549g
Yali1A	IGB	CDS	354248	354916	.	-	0	ID=YALI1_A03549g.cds1;Parent=YALI1_A03549g.mRNA1;Name=YALI1_A03549g
###
Yali1A	IGB	gene	356747	357889	.	+	.	ID=YALI1_A03567g;Name=YALI1_A03567g;pipeline=Snowy89,RefSeq89,YGAP89;Alias=rt_000053.1;product=hypothetical protein;status=Low expression;depth=5;Note=Compare to YALI0A03201g,   weakly similar to uniprot|Q6CH72 Yarrowia lipolytica YALI0A11759g
Yali1A	IGB	mRNA	356747	357889	.	+	.	ID=YALI1_A03567g.mRNA1;Parent=YALI1_A03567g;Name=YALI1_A03567g
Yali1A	IGB	exon	356747	357889	.	+	0	ID=YALI1_A03567g.exon1;Parent=YALI1_A03567g.mRNA1;Name=YALI1_A03567g
Yali1A	IGB	CDS	356747	357889	.	+	0	ID=YALI1_A03567g.cds1;Parent=YALI1_A03567g.mRNA1;Name=YALI1_A03567g
###
Yali1A	IGB	gene	357960	358443	0.996	+	.	ID=YALI1_A03579g;Name=YALI1_A03579g;pipeline=Snowy89,RefSeq89;Alias=AugPool0043865;status=Fails to match RNA-Seq data;depth=100;Note=Converted to coding from non-coding YALI0A03223g,  some similarities with Q8NIP3 yarrowia lipolytica Reverse transcriptase Ylli
Yali1A	IGB	mRNA	357960	358443	0.996	+	.	ID=YALI1_A03579g.mRNA1;Parent=YALI1_A03579g;Name=YALI1_A03579g
Yali1A	IGB	exon	357960	357965	.	+	0	ID=YALI1_A03579g.exon1;Parent=YALI1_A03579g.mRNA1;Name=YALI1_A03579g
Yali1A	IGB	exon	358012	358443	.	+	0	ID=YALI1_A03579g.exon1;Parent=YALI1_A03579g.mRNA1;Name=YALI1_A03579g
Yali1A	IGB	CDS	357960	357965	.	+	0	ID=YALI1_A03579g.cds1;Parent=YALI1_A03579g.mRNA1;Name=YALI1_A03579g
Yali1A	IGB	CDS	358012	358443	.	+	0	ID=YALI1_A03579g.cds1;Parent=YALI1_A03579g.mRNA1;Name=YALI1_A03579g
###
Yali1A	IGB	gene	359742	360027	0	-	.	ID=YALI1_A03599g;Name=YALI1_A03599g;pipeline=Snowy89;Alias=AugPool0030405;status=Fails to match RNA-Seq data;depth=106
Yali1A	IGB	mRNA	359742	360027	0	-	.	ID=YALI1_A03599g.mRNA1;Parent=YALI1_A03599g;Name=YALI1_A03599g
Yali1A	IGB	exon	359742	359957	.	-	0	ID=YALI1_A03599g.exon1;Parent=YALI1_A03599g.mRNA1;Name=YALI1_A03599g
Yali1A	IGB	exon	360001	360027	.	-	0	ID=YALI1_A03599g.exon1;Parent=YALI1_A03599g.mRNA1;Name=YALI1_A03599g
Yali1A	IGB	CDS	359742	359957	.	-	0	ID=YALI1_A03599g.cds1;Parent=YALI1_A03599g.mRNA1;Name=YALI1_A03599g
Yali1A	IGB	CDS	360001	360027	.	-	0	ID=YALI1_A03599g.cds1;Parent=YALI1_A03599g.mRNA1;Name=YALI1_A03599g
###
Yali1A	IGB	gene	360845	362494	.	-	.	ID=YALI1_A03624g;Name=YALI1_A03624g;pipeline=RefSeq89,Snowy89,YGAP89;Alias=rt_000053.2;product=hypothetical protein;status=Matches RNA-Seq data;depth=659;Note=Compare to YALI0A03245g,   similar to uniprot|P23287 Saccharomyces cerevisiae YLR433c CNA1 calcineurin B catalytic subunit (Serine/threonine protein phosphatase)
Yali1A	IGB	mRNA	360845	362494	.	-	.	ID=YALI1_A03624g.mRNA1;Parent=YALI1_A03624g;Name=YALI1_A03624g
Yali1A	IGB	exon	360845	362494	.	-	0	ID=YALI1_A03624g.exon1;Parent=YALI1_A03624g.mRNA1;Name=YALI1_A03624g
Yali1A	IGB	CDS	360845	362494	.	-	0	ID=YALI1_A03624g.cds1;Parent=YALI1_A03624g.mRNA1;Name=YALI1_A03624g
###
Yali1A	IGB	gene	362763	362855	.	+	1	ID=YALI1_A03627r;Name=YALI1_A03627r;pipeline=RefSeq89,YGAP89;Alias=YALI0Atrna1N;product=tRNA-Asn;Note=Compare to YALI0A03267r, tRNA Asn (GTT),codon recognized: AAC
Yali1A	IGB	tRNA	362763	362855	.	+	1	ID=YALI1_A03627r.r1;Parent=YALI1_A03627r;Name=YALI1_A03627r
###
Yali1A	IGB	gene	363190	363273	0	-	.	ID=YALI1_A03632r;Name=YALI1_A03632r;pipeline=YGAP89,RefSeq89;Alias=YALI0Atrna1T;product=tRNA-Thr;Note=Compare to YALI0A03311r, codon recognized: ACA,tRNA Thr (TGT)
Yali1A	IGB	tRNA	363190	363273	0	-	.	ID=YALI1_A03632r.r1;Parent=YALI1_A03632r;Name=YALI1_A03632r
###
Yali1A	IGB	gene	364383	364482	1	+	.	ID=YALI1_A03643r;Name=YALI1_A03643r;pipeline=YGAP89,RefSeq89;Alias=YALI0Atrna4L;product=tRNA-Leu;Note=Compare to YALI0A03355r, codon recognized: CUU,tRNA Leu (AAG)
Yali1A	IGB	tRNA	364383	364482	1	+	.	ID=YALI1_A03643r.r1;Parent=YALI1_A03643r;Name=YALI1_A03643r
###
Yali1A	IGB	gene	364867	366942	1.33	-	.	ID=YALI1_A03669g;Name=YALI1_A03669g;pipeline=YGAP89,RefSeq89,Snowy89;Alias=AugPool0033939;product=hypothetical protein;status=Matches RNA-Seq data;depth=892;Note=Compare to YALI0A03399g,   no similarity
Yali1A	IGB	mRNA	364867	366942	1.33	-	.	ID=YALI1_A03669g.mRNA1;Parent=YALI1_A03669g;Name=YALI1_A03669g
Yali1A	IGB	exon	364867	366942	.	-	0	ID=YALI1_A03669g.exon1;Parent=YALI1_A03669g.mRNA1;Name=YALI1_A03669g
Yali1A	IGB	CDS	364867	366942	.	-	0	ID=YALI1_A03669g.cds1;Parent=YALI1_A03669g.mRNA1;Name=YALI1_A03669g
###
Yali1A	IGB	gene	368353	368871	5.35	-	.	ID=YALI1_A03688g;Name=YALI1_A03688g;pipeline=RefSeq89,Snowy89;Alias=rt_000055.1;status=Matches RNA-Seq data;depth=195;Note=Compare to YALI0A03421g,   highly similar to uniprot|Q6CFK4 Yarrowia lipolytica YALI0B06160g
Yali1A	IGB	mRNA	368353	368871	5.35	-	.	ID=YALI1_A03688g.mRNA1;Parent=YALI1_A03688g;Name=YALI1_A03688g
Yali1A	IGB	exon	368353	368871	.	-	0	ID=YALI1_A03688g.exon1;Parent=YALI1_A03688g.mRNA1;Name=YALI1_A03688g
Yali1A	IGB	CDS	368353	368871	.	-	0	ID=YALI1_A03688g.cds1;Parent=YALI1_A03688g.mRNA1;Name=YALI1_A03688g
###
Yali1A	IGB	gene	370300	372117	4.64	-	.	ID=YALI1_A03721g;Name=YALI1_A03721g;pipeline=YGAP89,RefSeq89,Snowy89;Alias=rt_000055.2;product=hypothetical protein;inference=similar to DNA sequence:INSDC:YMR004W;status=Matches RNA-Seq data;depth=1336;Note=Compare to YALI0A03443g, similar to Saccharomyces cerevisiae MVP1 (YMR004W)%3B ancestral locus Anc_6.38,  weakly similar to uniprot|P40959 Saccharomyces cerevisiae YMR004w MVP1 required for vacuolar protein sorting
Yali1A	IGB	mRNA	370300	372117	4.64	-	.	ID=YALI1_A03721g.mRNA1;Parent=YALI1_A03721g;Name=YALI1_A03721g
Yali1A	IGB	exon	370300	372117	.	-	0	ID=YALI1_A03721g.exon1;Parent=YALI1_A03721g.mRNA1;Name=YALI1_A03721g
Yali1A	IGB	CDS	370300	372117	.	-	0	ID=YALI1_A03721g.cds1;Parent=YALI1_A03721g.mRNA1;Name=YALI1_A03721g
###
Yali1A	IGB	gene	373264	373362	0	+	.	ID=YALI1_A03732r;Name=YALI1_A03732r;pipeline=YGAP89,RefSeq89;Alias=YALI0Atrna2K;product=tRNA-Lys;Note=Compare to YALI0A03465r, codon recognized: AAG,tRNA Lys (CTT)
Yali1A	IGB	tRNA	373264	373362	0	+	.	ID=YALI1_A03732r.r1;Parent=YALI1_A03732r;Name=YALI1_A03732r
###
Yali1A	IGB	gene	373605	375710	5.2	-	.	ID=YALI1_A03757g;Name=YALI1_A03757g;pipeline=YGAP89,RefSeq89,Snowy89;Alias=rt_000056.1;product=hypothetical protein;inference=similar to DNA sequence:INSDC:YPL043W;status=Matches RNA-Seq data;depth=2150;Note=Compare to YALI0A03509g, similar to Saccharomyces cerevisiae NOP4 (YPL043W)%3B ancestral locus Anc_8.491,  similar to uniprot|P37838 Saccharomyces cerevisiae YPL043w NOP4 nucleolar protein P15
Yali1A	IGB	mRNA	373605	375710	5.2	-	.	ID=YALI1_A03757g.mRNA1;Parent=YALI1_A03757g;Name=YALI1_A03757g
Yali1A	IGB	exon	373605	375710	.	-	0	ID=YALI1_A03757g.exon1;Parent=YALI1_A03757g.mRNA1;Name=YALI1_A03757g
Yali1A	IGB	CDS	373605	375710	.	-	0	ID=YALI1_A03757g.cds1;Parent=YALI1_A03757g.mRNA1;Name=YALI1_A03757g
###
Yali1A	IGB	gene	376337	377605	.	+	.	ID=YALI1_A03763g;Name=YALI1_A03763g;pipeline=Snowy89,RefSeq89,YGAP89;Alias=rt_000057.1;product=hypothetical protein;inference=similar to DNA sequence:INSDC:YDR254W;status=Matches RNA-Seq data;depth=145;Note=Compare to YALI0A03531g,   weakly similar to uniprot|P38907 Saccharomyces cerevisiae YDR254w CHL4 chromosome segregation protein,similar to Saccharomyces cerevisiae CHL4 (YDR254W)%3B ancestral locus Anc_8.492
Yali1A	IGB	mRNA	376337	377605	.	+	.	ID=YALI1_A03763g.mRNA1;Parent=YALI1_A03763g;Name=YALI1_A03763g
Yali1A	IGB	exon	376337	377605	.	+	0	ID=YALI1_A03763g.exon1;Parent=YALI1_A03763g.mRNA1;Name=YALI1_A03763g
Yali1A	IGB	CDS	376337	377605	.	+	0	ID=YALI1_A03763g.cds1;Parent=YALI1_A03763g.mRNA1;Name=YALI1_A03763g
###
Yali1A	IGB	gene	377887	380453	1.25e+04	-	.	ID=YALI1_A03803g;Name=YALI1_A03803g;pipeline=Snowy89,YGAP89,RefSeq89;Alias=rt_000057.2;product=hypothetical protein;inference=similar to DNA sequence:INSDC:YPL045W;status=Matches RNA-Seq data;depth=830;Note=Compare to YALI0A03553g, similar to Saccharomyces cerevisiae VPS16 (YPL045W)%3B ancestral locus Anc_8.493,  similar to uniprot|Q9UT38 Schizosaccharomyces pombe Vacuolar protein sorting-associated protein
Yali1A	IGB	mRNA	377887	380453	1.25e+04	-	.	ID=YALI1_A03803g.mRNA1;Parent=YALI1_A03803g;Name=YALI1_A03803g
Yali1A	IGB	exon	377887	380387	.	-	0	ID=YALI1_A03803g.exon1;Parent=YALI1_A03803g.mRNA1;Name=YALI1_A03803g
Yali1A	IGB	exon	380432	380453	.	-	0	ID=YALI1_A03803g.exon1;Parent=YALI1_A03803g.mRNA1;Name=YALI1_A03803g
Yali1A	IGB	CDS	377887	380387	.	-	2	ID=YALI1_A03803g.cds1;Parent=YALI1_A03803g.mRNA1;Name=YALI1_A03803g
Yali1A	IGB	CDS	380432	380453	.	-	0	ID=YALI1_A03803g.cds1;Parent=YALI1_A03803g.mRNA1;Name=YALI1_A03803g
###
Yali1A	IGB	gene	380992	381309	1.58e+03	+	.	ID=YALI1_A03809g;Name=YALI1_A03809g;pipeline=YGAP89,Snowy89,RefSeq89;Alias=rt_000058.1;product=hypothetical protein;inference=similar to DNA sequence:INSDC:YPL046C;status=Matches RNA-Seq data;depth=1734;Note=Compare to YALI0A03575g, similar to Saccharomyces cerevisiae ELC1 (YPL046C)%3B ancestral locus Anc_8.494,  similar to uniprot|Q03071 Saccharomyces cerevisiae YPL046c ELC1 Elongin C transcription elongation factor
Yali1A	IGB	mRNA	380992	381309	1.58e+03	+	.	ID=YALI1_A03809g.mRNA1;Parent=YALI1_A03809g;Name=YALI1_A03809g
Yali1A	IGB	exon	380992	381309	.	+	0	ID=YALI1_A03809g.exon1;Parent=YALI1_A03809g.mRNA1;Name=YALI1_A03809g
Yali1A	IGB	CDS	380992	381309	.	+	0	ID=YALI1_A03809g.cds1;Parent=YALI1_A03809g.mRNA1;Name=YALI1_A03809g
###
Yali1A	IGB	gene	381311	381681	0	-	.	ID=YALI1_A03815g;Name=YALI1_A03815g;pipeline=Snowy89;Alias=AugPool0030472;status=Fails to match RNA-Seq data;depth=1113
Yali1A	IGB	mRNA	381311	381681	0	-	.	ID=YALI1_A03815g.mRNA1;Parent=YALI1_A03815g;Name=YALI1_A03815g
Yali1A	IGB	exon	381311	381540	.	-	0	ID=YALI1_A03815g.exon1;Parent=YALI1_A03815g.mRNA1;Name=YALI1_A03815g
Yali1A	IGB	exon	381603	381681	.	-	0	ID=YALI1_A03815g.exon1;Parent=YALI1_A03815g.mRNA1;Name=YALI1_A03815g
Yali1A	IGB	CDS	381311	381540	.	-	2	ID=YALI1_A03815g.cds1;Parent=YALI1_A03815g.mRNA1;Name=YALI1_A03815g
Yali1A	IGB	CDS	381603	381681	.	-	0	ID=YALI1_A03815g.cds1;Parent=YALI1_A03815g.mRNA1;Name=YALI1_A03815g
###
Yali1A	IGB	gene	382267	383745	7.4e+03	-	.	ID=YALI1_A03837g;Name=YALI1_A03837g;pipeline=YGAP89,Snowy89,RefSeq89;Alias=rt_000058.2;product=hypothetical protein;status=Matches RNA-Seq data;depth=6897;Note=Compare to YALI0A03597g,   similar to uniprot|Q03655 Saccharomyces cerevisiae YMR215W GAS3 protein precursor
Yali1A	IGB	mRNA	382267	383745	7.4e+03	-	.	ID=YALI1_A03837g.mRNA1;Parent=YALI1_A03837g;Name=YALI1_A03837g
Yali1A	IGB	exon	382267	383745	.	-	0	ID=YALI1_A03837g.exon1;Parent=YALI1_A03837g.mRNA1;Name=YALI1_A03837g
Yali1A	IGB	CDS	382267	383745	.	-	0	ID=YALI1_A03837g.cds1;Parent=YALI1_A03837g.mRNA1;Name=YALI1_A03837g
###
Yali1A	IGB	gene	384068	384484	0	-	.	ID=YALI1_A03842g;Name=YALI1_A03842g;pipeline=Snowy89;Alias=AugPool0034064;status=Fails to match RNA-Seq data;depth=72
Yali1A	IGB	mRNA	384068	384484	0	-	.	ID=YALI1_A03842g.mRNA1;Parent=YALI1_A03842g;Name=YALI1_A03842g
Yali1A	IGB	exon	384068	384295	.	-	0	ID=YALI1_A03842g.exon1;Parent=YALI1_A03842g.mRNA1;Name=YALI1_A03842g
Yali1A	IGB	exon	384356	384484	.	-	0	ID=YALI1_A03842g.exon1;Parent=YALI1_A03842g.mRNA1;Name=YALI1_A03842g
Yali1A	IGB	CDS	384068	384295	.	-	0	ID=YALI1_A03842g.cds1;Parent=YALI1_A03842g.mRNA1;Name=YALI1_A03842g
Yali1A	IGB	CDS	384356	384484	.	-	0	ID=YALI1_A03842g.cds1;Parent=YALI1_A03842g.mRNA1;Name=YALI1_A03842g
###
Yali1A	IGB	gene	385704	386732	5.13e+03	+	.	ID=YALI1_A03857g;Name=YALI1_A03857g;pipeline=YGAP89,Snowy89,RefSeq89;Alias=rt_000058.3;product=hypothetical protein;status=Matches RNA-Seq data;depth=577;Note=Compare to YALI0A03641g,   no similarity
Yali1A	IGB	mRNA	385704	386732	5.13e+03	+	.	ID=YALI1_A03857g.mRNA1;Parent=YALI1_A03857g;Name=YALI1_A03857g
Yali1A	IGB	exon	385704	386732	.	+	0	ID=YALI1_A03857g.exon1;Parent=YALI1_A03857g.mRNA1;Name=YALI1_A03857g
Yali1A	IGB	CDS	385704	386732	.	+	0	ID=YALI1_A03857g.cds1;Parent=YALI1_A03857g.mRNA1;Name=YALI1_A03857g
###
Yali1A	IGB	gene	387311	388342	5.15e+03	-	.	ID=YALI1_A03883g;Name=YALI1_A03883g;pipeline=YGAP89,Snowy89,RefSeq89;Alias=rt_000058.4;product=hypothetical protein;status=Matches RNA-Seq data;depth=1322;Note=Compare to YALI0A03663g,   no similarity
Yali1A	IGB	mRNA	387311	388342	5.15e+03	-	.	ID=YALI1_A03883g.mRNA1;Parent=YALI1_A03883g;Name=YALI1_A03883g
Yali1A	IGB	exon	387311	388342	.	-	0	ID=YALI1_A03883g.exon1;Parent=YALI1_A03883g.mRNA1;Name=YALI1_A03883g
Yali1A	IGB	CDS	387311	388342	.	-	0	ID=YALI1_A03883g.cds1;Parent=YALI1_A03883g.mRNA1;Name=YALI1_A03883g
###
Yali1A	IGB	gene	390022	390474	3	+	.	ID=YALI1_A03900g;Name=YALI1_A03900g;pipeline=Snowy89;Alias=rt_000058.5;status=Matches RNA-Seq data;depth=532
Yali1A	IGB	mRNA	390022	390474	3	+	.	ID=YALI1_A03900g.mRNA1;Parent=YALI1_A03900g;Name=YALI1_A03900g
Yali1A	IGB	exon	390022	390474	.	+	0	ID=YALI1_A03900g.exon1;Parent=YALI1_A03900g.mRNA1;Name=YALI1_A03900g
Yali1A	IGB	CDS	390022	390474	.	+	0	ID=YALI1_A03900g.cds1;Parent=YALI1_A03900g.mRNA1;Name=YALI1_A03900g
###
Yali1A	IGB	gene	390790	391341	3.68e+03	+	.	ID=YALI1_A03907g;Name=YALI1_A03907g;pipeline=Snowy89,RefSeq89;Alias=rt_000058.6;status=Matches RNA-Seq data;depth=355;Note=Truncated form of YALI0A03685g,   no similarity
Yali1A	IGB	mRNA	390790	391341	3.68e+03	+	.	ID=YALI1_A03907g.mRNA1;Parent=YALI1_A03907g;Name=YALI1_A03907g
Yali1A	IGB	exon	390790	391341	.	+	0	ID=YALI1_A03907g.exon1;Parent=YALI1_A03907g.mRNA1;Name=YALI1_A03907g
Yali1A	IGB	CDS	390790	391341	.	+	0	ID=YALI1_A03907g.cds1;Parent=YALI1_A03907g.mRNA1;Name=YALI1_A03907g
###
Yali1A	IGB	gene	393235	393321	1	-	.	ID=YALI1_A03933r;Name=YALI1_A03933r;pipeline=YGAP89,RefSeq89;Alias=YALI0Atrna1Y;product=tRNA-Tyr;Note=Compare to YALI0A03707r, codon recognized: UAC,tRNA Tyr (GTA)
Yali1A	IGB	tRNA	393235	393321	1	-	.	ID=YALI1_A03933r.r1;Parent=YALI1_A03933r;Name=YALI1_A03933r
###
Yali1A	IGB	gene	393727	395271	7.7e+03	+	.	ID=YALI1_A03937g;Name=YALI1_A03937g;pipeline=Snowy89,YGAP89,RefSeq89;Alias=AugPool0041118;product=hypothetical protein;inference=similar to DNA sequence:INSDC:YNL255C;status=Matches RNA-Seq data;depth=684;Note=Compare to YALI0A03751g, similar to Saccharomyces cerevisiae GIS2 (YNL255C)%3B ancestral locus Anc_1.105,  no similarity
Yali1A	IGB	mRNA	393727	395271	7.7e+03	+	.	ID=YALI1_A03937g.mRNA1;Parent=YALI1_A03937g;Name=YALI1_A03937g
Yali1A	IGB	exon	393727	395271	.	+	0	ID=YALI1_A03937g.exon1;Parent=YALI1_A03937g.mRNA1;Name=YALI1_A03937g
Yali1A	IGB	CDS	393727	395271	.	+	0	ID=YALI1_A03937g.cds1;Parent=YALI1_A03937g.mRNA1;Name=YALI1_A03937g
###
Yali1A	IGB	gene	395435	396427	.	-	.	ID=YALI1_A03964g;Name=YALI1_A03964g;pipeline=Snowy89,RefSeq89,YGAP89;Alias=rt_000060.2;product=hypothetical protein;status=Matches RNA-Seq data;depth=2576;Note=Compare to YALI0A03773g,   similar to uniprot|P53883 Saccharomyces cerevisiae YNL175c NOP13
Yali1A	IGB	mRNA	395435	396427	.	-	.	ID=YALI1_A03964g.mRNA1;Parent=YALI1_A03964g;Name=YALI1_A03964g
Yali1A	IGB	exon	395435	396427	.	-	0	ID=YALI1_A03964g.exon1;Parent=YALI1_A03964g.mRNA1;Name=YALI1_A03964g
Yali1A	IGB	CDS	395435	396427	.	-	0	ID=YALI1_A03964g.cds1;Parent=YALI1_A03964g.mRNA1;Name=YALI1_A03964g
###
Yali1A	IGB	gene	400665	401297	3.16e+03	+	.	ID=YALI1_A04006g;Name=YALI1_A04006g;pipeline=Snowy89,YGAP89,RefSeq89;Alias=rt_000060.3;product=hypothetical protein;status=Matches RNA-Seq data;depth=696;Note=Compare to YALI0A03817g,   weakly similar to CA5921|IPF8930 Candida albicans unknown function
Yali1A	IGB	mRNA	400665	401297	3.16e+03	+	.	ID=YALI1_A04006g.mRNA1;Parent=YALI1_A04006g;Name=YALI1_A04006g
Yali1A	IGB	exon	400665	401297	.	+	0	ID=YALI1_A04006g.exon1;Parent=YALI1_A04006g.mRNA1;Name=YALI1_A04006g
Yali1A	IGB	CDS	400665	401297	.	+	0	ID=YALI1_A04006g.cds1;Parent=YALI1_A04006g.mRNA1;Name=YALI1_A04006g
###
Yali1A	IGB	gene	402214	403815	.	+	.	ID=YALI1_A04022g;Name=YALI1_A04022g;pipeline=RefSeq89,Snowy89,YGAP89;Alias=rt_000060.4;product=hypothetical protein;inference=similar to DNA sequence:INSDC:YER025W;status=Matches RNA-Seq data;depth=5205;Note=Compare to YALI0A03839g,   highly similar to uniprot|P32481 Saccharomyces cerevisiae YER025w GCD11 translation initiation factor eIF2 gamma chain,similar to Saccharomyces cerevisiae GCD11 (YER025W)%3B ancestral locus Anc_7.513
Yali1A	IGB	mRNA	402214	403815	.	+	.	ID=YALI1_A04022g.mRNA1;Parent=YALI1_A04022g;Name=YALI1_A04022g
Yali1A	IGB	exon	402214	403815	.	+	0	ID=YALI1_A04022g.exon1;Parent=YALI1_A04022g.mRNA1;Name=YALI1_A04022g
Yali1A	IGB	CDS	402214	403815	.	+	0	ID=YALI1_A04022g.cds1;Parent=YALI1_A04022g.mRNA1;Name=YALI1_A04022g
###
Yali1A	IGB	gene	404439	404851	0.6	+	.	ID=YALI1_A04044g;Name=YALI1_A04044g;pipeline=Snowy89;Alias=AugPool0039936;status=Low expression;depth=3
Yali1A	IGB	mRNA	404439	404851	0.6	+	.	ID=YALI1_A04044g.mRNA1;Parent=YALI1_A04044g;Name=YALI1_A04044g
Yali1A	IGB	exon	404439	404526	.	+	0	ID=YALI1_A04044g.exon1;Parent=YALI1_A04044g.mRNA1;Name=YALI1_A04044g
Yali1A	IGB	exon	404670	404851	.	+	0	ID=YALI1_A04044g.exon1;Parent=YALI1_A04044g.mRNA1;Name=YALI1_A04044g
Yali1A	IGB	CDS	404439	404526	.	+	0	ID=YALI1_A04044g.cds1;Parent=YALI1_A04044g.mRNA1;Name=YALI1_A04044g
Yali1A	IGB	CDS	404670	404851	.	+	2	ID=YALI1_A04044g.cds1;Parent=YALI1_A04044g.mRNA1;Name=YALI1_A04044g
###
Yali1A	IGB	gene	404843	405077	.	+	.	ID=YALI1_A04048g;Name=YALI1_A04048g;pipeline=YGAP89;product=hypothetical protein;Note=Misc non-coding
Yali1A	IGB	mRNA	404843	405077	.	+	.	ID=YALI1_A04048g.mRNA1;Parent=YALI1_A04048g;Name=YALI1_A04048g
###
Yali1A	IGB	gene	405277	407178	9.45e+03	-	.	ID=YALI1_A04071g;Name=YALI1_A04071g;pipeline=YGAP89,Snowy89,RefSeq89;Alias=rt_000060.5;product=hypothetical protein;status=Matches RNA-Seq data;depth=350;Note=Compare to YALI0A03861g,   weakly similar to uniprot|P34218 Saccharomyces cerevisiae YBL052c SAS3 silencing protein
Yali1A	IGB	mRNA	405277	407178	9.45e+03	-	.	ID=YALI1_A04071g.mRNA1;Parent=YALI1_A04071g;Name=YALI1_A04071g
Yali1A	IGB	exon	405277	407178	.	-	0	ID=YALI1_A04071g.exon1;Parent=YALI1_A04071g.mRNA1;Name=YALI1_A04071g
Yali1A	IGB	CDS	405277	407178	.	-	0	ID=YALI1_A04071g.cds1;Parent=YALI1_A04071g.mRNA1;Name=YALI1_A04071g
###
Yali1A	IGB	gene	407607	410981	1.69e+04	-	.	ID=YALI1_A04109g;Name=YALI1_A04109g;pipeline=Snowy89,YGAP89,RefSeq89;Alias=rt_000060.6;product=hypothetical protein;inference=similar to DNA sequence:INSDC:YKR082W;status=Matches RNA-Seq data;depth=780;Note=Compare to YALI0A03883g, similar to Saccharomyces cerevisiae NUP133 (YKR082W)%3B ancestral locus Anc_5.675,  weakly similar to CA2663|CaNUP133 Candida albicans nuclear pore protein (by homology)
Yali1A	IGB	mRNA	407607	410981	1.69e+04	-	.	ID=YALI1_A04109g.mRNA1;Parent=YALI1_A04109g;Name=YALI1_A04109g
Yali1A	IGB	exon	407607	410981	.	-	0	ID=YALI1_A04109g.exon1;Parent=YALI1_A04109g.mRNA1;Name=YALI1_A04109g
Yali1A	IGB	CDS	407607	410981	.	-	0	ID=YALI1_A04109g.cds1;Parent=YALI1_A04109g.mRNA1;Name=YALI1_A04109g
###
Yali1A	IGB	gene	411924	412889	.	+	.	ID=YALI1_A04119g;Name=YALI1_A04119g;pipeline=Snowy89,RefSeq89,YGAP89;Alias=rt_000061.1;product=hypothetical protein;inference=similar to DNA sequence:INSDC:YKR081C;status=Matches RNA-Seq data;depth=3371;Note=Compare to YALI0A03905g,   highly similar to uniprot|P36160 Saccharomyces cerevisiae YKR081c,similar to Saccharomyces cerevisiae RPF2 (YKR081C)%3B ancestral locus Anc_5.674
Yali1A	IGB	mRNA	411924	412889	.	+	.	ID=YALI1_A04119g.mRNA1;Parent=YALI1_A04119g;Name=YALI1_A04119g
Yali1A	IGB	exon	411924	412889	.	+	0	ID=YALI1_A04119g.exon1;Parent=YALI1_A04119g.mRNA1;Name=YALI1_A04119g
Yali1A	IGB	CDS	411924	412889	.	+	0	ID=YALI1_A04119g.cds1;Parent=YALI1_A04119g.mRNA1;Name=YALI1_A04119g
###
Yali1A	IGB	gene	415471	415589	1	-	.	ID=YALI1_A04155r;Name=YALI1_A04155r;pipeline=RefSeq89;Note=Compare to YALI0A03916r, 5S RNA
Yali1A	IGB	rRNA	415471	415589	1	-	.	ID=YALI1_A04155r.r1;Parent=YALI1_A04155r;Name=YALI1_A04155r
###
Yali1A	IGB	gene	416223	416579	0	-	.	ID=YALI1_A04164g;Name=YALI1_A04164g;pipeline=Snowy89;Alias=AugPool0019328;status=Fails to match RNA-Seq data;depth=79
Yali1A	IGB	mRNA	416223	416579	0	-	.	ID=YALI1_A04164g.mRNA1;Parent=YALI1_A04164g;Name=YALI1_A04164g
Yali1A	IGB	exon	416223	416409	.	-	0	ID=YALI1_A04164g.exon1;Parent=YALI1_A04164g.mRNA1;Name=YALI1_A04164g
Yali1A	IGB	exon	416452	416579	.	-	0	ID=YALI1_A04164g.exon1;Parent=YALI1_A04164g.mRNA1;Name=YALI1_A04164g
Yali1A	IGB	CDS	416223	416409	.	-	1	ID=YALI1_A04164g.cds1;Parent=YALI1_A04164g.mRNA1;Name=YALI1_A04164g
Yali1A	IGB	CDS	416452	416579	.	-	0	ID=YALI1_A04164g.cds1;Parent=YALI1_A04164g.mRNA1;Name=YALI1_A04164g
###
Yali1A	IGB	gene	417817	420126	.	+	.	ID=YALI1_A04178g;Name=YALI1_A04178g;pipeline=RefSeq89,Snowy89,YGAP89;Alias=rt_000061.2;product=hypothetical protein;status=Matches RNA-Seq data;depth=356;Note=Compare to YALI0A03927g,   weakly similar to uniprot|P38766 Saccharomyces cerevisiae YHR031C hypothetical helicase in SLT2-PUT2 intergenic region
Yali1A	IGB	mRNA	417817	420126	.	+	.	ID=YALI1_A04178g.mRNA1;Parent=YALI1_A04178g;Name=YALI1_A04178g
Yali1A	IGB	exon	417817	420126	.	+	0	ID=YALI1_A04178g.exon1;Parent=YALI1_A04178g.mRNA1;Name=YALI1_A04178g
Yali1A	IGB	CDS	417817	420126	.	+	0	ID=YALI1_A04178g.cds1;Parent=YALI1_A04178g.mRNA1;Name=YALI1_A04178g
###
Yali1A	IGB	gene	426185	428896	1.36e+04	+	.	ID=YALI1_A04261g;Name=YALI1_A04261g;pipeline=Snowy89,YGAP89,RefSeq89;Alias=rt_000062.1;product=hypothetical protein;status=Matches RNA-Seq data;depth=719;Note=Compare to YALI0A03949g,   similar to uniprot|Q06593 Saccharomyces cerevisiae YPR194c oligopeptide transporter
Yali1A	IGB	mRNA	426185	428896	1.36e+04	+	.	ID=YALI1_A04261g.mRNA1;Parent=YALI1_A04261g;Name=YALI1_A04261g
Yali1A	IGB	exon	426185	428896	.	+	0	ID=YALI1_A04261g.exon1;Parent=YALI1_A04261g.mRNA1;Name=YALI1_A04261g
Yali1A	IGB	CDS	426185	428896	.	+	0	ID=YALI1_A04261g.cds1;Parent=YALI1_A04261g.mRNA1;Name=YALI1_A04261g
###
Yali1A	IGB	gene	430967	432667	.	+	.	ID=YALI1_A04309g;Name=YALI1_A04309g;pipeline=Snowy89,RefSeq89,YGAP89;Alias=rt_000063.1;product=hypothetical protein;status=Matches RNA-Seq data;depth=180;Note=Compare to YALI0A03971g,   similar to uniprot|Q6CHW5 Yarrowia lipolytica YALI0A04059g
Yali1A	IGB	mRNA	430967	432667	.	+	.	ID=YALI1_A04309g.mRNA1;Parent=YALI1_A04309g;Name=YALI1_A04309g
Yali1A	IGB	exon	430967	432667	.	+	0	ID=YALI1_A04309g.exon1;Parent=YALI1_A04309g.mRNA1;Name=YALI1_A04309g
Yali1A	IGB	CDS	430967	432667	.	+	0	ID=YALI1_A04309g.cds1;Parent=YALI1_A04309g.mRNA1;Name=YALI1_A04309g
###
Yali1A	IGB	gene	432708	433268	2.8e+03	-	.	ID=YALI1_A04332g;Name=YALI1_A04332g;pipeline=Snowy89,RefSeq89;Alias=rt_000063.2;status=Matches RNA-Seq data;depth=84;Note=Compare to YALI0A03993g,   no similarity
Yali1A	IGB	mRNA	432708	433268	2.8e+03	-	.	ID=YALI1_A04332g.mRNA1;Parent=YALI1_A04332g;Name=YALI1_A04332g
Yali1A	IGB	exon	432708	433268	.	-	0	ID=YALI1_A04332g.exon1;Parent=YALI1_A04332g.mRNA1;Name=YALI1_A04332g
Yali1A	IGB	CDS	432708	433268	.	-	0	ID=YALI1_A04332g.cds1;Parent=YALI1_A04332g.mRNA1;Name=YALI1_A04332g
###
Yali1A	IGB	gene	433889	433975	.	+	1	ID=YALI1_A04338r;Name=YALI1_A04338r;pipeline=RefSeq89,YGAP89;Alias=YALI0Atrna1Q;product=tRNA-Gln;Note=Compare to YALI0A04015r, tRNA Gln (CTG),codon recognized: CAG
Yali1A	IGB	tRNA	433889	433975	.	+	1	ID=YALI1_A04338r.r1;Parent=YALI1_A04338r;Name=YALI1_A04338r
###
Yali1A	IGB	gene	434174	435823	.	+	.	ID=YALI1_A04341g;Name=YALI1_A04341g;pipeline=RefSeq89,Snowy89,YGAP89;Alias=rt_000063.3;product=hypothetical protein;status=Matches RNA-Seq data;depth=222;Note=Compare to YALI0A04059g,   similar to uniprot|Q6CHW7 Yarrowia lipolytica YALI0A03971g
Yali1A	IGB	mRNA	434174	435823	.	+	.	ID=YALI1_A04341g.mRNA1;Parent=YALI1_A04341g;Name=YALI1_A04341g
Yali1A	IGB	exon	434174	435823	.	+	0	ID=YALI1_A04341g.exon1;Parent=YALI1_A04341g.mRNA1;Name=YALI1_A04341g
Yali1A	IGB	CDS	434174	435823	.	+	0	ID=YALI1_A04341g.cds1;Parent=YALI1_A04341g.mRNA1;Name=YALI1_A04341g
###
Yali1A	IGB	gene	435909	435989	.	-	1	ID=YALI1_A04359r;Name=YALI1_A04359r;pipeline=RefSeq89,YGAP89;Alias=YALI0Atrna1E;product=tRNA-Glu;Note=Compare to YALI0A04081r, tRNA Glu (CTC),codon recognized: GAG
Yali1A	IGB	tRNA	435909	435989	.	-	1	ID=YALI1_A04359r.r1;Parent=YALI1_A04359r;Name=YALI1_A04359r
###
Yali1A	IGB	gene	438325	439527	1	-	.	ID=YALI1_A04385g;Name=YALI1_A04385g;pipeline=Snowy89,RefSeq89;Alias=AugPool0036694;status=Fails to match RNA-Seq data;depth=71;Note=Converted to coding from non-coding YALI0A04125g,  weakly similar to uniprot|Q92389 Yarrowia lipolytica Acid extracellular protease precursor
Yali1A	IGB	mRNA	438325	439527	1	-	.	ID=YALI1_A04385g.mRNA1;Parent=YALI1_A04385g;Name=YALI1_A04385g
Yali1A	IGB	exon	438325	438514	.	-	0	ID=YALI1_A04385g.exon1;Parent=YALI1_A04385g.mRNA1;Name=YALI1_A04385g
Yali1A	IGB	exon	438557	439527	.	-	0	ID=YALI1_A04385g.exon1;Parent=YALI1_A04385g.mRNA1;Name=YALI1_A04385g
Yali1A	IGB	CDS	438325	438514	.	-	1	ID=YALI1_A04385g.cds1;Parent=YALI1_A04385g.mRNA1;Name=YALI1_A04385g
Yali1A	IGB	CDS	438557	439527	.	-	0	ID=YALI1_A04385g.cds1;Parent=YALI1_A04385g.mRNA1;Name=YALI1_A04385g
###
Yali1A	IGB	gene	439764	439859	.	-	1	ID=YALI1_A04398r;Name=YALI1_A04398r;pipeline=RefSeq89,YGAP89;Alias=YALI0Atrna1H;product=tRNA-His;Note=Compare to YALI0A04147r, tRNA His (GTG),codon recognized: CAC
Yali1A	IGB	tRNA	439764	439859	.	-	1	ID=YALI1_A04398r.r1;Parent=YALI1_A04398r;Name=YALI1_A04398r
###
Yali1A	IGB	gene	440374	441540	4.43	-	.	ID=YALI1_A04415g;Name=YALI1_A04415g;pipeline=RefSeq89,Snowy89;Alias=rt_000064.2;status=Matches RNA-Seq data;depth=1131;Note=Compare to YALI0A04191g,   weakly similar to uniprot|Q6C7S2 Yarrowia lipolytica YALI0D25806g
Yali1A	IGB	mRNA	440374	441540	4.43	-	.	ID=YALI1_A04415g.mRNA1;Parent=YALI1_A04415g;Name=YALI1_A04415g
Yali1A	IGB	exon	440374	441540	.	-	0	ID=YALI1_A04415g.exon1;Parent=YALI1_A04415g.mRNA1;Name=YALI1_A04415g
Yali1A	IGB	CDS	440374	441540	.	-	0	ID=YALI1_A04415g.cds1;Parent=YALI1_A04415g.mRNA1;Name=YALI1_A04415g
###
Yali1A	IGB	gene	443721	443839	1	-	.	ID=YALI1_A04438r;Name=YALI1_A04438r;pipeline=RefSeq89;Note=Compare to YALI0A04202r, 5S RNA
Yali1A	IGB	rRNA	443721	443839	1	-	.	ID=YALI1_A04438r.r1;Parent=YALI1_A04438r;Name=YALI1_A04438r
###
Yali1A	IGB	gene	443844	443914	.	-	1	ID=YALI1_A04439r;Name=YALI1_A04439r;pipeline=RefSeq89,YGAP89;Alias=YALI0Atrna2G;product=tRNA-Gly;Note=Compare to YALI0A04213r, tRNA Gly (GCC) ,codon recognized: GGC
Yali1A	IGB	tRNA	443844	443914	.	-	1	ID=YALI1_A04439r.r1;Parent=YALI1_A04439r;Name=YALI1_A04439r
###
Yali1A	IGB	gene	444638	444729	.	+	1	ID=YALI1_A04446r;Name=YALI1_A04446r;pipeline=RefSeq89,YGAP89;Alias=YALI0Atrna2F;product=tRNA-Phe;Note=Compare to YALI0A04235r, tRNA Phe (GAA),codon recognized: UUC
Yali1A	IGB	tRNA	444638	444729	.	+	1	ID=YALI1_A04446r.r1;Parent=YALI1_A04446r;Name=YALI1_A04446r
###
Yali1A	IGB	gene	445373	447597	.	-	.	ID=YALI1_A04462g;Name=YALI1_A04462g;pipeline=RefSeq89,Snowy89,YGAP89;Alias=gm_003741;product=hypothetical protein;status=Low expression;depth=0;Note=Compare to YALI0A04279g,   similar to uniprot|Q00416 Saccharomyces cerevisiae YLR430w SEN1 positive effector of tRNA-splicing endonuclease
Yali1A	IGB	mRNA	445373	447597	.	-	.	ID=YALI1_A04462g.mRNA1;Parent=YALI1_A04462g;Name=YALI1_A04462g
Yali1A	IGB	exon	445373	446238	.	-	0	ID=YALI1_A04462g.exon1;Parent=YALI1_A04462g.mRNA1;Name=YALI1_A04462g
Yali1A	IGB	exon	446307	447597	.	-	0	ID=YALI1_A04462g.exon1;Parent=YALI1_A04462g.mRNA1;Name=YALI1_A04462g
Yali1A	IGB	CDS	445373	446238	.	-	2	ID=YALI1_A04462g.cds1;Parent=YALI1_A04462g.mRNA1;Name=YALI1_A04462g
Yali1A	IGB	CDS	446307	447597	.	-	0	ID=YALI1_A04462g.cds1;Parent=YALI1_A04462g.mRNA1;Name=YALI1_A04462g
###
Yali1A	IGB	gene	448750	449598	.	-	.	ID=YALI1_A04495g;Name=YALI1_A04495g;pipeline=RefSeq89,Snowy89,YGAP89;Alias=AugPool0038150;product=hypothetical protein;status=Matches RNA-Seq data;depth=130;Note=Compare to YALI0A04301g,   no similarity
Yali1A	IGB	mRNA	448750	449598	.	-	.	ID=YALI1_A04495g.mRNA1;Parent=YALI1_A04495g;Name=YALI1_A04495g
Yali1A	IGB	exon	448750	449598	.	-	0	ID=YALI1_A04495g.exon1;Parent=YALI1_A04495g.mRNA1;Name=YALI1_A04495g
Yali1A	IGB	CDS	448750	449598	.	-	0	ID=YALI1_A04495g.cds1;Parent=YALI1_A04495g.mRNA1;Name=YALI1_A04495g
###
Yali1A	IGB	gene	452550	453398	4.24e+03	-	.	ID=YALI1_A04533g;Name=YALI1_A04533g;pipeline=Snowy89,YGAP89,RefSeq89;Alias=rt_000068.1;product=hypothetical protein;status=Matches RNA-Seq data;depth=219;Note=Compare to YALI0A04323g,   weakly similar to uniprot|Q7S0H1 Neurospora crassa NCU06945.1 related to 2'-hydroxyisoflavone reductase
Yali1A	IGB	mRNA	452550	453398	4.24e+03	-	.	ID=YALI1_A04533g.mRNA1;Parent=YALI1_A04533g;Name=YALI1_A04533g
Yali1A	IGB	exon	452550	453398	.	-	0	ID=YALI1_A04533g.exon1;Parent=YALI1_A04533g.mRNA1;Name=YALI1_A04533g
Yali1A	IGB	CDS	452550	453398	.	-	0	ID=YALI1_A04533g.cds1;Parent=YALI1_A04533g.mRNA1;Name=YALI1_A04533g
###
Yali1A	IGB	gene	455078	456139	5.31e+03	-	.	ID=YALI1_A04561g;Name=YALI1_A04561g;pipeline=Snowy89,YGAP89,RefSeq89;Alias=rt_000068.2;product=hypothetical protein;inference=similar to DNA sequence:INSDC:YLR418C;status=Matches RNA-Seq data;depth=1959;Note=Compare to YALI0A04345g, similar to Saccharomyces cerevisiae CDC73 (YLR418C)%3B ancestral locus Anc_4.290,  similar to uniprot|Q06697 Saccharomyces cerevisiae YLR418c CDC73 DNA-directed RNA polymerase II accessory protein
Yali1A	IGB	mRNA	455078	456139	5.31e+03	-	.	ID=YALI1_A04561g.mRNA1;Parent=YALI1_A04561g;Name=YALI1_A04561g
Yali1A	IGB	exon	455078	456139	.	-	0	ID=YALI1_A04561g.exon1;Parent=YALI1_A04561g.mRNA1;Name=YALI1_A04561g
Yali1A	IGB	CDS	455078	456139	.	-	0	ID=YALI1_A04561g.cds1;Parent=YALI1_A04561g.mRNA1;Name=YALI1_A04561g
###
Yali1A	IGB	gene	457043	457672	3.15e+03	-	.	ID=YALI1_A04576g;Name=YALI1_A04576g;pipeline=Snowy89,YGAP89,RefSeq89;Alias=rt_000069.1;product=hypothetical protein;status=Matches RNA-Seq data;depth=1711;Note=Compare to YALI0A04367g,   uniprot|P41925 Yarrowia lipolytica Ras-like GTP- binding protein RYL2
Yali1A	IGB	mRNA	457043	457672	3.15e+03	-	.	ID=YALI1_A04576g.mRNA1;Parent=YALI1_A04576g;Name=YALI1_A04576g
Yali1A	IGB	exon	457043	457672	.	-	0	ID=YALI1_A04576g.exon1;Parent=YALI1_A04576g.mRNA1;Name=YALI1_A04576g
Yali1A	IGB	CDS	457043	457672	.	-	0	ID=YALI1_A04576g.cds1;Parent=YALI1_A04576g.mRNA1;Name=YALI1_A04576g
###
Yali1A	IGB	gene	460147	460238	.	-	1	ID=YALI1_A04602r;Name=YALI1_A04602r;pipeline=RefSeq89,YGAP89;Alias=YALI0Atrna2S;product=tRNA-Ser;Note=Compare to YALI0A04389r, tRNA Ser (CGA),codon recognized: UCG
Yali1A	IGB	tRNA	460147	460238	.	-	1	ID=YALI1_A04602r.r1;Parent=YALI1_A04602r;Name=YALI1_A04602r
###
Yali1A	IGB	gene	461123	461194	.	-	1	ID=YALI1_A04611r;Name=YALI1_A04611r;pipeline=RefSeq89,YGAP89;Alias=YALI0Atrna2E;product=tRNA-Glu;Note=Compare to YALI0A04433r, tRNA Glu (TTC) ,codon recognized: GAA
Yali1A	IGB	tRNA	461123	461194	.	-	1	ID=YALI1_A04611r.r1;Parent=YALI1_A04611r;Name=YALI1_A04611r
###
Yali1A	IGB	gene	462056	462664	.	+	.	ID=YALI1_A04620g;Name=YALI1_A04620g;pipeline=RefSeq89,Snowy89,YGAP89;Alias=gm_003746;product=hypothetical protein;status=Matches RNA-Seq data;depth=1694;Note=Compare to YALI0A04455g,   no similarity
Yali1A	IGB	mRNA	462056	462664	.	+	.	ID=YALI1_A04620g.mRNA1;Parent=YALI1_A04620g;Name=YALI1_A04620g
Yali1A	IGB	exon	462056	462664	.	+	0	ID=YALI1_A04620g.exon1;Parent=YALI1_A04620g.mRNA1;Name=YALI1_A04620g
Yali1A	IGB	CDS	462056	462664	.	+	0	ID=YALI1_A04620g.cds1;Parent=YALI1_A04620g.mRNA1;Name=YALI1_A04620g
###
Yali1A	IGB	gene	464590	464663	.	+	1	ID=YALI1_A04645r;Name=YALI1_A04645r;pipeline=RefSeq89,YGAP89;Alias=YALI0Atrna1M;product=tRNA-Met;Note=Compare to YALI0A04477r, tRNA Met (CAT) ,codon recognized: AUG
Yali1A	IGB	tRNA	464590	464663	.	+	1	ID=YALI1_A04645r.r1;Parent=YALI1_A04645r;Name=YALI1_A04645r
###
Yali1A	IGB	gene	465306	465722	0.6	+	.	ID=YALI1_A04653g;Name=YALI1_A04653g;pipeline=Snowy89;Alias=gm_003747;status=Low expression;depth=0
Yali1A	IGB	mRNA	465306	465722	0.6	+	.	ID=YALI1_A04653g.mRNA1;Parent=YALI1_A04653g;Name=YALI1_A04653g
Yali1A	IGB	exon	465306	465534	.	+	0	ID=YALI1_A04653g.exon1;Parent=YALI1_A04653g.mRNA1;Name=YALI1_A04653g
Yali1A	IGB	exon	465628	465722	.	+	0	ID=YALI1_A04653g.exon1;Parent=YALI1_A04653g.mRNA1;Name=YALI1_A04653g
Yali1A	IGB	CDS	465306	465534	.	+	0	ID=YALI1_A04653g.cds1;Parent=YALI1_A04653g.mRNA1;Name=YALI1_A04653g
Yali1A	IGB	CDS	465628	465722	.	+	2	ID=YALI1_A04653g.cds1;Parent=YALI1_A04653g.mRNA1;Name=YALI1_A04653g
###
Yali1A	IGB	gene	466144	466443	1.5e+03	+	.	ID=YALI1_A04661g;Name=YALI1_A04661g;pipeline=RefSeq89;Note=Compare to YALI0A04499g,   no similarity possibly noncoding
Yali1A	IGB	mRNA	466144	466443	1.5e+03	+	.	ID=YALI1_A04661g.mRNA1;Parent=YALI1_A04661g;Name=YALI1_A04661g
Yali1A	IGB	exon	466144	466443	.	+	0	ID=YALI1_A04661g.exon1;Parent=YALI1_A04661g.mRNA1;Name=YALI1_A04661g
Yali1A	IGB	CDS	466144	466443	.	+	0	ID=YALI1_A04661g.cds1;Parent=YALI1_A04661g.mRNA1;Name=YALI1_A04661g
###
Yali1A	IGB	gene	467651	468382	.	+	.	ID=YALI1_A04676g;Name=YALI1_A04676g;pipeline=RefSeq89,Snowy89,YGAP89;Alias=rt_000071.1;product=hypothetical protein;status=Low expression;depth=7;Note=Compare to YALI0A04521g,   no similarity
Yali1A	IGB	mRNA	467651	468382	.	+	.	ID=YALI1_A04676g.mRNA1;Parent=YALI1_A04676g;Name=YALI1_A04676g
Yali1A	IGB	exon	467651	468382	.	+	0	ID=YALI1_A04676g.exon1;Parent=YALI1_A04676g.mRNA1;Name=YALI1_A04676g
Yali1A	IGB	CDS	467651	468382	.	+	0	ID=YALI1_A04676g.cds1;Parent=YALI1_A04676g.mRNA1;Name=YALI1_A04676g
###
Yali1A	IGB	gene	469990	470063	.	+	1	ID=YALI1_A04699r;Name=YALI1_A04699r;pipeline=RefSeq89,YGAP89;Alias=YALI0Atrna2M;product=tRNA-Met;Note=Compare to YALI0A04543r, tRNA Met (CAT) ,codon recognized: AUG
Yali1A	IGB	tRNA	469990	470063	.	+	1	ID=YALI1_A04699r.r1;Parent=YALI1_A04699r;Name=YALI1_A04699r
###
Yali1A	IGB	gene	470997	471067	.	+	1	ID=YALI1_A04709r;Name=YALI1_A04709r;pipeline=RefSeq89,YGAP89;Alias=YALI0Atrna3G;product=tRNA-Gly;Note=Compare to YALI0A04565r, tRNA Gly (GCC) ,codon recognized: GGC
Yali1A	IGB	tRNA	470997	471067	.	+	1	ID=YALI1_A04709r.r1;Parent=YALI1_A04709r;Name=YALI1_A04709r
###
Yali1A	IGB	gene	471072	471190	1	+	.	ID=YALI1_A04710r;Name=YALI1_A04710r;pipeline=RefSeq89;Note=Compare to YALI0A04576r, 5S RNA
Yali1A	IGB	rRNA	471072	471190	1	+	.	ID=YALI1_A04710r.r1;Parent=YALI1_A04710r;Name=YALI1_A04710r
###
Yali1A	IGB	gene	471556	472014	3.99	+	.	ID=YALI1_A04715g;Name=YALI1_A04715g;pipeline=RefSeq89,Snowy89;Alias=rt_000072.1;status=Matches RNA-Seq data;depth=2208;Note=Compare to YALI0A04587g,   no similarity
Yali1A	IGB	mRNA	471556	472014	3.99	+	.	ID=YALI1_A04715g.mRNA1;Parent=YALI1_A04715g;Name=YALI1_A04715g
Yali1A	IGB	exon	471556	472014	.	+	0	ID=YALI1_A04715g.exon1;Parent=YALI1_A04715g.mRNA1;Name=YALI1_A04715g
Yali1A	IGB	CDS	471556	472014	.	+	0	ID=YALI1_A04715g.cds1;Parent=YALI1_A04715g.mRNA1;Name=YALI1_A04715g
###
Yali1A	IGB	gene	474267	477914	1.82e+04	+	.	ID=YALI1_A04742g;Name=YALI1_A04742g;pipeline=YGAP89,Snowy89,RefSeq89;Alias=rt_000072.2;product=hypothetical protein;inference=similar to DNA sequence:INSDC:YLR084C;status=Matches RNA-Seq data;depth=700;Note=Compare to YALI0A04609g, similar to Saccharomyces cerevisiae RAX2 (YLR084C)%3B ancestral locus Anc_8.256,  weakly similar to uniprot|Q12465 Saccharomyces cerevisiae YLR084c RAX2
Yali1A	IGB	mRNA	474267	477914	1.82e+04	+	.	ID=YALI1_A04742g.mRNA1;Parent=YALI1_A04742g;Name=YALI1_A04742g
Yali1A	IGB	exon	474267	477914	.	+	0	ID=YALI1_A04742g.exon1;Parent=YALI1_A04742g.mRNA1;Name=YALI1_A04742g
Yali1A	IGB	CDS	474267	477914	.	+	0	ID=YALI1_A04742g.cds1;Parent=YALI1_A04742g.mRNA1;Name=YALI1_A04742g
###
Yali1A	IGB	gene	478095	478353	6.97e+03	-	.	ID=YALI1_A04781g;Name=YALI1_A04781g;pipeline=Snowy89,RefSeq89;Alias=AugPool0001035;status=Fails to match RNA-Seq data;depth=42;Note=Truncated form of YALI0A04631g,   weakly similar to uniprot|Q6C9E1 Yarrowia lipolytica YALI0D11924g
Yali1A	IGB	mRNA	478095	478353	6.97e+03	-	.	ID=YALI1_A04781g.mRNA1;Parent=YALI1_A04781g;Name=YALI1_A04781g
Yali1A	IGB	exon	478095	478177	.	-	0	ID=YALI1_A04781g.exon1;Parent=YALI1_A04781g.mRNA1;Name=YALI1_A04781g
Yali1A	IGB	exon	478224	478353	.	-	0	ID=YALI1_A04781g.exon1;Parent=YALI1_A04781g.mRNA1;Name=YALI1_A04781g
Yali1A	IGB	CDS	478095	478177	.	-	2	ID=YALI1_A04781g.cds1;Parent=YALI1_A04781g.mRNA1;Name=YALI1_A04781g
Yali1A	IGB	CDS	478224	478353	.	-	0	ID=YALI1_A04781g.cds1;Parent=YALI1_A04781g.mRNA1;Name=YALI1_A04781g
###
Yali1A	IGB	gene	478520	479524	6.97e+03	-	.	ID=YALI1_A04795g;Name=YALI1_A04795g;pipeline=Snowy89,RefSeq89;Alias=AugPool0017759;status=Matches RNA-Seq data;depth=32;Note=Truncated form of YALI0A04631g,   weakly similar to uniprot|Q6C9E1 Yarrowia lipolytica YALI0D11924g
Yali1A	IGB	mRNA	478520	479524	6.97e+03	-	.	ID=YALI1_A04795g.mRNA1;Parent=YALI1_A04795g;Name=YALI1_A04795g
Yali1A	IGB	exon	478520	479524	.	-	0	ID=YALI1_A04795g.exon1;Parent=YALI1_A04795g.mRNA1;Name=YALI1_A04795g
Yali1A	IGB	CDS	478520	479524	.	-	0	ID=YALI1_A04795g.cds1;Parent=YALI1_A04795g.mRNA1;Name=YALI1_A04795g
###
Yali1A	IGB	gene	479982	481508	7.61e+03	-	.	ID=YALI1_A04815g;Name=YALI1_A04815g;pipeline=YGAP89,Snowy89,RefSeq89;Alias=rt_000072.4;product=hypothetical protein;status=Matches RNA-Seq data;depth=413;Note=Compare to YALI0A04653g,   weakly similar to uniprot|Q8H919 Oryza sativa Putative WD domain containing protein
Yali1A	IGB	mRNA	479982	481508	7.61e+03	-	.	ID=YALI1_A04815g.mRNA1;Parent=YALI1_A04815g;Name=YALI1_A04815g
Yali1A	IGB	exon	479982	481508	.	-	0	ID=YALI1_A04815g.exon1;Parent=YALI1_A04815g.mRNA1;Name=YALI1_A04815g
Yali1A	IGB	CDS	479982	481508	.	-	0	ID=YALI1_A04815g.cds1;Parent=YALI1_A04815g.mRNA1;Name=YALI1_A04815g
###
Yali1A	IGB	gene	481742	482281	2.7e+03	+	.	ID=YALI1_A04817g;Name=YALI1_A04817g;pipeline=YGAP89,Snowy89,RefSeq89;Alias=rt_000072.5;product=hypothetical protein;inference=similar to DNA sequence:INSDC:YOR163W;status=Matches RNA-Seq data;depth=1541;Note=Compare to YALI0A04675g, similar to Saccharomyces cerevisiae DDP1 (YOR163W)%3B ancestral locus Anc_6.58,  similar to uniprot|Q99321 Saccharomyces cerevisiae YOR163W Diadenosine and diphosphoinositol polyphosphate phosphohydrolase 1 (EC 3.6.1.-) (Diadenosine 5 5 -P1 P6- hexaphosphate hydrolase) (AP6A hydrolase)
Yali1A	IGB	mRNA	481742	482281	2.7e+03	+	.	ID=YALI1_A04817g.mRNA1;Parent=YALI1_A04817g;Name=YALI1_A04817g
Yali1A	IGB	exon	481742	482281	.	+	0	ID=YALI1_A04817g.exon1;Parent=YALI1_A04817g.mRNA1;Name=YALI1_A04817g
Yali1A	IGB	CDS	481742	482281	.	+	0	ID=YALI1_A04817g.cds1;Parent=YALI1_A04817g.mRNA1;Name=YALI1_A04817g
###
Yali1A	IGB	gene	482483	484840	4.83	-	.	ID=YALI1_A04848g;Name=YALI1_A04848g;pipeline=YGAP89,RefSeq89,Snowy89;Alias=rt_000072.6;product=hypothetical protein;status=Matches RNA-Seq data;depth=2211;Note=Compare to YALI0A04697g,   similar to uniprot|O42626 Neurospora crassa Serine/threonine-protein kinase nrc-2 (Nonrepressible conidiation protein 2)
Yali1A	IGB	mRNA	482483	484840	4.83	-	.	ID=YALI1_A04848g.mRNA1;Parent=YALI1_A04848g;Name=YALI1_A04848g
Yali1A	IGB	exon	482483	484840	.	-	0	ID=YALI1_A04848g.exon1;Parent=YALI1_A04848g.mRNA1;Name=YALI1_A04848g
Yali1A	IGB	CDS	482483	484840	.	-	0	ID=YALI1_A04848g.cds1;Parent=YALI1_A04848g.mRNA1;Name=YALI1_A04848g
###
Yali1A	IGB	gene	485911	486381	1	+	.	ID=YALI1_A04859g;Name=YALI1_A04859g;pipeline=Snowy89;Alias=AugPool0022793;status=Matches RNA-Seq data;depth=10
Yali1A	IGB	mRNA	485911	486381	1	+	.	ID=YALI1_A04859g.mRNA1;Parent=YALI1_A04859g;Name=YALI1_A04859g
Yali1A	IGB	exon	485911	486381	.	+	0	ID=YALI1_A04859g.exon1;Parent=YALI1_A04859g.mRNA1;Name=YALI1_A04859g
Yali1A	IGB	CDS	485911	486381	.	+	0	ID=YALI1_A04859g.cds1;Parent=YALI1_A04859g.mRNA1;Name=YALI1_A04859g
###
Yali1A	IGB	gene	486472	487107	0	+	.	ID=YALI1_A04864g;Name=YALI1_A04864g;pipeline=Snowy89;Alias=AugPool0012130;status=Fails to match RNA-Seq data;depth=126
Yali1A	IGB	mRNA	486472	487107	0	+	.	ID=YALI1_A04864g.mRNA1;Parent=YALI1_A04864g;Name=YALI1_A04864g
Yali1A	IGB	exon	486472	486479	.	+	0	ID=YALI1_A04864g.exon1;Parent=YALI1_A04864g.mRNA1;Name=YALI1_A04864g
Yali1A	IGB	exon	486534	487107	.	+	0	ID=YALI1_A04864g.exon1;Parent=YALI1_A04864g.mRNA1;Name=YALI1_A04864g
Yali1A	IGB	CDS	486472	486479	.	+	0	ID=YALI1_A04864g.cds1;Parent=YALI1_A04864g.mRNA1;Name=YALI1_A04864g
Yali1A	IGB	CDS	486534	487107	.	+	1	ID=YALI1_A04864g.cds1;Parent=YALI1_A04864g.mRNA1;Name=YALI1_A04864g
###
Yali1A	IGB	gene	488221	488478	1.29e+03	-	.	ID=YALI1_A04884g;Name=YALI1_A04884g;pipeline=RefSeq89;Note=Compare to YALI0A04719g,   no similarity
Yali1A	IGB	mRNA	488221	488478	1.29e+03	-	.	ID=YALI1_A04884g.mRNA1;Parent=YALI1_A04884g;Name=YALI1_A04884g
Yali1A	IGB	exon	488221	488478	.	-	0	ID=YALI1_A04884g.exon1;Parent=YALI1_A04884g.mRNA1;Name=YALI1_A04884g
Yali1A	IGB	CDS	488221	488478	.	-	0	ID=YALI1_A04884g.cds1;Parent=YALI1_A04884g.mRNA1;Name=YALI1_A04884g
###
Yali1A	IGB	gene	489348	491336	9.94e+03	+	.	ID=YALI1_A04893g;Name=YALI1_A04893g;pipeline=YGAP89,Snowy89,RefSeq89;Alias=rt_000073.1;product=hypothetical protein;status=Matches RNA-Seq data;depth=95;Note=Compare to YALI0A04741g,   no similarity
Yali1A	IGB	mRNA	489348	491336	9.94e+03	+	.	ID=YALI1_A04893g.mRNA1;Parent=YALI1_A04893g;Name=YALI1_A04893g
Yali1A	IGB	exon	489348	491336	.	+	0	ID=YALI1_A04893g.exon1;Parent=YALI1_A04893g.mRNA1;Name=YALI1_A04893g
Yali1A	IGB	CDS	489348	491336	.	+	0	ID=YALI1_A04893g.cds1;Parent=YALI1_A04893g.mRNA1;Name=YALI1_A04893g
###
Yali1A	IGB	gene	491632	491705	.	+	1	ID=YALI1_A04916r;Name=YALI1_A04916r;pipeline=RefSeq89,YGAP89;Alias=YALI0Atrna1A;product=tRNA-Ala;Note=Compare to YALI0A04763r, tRNA Ala (AGC) ,codon recognized: GCU
Yali1A	IGB	tRNA	491632	491705	.	+	1	ID=YALI1_A04916r.r1;Parent=YALI1_A04916r;Name=YALI1_A04916r
###
Yali1A	IGB	gene	491833	492765	4	-	.	ID=YALI1_A04927g;Name=YALI1_A04927g;pipeline=RefSeq89,Snowy89;Alias=rt_000073.2;status=Matches RNA-Seq data;depth=589;Note=Compare to YALI0A04785g,   no similarity
Yali1A	IGB	mRNA	491833	492765	4	-	.	ID=YALI1_A04927g.mRNA1;Parent=YALI1_A04927g;Name=YALI1_A04927g
Yali1A	IGB	exon	491833	492765	.	-	0	ID=YALI1_A04927g.exon1;Parent=YALI1_A04927g.mRNA1;Name=YALI1_A04927g
Yali1A	IGB	CDS	491833	492765	.	-	0	ID=YALI1_A04927g.cds1;Parent=YALI1_A04927g.mRNA1;Name=YALI1_A04927g
###
Yali1A	IGB	gene	493914	494686	1	+	.	ID=YALI1_A04939g;Name=YALI1_A04939g;pipeline=RefSeq89;Note=Compare to YALI0A04807g, Misc non-coding,  weakly similar to uniprot|Q04740 Saccharomyces cerevisiae YMR234w RNH1 ribonuclease H
###
Yali1A	IGB	gene	495729	495820	.	-	1	ID=YALI1_A04958r;Name=YALI1_A04958r;pipeline=RefSeq89,YGAP89;Alias=YALI0Atrna2N;product=tRNA-Asn;Note=Compare to YALI0A04829r, tRNA Asn (GTT),codon recognized: AAC
Yali1A	IGB	tRNA	495729	495820	.	-	1	ID=YALI1_A04958r.r1;Parent=YALI1_A04958r;Name=YALI1_A04958r
###
Yali1A	IGB	gene	496262	497614	6.76e+03	-	.	ID=YALI1_A04976g;Name=YALI1_A04976g;pipeline=Snowy89,RefSeq89;Alias=rt_000074.2;status=Matches RNA-Seq data;depth=1763;Note=Compare to YALI0A04873g,   no similarity
Yali1A	IGB	mRNA	496262	497614	6.76e+03	-	.	ID=YALI1_A04976g.mRNA1;Parent=YALI1_A04976g;Name=YALI1_A04976g
Yali1A	IGB	exon	496262	497614	.	-	0	ID=YALI1_A04976g.exon1;Parent=YALI1_A04976g.mRNA1;Name=YALI1_A04976g
Yali1A	IGB	CDS	496262	497614	.	-	0	ID=YALI1_A04976g.cds1;Parent=YALI1_A04976g.mRNA1;Name=YALI1_A04976g
###
Yali1A	IGB	gene	498145	498689	0	-	.	ID=YALI1_A04983g;Name=YALI1_A04983g;pipeline=Snowy89;Alias=AugPool0007783;status=Fails to match RNA-Seq data;depth=64
Yali1A	IGB	mRNA	498145	498689	0	-	.	ID=YALI1_A04983g.mRNA1;Parent=YALI1_A04983g;Name=YALI1_A04983g
Yali1A	IGB	exon	498145	498388	.	-	0	ID=YALI1_A04983g.exon1;Parent=YALI1_A04983g.mRNA1;Name=YALI1_A04983g
Yali1A	IGB	exon	498445	498689	.	-	0	ID=YALI1_A04983g.exon1;Parent=YALI1_A04983g.mRNA1;Name=YALI1_A04983g
Yali1A	IGB	CDS	498145	498388	.	-	1	ID=YALI1_A04983g.cds1;Parent=YALI1_A04983g.mRNA1;Name=YALI1_A04983g
Yali1A	IGB	CDS	498445	498689	.	-	0	ID=YALI1_A04983g.cds1;Parent=YALI1_A04983g.mRNA1;Name=YALI1_A04983g
###
Yali1A	IGB	gene	498926	499226	0	-	.	ID=YALI1_A04990g;Name=YALI1_A04990g;pipeline=Snowy89;Alias=AugPool0029286;status=Fails to match RNA-Seq data;depth=150
Yali1A	IGB	mRNA	498926	499226	0	-	.	ID=YALI1_A04990g.mRNA1;Parent=YALI1_A04990g;Name=YALI1_A04990g
Yali1A	IGB	exon	498926	499082	.	-	0	ID=YALI1_A04990g.exon1;Parent=YALI1_A04990g.mRNA1;Name=YALI1_A04990g
Yali1A	IGB	exon	499147	499226	.	-	0	ID=YALI1_A04990g.exon1;Parent=YALI1_A04990g.mRNA1;Name=YALI1_A04990g
Yali1A	IGB	CDS	498926	499082	.	-	1	ID=YALI1_A04990g.cds1;Parent=YALI1_A04990g.mRNA1;Name=YALI1_A04990g
Yali1A	IGB	CDS	499147	499226	.	-	0	ID=YALI1_A04990g.cds1;Parent=YALI1_A04990g.mRNA1;Name=YALI1_A04990g
###
Yali1A	IGB	gene	500335	500958	2.85e+03	+	.	ID=YALI1_A05003g;Name=YALI1_A05003g;pipeline=YGAP89,Snowy89,RefSeq89;Alias=rt_000074.3;product=hypothetical protein;inference=similar to DNA sequence:INSDC:YDL046W;status=Matches RNA-Seq data;depth=8261;Note=Compare to YALI0A04895g, similar to Saccharomyces cerevisiae NPC2 (YDL046W)%3B ancestral locus Anc_3.143,  similar to uniprot|Q12408 Saccharomyces cerevisiae YDL046w NPC2 probable phosphatidylglycerol/phosphatidylinositol transfer protein
Yali1A	IGB	mRNA	500335	500958	2.85e+03	+	.	ID=YALI1_A05003g.mRNA1;Parent=YALI1_A05003g;Name=YALI1_A05003g
Yali1A	IGB	exon	500335	500958	.	+	0	ID=YALI1_A05003g.exon1;Parent=YALI1_A05003g.mRNA1;Name=YALI1_A05003g
Yali1A	IGB	CDS	500335	500958	.	+	0	ID=YALI1_A05003g.cds1;Parent=YALI1_A05003g.mRNA1;Name=YALI1_A05003g
###
Yali1A	IGB	gene	501973	503193	5.13	-	.	ID=YALI1_A05031g;Name=YALI1_A05031g;pipeline=YGAP89,RefSeq89,Snowy89;Alias=rt_000074.4;product=hypothetical protein;status=Matches RNA-Seq data;depth=7481;Note=Compare to YALI0A04917g,   similar to uniprot|P40088 Saccharomyces cerevisiae YER145c FTR1 iron permease that mediates high-affinity iron uptake
Yali1A	IGB	mRNA	501973	503193	5.13	-	.	ID=YALI1_A05031g.mRNA1;Parent=YALI1_A05031g;Name=YALI1_A05031g
Yali1A	IGB	exon	501973	503193	.	-	0	ID=YALI1_A05031g.exon1;Parent=YALI1_A05031g.mRNA1;Name=YALI1_A05031g
Yali1A	IGB	CDS	501973	503193	.	-	0	ID=YALI1_A05031g.cds1;Parent=YALI1_A05031g.mRNA1;Name=YALI1_A05031g
###
Yali1A	IGB	gene	505276	508272	4.57	+	.	ID=YALI1_A05052g;Name=YALI1_A05052g;pipeline=RefSeq89,YGAP89,Snowy89;Alias=rt_000075.1;product=hypothetical protein;status=Matches RNA-Seq data;depth=767;Note=Compare to YALI0A04939g,   some similarities with uniprot|P38112 Saccharomyces cerevisiae YBR142W ATP-dependent RNA helicase MAK5
Yali1A	IGB	mRNA	505276	508272	4.57	+	.	ID=YALI1_A05052g.mRNA1;Parent=YALI1_A05052g;Name=YALI1_A05052g
Yali1A	IGB	exon	505276	508272	.	+	0	ID=YALI1_A05052g.exon1;Parent=YALI1_A05052g.mRNA1;Name=YALI1_A05052g
Yali1A	IGB	CDS	505276	508272	.	+	0	ID=YALI1_A05052g.cds1;Parent=YALI1_A05052g.mRNA1;Name=YALI1_A05052g
###
Yali1A	IGB	gene	508762	509160	1.33	-	.	ID=YALI1_A05091g;Name=YALI1_A05091g;pipeline=YGAP89,RefSeq89,Snowy89;Alias=AugPool0024253;product=hypothetical protein;inference=similar to DNA sequence:INSDC:YGR074W;status=Matches RNA-Seq data;depth=3231;Note=Truncated form of YALI0A04961g, similar to Saccharomyces cerevisiae SMD1 (YGR074W)%3B ancestral locus Anc_3.139,  weakly similar to uniprot|Q02260 Saccharomyces cerevisiae YGR074w SMD1 snRNA-associated protein
Yali1A	IGB	mRNA	508762	509160	1.33	-	.	ID=YALI1_A05091g.mRNA1;Parent=YALI1_A05091g;Name=YALI1_A05091g
Yali1A	IGB	exon	508762	509160	.	-	0	ID=YALI1_A05091g.exon1;Parent=YALI1_A05091g.mRNA1;Name=YALI1_A05091g
Yali1A	IGB	CDS	508762	509160	.	-	0	ID=YALI1_A05091g.cds1;Parent=YALI1_A05091g.mRNA1;Name=YALI1_A05091g
###
Yali1A	IGB	gene	511608	512591	4.92e+03	+	.	ID=YALI1_A05116g;Name=YALI1_A05116g;pipeline=YGAP89,Snowy89,RefSeq89;Alias=rt_000075.3;product=hypothetical protein;inference=similar to DNA sequence:INSDC:YDL015C;status=Matches RNA-Seq data;depth=9667;Note=Compare to YALI0A04983g, similar to Saccharomyces cerevisiae TSC13 (YDL015C)%3B ancestral locus Anc_3.184,  similar to uniprot|O94511 Schizosaccharomyces pombe 3- oxo-5-alpha-steroid 4-dehydrogenase
Yali1A	IGB	mRNA	511608	512591	4.92e+03	+	.	ID=YALI1_A05116g.mRNA1;Parent=YALI1_A05116g;Name=YALI1_A05116g
Yali1A	IGB	exon	511608	512591	.	+	0	ID=YALI1_A05116g.exon1;Parent=YALI1_A05116g.mRNA1;Name=YALI1_A05116g
Yali1A	IGB	CDS	511608	512591	.	+	0	ID=YALI1_A05116g.cds1;Parent=YALI1_A05116g.mRNA1;Name=YALI1_A05116g
###
Yali1A	IGB	gene	513359	514363	2.4	-	.	ID=YALI1_A05143g;Name=YALI1_A05143g;pipeline=RefSeq89,YGAP89,Snowy89;Alias=rt_000075.4;product=hypothetical protein;status=Low expression;depth=5;Note=Compare to YALI0A05005g,   some similarities with uniprot|Q6C8A2 Yarrowia lipolytica YALI0D21406g
Yali1A	IGB	mRNA	513359	514363	2.4	-	.	ID=YALI1_A05143g.mRNA1;Parent=YALI1_A05143g;Name=YALI1_A05143g
Yali1A	IGB	exon	513359	514363	.	-	0	ID=YALI1_A05143g.exon1;Parent=YALI1_A05143g.mRNA1;Name=YALI1_A05143g
Yali1A	IGB	CDS	513359	514363	.	-	0	ID=YALI1_A05143g.cds1;Parent=YALI1_A05143g.mRNA1;Name=YALI1_A05143g
###
Yali1A	IGB	gene	516233	518001	3.99	-	.	ID=YALI1_A05168g;Name=YALI1_A05168g;pipeline=RefSeq89,Snowy89;Alias=rt_000075.5;status=Matches RNA-Seq data;depth=5440;Note=Compare to YALI0A05027g,   weakly similar to uniprot|Q12140 Saccharomyces cerevisiae YDL037c BSC1
Yali1A	IGB	mRNA	516233	518001	3.99	-	.	ID=YALI1_A05168g.mRNA1;Parent=YALI1_A05168g;Name=YALI1_A05168g
Yali1A	IGB	exon	516233	516865	.	-	0	ID=YALI1_A05168g.exon1;Parent=YALI1_A05168g.mRNA1;Name=YALI1_A05168g
Yali1A	IGB	exon	517855	518001	.	-	0	ID=YALI1_A05168g.exon1;Parent=YALI1_A05168g.mRNA1;Name=YALI1_A05168g
Yali1A	IGB	CDS	516233	516865	.	-	0	ID=YALI1_A05168g.cds1;Parent=YALI1_A05168g.mRNA1;Name=YALI1_A05168g
Yali1A	IGB	CDS	517855	518001	.	-	0	ID=YALI1_A05168g.cds1;Parent=YALI1_A05168g.mRNA1;Name=YALI1_A05168g
###
Yali1A	IGB	gene	518626	518708	.	+	1	ID=YALI1_A05186r;Name=YALI1_A05186r;pipeline=RefSeq89,YGAP89;Alias=YALI0Atrna3K;product=tRNA-Lys;Note=Compare to YALI0A05049r, tRNA Lys (CTT),codon recognized: AAG
Yali1A	IGB	tRNA	518626	518708	.	+	1	ID=YALI1_A05186r.r1;Parent=YALI1_A05186r;Name=YALI1_A05186r
###
Yali1A	IGB	gene	518918	518989	.	-	1	ID=YALI1_A05189r;Name=YALI1_A05189r;pipeline=RefSeq89,YGAP89;Alias=YALI0Atrna2T;product=tRNA-Thr;Note=Compare to YALI0A05093r, tRNA Thr (AGT) ,codon recognized: ACU
Yali1A	IGB	tRNA	518918	518989	.	-	1	ID=YALI1_A05189r.r1;Parent=YALI1_A05189r;Name=YALI1_A05189r
###
Yali1A	IGB	gene	520167	521051	4.42e+03	-	.	ID=YALI1_A05210g;Name=YALI1_A05210g;pipeline=YGAP89,Snowy89,RefSeq89;Alias=rt_000076.1;product=hypothetical protein;inference=similar to DNA sequence:INSDC:YOR238W;status=Matches RNA-Seq data;depth=217;Note=Compare to YALI0A05115g, similar to Saccharomyces cerevisiae YOR238W%3B ancestral locus Anc_8.660,  similar to uniprot|P87055 Schizosaccharomyces pombe Hypothetical protein C57A10.07 in chromosome I
Yali1A	IGB	mRNA	520167	521051	4.42e+03	-	.	ID=YALI1_A05210g.mRNA1;Parent=YALI1_A05210g;Name=YALI1_A05210g
Yali1A	IGB	exon	520167	521051	.	-	0	ID=YALI1_A05210g.exon1;Parent=YALI1_A05210g.mRNA1;Name=YALI1_A05210g
Yali1A	IGB	CDS	520167	521051	.	-	0	ID=YALI1_A05210g.cds1;Parent=YALI1_A05210g.mRNA1;Name=YALI1_A05210g
###
Yali1A	IGB	gene	521825	522761	17.1	-	.	ID=YALI1_A05220g;Name=YALI1_A05220g;pipeline=YGAP89,RefSeq89,Snowy89;Alias=rt_000076.2;product=hypothetical protein;inference=similar to DNA sequence:INSDC:YJL062W-A;status=Matches RNA-Seq data;depth=4227;Note=Compare to YALI0A05137g, similar to Saccharomyces cerevisiae YJL062W-A%3B ancestral locus Anc_1.314,  similar to uniprot|Q3E7B2 Saccharomyces cerevisiae YJL062W-A
Yali1A	IGB	mRNA	521825	522761	17.1	-	.	ID=YALI1_A05220g.mRNA1;Parent=YALI1_A05220g;Name=YALI1_A05220g
Yali1A	IGB	exon	521825	522074	.	-	0	ID=YALI1_A05220g.exon1;Parent=YALI1_A05220g.mRNA1;Name=YALI1_A05220g
Yali1A	IGB	exon	522691	522761	.	-	0	ID=YALI1_A05220g.exon1;Parent=YALI1_A05220g.mRNA1;Name=YALI1_A05220g
Yali1A	IGB	CDS	521825	522074	.	-	1	ID=YALI1_A05220g.cds1;Parent=YALI1_A05220g.mRNA1;Name=YALI1_A05220g
Yali1A	IGB	CDS	522691	522761	.	-	0	ID=YALI1_A05220g.cds1;Parent=YALI1_A05220g.mRNA1;Name=YALI1_A05220g
###
Yali1A	IGB	gene	522946	523803	4	+	.	ID=YALI1_A05229g;Name=YALI1_A05229g;pipeline=YGAP89,RefSeq89,Snowy89;Alias=rt_000076.3;product=hypothetical protein;status=Matches RNA-Seq data;depth=246;Note=Compare to YALI0A05159g,   weakly similar to uniprot|Q9USK4 Schizosaccharomyces pombe Cell cycle control protein cwf20
Yali1A	IGB	mRNA	522946	523803	4	+	.	ID=YALI1_A05229g.mRNA1;Parent=YALI1_A05229g;Name=YALI1_A05229g
Yali1A	IGB	exon	522946	523803	.	+	0	ID=YALI1_A05229g.exon1;Parent=YALI1_A05229g.mRNA1;Name=YALI1_A05229g
Yali1A	IGB	CDS	522946	523803	.	+	0	ID=YALI1_A05229g.cds1;Parent=YALI1_A05229g.mRNA1;Name=YALI1_A05229g
###
Yali1A	IGB	gene	524072	525466	.	-	.	ID=YALI1_A05254g;Name=YALI1_A05254g;pipeline=Snowy89,RefSeq89,YGAP89;Alias=rt_000076.4;product=hypothetical protein;inference=similar to DNA sequence:INSDC:YPL146C;status=Matches RNA-Seq data;depth=1459;Note=Compare to YALI0A05181g,   similar to uniprot|Q12080 Saccharomyces cerevisiae Hypothetical protein YPL146C,similar to Saccharomyces cerevisiae NOP53 (YPL146C)%3B ancestral locus Anc_8.659
Yali1A	IGB	mRNA	524072	525466	.	-	.	ID=YALI1_A05254g.mRNA1;Parent=YALI1_A05254g;Name=YALI1_A05254g
Yali1A	IGB	exon	524072	525466	.	-	0	ID=YALI1_A05254g.exon1;Parent=YALI1_A05254g.mRNA1;Name=YALI1_A05254g
Yali1A	IGB	CDS	524072	525466	.	-	0	ID=YALI1_A05254g.cds1;Parent=YALI1_A05254g.mRNA1;Name=YALI1_A05254g
###
Yali1A	IGB	gene	525949	528036	1.04e+04	+	.	ID=YALI1_A05259g;Name=YALI1_A05259g;pipeline=Snowy89,YGAP89,RefSeq89;Alias=rt_000076.5;product=hypothetical protein;status=Matches RNA-Seq data;depth=22;Note=Compare to YALI0A05203g,   no similarity
Yali1A	IGB	mRNA	525949	528036	1.04e+04	+	.	ID=YALI1_A05259g.mRNA1;Parent=YALI1_A05259g;Name=YALI1_A05259g
Yali1A	IGB	exon	525949	528036	.	+	0	ID=YALI1_A05259g.exon1;Parent=YALI1_A05259g.mRNA1;Name=YALI1_A05259g
Yali1A	IGB	CDS	525949	528036	.	+	0	ID=YALI1_A05259g.cds1;Parent=YALI1_A05259g.mRNA1;Name=YALI1_A05259g
###
Yali1A	IGB	gene	528238	528576	0	-	.	ID=YALI1_A05284g;Name=YALI1_A05284g;pipeline=RefSeq89,Snowy89;Alias=AugPool0003677;status=Fails to match RNA-Seq data;depth=11;Note=Compare to YALI0A05225g,   no similarity
Yali1A	IGB	mRNA	528238	528576	0	-	.	ID=YALI1_A05284g.mRNA1;Parent=YALI1_A05284g;Name=YALI1_A05284g
Yali1A	IGB	exon	528238	528409	.	-	0	ID=YALI1_A05284g.exon1;Parent=YALI1_A05284g.mRNA1;Name=YALI1_A05284g
Yali1A	IGB	exon	528548	528576	.	-	0	ID=YALI1_A05284g.exon1;Parent=YALI1_A05284g.mRNA1;Name=YALI1_A05284g
Yali1A	IGB	CDS	528238	528409	.	-	1	ID=YALI1_A05284g.cds1;Parent=YALI1_A05284g.mRNA1;Name=YALI1_A05284g
Yali1A	IGB	CDS	528548	528576	.	-	0	ID=YALI1_A05284g.cds1;Parent=YALI1_A05284g.mRNA1;Name=YALI1_A05284g
###
Yali1A	IGB	gene	529345	533577	4.92	-	.	ID=YALI1_A05335g;Name=YALI1_A05335g;pipeline=RefSeq89,YGAP89,Snowy89;Alias=rt_000076.6;product=hypothetical protein;inference=similar to DNA sequence:INSDC:YCR073C%2CYNR031C;status=Matches RNA-Seq data;depth=604;Note=Compare to YALI0A05247g,   weakly similar to uniprot|P53599 Saccharomyces cerevisiae YNR031c SSK2 MAP kinase kinase kinase of the high osmolarity signal transduction pathway,similar to Saccharomyces cerevisiae SSK22 (YCR073C) and SSK2 (YNR031C)%3B ancestral locus Anc_6.341
Yali1A	IGB	mRNA	529345	533577	4.92	-	.	ID=YALI1_A05335g.mRNA1;Parent=YALI1_A05335g;Name=YALI1_A05335g
Yali1A	IGB	exon	529345	533577	.	-	0	ID=YALI1_A05335g.exon1;Parent=YALI1_A05335g.mRNA1;Name=YALI1_A05335g
Yali1A	IGB	CDS	529345	533577	.	-	0	ID=YALI1_A05335g.cds1;Parent=YALI1_A05335g.mRNA1;Name=YALI1_A05335g
###
Yali1A	IGB	gene	534552	534824	1	+	.	ID=YALI1_A05348t;Name=YALI1_A05348t;pipeline=RefSeq89,RefSeq89;Note=Compare to YALI0A05269t,  LTRyl1
###
Yali1A	IGB	gene	535539	536294	3.78e+03	+	.	ID=YALI1_A05355g;Name=YALI1_A05355g;pipeline=Snowy89,RefSeq89;Alias=AugPool0021778;status=Matches RNA-Seq data;depth=101;Note=Compare to YALI0A05291g,   no similarity
Yali1A	IGB	mRNA	535539	536294	3.78e+03	+	.	ID=YALI1_A05355g.mRNA1;Parent=YALI1_A05355g;Name=YALI1_A05355g
Yali1A	IGB	exon	535539	536294	.	+	0	ID=YALI1_A05355g.exon1;Parent=YALI1_A05355g.mRNA1;Name=YALI1_A05355g
Yali1A	IGB	CDS	535539	536294	.	+	0	ID=YALI1_A05355g.cds1;Parent=YALI1_A05355g.mRNA1;Name=YALI1_A05355g
###
Yali1A	IGB	gene	536646	539273	0	+	.	ID=YALI1_A05366g;Name=YALI1_A05366g;pipeline=RefSeq89,YGAP89,Snowy89;Alias=AugPool0016954;product=hypothetical protein;status=Fails to match RNA-Seq data;depth=106;Note=Converted to coding from non-coding YALI0A05313g,  weakly similar to uniprot|Q6H967 Yarrowia lipolytica Putative MutA transposase
Yali1A	IGB	mRNA	536646	539273	0	+	.	ID=YALI1_A05366g.mRNA1;Parent=YALI1_A05366g;Name=YALI1_A05366g
Yali1A	IGB	exon	536646	537370	.	+	0	ID=YALI1_A05366g.exon1;Parent=YALI1_A05366g.mRNA1;Name=YALI1_A05366g
Yali1A	IGB	exon	537422	538936	.	+	0	ID=YALI1_A05366g.exon1;Parent=YALI1_A05366g.mRNA1;Name=YALI1_A05366g
Yali1A	IGB	exon	538988	539273	.	+	0	ID=YALI1_A05366g.exon1;Parent=YALI1_A05366g.mRNA1;Name=YALI1_A05366g
Yali1A	IGB	CDS	536646	537370	.	+	0	ID=YALI1_A05366g.cds1;Parent=YALI1_A05366g.mRNA1;Name=YALI1_A05366g
Yali1A	IGB	CDS	537422	538936	.	+	1	ID=YALI1_A05366g.cds1;Parent=YALI1_A05366g.mRNA1;Name=YALI1_A05366g
Yali1A	IGB	CDS	538988	539273	.	+	1	ID=YALI1_A05366g.cds1;Parent=YALI1_A05366g.mRNA1;Name=YALI1_A05366g
###
Yali1A	IGB	gene	540752	541720	4.84e+03	+	.	ID=YALI1_A05407g;Name=YALI1_A05407g;pipeline=Snowy89,YGAP89,RefSeq89;Alias=rt_000076.7;product=hypothetical protein;inference=similar to DNA sequence:INSDC:YNR032W;status=Matches RNA-Seq data;depth=783;Note=Compare to YALI0A05357g, similar to Saccharomyces cerevisiae PPG1 (YNR032W)%3B ancestral locus Anc_6.342,  similar to uniprot|P32838 Saccharomyces cerevisiae YNR032w PPG1 phosphoprotein phosphatase PPG catalytic chain
Yali1A	IGB	mRNA	540752	541720	4.84e+03	+	.	ID=YALI1_A05407g.mRNA1;Parent=YALI1_A05407g;Name=YALI1_A05407g
Yali1A	IGB	exon	540752	541720	.	+	0	ID=YALI1_A05407g.exon1;Parent=YALI1_A05407g.mRNA1;Name=YALI1_A05407g
Yali1A	IGB	CDS	540752	541720	.	+	0	ID=YALI1_A05407g.cds1;Parent=YALI1_A05407g.mRNA1;Name=YALI1_A05407g
###
Yali1A	IGB	gene	543230	545923	.	-	.	ID=YALI1_A05459g;Name=YALI1_A05459g;pipeline=RefSeq89,Snowy89,YGAP89;Alias=rt_000076.8;product=hypothetical protein;inference=similar to DNA sequence:INSDC:YNR033W;status=Matches RNA-Seq data;depth=741;Note=Compare to YALI0A05379g,   similar to uniprot|P37254 Saccharomyces cerevisiae YNR033w ABZ1 para-aminobenzoate synthase,similar to Saccharomyces cerevisiae ABZ1 (YNR033W)%3B ancestral locus Anc_6.344
Yali1A	IGB	mRNA	543230	545923	.	-	.	ID=YALI1_A05459g.mRNA1;Parent=YALI1_A05459g;Name=YALI1_A05459g
Yali1A	IGB	exon	543230	545923	.	-	0	ID=YALI1_A05459g.exon1;Parent=YALI1_A05459g.mRNA1;Name=YALI1_A05459g
Yali1A	IGB	CDS	543230	545923	.	-	0	ID=YALI1_A05459g.cds1;Parent=YALI1_A05459g.mRNA1;Name=YALI1_A05459g
###
Yali1A	IGB	gene	547382	547873	2.46e+03	+	.	ID=YALI1_A05473g;Name=YALI1_A05473g;pipeline=Snowy89,YGAP89,RefSeq89;Alias=rt_000077.1;product=hypothetical protein;inference=similar to DNA sequence:INSDC:YDR121W;status=Matches RNA-Seq data;depth=691;Note=Compare to YALI0A05401g, similar to Saccharomyces cerevisiae DPB4 (YDR121W)%3B ancestral locus Anc_8.275,  weakly similar to uniprot|Q04603 Saccharomyces cerevisiae YDR121w DPB4 DNA polymerase II (epsilon) 4th subunit
Yali1A	IGB	mRNA	547382	547873	2.46e+03	+	.	ID=YALI1_A05473g.mRNA1;Parent=YALI1_A05473g;Name=YALI1_A05473g
Yali1A	IGB	exon	547382	547873	.	+	0	ID=YALI1_A05473g.exon1;Parent=YALI1_A05473g.mRNA1;Name=YALI1_A05473g
Yali1A	IGB	CDS	547382	547873	.	+	0	ID=YALI1_A05473g.cds1;Parent=YALI1_A05473g.mRNA1;Name=YALI1_A05473g
###
Yali1A	IGB	gene	548886	549885	1.55e+03	-	.	ID=YALI1_A05491g;Name=YALI1_A05491g;pipeline=Snowy89,YGAP89,RefSeq89;Alias=rt_000077.2;product=hypothetical protein;inference=similar to DNA sequence:INSDC:YPR182W;status=Matches RNA-Seq data;depth=1779;Note=Compare to YALI0A05423g, similar to Saccharomyces cerevisiae SMX3 (YPR182W)%3B ancestral locus Anc_7.539,  similar to wi|NCU01614.1 Neurospora crassa NCU01614. 1 hypothetical protein (related to snRNP protein SMX3)
Yali1A	IGB	mRNA	548886	549885	1.55e+03	-	.	ID=YALI1_A05491g.mRNA1;Parent=YALI1_A05491g;Name=YALI1_A05491g
Yali1A	IGB	exon	548886	549194	.	-	0	ID=YALI1_A05491g.exon1;Parent=YALI1_A05491g.mRNA1;Name=YALI1_A05491g
Yali1A	IGB	exon	549883	549885	.	-	0	ID=YALI1_A05491g.exon1;Parent=YALI1_A05491g.mRNA1;Name=YALI1_A05491g
Yali1A	IGB	CDS	548886	549194	.	-	0	ID=YALI1_A05491g.cds1;Parent=YALI1_A05491g.mRNA1;Name=YALI1_A05491g
Yali1A	IGB	CDS	549883	549885	.	-	0	ID=YALI1_A05491g.cds1;Parent=YALI1_A05491g.mRNA1;Name=YALI1_A05491g
###
Yali1A	IGB	gene	549999	550088	.	-	1	ID=YALI1_A05500r;Name=YALI1_A05500r;pipeline=RefSeq89,YGAP89;Alias=YALI0Atrna3F;product=tRNA-Phe;Note=Compare to YALI0A05445r, tRNA Phe (GAA),codon recognized: UUC
Yali1A	IGB	tRNA	549999	550088	.	-	1	ID=YALI1_A05500r.r1;Parent=YALI1_A05500r;Name=YALI1_A05500r
###
Yali1A	IGB	gene	550519	550610	.	+	1	ID=YALI1_A05505r;Name=YALI1_A05505r;pipeline=RefSeq89,YGAP89;Alias=YALI0Atrna1I;product=tRNA-Ile;Note=Compare to YALI0A05489r, tRNA Ile (AAT),codon recognized: AUU
Yali1A	IGB	tRNA	550519	550610	.	+	1	ID=YALI1_A05505r.r1;Parent=YALI1_A05505r;Name=YALI1_A05505r
###
Yali1A	IGB	gene	552777	555815	.	+	.	ID=YALI1_A05527g;Name=YALI1_A05527g;pipeline=RefSeq89,Snowy89,YGAP89;Alias=rt_000080.1;product=hypothetical protein;status=Matches RNA-Seq data;depth=97;Note=Compare to YALI0A05533g,   similar to uniprot|P53920 Saccharomyces cerevisiae YNL123W Hypothetical 110.9 kDa protein in SPC98-TOM70 intergenic region
Yali1A	IGB	mRNA	552777	555815	.	+	.	ID=YALI1_A05527g.mRNA1;Parent=YALI1_A05527g;Name=YALI1_A05527g
Yali1A	IGB	exon	552777	555815	.	+	0	ID=YALI1_A05527g.exon1;Parent=YALI1_A05527g.mRNA1;Name=YALI1_A05527g
Yali1A	IGB	CDS	552777	555815	.	+	0	ID=YALI1_A05527g.cds1;Parent=YALI1_A05527g.mRNA1;Name=YALI1_A05527g
###
Yali1A	IGB	gene	556044	557141	5.27	-	.	ID=YALI1_A05571g;Name=YALI1_A05571g;pipeline=YGAP89,RefSeq89,Snowy89;Alias=rt_000080.2;product=hypothetical protein;inference=similar to DNA sequence:INSDC:YOL010W;status=Matches RNA-Seq data;depth=1063;Note=Compare to YALI0A05555g, similar to Saccharomyces cerevisiae RCL1 (YOL010W)%3B ancestral locus Anc_6.39,  similar to uniprot|Q08096 Saccharomyces cerevisiae YOL010w RCL1 similarity to human RNA 3 -terminal phosphate cyclase
Yali1A	IGB	mRNA	556044	557141	5.27	-	.	ID=YALI1_A05571g.mRNA1;Parent=YALI1_A05571g;Name=YALI1_A05571g
Yali1A	IGB	exon	556044	557141	.	-	0	ID=YALI1_A05571g.exon1;Parent=YALI1_A05571g.mRNA1;Name=YALI1_A05571g
Yali1A	IGB	CDS	556044	557141	.	-	0	ID=YALI1_A05571g.cds1;Parent=YALI1_A05571g.mRNA1;Name=YALI1_A05571g
###
Yali1A	IGB	gene	557850	558109	0.78	-	.	ID=YALI1_A05578g;Name=YALI1_A05578g;pipeline=RefSeq89,RefSeq89;Note=Misc non-coding
###
Yali1A	IGB	gene	558350	558754	0	+	.	ID=YALI1_A05583g;Name=YALI1_A05583g;pipeline=Snowy89;Alias=AugPool0009023;status=Fails to match RNA-Seq data;depth=231
Yali1A	IGB	mRNA	558350	558754	0	+	.	ID=YALI1_A05583g.mRNA1;Parent=YALI1_A05583g;Name=YALI1_A05583g
Yali1A	IGB	exon	558350	558492	.	+	0	ID=YALI1_A05583g.exon1;Parent=YALI1_A05583g.mRNA1;Name=YALI1_A05583g
Yali1A	IGB	exon	558538	558754	.	+	0	ID=YALI1_A05583g.exon1;Parent=YALI1_A05583g.mRNA1;Name=YALI1_A05583g
Yali1A	IGB	CDS	558350	558492	.	+	0	ID=YALI1_A05583g.cds1;Parent=YALI1_A05583g.mRNA1;Name=YALI1_A05583g
Yali1A	IGB	CDS	558538	558754	.	+	1	ID=YALI1_A05583g.cds1;Parent=YALI1_A05583g.mRNA1;Name=YALI1_A05583g
###
Yali1A	IGB	gene	558781	559325	0	-	.	ID=YALI1_A05592g;Name=YALI1_A05592g;pipeline=Snowy89;Alias=AugPool0041846;status=Fails to match RNA-Seq data;depth=194
Yali1A	IGB	mRNA	558781	559325	0	-	.	ID=YALI1_A05592g.mRNA1;Parent=YALI1_A05592g;Name=YALI1_A05592g
Yali1A	IGB	exon	558781	559208	.	-	0	ID=YALI1_A05592g.exon1;Parent=YALI1_A05592g.mRNA1;Name=YALI1_A05592g
Yali1A	IGB	exon	559259	559325	.	-	0	ID=YALI1_A05592g.exon1;Parent=YALI1_A05592g.mRNA1;Name=YALI1_A05592g
Yali1A	IGB	CDS	558781	559208	.	-	2	ID=YALI1_A05592g.cds1;Parent=YALI1_A05592g.mRNA1;Name=YALI1_A05592g
Yali1A	IGB	CDS	559259	559325	.	-	0	ID=YALI1_A05592g.cds1;Parent=YALI1_A05592g.mRNA1;Name=YALI1_A05592g
###
Yali1A	IGB	gene	560584	563508	4.66	+	.	ID=YALI1_A05605g;Name=YALI1_A05605g;pipeline=YGAP89,RefSeq89,Snowy89;Alias=rt_000080.3;product=hypothetical protein;status=Matches RNA-Seq data;depth=1331;Note=Compare to YALI0A05577g,   weakly similar to uniprot|P35210 Saccharomyces cerevisiae YKL020c SPT23 dosage-dependent suppressor of Ty- induced promotor mutations
Yali1A	IGB	mRNA	560584	563508	4.66	+	.	ID=YALI1_A05605g.mRNA1;Parent=YALI1_A05605g;Name=YALI1_A05605g
Yali1A	IGB	exon	560584	563508	.	+	0	ID=YALI1_A05605g.exon1;Parent=YALI1_A05605g.mRNA1;Name=YALI1_A05605g
Yali1A	IGB	CDS	560584	563508	.	+	0	ID=YALI1_A05605g.cds1;Parent=YALI1_A05605g.mRNA1;Name=YALI1_A05605g
###
Yali1A	IGB	gene	563736	563807	.	+	1	ID=YALI1_A05637r;Name=YALI1_A05637r;pipeline=RefSeq89,YGAP89;Alias=YALI0Atrna3T;product=tRNA-Thr;Note=Compare to YALI0A05599r, tRNA Thr (AGT) ,codon recognized: ACU
Yali1A	IGB	tRNA	563736	563807	.	+	1	ID=YALI1_A05637r.r1;Parent=YALI1_A05637r;Name=YALI1_A05637r
###
Yali1A	IGB	gene	563886	563968	1	-	.	ID=YALI1_A05639r;Name=YALI1_A05639r;pipeline=YGAP89,RefSeq89;Alias=YALI0Atrna4K;product=tRNA-Lys;Note=Compare to YALI0A05621r, codon recognized: AAG,tRNA Lys (CTT)
Yali1A	IGB	tRNA	563886	563968	1	-	.	ID=YALI1_A05639r.r1;Parent=YALI1_A05639r;Name=YALI1_A05639r
###
Yali1A	IGB	gene	564791	566284	7.47e+03	-	.	ID=YALI1_A05662g;Name=YALI1_A05662g;pipeline=Snowy89,RefSeq89;Alias=rt_000081.1;status=Low expression;depth=9;Note=Compare to YALI0A05665g,   highly similar to uniprot|Q6CI65 Yarrowia lipolytica YALI0A01265g
Yali1A	IGB	mRNA	564791	566284	7.47e+03	-	.	ID=YALI1_A05662g.mRNA1;Parent=YALI1_A05662g;Name=YALI1_A05662g
Yali1A	IGB	exon	564791	566284	.	-	0	ID=YALI1_A05662g.exon1;Parent=YALI1_A05662g.mRNA1;Name=YALI1_A05662g
Yali1A	IGB	CDS	564791	566284	.	-	0	ID=YALI1_A05662g.cds1;Parent=YALI1_A05662g.mRNA1;Name=YALI1_A05662g
###
Yali1A	IGB	gene	568414	568506	1	+	.	ID=YALI1_A05684r;Name=YALI1_A05684r;pipeline=YGAP89,RefSeq89;Alias=YALI0Atrna2I;product=tRNA-Ile;Note=Compare to YALI0A05687r, codon recognized: AUU,tRNA Ile (AAT)
Yali1A	IGB	tRNA	568414	568506	1	+	.	ID=YALI1_A05684r.r1;Parent=YALI1_A05684r;Name=YALI1_A05684r
###
Yali1A	IGB	gene	569329	569409	.	-	1	ID=YALI1_A05694r;Name=YALI1_A05694r;pipeline=RefSeq89,YGAP89;Alias=YALI0Atrna3E;product=tRNA-Glu;Note=Compare to YALI0A05731r, tRNA Glu (CTC),codon recognized: GAG
Yali1A	IGB	tRNA	569329	569409	.	-	1	ID=YALI1_A05694r.r1;Parent=YALI1_A05694r;Name=YALI1_A05694r
###
Yali1A	IGB	gene	569804	570148	3.99	-	.	ID=YALI1_A05701g;Name=YALI1_A05701g;pipeline=RefSeq89,Snowy89;Alias=rt_000082.1;status=Matches RNA-Seq data;depth=775;Note=Compare to YALI0A05775g,   no similarity
Yali1A	IGB	mRNA	569804	570148	3.99	-	.	ID=YALI1_A05701g.mRNA1;Parent=YALI1_A05701g;Name=YALI1_A05701g
Yali1A	IGB	exon	569804	570148	.	-	0	ID=YALI1_A05701g.exon1;Parent=YALI1_A05701g.mRNA1;Name=YALI1_A05701g
Yali1A	IGB	CDS	569804	570148	.	-	0	ID=YALI1_A05701g.cds1;Parent=YALI1_A05701g.mRNA1;Name=YALI1_A05701g
###
Yali1A	IGB	gene	570939	571609	1	+	.	ID=YALI1_A05709g;Name=YALI1_A05709g;pipeline=RefSeq89;Note=Compare to YALI0A05797g, Misc non-coding,  pseudogene
###
Yali1A	IGB	gene	571840	571930	.	+	1	ID=YALI1_A05718r;Name=YALI1_A05718r;pipeline=RefSeq89,YGAP89;Alias=YALI0Atrna3N;product=tRNA-Asn;Note=Compare to YALI0A05819r, tRNA Asn (GTT),codon recognized: AAC
Yali1A	IGB	tRNA	571840	571930	.	+	1	ID=YALI1_A05718r.r1;Parent=YALI1_A05718r;Name=YALI1_A05718r
###
Yali1A	IGB	gene	572266	572339	1	-	.	ID=YALI1_A05723r;Name=YALI1_A05723r;pipeline=YGAP89,RefSeq89;Alias=YALI0Atrna2V;product=tRNA-Val;Note=Compare to YALI0A05863r, codon recognized: GUU,tRNA Val (AAC) 
Yali1A	IGB	tRNA	572266	572339	1	-	.	ID=YALI1_A05723r.r1;Parent=YALI1_A05723r;Name=YALI1_A05723r
###
Yali1A	IGB	gene	572583	573734	5.75e+03	-	.	ID=YALI1_A05737g;Name=YALI1_A05737g;pipeline=Snowy89,RefSeq89;Alias=AugPool0027882;status=Matches RNA-Seq data;depth=331;Note=Compare to YALI0A05885g,   weakly similar to uniprot|Q6CHL4 Yarrowia lipolytica YALI0A07667g
Yali1A	IGB	mRNA	572583	573734	5.75e+03	-	.	ID=YALI1_A05737g.mRNA1;Parent=YALI1_A05737g;Name=YALI1_A05737g
Yali1A	IGB	exon	572583	573734	.	-	0	ID=YALI1_A05737g.exon1;Parent=YALI1_A05737g.mRNA1;Name=YALI1_A05737g
Yali1A	IGB	CDS	572583	573734	.	-	0	ID=YALI1_A05737g.cds1;Parent=YALI1_A05737g.mRNA1;Name=YALI1_A05737g
###
Yali1A	IGB	gene	574075	574298	0.619	-	.	ID=YALI1_A05740g;Name=YALI1_A05740g;pipeline=RefSeq89,RefSeq89;Note=Misc non-coding
###
Yali1A	IGB	gene	574527	574600	.	+	1	ID=YALI1_A05745r;Name=YALI1_A05745r;pipeline=RefSeq89,YGAP89;Alias=YALI0Atrna3M;product=tRNA-Met;Note=Compare to YALI0A05907r, tRNA Met (CAT) ,codon recognized: AUG
Yali1A	IGB	tRNA	574527	574600	.	+	1	ID=YALI1_A05745r.r1;Parent=YALI1_A05745r;Name=YALI1_A05745r
###
Yali1A	IGB	gene	575409	577496	4.68	-	.	ID=YALI1_A05774g;Name=YALI1_A05774g;pipeline=RefSeq89,YGAP89,Snowy89;Alias=rt_000083.1;product=hypothetical protein;status=Matches RNA-Seq data;depth=549;Note=Compare to YALI0A05929g,   weakly similar to uniprot|Q6CCA5 Yarrowia lipolytica YALI0C11077g
Yali1A	IGB	mRNA	575409	577496	4.68	-	.	ID=YALI1_A05774g.mRNA1;Parent=YALI1_A05774g;Name=YALI1_A05774g
Yali1A	IGB	exon	575409	577496	.	-	0	ID=YALI1_A05774g.exon1;Parent=YALI1_A05774g.mRNA1;Name=YALI1_A05774g
Yali1A	IGB	CDS	575409	577496	.	-	0	ID=YALI1_A05774g.cds1;Parent=YALI1_A05774g.mRNA1;Name=YALI1_A05774g
###
Yali1A	IGB	gene	578218	579561	6.72e+03	-	.	ID=YALI1_A05795g;Name=YALI1_A05795g;pipeline=Snowy89,YGAP89,RefSeq89;Alias=rt_000083.2;product=hypothetical protein;status=Matches RNA-Seq data;depth=161;Note=Compare to YALI0A05951g,   weakly similar to uniprot|P46950 Saccharomyces cerevisiae YGR197c SNG1 involved in nitroguanidine resistance
Yali1A	IGB	mRNA	578218	579561	6.72e+03	-	.	ID=YALI1_A05795g.mRNA1;Parent=YALI1_A05795g;Name=YALI1_A05795g
Yali1A	IGB	exon	578218	579561	.	-	0	ID=YALI1_A05795g.exon1;Parent=YALI1_A05795g.mRNA1;Name=YALI1_A05795g
Yali1A	IGB	CDS	578218	579561	.	-	0	ID=YALI1_A05795g.cds1;Parent=YALI1_A05795g.mRNA1;Name=YALI1_A05795g
###
Yali1A	IGB	gene	579613	579879	0	-	.	ID=YALI1_A05798g;Name=YALI1_A05798g;pipeline=Snowy89;Alias=AugPool0027295;status=Fails to match RNA-Seq data;depth=124
Yali1A	IGB	mRNA	579613	579879	0	-	.	ID=YALI1_A05798g.mRNA1;Parent=YALI1_A05798g;Name=YALI1_A05798g
Yali1A	IGB	exon	579613	579802	.	-	0	ID=YALI1_A05798g.exon1;Parent=YALI1_A05798g.mRNA1;Name=YALI1_A05798g
Yali1A	IGB	exon	579848	579879	.	-	0	ID=YALI1_A05798g.exon1;Parent=YALI1_A05798g.mRNA1;Name=YALI1_A05798g
Yali1A	IGB	CDS	579613	579802	.	-	1	ID=YALI1_A05798g.cds1;Parent=YALI1_A05798g.mRNA1;Name=YALI1_A05798g
Yali1A	IGB	CDS	579848	579879	.	-	0	ID=YALI1_A05798g.cds1;Parent=YALI1_A05798g.mRNA1;Name=YALI1_A05798g
###
Yali1A	IGB	gene	581314	581682	1.38e+03	+	.	ID=YALI1_A05813g;Name=YALI1_A05813g;pipeline=Snowy89,RefSeq89;Alias=AugPool0008760;status=Matches RNA-Seq data;depth=173;Note=Compare to YALI0A05973g,   no similarity
Yali1A	IGB	mRNA	581314	581682	1.38e+03	+	.	ID=YALI1_A05813g.mRNA1;Parent=YALI1_A05813g;Name=YALI1_A05813g
Yali1A	IGB	exon	581314	581682	.	+	0	ID=YALI1_A05813g.exon1;Parent=YALI1_A05813g.mRNA1;Name=YALI1_A05813g
Yali1A	IGB	CDS	581314	581682	.	+	0	ID=YALI1_A05813g.cds1;Parent=YALI1_A05813g.mRNA1;Name=YALI1_A05813g
###
Yali1A	IGB	gene	582178	583035	.	+	.	ID=YALI1_A05821g;Name=YALI1_A05821g;pipeline=Snowy89,RefSeq89,YGAP89;Alias=rt_000084.1;product=hypothetical protein;inference=similar to DNA sequence:INSDC:YNL232W;status=Matches RNA-Seq data;depth=1806;Note=Compare to YALI0A05995g,   similar to uniprot|P53859 Saccharomyces cerevisiae YNL232w CSL4 core component of the 3 -5 exosome,similar to Saccharomyces cerevisiae CSL4 (YNL232W)%3B ancestral locus Anc_2.11
Yali1A	IGB	mRNA	582178	583035	.	+	.	ID=YALI1_A05821g.mRNA1;Parent=YALI1_A05821g;Name=YALI1_A05821g
Yali1A	IGB	exon	582178	583035	.	+	0	ID=YALI1_A05821g.exon1;Parent=YALI1_A05821g.mRNA1;Name=YALI1_A05821g
Yali1A	IGB	CDS	582178	583035	.	+	0	ID=YALI1_A05821g.cds1;Parent=YALI1_A05821g.mRNA1;Name=YALI1_A05821g
###
Yali1A	IGB	gene	583385	584111	0.6	-	.	ID=YALI1_A05836g;Name=YALI1_A05836g;pipeline=Snowy89;Alias=AugPool0013893;status=Low expression;depth=2
Yali1A	IGB	mRNA	583385	584111	0.6	-	.	ID=YALI1_A05836g.mRNA1;Parent=YALI1_A05836g;Name=YALI1_A05836g
Yali1A	IGB	exon	583385	583643	.	-	0	ID=YALI1_A05836g.exon1;Parent=YALI1_A05836g.mRNA1;Name=YALI1_A05836g
Yali1A	IGB	exon	583882	584111	.	-	0	ID=YALI1_A05836g.exon1;Parent=YALI1_A05836g.mRNA1;Name=YALI1_A05836g
Yali1A	IGB	CDS	583385	583643	.	-	1	ID=YALI1_A05836g.cds1;Parent=YALI1_A05836g.mRNA1;Name=YALI1_A05836g
Yali1A	IGB	CDS	583882	584111	.	-	0	ID=YALI1_A05836g.cds1;Parent=YALI1_A05836g.mRNA1;Name=YALI1_A05836g
###
Yali1A	IGB	gene	584155	584976	1.15	-	.	ID=YALI1_A05844g;Name=YALI1_A05844g;pipeline=RefSeq89,RefSeq89,Snowy89;Alias=AugPool0034104;status=Low expression;depth=0;Note=Compare to YALI0A06017g,   no similarity,  no similarity
Yali1A	IGB	mRNA	584155	584976	1.15	-	.	ID=YALI1_A05844g.mRNA1;Parent=YALI1_A05844g;Name=YALI1_A05844g
Yali1A	IGB	exon	584155	584439	.	-	0	ID=YALI1_A05844g.exon1;Parent=YALI1_A05844g.mRNA1;Name=YALI1_A05844g
Yali1A	IGB	exon	584601	584684	.	-	0	ID=YALI1_A05844g.exon1;Parent=YALI1_A05844g.mRNA1;Name=YALI1_A05844g
Yali1A	IGB	exon	584851	584976	.	-	0	ID=YALI1_A05844g.exon1;Parent=YALI1_A05844g.mRNA1;Name=YALI1_A05844g
Yali1A	IGB	CDS	584155	584439	.	-	0	ID=YALI1_A05844g.cds1;Parent=YALI1_A05844g.mRNA1;Name=YALI1_A05844g
Yali1A	IGB	CDS	584601	584684	.	-	0	ID=YALI1_A05844g.cds1;Parent=YALI1_A05844g.mRNA1;Name=YALI1_A05844g
Yali1A	IGB	CDS	584851	584976	.	-	0	ID=YALI1_A05844g.cds1;Parent=YALI1_A05844g.mRNA1;Name=YALI1_A05844g
###
Yali1A	IGB	gene	586826	587082	0	-	.	ID=YALI1_A05869g;Name=YALI1_A05869g;pipeline=Snowy89;Alias=AugPool0033198;status=Fails to match RNA-Seq data;depth=110
Yali1A	IGB	mRNA	586826	587082	0	-	.	ID=YALI1_A05869g.mRNA1;Parent=YALI1_A05869g;Name=YALI1_A05869g
Yali1A	IGB	exon	586826	586972	.	-	0	ID=YALI1_A05869g.exon1;Parent=YALI1_A05869g.mRNA1;Name=YALI1_A05869g
Yali1A	IGB	exon	587017	587082	.	-	0	ID=YALI1_A05869g.exon1;Parent=YALI1_A05869g.mRNA1;Name=YALI1_A05869g
Yali1A	IGB	CDS	586826	586972	.	-	0	ID=YALI1_A05869g.cds1;Parent=YALI1_A05869g.mRNA1;Name=YALI1_A05869g
Yali1A	IGB	CDS	587017	587082	.	-	0	ID=YALI1_A05869g.cds1;Parent=YALI1_A05869g.mRNA1;Name=YALI1_A05869g
###
Yali1A	IGB	gene	587138	588448	1.33	-	.	ID=YALI1_A05884g;Name=YALI1_A05884g;pipeline=YGAP89,RefSeq89,Snowy89;Alias=AugPool0014749;product=hypothetical protein;status=Matches RNA-Seq data;depth=491;Note=Compare to YALI0A06061g,   weakly similar to uniprot|Q6CI46 Yarrowia lipolytica YALI0A01826g
Yali1A	IGB	mRNA	587138	588448	1.33	-	.	ID=YALI1_A05884g.mRNA1;Parent=YALI1_A05884g;Name=YALI1_A05884g
Yali1A	IGB	exon	587138	588448	.	-	0	ID=YALI1_A05884g.exon1;Parent=YALI1_A05884g.mRNA1;Name=YALI1_A05884g
Yali1A	IGB	CDS	587138	588448	.	-	0	ID=YALI1_A05884g.cds1;Parent=YALI1_A05884g.mRNA1;Name=YALI1_A05884g
###
Yali1A	IGB	gene	590015	590410	1.54	-	.	ID=YALI1_A05904g;Name=YALI1_A05904g;pipeline=Snowy89;Alias=gm_003789;status=Low expression;depth=0
Yali1A	IGB	mRNA	590015	590410	1.54	-	.	ID=YALI1_A05904g.mRNA1;Parent=YALI1_A05904g;Name=YALI1_A05904g
Yali1A	IGB	exon	590015	590410	.	-	0	ID=YALI1_A05904g.exon1;Parent=YALI1_A05904g.mRNA1;Name=YALI1_A05904g
Yali1A	IGB	CDS	590015	590410	.	-	0	ID=YALI1_A05904g.cds1;Parent=YALI1_A05904g.mRNA1;Name=YALI1_A05904g
###
Yali1A	IGB	gene	592036	592737	3.51e+03	-	.	ID=YALI1_A05927g;Name=YALI1_A05927g;pipeline=RefSeq89;Note=Compare to YALI0A06105g,   weakly similar to uniprot|Q6H8S0 Yarrowia lipolytica Polyprotein
Yali1A	IGB	mRNA	592036	592737	3.51e+03	-	.	ID=YALI1_A05927g.mRNA1;Parent=YALI1_A05927g;Name=YALI1_A05927g
Yali1A	IGB	exon	592036	592737	.	-	0	ID=YALI1_A05927g.exon1;Parent=YALI1_A05927g.mRNA1;Name=YALI1_A05927g
Yali1A	IGB	CDS	592036	592737	.	-	0	ID=YALI1_A05927g.cds1;Parent=YALI1_A05927g.mRNA1;Name=YALI1_A05927g
###
Yali1A	IGB	gene	593350	593445	1	+	.	ID=YALI1_A05933r;Name=YALI1_A05933r;pipeline=YGAP89,RefSeq89;Alias=YALI0Atrna5L;product=tRNA-Leu;Note=Compare to YALI0A06127r, codon recognized: CUG,tRNA Leu (CAG)
Yali1A	IGB	tRNA	593350	593445	1	+	.	ID=YALI1_A05933r.r1;Parent=YALI1_A05933r;Name=YALI1_A05933r
###
Yali1A	IGB	gene	593604	594791	5.94e+03	-	.	ID=YALI1_A05947g;Name=YALI1_A05947g;pipeline=YGAP89,RefSeq89;product=hypothetical protein;Note=Compare to YALI0A06171g,   no similarity
Yali1A	IGB	mRNA	593604	594791	5.94e+03	-	.	ID=YALI1_A05947g.mRNA1;Parent=YALI1_A05947g;Name=YALI1_A05947g
Yali1A	IGB	exon	593604	594791	.	-	0	ID=YALI1_A05947g.exon1;Parent=YALI1_A05947g.mRNA1;Name=YALI1_A05947g
Yali1A	IGB	CDS	593604	594791	.	-	0	ID=YALI1_A05947g.cds1;Parent=YALI1_A05947g.mRNA1;Name=YALI1_A05947g
###
Yali1A	IGB	gene	595381	595452	1	+	.	ID=YALI1_A05953r;Name=YALI1_A05953r;pipeline=YGAP89,RefSeq89;Alias=YALI0Atrna4T;product=tRNA-Thr;Note=Compare to YALI0A06193r, codon recognized: ACU,tRNA Thr (AGT) 
Yali1A	IGB	tRNA	595381	595452	1	+	.	ID=YALI1_A05953r.r1;Parent=YALI1_A05953r;Name=YALI1_A05953r
###
Yali1A	IGB	gene	597883	599291	6.24e+03	-	.	ID=YALI1_A05987g;Name=YALI1_A05987g;pipeline=YGAP89,Snowy89,RefSeq89;Alias=gm_003790;product=hypothetical protein;status=Low expression;depth=2;Note=Compare to YALI0A06215g,   some similarities with uniprot|P02309 Saccharomyces cerevisiae YNL030w HHF2 histone H4
Yali1A	IGB	mRNA	597883	599291	6.24e+03	-	.	ID=YALI1_A05987g.mRNA1;Parent=YALI1_A05987g;Name=YALI1_A05987g
Yali1A	IGB	exon	597883	598726	.	-	0	ID=YALI1_A05987g.exon1;Parent=YALI1_A05987g.mRNA1;Name=YALI1_A05987g
Yali1A	IGB	exon	598773	599227	.	-	0	ID=YALI1_A05987g.exon1;Parent=YALI1_A05987g.mRNA1;Name=YALI1_A05987g
Yali1A	IGB	exon	599268	599291	.	-	0	ID=YALI1_A05987g.exon1;Parent=YALI1_A05987g.mRNA1;Name=YALI1_A05987g
Yali1A	IGB	CDS	597883	598726	.	-	1	ID=YALI1_A05987g.cds1;Parent=YALI1_A05987g.mRNA1;Name=YALI1_A05987g
Yali1A	IGB	CDS	598773	599227	.	-	0	ID=YALI1_A05987g.cds1;Parent=YALI1_A05987g.mRNA1;Name=YALI1_A05987g
Yali1A	IGB	CDS	599268	599291	.	-	0	ID=YALI1_A05987g.cds1;Parent=YALI1_A05987g.mRNA1;Name=YALI1_A05987g
###
Yali1A	IGB	gene	601820	601938	0.992	-	.	ID=YALI1_A06019r;Name=YALI1_A06019r;pipeline=RefSeq89;Note=Compare to YALI0A06226r, 5S RNA
Yali1A	IGB	rRNA	601820	601938	0.992	-	.	ID=YALI1_A06019r.r1;Parent=YALI1_A06019r;Name=YALI1_A06019r
###
Yali1A	IGB	gene	601943	602013	1	-	.	ID=YALI1_A06020r;Name=YALI1_A06020r;pipeline=YGAP89,RefSeq89;Alias=YALI0Atrna4G;product=tRNA-Gly;Note=Compare to YALI0A06237r, codon recognized: GGC,tRNA Gly (GCC) 
Yali1A	IGB	tRNA	601943	602013	1	-	.	ID=YALI1_A06020r.r1;Parent=YALI1_A06020r;Name=YALI1_A06020r
###
Yali1A	IGB	gene	602460	602549	.	+	1	ID=YALI1_A06024r;Name=YALI1_A06024r;pipeline=RefSeq89,YGAP89;Alias=YALI0Atrna4F;product=tRNA-Phe;Note=Compare to YALI0A06259r, tRNA Phe (GAA),codon recognized: UUC
Yali1A	IGB	tRNA	602460	602549	.	+	1	ID=YALI1_A06024r.r1;Parent=YALI1_A06024r;Name=YALI1_A06024r
###
Yali1A	IGB	gene	603282	603370	.	+	1	ID=YALI1_A06032r;Name=YALI1_A06032r;pipeline=RefSeq89,YGAP89;Alias=YALI0Atrna2R;product=tRNA-Arg;Note=Compare to YALI0A06303r, tRNA Arg (TCG),codon recognized: CGA
Yali1A	IGB	tRNA	603282	603370	.	+	1	ID=YALI1_A06032r.r1;Parent=YALI1_A06032r;Name=YALI1_A06032r
###
Yali1A	IGB	gene	605212	606144	4	+	.	ID=YALI1_A06052g;Name=YALI1_A06052g;pipeline=YGAP89,RefSeq89,Snowy89;Alias=rt_000094.1;product=hypothetical protein;status=Matches RNA-Seq data;depth=1051;Note=Compare to YALI0A06347g,   no similarity
Yali1A	IGB	mRNA	605212	606144	4	+	.	ID=YALI1_A06052g.mRNA1;Parent=YALI1_A06052g;Name=YALI1_A06052g
Yali1A	IGB	exon	605212	606144	.	+	0	ID=YALI1_A06052g.exon1;Parent=YALI1_A06052g.mRNA1;Name=YALI1_A06052g
Yali1A	IGB	CDS	605212	606144	.	+	0	ID=YALI1_A06052g.cds1;Parent=YALI1_A06052g.mRNA1;Name=YALI1_A06052g
###
Yali1A	IGB	gene	606338	607333	1.68	-	.	ID=YALI1_A06073g;Name=YALI1_A06073g;pipeline=RefSeq89,YGAP89,Snowy89;Alias=AugPool0032237;product=hypothetical protein;inference=similar to DNA sequence:INSDC:YOR043W;status=Matches RNA-Seq data;depth=1284;Note=Compare to YALI0A06369g,   weakly similar to uniprot|P12611 Saccharomyces cerevisiae YOR043w WHI2 growth regulation protein,similar to Saccharomyces cerevisiae WHI2 (YOR043W)%3B ancestral locus Anc_5.639
Yali1A	IGB	mRNA	606338	607333	1.68	-	.	ID=YALI1_A06073g.mRNA1;Parent=YALI1_A06073g;Name=YALI1_A06073g
Yali1A	IGB	exon	606338	607333	.	-	0	ID=YALI1_A06073g.exon1;Parent=YALI1_A06073g.mRNA1;Name=YALI1_A06073g
Yali1A	IGB	CDS	606338	607333	.	-	0	ID=YALI1_A06073g.cds1;Parent=YALI1_A06073g.mRNA1;Name=YALI1_A06073g
###
Yali1A	IGB	gene	608064	608147	.	-	1	ID=YALI1_A06081r;Name=YALI1_A06081r;pipeline=RefSeq89,YGAP89;Alias=YALI0Atrna2Q;product=tRNA-Gln;Note=Compare to YALI0A06391r, tRNA Gln (CTG),codon recognized: CAG
Yali1A	IGB	tRNA	608064	608147	.	-	1	ID=YALI1_A06081r.r1;Parent=YALI1_A06081r;Name=YALI1_A06081r
###
Yali1A	IGB	gene	608584	609999	7.08e+03	-	.	ID=YALI1_A06099g;Name=YALI1_A06099g;pipeline=YGAP89,Snowy89,RefSeq89;Alias=AugPool0019387;product=hypothetical protein;status=Matches RNA-Seq data;depth=7036;Note=Compare to YALI0A06435g,   similar to uniprot|P09232 Saccharomyces cerevisiae YEL060c PRB1 protease B vacuolar
Yali1A	IGB	mRNA	608584	609999	7.08e+03	-	.	ID=YALI1_A06099g.mRNA1;Parent=YALI1_A06099g;Name=YALI1_A06099g
Yali1A	IGB	exon	608584	609999	.	-	0	ID=YALI1_A06099g.exon1;Parent=YALI1_A06099g.mRNA1;Name=YALI1_A06099g
Yali1A	IGB	CDS	608584	609999	.	-	0	ID=YALI1_A06099g.cds1;Parent=YALI1_A06099g.mRNA1;Name=YALI1_A06099g
###
Yali1A	IGB	gene	610078	610406	0	-	.	ID=YALI1_A06102g;Name=YALI1_A06102g;pipeline=Snowy89;Alias=AugPool0014638;status=Fails to match RNA-Seq data;depth=91
Yali1A	IGB	mRNA	610078	610406	0	-	.	ID=YALI1_A06102g.mRNA1;Parent=YALI1_A06102g;Name=YALI1_A06102g
Yali1A	IGB	exon	610078	610240	.	-	0	ID=YALI1_A06102g.exon1;Parent=YALI1_A06102g.mRNA1;Name=YALI1_A06102g
Yali1A	IGB	exon	610285	610406	.	-	0	ID=YALI1_A06102g.exon1;Parent=YALI1_A06102g.mRNA1;Name=YALI1_A06102g
Yali1A	IGB	CDS	610078	610240	.	-	1	ID=YALI1_A06102g.cds1;Parent=YALI1_A06102g.mRNA1;Name=YALI1_A06102g
Yali1A	IGB	CDS	610285	610406	.	-	0	ID=YALI1_A06102g.cds1;Parent=YALI1_A06102g.mRNA1;Name=YALI1_A06102g
###
Yali1A	IGB	gene	610473	610763	0	+	.	ID=YALI1_A06104g;Name=YALI1_A06104g;pipeline=Snowy89;Alias=AugPool0020974;status=Fails to match RNA-Seq data;depth=290
Yali1A	IGB	mRNA	610473	610763	0	+	.	ID=YALI1_A06104g.mRNA1;Parent=YALI1_A06104g;Name=YALI1_A06104g
Yali1A	IGB	exon	610473	610553	.	+	0	ID=YALI1_A06104g.exon1;Parent=YALI1_A06104g.mRNA1;Name=YALI1_A06104g
Yali1A	IGB	exon	610608	610763	.	+	0	ID=YALI1_A06104g.exon1;Parent=YALI1_A06104g.mRNA1;Name=YALI1_A06104g
Yali1A	IGB	CDS	610473	610553	.	+	0	ID=YALI1_A06104g.cds1;Parent=YALI1_A06104g.mRNA1;Name=YALI1_A06104g
Yali1A	IGB	CDS	610608	610763	.	+	0	ID=YALI1_A06104g.cds1;Parent=YALI1_A06104g.mRNA1;Name=YALI1_A06104g
###
Yali1A	IGB	gene	611600	612070	3.99	+	.	ID=YALI1_A06116g;Name=YALI1_A06116g;pipeline=YGAP89,RefSeq89,Snowy89;Alias=rt_000094.3;product=hypothetical protein;status=Matches RNA-Seq data;depth=203;Note=Compare to YALI0A06457g,   no similarity
Yali1A	IGB	mRNA	611600	612070	3.99	+	.	ID=YALI1_A06116g.mRNA1;Parent=YALI1_A06116g;Name=YALI1_A06116g
Yali1A	IGB	exon	611600	612070	.	+	0	ID=YALI1_A06116g.exon1;Parent=YALI1_A06116g.mRNA1;Name=YALI1_A06116g
Yali1A	IGB	CDS	611600	612070	.	+	0	ID=YALI1_A06116g.cds1;Parent=YALI1_A06116g.mRNA1;Name=YALI1_A06116g
###
Yali1A	IGB	gene	612893	614437	7.72e+03	+	.	ID=YALI1_A06128g;Name=YALI1_A06128g;pipeline=Snowy89,YGAP89,RefSeq89;Alias=rt_000094.4;product=hypothetical protein;inference=similar to DNA sequence:INSDC:YCR072C;status=Matches RNA-Seq data;depth=1060;Note=Compare to YALI0A06479g, similar to Saccharomyces cerevisiae RSA4 (YCR072C)%3B ancestral locus Anc_6.340,  highly similar to uniprot|Q8NKJ4 Saccharomyces cerevisiae YCR072C YCR72C Beta-transducin family (WD-40 repeat) protein
Yali1A	IGB	mRNA	612893	614437	7.72e+03	+	.	ID=YALI1_A06128g.mRNA1;Parent=YALI1_A06128g;Name=YALI1_A06128g
Yali1A	IGB	exon	612893	614437	.	+	0	ID=YALI1_A06128g.exon1;Parent=YALI1_A06128g.mRNA1;Name=YALI1_A06128g
Yali1A	IGB	CDS	612893	614437	.	+	0	ID=YALI1_A06128g.cds1;Parent=YALI1_A06128g.mRNA1;Name=YALI1_A06128g
###
Yali1A	IGB	gene	614957	615520	2.82e+03	+	.	ID=YALI1_A06149g;Name=YALI1_A06149g;pipeline=Snowy89,YGAP89,RefSeq89;Alias=rt_000094.5;product=hypothetical protein;inference=similar to DNA sequence:INSDC:YCR071C;status=Matches RNA-Seq data;depth=3086;Note=Compare to YALI0A06501g, similar to Saccharomyces cerevisiae IMG2 (YCR071C)%3B ancestral locus Anc_6.339,  no similarity
Yali1A	IGB	mRNA	614957	615520	2.82e+03	+	.	ID=YALI1_A06149g.mRNA1;Parent=YALI1_A06149g;Name=YALI1_A06149g
Yali1A	IGB	exon	614957	615520	.	+	0	ID=YALI1_A06149g.exon1;Parent=YALI1_A06149g.mRNA1;Name=YALI1_A06149g
Yali1A	IGB	CDS	614957	615520	.	+	0	ID=YALI1_A06149g.cds1;Parent=YALI1_A06149g.mRNA1;Name=YALI1_A06149g
###
Yali1A	IGB	gene	615862	616971	5.55e+03	-	.	ID=YALI1_A06169g;Name=YALI1_A06169g;pipeline=Snowy89,YGAP89,RefSeq89;Alias=rt_000094.6;product=hypothetical protein;status=Matches RNA-Seq data;depth=743;Note=Compare to YALI0A06523g,   weakly similar to uniprot|Q04740 Saccharomyces cerevisiae YMR234w RNH1 ribonuclease H
Yali1A	IGB	mRNA	615862	616971	5.55e+03	-	.	ID=YALI1_A06169g.mRNA1;Parent=YALI1_A06169g;Name=YALI1_A06169g
Yali1A	IGB	exon	615862	616971	.	-	0	ID=YALI1_A06169g.exon1;Parent=YALI1_A06169g.mRNA1;Name=YALI1_A06169g
Yali1A	IGB	CDS	615862	616971	.	-	0	ID=YALI1_A06169g.cds1;Parent=YALI1_A06169g.mRNA1;Name=YALI1_A06169g
###
Yali1A	IGB	gene	617271	617627	0	-	.	ID=YALI1_A06174g;Name=YALI1_A06174g;pipeline=Snowy89;Alias=AugPool0004456;status=Fails to match RNA-Seq data;depth=361
Yali1A	IGB	mRNA	617271	617627	0	-	.	ID=YALI1_A06174g.mRNA1;Parent=YALI1_A06174g;Name=YALI1_A06174g
Yali1A	IGB	exon	617271	617434	.	-	0	ID=YALI1_A06174g.exon1;Parent=YALI1_A06174g.mRNA1;Name=YALI1_A06174g
Yali1A	IGB	exon	617480	617627	.	-	0	ID=YALI1_A06174g.exon1;Parent=YALI1_A06174g.mRNA1;Name=YALI1_A06174g
Yali1A	IGB	CDS	617271	617434	.	-	2	ID=YALI1_A06174g.cds1;Parent=YALI1_A06174g.mRNA1;Name=YALI1_A06174g
Yali1A	IGB	CDS	617480	617627	.	-	0	ID=YALI1_A06174g.cds1;Parent=YALI1_A06174g.mRNA1;Name=YALI1_A06174g
###
Yali1A	IGB	gene	619077	619159	.	+	1	ID=YALI1_A06190r;Name=YALI1_A06190r;pipeline=RefSeq89,YGAP89;Alias=YALI0Atrna5K;product=tRNA-Lys;Note=Compare to YALI0A06545r, tRNA Lys (CTT),codon recognized: AAG
Yali1A	IGB	tRNA	619077	619159	.	+	1	ID=YALI1_A06190r.r1;Parent=YALI1_A06190r;Name=YALI1_A06190r
###
Yali1A	IGB	gene	619610	619950	0	+	.	ID=YALI1_A06196g;Name=YALI1_A06196g;pipeline=Snowy89;Alias=AugPool0025059;status=Fails to match RNA-Seq data;depth=61
Yali1A	IGB	mRNA	619610	619950	0	+	.	ID=YALI1_A06196g.mRNA1;Parent=YALI1_A06196g;Name=YALI1_A06196g
Yali1A	IGB	exon	619610	619627	.	+	0	ID=YALI1_A06196g.exon1;Parent=YALI1_A06196g.mRNA1;Name=YALI1_A06196g
Yali1A	IGB	exon	619672	619950	.	+	0	ID=YALI1_A06196g.exon1;Parent=YALI1_A06196g.mRNA1;Name=YALI1_A06196g
Yali1A	IGB	CDS	619610	619627	.	+	0	ID=YALI1_A06196g.cds1;Parent=YALI1_A06196g.mRNA1;Name=YALI1_A06196g
Yali1A	IGB	CDS	619672	619950	.	+	0	ID=YALI1_A06196g.cds1;Parent=YALI1_A06196g.mRNA1;Name=YALI1_A06196g
###
Yali1A	IGB	gene	620727	621200	1	+	.	ID=YALI1_A06207g;Name=YALI1_A06207g;pipeline=YGAP89,Snowy89;Alias=AugPool0016210;product=hypothetical protein;status=Matches RNA-Seq data;depth=77
Yali1A	IGB	mRNA	620727	621200	1	+	.	ID=YALI1_A06207g.mRNA1;Parent=YALI1_A06207g;Name=YALI1_A06207g
Yali1A	IGB	exon	620727	621200	.	+	0	ID=YALI1_A06207g.exon1;Parent=YALI1_A06207g.mRNA1;Name=YALI1_A06207g
Yali1A	IGB	CDS	620727	621200	.	+	0	ID=YALI1_A06207g.cds1;Parent=YALI1_A06207g.mRNA1;Name=YALI1_A06207g
###
Yali1A	IGB	gene	622065	622652	.	+	.	ID=YALI1_A06220g;Name=YALI1_A06220g;pipeline=YGAP89;product=hypothetical protein
Yali1A	IGB	mRNA	622065	622652	.	+	.	ID=YALI1_A06220g.mRNA1;Parent=YALI1_A06220g;Name=YALI1_A06220g
Yali1A	IGB	exon	622065	622652	.	+	0	ID=YALI1_A06220g.exon1;Parent=YALI1_A06220g.mRNA1;Name=YALI1_A06220g
Yali1A	IGB	CDS	622065	622652	.	+	0	ID=YALI1_A06220g.cds1;Parent=YALI1_A06220g.mRNA1;Name=YALI1_A06220g
###
Yali1A	IGB	gene	622954	624465	3.16	+	.	ID=YALI1_A06229g;Name=YALI1_A06229g;pipeline=RefSeq89,YGAP89,Snowy89;Alias=rt_000094.8;product=hypothetical protein;status=Matches RNA-Seq data;depth=566;Note=Compare to YALI0A06589g,   similar to uniprot|P27810 Saccharomyces cerevisiae YOR099w KTR1 mannosyltransferase involved in n-linked and o-linked glycosylation
Yali1A	IGB	mRNA	622954	624465	3.16	+	.	ID=YALI1_A06229g.mRNA1;Parent=YALI1_A06229g;Name=YALI1_A06229g
Yali1A	IGB	exon	622954	624465	.	+	0	ID=YALI1_A06229g.exon1;Parent=YALI1_A06229g.mRNA1;Name=YALI1_A06229g
Yali1A	IGB	CDS	622954	624465	.	+	0	ID=YALI1_A06229g.cds1;Parent=YALI1_A06229g.mRNA1;Name=YALI1_A06229g
###
Yali1A	IGB	gene	626423	628744	.	-	.	ID=YALI1_A06287g;Name=YALI1_A06287g;pipeline=Snowy89,RefSeq89,YGAP89;Alias=rt_000094.9;product=hypothetical protein;inference=similar to DNA sequence:INSDC:YGR150C;status=Matches RNA-Seq data;depth=411;Note=Compare to YALI0A06611g,   weakly similar to DEHA0A05082g Debaryomyces hansenii IPF 6622.1,similar to Saccharomyces cerevisiae YGR150C%3B ancestral locus Anc_4.87
Yali1A	IGB	mRNA	626423	628744	.	-	.	ID=YALI1_A06287g.mRNA1;Parent=YALI1_A06287g;Name=YALI1_A06287g
Yali1A	IGB	exon	626423	628744	.	-	0	ID=YALI1_A06287g.exon1;Parent=YALI1_A06287g.mRNA1;Name=YALI1_A06287g
Yali1A	IGB	CDS	626423	628744	.	-	0	ID=YALI1_A06287g.cds1;Parent=YALI1_A06287g.mRNA1;Name=YALI1_A06287g
###
Yali1A	IGB	gene	631179	631858	.	+	.	ID=YALI1_A06311g;Name=YALI1_A06311g;pipeline=RefSeq89,Snowy89,YGAP89;Alias=AugPool0012824;product=hypothetical protein;status=Fails to match RNA-Seq data;depth=432;Note=Compare to YALI0A06633g,   no similarity
Yali1A	IGB	mRNA	631179	631858	.	+	.	ID=YALI1_A06311g.mRNA1;Parent=YALI1_A06311g;Name=YALI1_A06311g
Yali1A	IGB	exon	631179	631316	.	+	0	ID=YALI1_A06311g.exon1;Parent=YALI1_A06311g.mRNA1;Name=YALI1_A06311g
Yali1A	IGB	exon	631370	631858	.	+	0	ID=YALI1_A06311g.exon1;Parent=YALI1_A06311g.mRNA1;Name=YALI1_A06311g
Yali1A	IGB	CDS	631179	631316	.	+	0	ID=YALI1_A06311g.cds1;Parent=YALI1_A06311g.mRNA1;Name=YALI1_A06311g
Yali1A	IGB	CDS	631370	631858	.	+	0	ID=YALI1_A06311g.cds1;Parent=YALI1_A06311g.mRNA1;Name=YALI1_A06311g
###
Yali1A	IGB	gene	632606	632724	1	-	.	ID=YALI1_A06327r;Name=YALI1_A06327r;pipeline=RefSeq89;Note=Compare to YALI0A06644r, 5S RNA
Yali1A	IGB	rRNA	632606	632724	1	-	.	ID=YALI1_A06327r.r1;Parent=YALI1_A06327r;Name=YALI1_A06327r
###
Yali1A	IGB	gene	633360	636152	1.39e+04	-	.	ID=YALI1_A06361g;Name=YALI1_A06361g;pipeline=Snowy89,YGAP89,RefSeq89;Alias=rt_000096.1;product=hypothetical protein;inference=similar to DNA sequence:INSDC:YKL188C;status=Matches RNA-Seq data;depth=1388;Note=Compare to YALI0A06655g, similar to Saccharomyces cerevisiae PXA2 (YKL188C)%3B ancestral locus Anc_4.287,  similar to uniprot|P41909 Saccharomyces cerevisiae YPL147w PXA1 long-chain fatty acid transporter
Yali1A	IGB	mRNA	633360	636152	1.39e+04	-	.	ID=YALI1_A06361g.mRNA1;Parent=YALI1_A06361g;Name=YALI1_A06361g
Yali1A	IGB	exon	633360	636152	.	-	0	ID=YALI1_A06361g.exon1;Parent=YALI1_A06361g.mRNA1;Name=YALI1_A06361g
Yali1A	IGB	CDS	633360	636152	.	-	0	ID=YALI1_A06361g.cds1;Parent=YALI1_A06361g.mRNA1;Name=YALI1_A06361g
###
Yali1A	IGB	gene	637075	638166	5.42e+03	-	.	ID=YALI1_A06381g;Name=YALI1_A06381g;pipeline=Snowy89,YGAP89,RefSeq89;Alias=rt_000096.2;product=hypothetical protein;status=Matches RNA-Seq data;depth=364;Note=Compare to YALI0A06677g,   no similarity
Yali1A	IGB	mRNA	637075	638166	5.42e+03	-	.	ID=YALI1_A06381g.mRNA1;Parent=YALI1_A06381g;Name=YALI1_A06381g
Yali1A	IGB	exon	637075	638166	.	-	0	ID=YALI1_A06381g.exon1;Parent=YALI1_A06381g.mRNA1;Name=YALI1_A06381g
Yali1A	IGB	CDS	637075	638166	.	-	0	ID=YALI1_A06381g.cds1;Parent=YALI1_A06381g.mRNA1;Name=YALI1_A06381g
###
Yali1A	IGB	gene	638433	638812	0	+	.	ID=YALI1_A06384g;Name=YALI1_A06384g;pipeline=Snowy89;Alias=AugPool0028754;status=Fails to match RNA-Seq data;depth=50
Yali1A	IGB	mRNA	638433	638812	0	+	.	ID=YALI1_A06384g.mRNA1;Parent=YALI1_A06384g;Name=YALI1_A06384g
Yali1A	IGB	exon	638433	638609	.	+	0	ID=YALI1_A06384g.exon1;Parent=YALI1_A06384g.mRNA1;Name=YALI1_A06384g
Yali1A	IGB	exon	638657	638812	.	+	0	ID=YALI1_A06384g.exon1;Parent=YALI1_A06384g.mRNA1;Name=YALI1_A06384g
Yali1A	IGB	CDS	638433	638609	.	+	0	ID=YALI1_A06384g.cds1;Parent=YALI1_A06384g.mRNA1;Name=YALI1_A06384g
Yali1A	IGB	CDS	638657	638812	.	+	0	ID=YALI1_A06384g.cds1;Parent=YALI1_A06384g.mRNA1;Name=YALI1_A06384g
###
Yali1A	IGB	gene	639654	640154	3.65	+	.	ID=YALI1_A06396g;Name=YALI1_A06396g;pipeline=YGAP89,RefSeq89,Snowy89;Alias=rt_000096.3;product=hypothetical protein;inference=similar to DNA sequence:INSDC:YJR086W;status=Matches RNA-Seq data;depth=430;Note=Compare to YALI0A06699g, similar to Saccharomyces cerevisiae STE18 (YJR086W)%3B ancestral locus Anc_7.455,  weakly similar to uniprot|P18852 Saccharomyces cerevisiae YJR086w STE18 GTP-binding protein gamma subunit of the pheromone pathway
Yali1A	IGB	mRNA	639654	640154	3.65	+	.	ID=YALI1_A06396g.mRNA1;Parent=YALI1_A06396g;Name=YALI1_A06396g
Yali1A	IGB	exon	639654	640154	.	+	0	ID=YALI1_A06396g.exon1;Parent=YALI1_A06396g.mRNA1;Name=YALI1_A06396g
Yali1A	IGB	CDS	639654	640154	.	+	0	ID=YALI1_A06396g.cds1;Parent=YALI1_A06396g.mRNA1;Name=YALI1_A06396g
###
Yali1A	IGB	gene	640253	640732	2.1e+03	+	.	ID=YALI1_A06402g;Name=YALI1_A06402g;pipeline=Snowy89,YGAP89,RefSeq89;Alias=rt_000096.4;product=hypothetical protein;status=Matches RNA-Seq data;depth=130;Note=Compare to YALI0A06721g,   no similarity
Yali1A	IGB	mRNA	640253	640732	2.1e+03	+	.	ID=YALI1_A06402g.mRNA1;Parent=YALI1_A06402g;Name=YALI1_A06402g
Yali1A	IGB	exon	640253	640732	.	+	0	ID=YALI1_A06402g.exon1;Parent=YALI1_A06402g.mRNA1;Name=YALI1_A06402g
Yali1A	IGB	CDS	640253	640732	.	+	0	ID=YALI1_A06402g.cds1;Parent=YALI1_A06402g.mRNA1;Name=YALI1_A06402g
###
Yali1A	IGB	gene	640916	641602	.	-	.	ID=YALI1_A06416g;Name=YALI1_A06416g;pipeline=Snowy89,RefSeq89,YGAP89;Alias=rt_000096.5;product=hypothetical protein;status=Matches RNA-Seq data;depth=1789;Note=Compare to YALI0A06743g,   similar to uniprot|Q8NJZ8 Emericella nidulans Theta class glutathione S-transferase (EC 2.5.1.18)
Yali1A	IGB	mRNA	640916	641602	.	-	.	ID=YALI1_A06416g.mRNA1;Parent=YALI1_A06416g;Name=YALI1_A06416g
Yali1A	IGB	exon	640916	641602	.	-	0	ID=YALI1_A06416g.exon1;Parent=YALI1_A06416g.mRNA1;Name=YALI1_A06416g
Yali1A	IGB	CDS	640916	641602	.	-	0	ID=YALI1_A06416g.cds1;Parent=YALI1_A06416g.mRNA1;Name=YALI1_A06416g
###
Yali1A	IGB	gene	642253	642371	0.992	-	.	ID=YALI1_A06423r;Name=YALI1_A06423r;pipeline=RefSeq89;Note=Compare to YALI0A06754r, 5S RNA
Yali1A	IGB	rRNA	642253	642371	0.992	-	.	ID=YALI1_A06423r.r1;Parent=YALI1_A06423r;Name=YALI1_A06423r
###
Yali1A	IGB	gene	642642	643439	.	-	.	ID=YALI1_A06434g;Name=YALI1_A06434g;pipeline=Snowy89,RefSeq89,YGAP89;Alias=rt_000096.6;product=hypothetical protein;inference=similar to DNA sequence:INSDC:YIL070C;status=Matches RNA-Seq data;depth=10243;Note=Compare to YALI0A06765g,   similar to uniprot|P40513 Saccharomyces cerevisiae YIL070c MAM33 mitochondrial acidic matrix protein,similar to Saccharomyces cerevisiae MAM33 (YIL070C)%3B ancestral locus Anc_7.265
Yali1A	IGB	mRNA	642642	643439	.	-	.	ID=YALI1_A06434g.mRNA1;Parent=YALI1_A06434g;Name=YALI1_A06434g
Yali1A	IGB	exon	642642	643439	.	-	0	ID=YALI1_A06434g.exon1;Parent=YALI1_A06434g.mRNA1;Name=YALI1_A06434g
Yali1A	IGB	CDS	642642	643439	.	-	0	ID=YALI1_A06434g.cds1;Parent=YALI1_A06434g.mRNA1;Name=YALI1_A06434g
###
Yali1A	IGB	gene	644019	645323	.	-	.	ID=YALI1_A06453g;Name=YALI1_A06453g;pipeline=Snowy89,RefSeq89,YGAP89;Alias=rt_000096.7;product=hypothetical protein;status=Matches RNA-Seq data;depth=2562;Note=Compare to YALI0A06787g,   similar to uniprot|P38286 Saccharomyces cerevisiae YBR159W Hypothetical oxidoreductase in RPB5-CDC28 intergenic region (EC 1.-.-.-)
Yali1A	IGB	mRNA	644019	645323	.	-	.	ID=YALI1_A06453g.mRNA1;Parent=YALI1_A06453g;Name=YALI1_A06453g
Yali1A	IGB	exon	644019	645323	.	-	0	ID=YALI1_A06453g.exon1;Parent=YALI1_A06453g.mRNA1;Name=YALI1_A06453g
Yali1A	IGB	CDS	644019	645323	.	-	0	ID=YALI1_A06453g.cds1;Parent=YALI1_A06453g.mRNA1;Name=YALI1_A06453g
###
Yali1A	IGB	gene	647369	647838	1.91e+03	+	.	ID=YALI1_A06473g;Name=YALI1_A06473g;pipeline=Snowy89,RefSeq89;Alias=rt_000096.8;status=Matches RNA-Seq data;depth=4517;Note=Compare to YALI0A06809g,   weakly similar to DEHA0A06743g Debaryomyces hansenii
Yali1A	IGB	mRNA	647369	647838	1.91e+03	+	.	ID=YALI1_A06473g.mRNA1;Parent=YALI1_A06473g;Name=YALI1_A06473g
Yali1A	IGB	exon	647369	647686	.	+	0	ID=YALI1_A06473g.exon1;Parent=YALI1_A06473g.mRNA1;Name=YALI1_A06473g
Yali1A	IGB	exon	647773	647838	.	+	0	ID=YALI1_A06473g.exon1;Parent=YALI1_A06473g.mRNA1;Name=YALI1_A06473g
Yali1A	IGB	CDS	647369	647686	.	+	0	ID=YALI1_A06473g.cds1;Parent=YALI1_A06473g.mRNA1;Name=YALI1_A06473g
Yali1A	IGB	CDS	647773	647838	.	+	0	ID=YALI1_A06473g.cds1;Parent=YALI1_A06473g.mRNA1;Name=YALI1_A06473g
###
Yali1A	IGB	gene	647965	648852	5.19e+03	-	.	ID=YALI1_A06488g;Name=YALI1_A06488g;pipeline=Snowy89,RefSeq89;Alias=rt_000096.9;status=Matches RNA-Seq data;depth=1392;Note=Truncated form of YALI0A06831g,   no similarity
Yali1A	IGB	mRNA	647965	648852	5.19e+03	-	.	ID=YALI1_A06488g.mRNA1;Parent=YALI1_A06488g;Name=YALI1_A06488g
Yali1A	IGB	exon	647965	648852	.	-	0	ID=YALI1_A06488g.exon1;Parent=YALI1_A06488g.mRNA1;Name=YALI1_A06488g
Yali1A	IGB	CDS	647965	648852	.	-	0	ID=YALI1_A06488g.cds1;Parent=YALI1_A06488g.mRNA1;Name=YALI1_A06488g
###
Yali1A	IGB	gene	649669	653097	.	-	.	ID=YALI1_A06530g;Name=YALI1_A06530g;pipeline=YGAP89;product=hypothetical protein
Yali1A	IGB	mRNA	649669	653097	.	-	.	ID=YALI1_A06530g.mRNA1;Parent=YALI1_A06530g;Name=YALI1_A06530g
Yali1A	IGB	exon	649669	653097	.	-	0	ID=YALI1_A06530g.exon1;Parent=YALI1_A06530g.mRNA1;Name=YALI1_A06530g
Yali1A	IGB	CDS	649669	653097	.	-	0	ID=YALI1_A06530g.cds1;Parent=YALI1_A06530g.mRNA1;Name=YALI1_A06530g
###
Yali1A	IGB	gene	658052	659197	5.73e+03	-	.	ID=YALI1_A06591g;Name=YALI1_A06591g;pipeline=Snowy89,RefSeq89;Alias=rt_000096.11;status=Matches RNA-Seq data;depth=898;Note=Compare to YALI0A06886g,   no similarity
Yali1A	IGB	mRNA	658052	659197	5.73e+03	-	.	ID=YALI1_A06591g.mRNA1;Parent=YALI1_A06591g;Name=YALI1_A06591g
Yali1A	IGB	exon	658052	659197	.	-	0	ID=YALI1_A06591g.exon1;Parent=YALI1_A06591g.mRNA1;Name=YALI1_A06591g
Yali1A	IGB	CDS	658052	659197	.	-	0	ID=YALI1_A06591g.cds1;Parent=YALI1_A06591g.mRNA1;Name=YALI1_A06591g
###
Yali1A	IGB	gene	659433	659942	3.99	+	.	ID=YALI1_A06594g;Name=YALI1_A06594g;pipeline=YGAP89,RefSeq89,Snowy89;Alias=rt_000096.12;product=hypothetical protein;inference=similar to DNA sequence:INSDC:YBR022W;status=Matches RNA-Seq data;depth=1861;Note=Compare to YALI0A06908g, similar to Saccharomyces cerevisiae POA1 (YBR022W)%3B ancestral locus Anc_3.222,  similar to uniprot|P38218 Saccharomyces cerevisiae YBR022w unknown function
Yali1A	IGB	mRNA	659433	659942	3.99	+	.	ID=YALI1_A06594g.mRNA1;Parent=YALI1_A06594g;Name=YALI1_A06594g
Yali1A	IGB	exon	659433	659942	.	+	0	ID=YALI1_A06594g.exon1;Parent=YALI1_A06594g.mRNA1;Name=YALI1_A06594g
Yali1A	IGB	CDS	659433	659942	.	+	0	ID=YALI1_A06594g.cds1;Parent=YALI1_A06594g.mRNA1;Name=YALI1_A06594g
###
Yali1A	IGB	gene	660328	661299	4.79e+03	-	.	ID=YALI1_A06612g;Name=YALI1_A06612g;pipeline=YGAP89,Snowy89,RefSeq89;Alias=rt_000096.13;product=hypothetical protein;status=Matches RNA-Seq data;depth=54;Note=Compare to YALI0A06930g,   weakly similar to uniprot|Q96QF7 Homo sapiens NAAR1 Putative nuclear protein
Yali1A	IGB	mRNA	660328	661299	4.79e+03	-	.	ID=YALI1_A06612g.mRNA1;Parent=YALI1_A06612g;Name=YALI1_A06612g
Yali1A	IGB	exon	660328	661299	.	-	0	ID=YALI1_A06612g.exon1;Parent=YALI1_A06612g.mRNA1;Name=YALI1_A06612g
Yali1A	IGB	CDS	660328	661299	.	-	0	ID=YALI1_A06612g.cds1;Parent=YALI1_A06612g.mRNA1;Name=YALI1_A06612g
###
Yali1A	IGB	gene	661384	661667	0	-	.	ID=YALI1_A06615g;Name=YALI1_A06615g;pipeline=Snowy89;Alias=AugPool0028624;status=Fails to match RNA-Seq data;depth=40
Yali1A	IGB	mRNA	661384	661667	0	-	.	ID=YALI1_A06615g.mRNA1;Parent=YALI1_A06615g;Name=YALI1_A06615g
Yali1A	IGB	exon	661384	661532	.	-	0	ID=YALI1_A06615g.exon1;Parent=YALI1_A06615g.mRNA1;Name=YALI1_A06615g
Yali1A	IGB	exon	661577	661667	.	-	0	ID=YALI1_A06615g.exon1;Parent=YALI1_A06615g.mRNA1;Name=YALI1_A06615g
Yali1A	IGB	CDS	661384	661532	.	-	2	ID=YALI1_A06615g.cds1;Parent=YALI1_A06615g.mRNA1;Name=YALI1_A06615g
Yali1A	IGB	CDS	661577	661667	.	-	0	ID=YALI1_A06615g.cds1;Parent=YALI1_A06615g.mRNA1;Name=YALI1_A06615g
###
Yali1A	IGB	gene	662578	662880	1.33	+	.	ID=YALI1_A06625g;Name=YALI1_A06625g;pipeline=RefSeq89,Snowy89;Alias=AugPool0043898;status=Matches RNA-Seq data;depth=179;Note=Compare to YALI0A06952g,   no similarity
Yali1A	IGB	mRNA	662578	662880	1.33	+	.	ID=YALI1_A06625g.mRNA1;Parent=YALI1_A06625g;Name=YALI1_A06625g
Yali1A	IGB	exon	662578	662880	.	+	0	ID=YALI1_A06625g.exon1;Parent=YALI1_A06625g.mRNA1;Name=YALI1_A06625g
Yali1A	IGB	CDS	662578	662880	.	+	0	ID=YALI1_A06625g.cds1;Parent=YALI1_A06625g.mRNA1;Name=YALI1_A06625g
###
Yali1A	IGB	gene	662916	663804	0	-	.	ID=YALI1_A06634g;Name=YALI1_A06634g;pipeline=Snowy89;Alias=AugPool0003905;status=Fails to match RNA-Seq data;depth=90
Yali1A	IGB	mRNA	662916	663804	0	-	.	ID=YALI1_A06634g.mRNA1;Parent=YALI1_A06634g;Name=YALI1_A06634g
Yali1A	IGB	exon	662916	663487	.	-	0	ID=YALI1_A06634g.exon1;Parent=YALI1_A06634g.mRNA1;Name=YALI1_A06634g
Yali1A	IGB	exon	663532	663634	.	-	0	ID=YALI1_A06634g.exon1;Parent=YALI1_A06634g.mRNA1;Name=YALI1_A06634g
Yali1A	IGB	exon	663682	663804	.	-	0	ID=YALI1_A06634g.exon1;Parent=YALI1_A06634g.mRNA1;Name=YALI1_A06634g
Yali1A	IGB	CDS	662916	663487	.	-	2	ID=YALI1_A06634g.cds1;Parent=YALI1_A06634g.mRNA1;Name=YALI1_A06634g
Yali1A	IGB	CDS	663532	663634	.	-	0	ID=YALI1_A06634g.cds1;Parent=YALI1_A06634g.mRNA1;Name=YALI1_A06634g
Yali1A	IGB	CDS	663682	663804	.	-	0	ID=YALI1_A06634g.cds1;Parent=YALI1_A06634g.mRNA1;Name=YALI1_A06634g
###
Yali1A	IGB	gene	664025	665143	5.6e+03	+	.	ID=YALI1_A06640g;Name=YALI1_A06640g;pipeline=Snowy89,YGAP89,RefSeq89;Alias=rt_000096.14;product=hypothetical protein;status=Matches RNA-Seq data;depth=8055;Note=Compare to YALI0A06974g,   similar to uniprot|O74885 Schizosaccharomyces pombe SPCC576.01c xanthine oxidase
Yali1A	IGB	mRNA	664025	665143	5.6e+03	+	.	ID=YALI1_A06640g.mRNA1;Parent=YALI1_A06640g;Name=YALI1_A06640g
Yali1A	IGB	exon	664025	665143	.	+	0	ID=YALI1_A06640g.exon1;Parent=YALI1_A06640g.mRNA1;Name=YALI1_A06640g
Yali1A	IGB	CDS	664025	665143	.	+	0	ID=YALI1_A06640g.cds1;Parent=YALI1_A06640g.mRNA1;Name=YALI1_A06640g
###
Yali1A	IGB	gene	665514	666614	5.43e+03	-	.	ID=YALI1_A06666g;Name=YALI1_A06666g;pipeline=Snowy89,YGAP89,RefSeq89;Alias=rt_000096.15;product=hypothetical protein;inference=similar to DNA sequence:INSDC:YPR025C;status=Matches RNA-Seq data;depth=672;Note=Compare to YALI0A06996g, similar to Saccharomyces cerevisiae CCL1 (YPR025C)%3B ancestral locus Anc_7.431,  similar to uniprot|P37366 Saccharomyces cerevisiae YPR025c CCL1 TFIIH subunit (transcription initiation factor) cyclin C component
Yali1A	IGB	mRNA	665514	666614	5.43e+03	-	.	ID=YALI1_A06666g.mRNA1;Parent=YALI1_A06666g;Name=YALI1_A06666g
Yali1A	IGB	exon	665514	666614	.	-	0	ID=YALI1_A06666g.exon1;Parent=YALI1_A06666g.mRNA1;Name=YALI1_A06666g
Yali1A	IGB	CDS	665514	666614	.	-	0	ID=YALI1_A06666g.cds1;Parent=YALI1_A06666g.mRNA1;Name=YALI1_A06666g
###
Yali1A	IGB	gene	667294	670758	.	+	.	ID=YALI1_A06672g;Name=YALI1_A06672g;pipeline=RefSeq89,YGAP89;product=hypothetical protein;inference=similar to DNA sequence:INSDC:YBL007C;Note=Compare to YALI0A07018g,   similar to uniprot|P32790 Saccharomyces cerevisiae YBL007c SLA1 cytoskeleton assembly control protein,similar to Saccharomyces cerevisiae SLA1 (YBL007C)%3B ancestral locus Anc_4.108
Yali1A	IGB	mRNA	667294	670758	.	+	.	ID=YALI1_A06672g.mRNA1;Parent=YALI1_A06672g;Name=YALI1_A06672g
Yali1A	IGB	exon	667294	670758	.	+	0	ID=YALI1_A06672g.exon1;Parent=YALI1_A06672g.mRNA1;Name=YALI1_A06672g
Yali1A	IGB	CDS	667294	670758	.	+	0	ID=YALI1_A06672g.cds1;Parent=YALI1_A06672g.mRNA1;Name=YALI1_A06672g
###
Yali1A	IGB	gene	671084	671155	.	+	1	ID=YALI1_A06710r;Name=YALI1_A06710r;pipeline=RefSeq89,YGAP89;Alias=YALI0Atrna4M;product=tRNA-Met;Note=Compare to YALI0A07040r, tRNA iMet (CAT) ,codon recognized: AUG
Yali1A	IGB	tRNA	671084	671155	.	+	1	ID=YALI1_A06710r.r1;Parent=YALI1_A06710r;Name=YALI1_A06710r
###
Yali1A	IGB	gene	672183	673154	4.86e+03	+	.	ID=YALI1_A06721g;Name=YALI1_A06721g;pipeline=YGAP89,Snowy89,RefSeq89;Alias=rt_000096.17;product=hypothetical protein;status=Matches RNA-Seq data;depth=1848;Note=Compare to YALI0A07062g,   weakly similar to uniprot|O94384 Schizosaccharomyces pombe Hypothetical protein
Yali1A	IGB	mRNA	672183	673154	4.86e+03	+	.	ID=YALI1_A06721g.mRNA1;Parent=YALI1_A06721g;Name=YALI1_A06721g
Yali1A	IGB	exon	672183	673154	.	+	0	ID=YALI1_A06721g.exon1;Parent=YALI1_A06721g.mRNA1;Name=YALI1_A06721g
Yali1A	IGB	CDS	672183	673154	.	+	0	ID=YALI1_A06721g.cds1;Parent=YALI1_A06721g.mRNA1;Name=YALI1_A06721g
###
Yali1A	IGB	gene	673527	673864	0	+	.	ID=YALI1_A06735g;Name=YALI1_A06735g;pipeline=Snowy89;Alias=AugPool0021939;status=Fails to match RNA-Seq data;depth=266
Yali1A	IGB	mRNA	673527	673864	0	+	.	ID=YALI1_A06735g.mRNA1;Parent=YALI1_A06735g;Name=YALI1_A06735g
Yali1A	IGB	exon	673527	673689	.	+	0	ID=YALI1_A06735g.exon1;Parent=YALI1_A06735g.mRNA1;Name=YALI1_A06735g
Yali1A	IGB	exon	673746	673864	.	+	0	ID=YALI1_A06735g.exon1;Parent=YALI1_A06735g.mRNA1;Name=YALI1_A06735g
Yali1A	IGB	CDS	673527	673689	.	+	0	ID=YALI1_A06735g.cds1;Parent=YALI1_A06735g.mRNA1;Name=YALI1_A06735g
Yali1A	IGB	CDS	673746	673864	.	+	2	ID=YALI1_A06735g.cds1;Parent=YALI1_A06735g.mRNA1;Name=YALI1_A06735g
###
Yali1A	IGB	gene	673901	674395	3.99	-	.	ID=YALI1_A06743g;Name=YALI1_A06743g;pipeline=YGAP89,RefSeq89,Snowy89;Alias=rt_000096.18;product=hypothetical protein;inference=similar to DNA sequence:INSDC:YGR082W;status=Matches RNA-Seq data;depth=6322;Note=Compare to YALI0A07084g, similar to Saccharomyces cerevisiae TOM20 (YGR082W)%3B ancestral locus Anc_3.410,  similar to uniprot|P35180 Saccharomyces cerevisiae YGR082w TOM20 mitochondrial outer membrane import receptor subunit translocase of outer membrane 20 kD subunit
Yali1A	IGB	mRNA	673901	674395	3.99	-	.	ID=YALI1_A06743g.mRNA1;Parent=YALI1_A06743g;Name=YALI1_A06743g
Yali1A	IGB	exon	673901	674395	.	-	0	ID=YALI1_A06743g.exon1;Parent=YALI1_A06743g.mRNA1;Name=YALI1_A06743g
Yali1A	IGB	CDS	673901	674395	.	-	0	ID=YALI1_A06743g.cds1;Parent=YALI1_A06743g.mRNA1;Name=YALI1_A06743g
###
Yali1A	IGB	gene	675162	675812	0	+	.	ID=YALI1_A06751g;Name=YALI1_A06751g;pipeline=Snowy89;Alias=AugPool0025738;status=Fails to match RNA-Seq data;depth=589
Yali1A	IGB	mRNA	675162	675812	0	+	.	ID=YALI1_A06751g.mRNA1;Parent=YALI1_A06751g;Name=YALI1_A06751g
Yali1A	IGB	exon	675162	675565	.	+	0	ID=YALI1_A06751g.exon1;Parent=YALI1_A06751g.mRNA1;Name=YALI1_A06751g
Yali1A	IGB	exon	675611	675812	.	+	0	ID=YALI1_A06751g.exon1;Parent=YALI1_A06751g.mRNA1;Name=YALI1_A06751g
Yali1A	IGB	CDS	675162	675565	.	+	0	ID=YALI1_A06751g.cds1;Parent=YALI1_A06751g.mRNA1;Name=YALI1_A06751g
Yali1A	IGB	CDS	675611	675812	.	+	1	ID=YALI1_A06751g.cds1;Parent=YALI1_A06751g.mRNA1;Name=YALI1_A06751g
###
Yali1A	IGB	gene	675825	676354	0	-	.	ID=YALI1_A06761g;Name=YALI1_A06761g;pipeline=Snowy89;Alias=AugPool0021696;status=Fails to match RNA-Seq data;depth=480
Yali1A	IGB	mRNA	675825	676354	0	-	.	ID=YALI1_A06761g.mRNA1;Parent=YALI1_A06761g;Name=YALI1_A06761g
Yali1A	IGB	exon	675825	676128	.	-	0	ID=YALI1_A06761g.exon1;Parent=YALI1_A06761g.mRNA1;Name=YALI1_A06761g
Yali1A	IGB	exon	676176	676354	.	-	0	ID=YALI1_A06761g.exon1;Parent=YALI1_A06761g.mRNA1;Name=YALI1_A06761g
Yali1A	IGB	CDS	675825	676128	.	-	1	ID=YALI1_A06761g.cds1;Parent=YALI1_A06761g.mRNA1;Name=YALI1_A06761g
Yali1A	IGB	CDS	676176	676354	.	-	0	ID=YALI1_A06761g.cds1;Parent=YALI1_A06761g.mRNA1;Name=YALI1_A06761g
###
Yali1A	IGB	gene	677878	680511	1.32e+04	+	.	ID=YALI1_A06778g;Name=YALI1_A06778g;pipeline=Snowy89,YGAP89,RefSeq89;Alias=rt_000097.1;product=hypothetical protein;status=Matches RNA-Seq data;depth=457;Note=Compare to YALI0A07106g,   weakly similar to DEHA0F09801g Debaryomyces hansenii IPF 8358.1
Yali1A	IGB	mRNA	677878	680511	1.32e+04	+	.	ID=YALI1_A06778g.mRNA1;Parent=YALI1_A06778g;Name=YALI1_A06778g
Yali1A	IGB	exon	677878	680511	.	+	0	ID=YALI1_A06778g.exon1;Parent=YALI1_A06778g.mRNA1;Name=YALI1_A06778g
Yali1A	IGB	CDS	677878	680511	.	+	0	ID=YALI1_A06778g.cds1;Parent=YALI1_A06778g.mRNA1;Name=YALI1_A06778g
###
Yali1A	IGB	gene	681130	681585	1	-	.	ID=YALI1_A06815g;Name=YALI1_A06815g;pipeline=Snowy89;Alias=AugPool0026528;status=Matches RNA-Seq data;depth=152
Yali1A	IGB	mRNA	681130	681585	1	-	.	ID=YALI1_A06815g.mRNA1;Parent=YALI1_A06815g;Name=YALI1_A06815g
Yali1A	IGB	exon	681130	681585	.	-	0	ID=YALI1_A06815g.exon1;Parent=YALI1_A06815g.mRNA1;Name=YALI1_A06815g
Yali1A	IGB	CDS	681130	681585	.	-	0	ID=YALI1_A06815g.cds1;Parent=YALI1_A06815g.mRNA1;Name=YALI1_A06815g
###
Yali1A	IGB	gene	681620	681939	0	-	.	ID=YALI1_A06818g;Name=YALI1_A06818g;pipeline=Snowy89;Alias=AugPool0030765;status=Fails to match RNA-Seq data;depth=152
Yali1A	IGB	mRNA	681620	681939	0	-	.	ID=YALI1_A06818g.mRNA1;Parent=YALI1_A06818g;Name=YALI1_A06818g
Yali1A	IGB	exon	681620	681835	.	-	0	ID=YALI1_A06818g.exon1;Parent=YALI1_A06818g.mRNA1;Name=YALI1_A06818g
Yali1A	IGB	exon	681910	681939	.	-	0	ID=YALI1_A06818g.exon1;Parent=YALI1_A06818g.mRNA1;Name=YALI1_A06818g
Yali1A	IGB	CDS	681620	681835	.	-	0	ID=YALI1_A06818g.cds1;Parent=YALI1_A06818g.mRNA1;Name=YALI1_A06818g
Yali1A	IGB	CDS	681910	681939	.	-	0	ID=YALI1_A06818g.cds1;Parent=YALI1_A06818g.mRNA1;Name=YALI1_A06818g
###
Yali1A	IGB	gene	682325	683986	8.28e+03	+	.	ID=YALI1_A06823g;Name=YALI1_A06823g;pipeline=Snowy89,RefSeq89;Alias=AugPool0041792;status=Matches RNA-Seq data;depth=94;Note=Compare to YALI0A07128g,   some similarities with uniprot|Q6CFZ1 Yarrowia lipolytica YALI0B02310g
Yali1A	IGB	mRNA	682325	683986	8.28e+03	+	.	ID=YALI1_A06823g.mRNA1;Parent=YALI1_A06823g;Name=YALI1_A06823g
Yali1A	IGB	exon	682325	683986	.	+	0	ID=YALI1_A06823g.exon1;Parent=YALI1_A06823g.mRNA1;Name=YALI1_A06823g
Yali1A	IGB	CDS	682325	683986	.	+	0	ID=YALI1_A06823g.cds1;Parent=YALI1_A06823g.mRNA1;Name=YALI1_A06823g
###
Yali1A	IGB	gene	685072	688016	1.47	-	.	ID=YALI1_A06873g;Name=YALI1_A06873g;pipeline=RefSeq89,YGAP89,Snowy89;Alias=gm_003820;product=hypothetical protein;status=Low expression;depth=1;Note=Compare to YALI0A07142g,   similar to uniprot|Q9UR03 Candida albicans Endo-1 3- beta- glucanase
Yali1A	IGB	mRNA	685072	688016	1.47	-	.	ID=YALI1_A06873g.mRNA1;Parent=YALI1_A06873g;Name=YALI1_A06873g
Yali1A	IGB	exon	685072	687342	.	-	0	ID=YALI1_A06873g.exon1;Parent=YALI1_A06873g.mRNA1;Name=YALI1_A06873g
Yali1A	IGB	exon	688005	688016	.	-	0	ID=YALI1_A06873g.exon1;Parent=YALI1_A06873g.mRNA1;Name=YALI1_A06873g
Yali1A	IGB	CDS	685072	687342	.	-	0	ID=YALI1_A06873g.cds1;Parent=YALI1_A06873g.mRNA1;Name=YALI1_A06873g
Yali1A	IGB	CDS	688005	688016	.	-	0	ID=YALI1_A06873g.cds1;Parent=YALI1_A06873g.mRNA1;Name=YALI1_A06873g
###
Yali1A	IGB	gene	688310	688409	.	+	1	ID=YALI1_A06883r;Name=YALI1_A06883r;pipeline=RefSeq89,YGAP89;Alias=YALI0Atrna6L;product=tRNA-Leu;Note=Compare to YALI0A07150r, tRNA Leu (AAG),codon recognized: CUU
Yali1A	IGB	tRNA	688310	688409	.	+	1	ID=YALI1_A06883r.r1;Parent=YALI1_A06883r;Name=YALI1_A06883r
###
Yali1A	IGB	gene	688753	688841	1	-	.	ID=YALI1_A06888r;Name=YALI1_A06888r;pipeline=YGAP89,RefSeq89;Alias=YALI0Atrna3R;product=tRNA-Arg;Note=Compare to YALI0A07194r, codon recognized: CGA,tRNA Arg (TCG)
Yali1A	IGB	tRNA	688753	688841	1	-	.	ID=YALI1_A06888r.r1;Parent=YALI1_A06888r;Name=YALI1_A06888r
###
Yali1A	IGB	gene	692724	692842	0.984	-	.	ID=YALI1_A06928r;Name=YALI1_A06928r;pipeline=RefSeq89;Note=Compare to YALI0A07260r, 5S RNA
Yali1A	IGB	rRNA	692724	692842	0.984	-	.	ID=YALI1_A06928r.r1;Parent=YALI1_A06928r;Name=YALI1_A06928r
###
Yali1A	IGB	gene	692847	692917	1	-	.	ID=YALI1_A06929r;Name=YALI1_A06929r;pipeline=YGAP89,RefSeq89;Alias=YALI0Atrna5G;product=tRNA-Gly;Note=Compare to YALI0A07271r, codon recognized: GGC,tRNA Gly (GCC) 
Yali1A	IGB	tRNA	692847	692917	1	-	.	ID=YALI1_A06929r.r1;Parent=YALI1_A06929r;Name=YALI1_A06929r
###
Yali1A	IGB	gene	693614	693685	.	+	1	ID=YALI1_A06936r;Name=YALI1_A06936r;pipeline=RefSeq89,YGAP89;Alias=YALI0Atrna5T;product=tRNA-Thr;Note=Compare to YALI0A07293r, tRNA Thr (AGT) ,codon recognized: ACU
Yali1A	IGB	tRNA	693614	693685	.	+	1	ID=YALI1_A06936r.r1;Parent=YALI1_A06936r;Name=YALI1_A06936r
###
Yali1A	IGB	gene	693843	693924	.	-	1	ID=YALI1_A06939r;Name=YALI1_A06939r;pipeline=RefSeq89,YGAP89;Alias=YALI0Atrna6K;product=tRNA-Lys;Note=Compare to YALI0A07315r, tRNA Lys (CTT),codon recognized: AAG
Yali1A	IGB	tRNA	693843	693924	.	-	1	ID=YALI1_A06939r.r1;Parent=YALI1_A06939r;Name=YALI1_A06939r
###
Yali1A	IGB	gene	695710	695795	.	-	1	ID=YALI1_A06957r;Name=YALI1_A06957r;pipeline=RefSeq89,YGAP89;Alias=YALI0Atrna2P;product=tRNA-Pro;Note=Compare to YALI0A07359r, tRNA Pro (AGG),codon recognized: CCU
Yali1A	IGB	tRNA	695710	695795	.	-	1	ID=YALI1_A06957r.r1;Parent=YALI1_A06957r;Name=YALI1_A06957r
###
Yali1A	IGB	gene	695873	696700	4.53	+	.	ID=YALI1_A06958g;Name=YALI1_A06958g;pipeline=RefSeq89,YGAP89,Snowy89;Alias=rt_000102.1;product=hypothetical protein;inference=similar to DNA sequence:INSDC:YDL135C;status=Matches RNA-Seq data;depth=4437;Note=Compare to YALI0A07403g,   similar to uniprot|Q12434 Saccharomyces cerevisiae YDL135c RDI1 rho GDP dissociation inhibitor with activity toward RHO1P,similar to Saccharomyces cerevisiae RDI1 (YDL135C)%3B ancestral locus Anc_7.303
Yali1A	IGB	mRNA	695873	696700	4.53	+	.	ID=YALI1_A06958g.mRNA1;Parent=YALI1_A06958g;Name=YALI1_A06958g
Yali1A	IGB	exon	695873	696700	.	+	0	ID=YALI1_A06958g.exon1;Parent=YALI1_A06958g.mRNA1;Name=YALI1_A06958g
Yali1A	IGB	CDS	695873	696700	.	+	0	ID=YALI1_A06958g.cds1;Parent=YALI1_A06958g.mRNA1;Name=YALI1_A06958g
###
Yali1A	IGB	gene	697082	698956	9.35e+03	-	.	ID=YALI1_A06989g;Name=YALI1_A06989g;pipeline=YGAP89,Snowy89,RefSeq89;Alias=rt_000102.2;product=hypothetical protein;status=Matches RNA-Seq data;depth=88;Note=Compare to YALI0A07425g,   weakly similar to uniprot|Q9I3H5 Pseudomonas aeruginosa Probable flavin-containing monooxygenase
Yali1A	IGB	mRNA	697082	698956	9.35e+03	-	.	ID=YALI1_A06989g.mRNA1;Parent=YALI1_A06989g;Name=YALI1_A06989g
Yali1A	IGB	exon	697082	698956	.	-	0	ID=YALI1_A06989g.exon1;Parent=YALI1_A06989g.mRNA1;Name=YALI1_A06989g
Yali1A	IGB	CDS	697082	698956	.	-	0	ID=YALI1_A06989g.cds1;Parent=YALI1_A06989g.mRNA1;Name=YALI1_A06989g
###
Yali1A	IGB	gene	699619	701409	8.88e+03	-	.	ID=YALI1_A07014g;Name=YALI1_A07014g;pipeline=Snowy89,YGAP89,RefSeq89;Alias=rt_000102.3;product=hypothetical protein;status=Matches RNA-Seq data;depth=38;Note=Compare to YALI0A07447g,   weakly similar to uniprot|P53389 Saccharomyces cerevisiae YNR055c HOL1 member of major facilitator superfamily multidrug-resistance protein subfamily
Yali1A	IGB	mRNA	699619	701409	8.88e+03	-	.	ID=YALI1_A07014g.mRNA1;Parent=YALI1_A07014g;Name=YALI1_A07014g
Yali1A	IGB	exon	699619	701409	.	-	0	ID=YALI1_A07014g.exon1;Parent=YALI1_A07014g.mRNA1;Name=YALI1_A07014g
Yali1A	IGB	CDS	699619	701409	.	-	0	ID=YALI1_A07014g.cds1;Parent=YALI1_A07014g.mRNA1;Name=YALI1_A07014g
###
Yali1A	IGB	gene	703868	703950	1	+	.	ID=YALI1_A07038r;Name=YALI1_A07038r;pipeline=YGAP89,RefSeq89;Alias=YALI0Atrna7K;product=tRNA-Lys;Note=Compare to YALI0A07469r, codon recognized: AAG,tRNA Lys (CTT)
Yali1A	IGB	tRNA	703868	703950	1	+	.	ID=YALI1_A07038r.r1;Parent=YALI1_A07038r;Name=YALI1_A07038r
###
Yali1A	IGB	gene	704404	704491	0	+	.	ID=YALI1_A07044r;Name=YALI1_A07044r;pipeline=RefSeq89;product=tRNA-Arg;Note=Compare to YALI0A07513r, tRNA Arg (TCG)
Yali1A	IGB	tRNA	704404	704491	0	+	.	ID=YALI1_A07044r.r1;Parent=YALI1_A07044r;Name=YALI1_A07044r
###
Yali1A	IGB	gene	705137	707095	.	+	.	ID=YALI1_A07051g;Name=YALI1_A07051g;pipeline=Snowy89,RefSeq89,YGAP89;Alias=rt_000103.1;product=hypothetical protein;status=Matches RNA-Seq data;depth=51;Note=Compare to YALI0A07557g,   similar to uniprot|Q6CB45 Yarrowia lipolytica YALI0C22022g
Yali1A	IGB	mRNA	705137	707095	.	+	.	ID=YALI1_A07051g.mRNA1;Parent=YALI1_A07051g;Name=YALI1_A07051g
Yali1A	IGB	exon	705137	707095	.	+	0	ID=YALI1_A07051g.exon1;Parent=YALI1_A07051g.mRNA1;Name=YALI1_A07051g
Yali1A	IGB	CDS	705137	707095	.	+	0	ID=YALI1_A07051g.cds1;Parent=YALI1_A07051g.mRNA1;Name=YALI1_A07051g
###
Yali1A	IGB	gene	708805	710388	.	-	.	ID=YALI1_A07103g;Name=YALI1_A07103g;pipeline=Snowy89,RefSeq89,YGAP89;Alias=gm_003825;product=hypothetical protein;status=Matches RNA-Seq data;depth=17;Note=Compare to YALI0A07579g,   similar to uniprot|P32837 Saccharomyces cerevisiae YDL210W GABA-specific permease (GABA-specific transport protein)
Yali1A	IGB	mRNA	708805	710388	.	-	.	ID=YALI1_A07103g.mRNA1;Parent=YALI1_A07103g;Name=YALI1_A07103g
Yali1A	IGB	exon	708805	710388	.	-	0	ID=YALI1_A07103g.exon1;Parent=YALI1_A07103g.mRNA1;Name=YALI1_A07103g
Yali1A	IGB	CDS	708805	710388	.	-	0	ID=YALI1_A07103g.cds1;Parent=YALI1_A07103g.mRNA1;Name=YALI1_A07103g
###
Yali1A	IGB	gene	711587	713743	1.08e+04	-	.	ID=YALI1_A07137g;Name=YALI1_A07137g;pipeline=YGAP89,Snowy89,RefSeq89;Alias=rt_000104.2;product=hypothetical protein;status=Matches RNA-Seq data;depth=102;Note=Compare to YALI0A07601g,   weakly similar to uniprot|P08640 Saccharomyces cerevisiae YIR019c STA1 extracellular alpha-1 4-glucan glucosidase
Yali1A	IGB	mRNA	711587	713743	1.08e+04	-	.	ID=YALI1_A07137g.mRNA1;Parent=YALI1_A07137g;Name=YALI1_A07137g
Yali1A	IGB	exon	711587	713743	.	-	0	ID=YALI1_A07137g.exon1;Parent=YALI1_A07137g.mRNA1;Name=YALI1_A07137g
Yali1A	IGB	CDS	711587	713743	.	-	0	ID=YALI1_A07137g.cds1;Parent=YALI1_A07137g.mRNA1;Name=YALI1_A07137g
###
Yali1A	IGB	gene	716142	716628	0	+	.	ID=YALI1_A07161g;Name=YALI1_A07161g;pipeline=Snowy89;Alias=AugPool0002867;status=Fails to match RNA-Seq data;depth=99
Yali1A	IGB	mRNA	716142	716628	0	+	.	ID=YALI1_A07161g.mRNA1;Parent=YALI1_A07161g;Name=YALI1_A07161g
Yali1A	IGB	exon	716142	716311	.	+	0	ID=YALI1_A07161g.exon1;Parent=YALI1_A07161g.mRNA1;Name=YALI1_A07161g
Yali1A	IGB	exon	716373	716628	.	+	0	ID=YALI1_A07161g.exon1;Parent=YALI1_A07161g.mRNA1;Name=YALI1_A07161g
Yali1A	IGB	CDS	716142	716311	.	+	0	ID=YALI1_A07161g.cds1;Parent=YALI1_A07161g.mRNA1;Name=YALI1_A07161g
Yali1A	IGB	CDS	716373	716628	.	+	1	ID=YALI1_A07161g.cds1;Parent=YALI1_A07161g.mRNA1;Name=YALI1_A07161g
###
Yali1A	IGB	gene	716943	717404	0	-	.	ID=YALI1_A07171g;Name=YALI1_A07171g;pipeline=Snowy89;Alias=AugPool0001105;status=Fails to match RNA-Seq data;depth=108
Yali1A	IGB	mRNA	716943	717404	0	-	.	ID=YALI1_A07171g.mRNA1;Parent=YALI1_A07171g;Name=YALI1_A07171g
Yali1A	IGB	exon	716943	717138	.	-	0	ID=YALI1_A07171g.exon1;Parent=YALI1_A07171g.mRNA1;Name=YALI1_A07171g
Yali1A	IGB	exon	717181	717404	.	-	0	ID=YALI1_A07171g.exon1;Parent=YALI1_A07171g.mRNA1;Name=YALI1_A07171g
Yali1A	IGB	CDS	716943	717138	.	-	1	ID=YALI1_A07171g.cds1;Parent=YALI1_A07171g.mRNA1;Name=YALI1_A07171g
Yali1A	IGB	CDS	717181	717404	.	-	0	ID=YALI1_A07171g.cds1;Parent=YALI1_A07171g.mRNA1;Name=YALI1_A07171g
###
Yali1A	IGB	gene	720139	721533	4	+	.	ID=YALI1_A07201g;Name=YALI1_A07201g;pipeline=RefSeq89,Snowy89;Alias=rt_000104.3;status=Matches RNA-Seq data;depth=413;Note=Compare to YALI0A07623g,   weakly similar to uniprot|Q8NIX1 Neurospora crassa Related to integral membrane protein PTH11
Yali1A	IGB	mRNA	720139	721533	4	+	.	ID=YALI1_A07201g.mRNA1;Parent=YALI1_A07201g;Name=YALI1_A07201g
Yali1A	IGB	exon	720139	721533	.	+	0	ID=YALI1_A07201g.exon1;Parent=YALI1_A07201g.mRNA1;Name=YALI1_A07201g
Yali1A	IGB	CDS	720139	721533	.	+	0	ID=YALI1_A07201g.cds1;Parent=YALI1_A07201g.mRNA1;Name=YALI1_A07201g
###
Yali1A	IGB	gene	722110	722661	1	-	.	ID=YALI1_A07226g;Name=YALI1_A07226g;pipeline=Snowy89;Alias=AugPool0004340;status=Matches RNA-Seq data;depth=29
Yali1A	IGB	mRNA	722110	722661	1	-	.	ID=YALI1_A07226g.mRNA1;Parent=YALI1_A07226g;Name=YALI1_A07226g
Yali1A	IGB	exon	722110	722661	.	-	0	ID=YALI1_A07226g.exon1;Parent=YALI1_A07226g.mRNA1;Name=YALI1_A07226g
Yali1A	IGB	CDS	722110	722661	.	-	0	ID=YALI1_A07226g.cds1;Parent=YALI1_A07226g.mRNA1;Name=YALI1_A07226g
###
Yali1A	IGB	gene	722909	723040	660	+	.	ID=YALI1_A07229g;Name=YALI1_A07229g;pipeline=RefSeq89;Note=Compare to YALI0A07645g, Misc non-coding,   no similarity
Yali1A	IGB	mRNA	722909	723040	660	+	.	ID=YALI1_A07229g.mRNA1;Parent=YALI1_A07229g;Name=YALI1_A07229g
###
Yali1A	IGB	gene	723148	724185	5.19e+03	-	.	ID=YALI1_A07241g;Name=YALI1_A07241g;pipeline=Snowy89,RefSeq89;Alias=AugPool0030851;status=Matches RNA-Seq data;depth=129;Note=Compare to YALI0A07667g,   weakly similar to uniprot|Q6CH08 Yarrowia lipolytica YALI0A14322g
Yali1A	IGB	mRNA	723148	724185	5.19e+03	-	.	ID=YALI1_A07241g.mRNA1;Parent=YALI1_A07241g;Name=YALI1_A07241g
Yali1A	IGB	exon	723148	724185	.	-	0	ID=YALI1_A07241g.exon1;Parent=YALI1_A07241g.mRNA1;Name=YALI1_A07241g
Yali1A	IGB	CDS	723148	724185	.	-	0	ID=YALI1_A07241g.cds1;Parent=YALI1_A07241g.mRNA1;Name=YALI1_A07241g
###
Yali1A	IGB	gene	724428	726734	4.68	-	.	ID=YALI1_A07267g;Name=YALI1_A07267g;pipeline=YGAP89,RefSeq89,Snowy89;Alias=rt_000104.4;product=hypothetical protein;status=Matches RNA-Seq data;depth=907;Note=Compare to YALI0A07689g,   weakly similar to uniprot|P53847 Saccharomyces cerevisiae YNL258c hypothetical protein
Yali1A	IGB	mRNA	724428	726734	4.68	-	.	ID=YALI1_A07267g.mRNA1;Parent=YALI1_A07267g;Name=YALI1_A07267g
Yali1A	IGB	exon	724428	726734	.	-	0	ID=YALI1_A07267g.exon1;Parent=YALI1_A07267g.mRNA1;Name=YALI1_A07267g
Yali1A	IGB	CDS	724428	726734	.	-	0	ID=YALI1_A07267g.cds1;Parent=YALI1_A07267g.mRNA1;Name=YALI1_A07267g
###
Yali1A	IGB	gene	727543	727758	1.08e+03	-	.	ID=YALI1_A07277g;Name=YALI1_A07277g;pipeline=RefSeq89;Note=Compare to YALI0A07711g,   no similarity
Yali1A	IGB	mRNA	727543	727758	1.08e+03	-	.	ID=YALI1_A07277g.mRNA1;Parent=YALI1_A07277g;Name=YALI1_A07277g
Yali1A	IGB	exon	727543	727758	.	-	0	ID=YALI1_A07277g.exon1;Parent=YALI1_A07277g.mRNA1;Name=YALI1_A07277g
Yali1A	IGB	CDS	727543	727758	.	-	0	ID=YALI1_A07277g.cds1;Parent=YALI1_A07277g.mRNA1;Name=YALI1_A07277g
###
Yali1A	IGB	gene	729000	729833	4.17e+03	+	.	ID=YALI1_A07290g;Name=YALI1_A07290g;pipeline=YGAP89,Snowy89,RefSeq89;Alias=rt_000106.1;product=hypothetical protein;inference=similar to DNA sequence:INSDC:YLR284C%2CYOR180C;status=Matches RNA-Seq data;depth=2839;Note=Compare to YALI0A07733g, similar to Saccharomyces cerevisiae ECI1 (YLR284C) and DCI1 (YOR180C)%3B ancestral locus Anc_6.78,  similar to uniprot|Q8WZH4 Neurospora crassa Probable DELTA3 5-DELTA2 4-dienoyl-CoA isomerase precursor (ECH1)
Yali1A	IGB	mRNA	729000	729833	4.17e+03	+	.	ID=YALI1_A07290g.mRNA1;Parent=YALI1_A07290g;Name=YALI1_A07290g
Yali1A	IGB	exon	729000	729833	.	+	0	ID=YALI1_A07290g.exon1;Parent=YALI1_A07290g.mRNA1;Name=YALI1_A07290g
Yali1A	IGB	CDS	729000	729833	.	+	0	ID=YALI1_A07290g.cds1;Parent=YALI1_A07290g.mRNA1;Name=YALI1_A07290g
###
Yali1A	IGB	gene	730183	730938	3.78e+03	-	.	ID=YALI1_A07309g;Name=YALI1_A07309g;pipeline=YGAP89,Snowy89,RefSeq89;Alias=rt_000106.2;product=hypothetical protein;status=Matches RNA-Seq data;depth=159;Note=Compare to YALI0A07755g,   similar to uniprot|Q6C212 Yarrowia lipolytica YALI0F11737g
Yali1A	IGB	mRNA	730183	730938	3.78e+03	-	.	ID=YALI1_A07309g.mRNA1;Parent=YALI1_A07309g;Name=YALI1_A07309g
Yali1A	IGB	exon	730183	730938	.	-	0	ID=YALI1_A07309g.exon1;Parent=YALI1_A07309g.mRNA1;Name=YALI1_A07309g
Yali1A	IGB	CDS	730183	730938	.	-	0	ID=YALI1_A07309g.cds1;Parent=YALI1_A07309g.mRNA1;Name=YALI1_A07309g
###
Yali1A	IGB	gene	731823	732233	3.99	+	.	ID=YALI1_A07318g;Name=YALI1_A07318g;pipeline=RefSeq89,Snowy89;Alias=rt_000106.3;status=Matches RNA-Seq data;depth=37;Note=Compare to YALI0A07777g,   no similarity
Yali1A	IGB	mRNA	731823	732233	3.99	+	.	ID=YALI1_A07318g.mRNA1;Parent=YALI1_A07318g;Name=YALI1_A07318g
Yali1A	IGB	exon	731823	732233	.	+	0	ID=YALI1_A07318g.exon1;Parent=YALI1_A07318g.mRNA1;Name=YALI1_A07318g
Yali1A	IGB	CDS	731823	732233	.	+	0	ID=YALI1_A07318g.cds1;Parent=YALI1_A07318g.mRNA1;Name=YALI1_A07318g
###
Yali1A	IGB	gene	732679	733100	1.77e+03	+	.	ID=YALI1_A07326g;Name=YALI1_A07326g;pipeline=Snowy89,YGAP89,RefSeq89;Alias=rt_000106.4;product=hypothetical protein;inference=similar to DNA sequence:INSDC:YDR493W;status=Matches RNA-Seq data;depth=4554;Note=Compare to YALI0A07799g, similar to Saccharomyces cerevisiae YDR493W%3B ancestral locus Anc_3.89,  similar to uniprot|Q9P3Q9 Neurospora crassa Conserved hypothetical protein
Yali1A	IGB	mRNA	732679	733100	1.77e+03	+	.	ID=YALI1_A07326g.mRNA1;Parent=YALI1_A07326g;Name=YALI1_A07326g
Yali1A	IGB	exon	732679	732739	.	+	0	ID=YALI1_A07326g.exon1;Parent=YALI1_A07326g.mRNA1;Name=YALI1_A07326g
Yali1A	IGB	exon	732805	733100	.	+	0	ID=YALI1_A07326g.exon1;Parent=YALI1_A07326g.mRNA1;Name=YALI1_A07326g
Yali1A	IGB	CDS	732679	732739	.	+	0	ID=YALI1_A07326g.cds1;Parent=YALI1_A07326g.mRNA1;Name=YALI1_A07326g
Yali1A	IGB	CDS	732805	733100	.	+	2	ID=YALI1_A07326g.cds1;Parent=YALI1_A07326g.mRNA1;Name=YALI1_A07326g
###
Yali1A	IGB	gene	733530	734981	7.26e+03	-	.	ID=YALI1_A07349g;Name=YALI1_A07349g;pipeline=Snowy89,YGAP89,RefSeq89;Alias=rt_000106.5;product=hypothetical protein;inference=similar to DNA sequence:INSDC:YBR007C;status=Matches RNA-Seq data;depth=872;Note=Compare to YALI0A07821g, similar to Saccharomyces cerevisiae DSF2 (YBR007C)%3B ancestral locus Anc_3.196,  weakly similar to uniprot|P38213 Saccharomyces cerevisiae YBR007c Hypothetical 82.4 kDa protein in UGA5- FLR1 intergenic region
Yali1A	IGB	mRNA	733530	734981	7.26e+03	-	.	ID=YALI1_A07349g.mRNA1;Parent=YALI1_A07349g;Name=YALI1_A07349g
Yali1A	IGB	exon	733530	734981	.	-	0	ID=YALI1_A07349g.exon1;Parent=YALI1_A07349g.mRNA1;Name=YALI1_A07349g
Yali1A	IGB	CDS	733530	734981	.	-	0	ID=YALI1_A07349g.cds1;Parent=YALI1_A07349g.mRNA1;Name=YALI1_A07349g
###
Yali1A	IGB	gene	735756	736321	0	+	.	ID=YALI1_A07357g;Name=YALI1_A07357g;pipeline=Snowy89;Alias=AugPool0024602;status=Fails to match RNA-Seq data;depth=695
Yali1A	IGB	mRNA	735756	736321	0	+	.	ID=YALI1_A07357g.mRNA1;Parent=YALI1_A07357g;Name=YALI1_A07357g
Yali1A	IGB	exon	735756	735950	.	+	0	ID=YALI1_A07357g.exon1;Parent=YALI1_A07357g.mRNA1;Name=YALI1_A07357g
Yali1A	IGB	exon	735995	736321	.	+	0	ID=YALI1_A07357g.exon1;Parent=YALI1_A07357g.mRNA1;Name=YALI1_A07357g
Yali1A	IGB	CDS	735756	735950	.	+	0	ID=YALI1_A07357g.cds1;Parent=YALI1_A07357g.mRNA1;Name=YALI1_A07357g
Yali1A	IGB	CDS	735995	736321	.	+	0	ID=YALI1_A07357g.cds1;Parent=YALI1_A07357g.mRNA1;Name=YALI1_A07357g
###
Yali1A	IGB	gene	737210	737491	0	+	.	ID=YALI1_A07372g;Name=YALI1_A07372g;pipeline=Snowy89;Alias=AugPool0010010;status=Fails to match RNA-Seq data;depth=131
Yali1A	IGB	mRNA	737210	737491	0	+	.	ID=YALI1_A07372g.mRNA1;Parent=YALI1_A07372g;Name=YALI1_A07372g
Yali1A	IGB	exon	737210	737252	.	+	0	ID=YALI1_A07372g.exon1;Parent=YALI1_A07372g.mRNA1;Name=YALI1_A07372g
Yali1A	IGB	exon	737295	737491	.	+	0	ID=YALI1_A07372g.exon1;Parent=YALI1_A07372g.mRNA1;Name=YALI1_A07372g
Yali1A	IGB	CDS	737210	737252	.	+	0	ID=YALI1_A07372g.cds1;Parent=YALI1_A07372g.mRNA1;Name=YALI1_A07372g
Yali1A	IGB	CDS	737295	737491	.	+	2	ID=YALI1_A07372g.cds1;Parent=YALI1_A07372g.mRNA1;Name=YALI1_A07372g
###
Yali1A	IGB	gene	737628	737957	0	+	.	ID=YALI1_A07376g;Name=YALI1_A07376g;pipeline=Snowy89;Alias=AugPool0013986;status=Fails to match RNA-Seq data;depth=159
Yali1A	IGB	mRNA	737628	737957	0	+	.	ID=YALI1_A07376g.mRNA1;Parent=YALI1_A07376g;Name=YALI1_A07376g
Yali1A	IGB	exon	737628	737746	.	+	0	ID=YALI1_A07376g.exon1;Parent=YALI1_A07376g.mRNA1;Name=YALI1_A07376g
Yali1A	IGB	exon	737795	737957	.	+	0	ID=YALI1_A07376g.exon1;Parent=YALI1_A07376g.mRNA1;Name=YALI1_A07376g
Yali1A	IGB	CDS	737628	737746	.	+	0	ID=YALI1_A07376g.cds1;Parent=YALI1_A07376g.mRNA1;Name=YALI1_A07376g
Yali1A	IGB	CDS	737795	737957	.	+	1	ID=YALI1_A07376g.cds1;Parent=YALI1_A07376g.mRNA1;Name=YALI1_A07376g
###
Yali1A	IGB	gene	738118	740175	1.03e+04	+	.	ID=YALI1_A07381g;Name=YALI1_A07381g;pipeline=Snowy89,YGAP89,RefSeq89;Alias=rt_000106.6;product=hypothetical protein;inference=similar to DNA sequence:INSDC:YER064C%2CYIL056W;status=Matches RNA-Seq data;depth=637;Note=Compare to YALI0A07843g, similar to Saccharomyces cerevisiae YER064C and VHR1 (YIL056W)%3B ancestral locus Anc_7.246,  weakly similar to DEHA0B02431g Debaryomyces hansenii IPF 9322.1
Yali1A	IGB	mRNA	738118	740175	1.03e+04	+	.	ID=YALI1_A07381g.mRNA1;Parent=YALI1_A07381g;Name=YALI1_A07381g
Yali1A	IGB	exon	738118	740175	.	+	0	ID=YALI1_A07381g.exon1;Parent=YALI1_A07381g.mRNA1;Name=YALI1_A07381g
Yali1A	IGB	CDS	738118	740175	.	+	0	ID=YALI1_A07381g.cds1;Parent=YALI1_A07381g.mRNA1;Name=YALI1_A07381g
###
Yali1A	IGB	gene	740504	740962	2.29e+03	+	.	ID=YALI1_A07405g;Name=YALI1_A07405g;pipeline=Snowy89,RefSeq89;Alias=rt_000106.7;status=Matches RNA-Seq data;depth=667;Note=Compare to YALI0A07865g,   no similarity
Yali1A	IGB	mRNA	740504	740962	2.29e+03	+	.	ID=YALI1_A07405g.mRNA1;Parent=YALI1_A07405g;Name=YALI1_A07405g
Yali1A	IGB	exon	740504	740962	.	+	0	ID=YALI1_A07405g.exon1;Parent=YALI1_A07405g.mRNA1;Name=YALI1_A07405g
Yali1A	IGB	CDS	740504	740962	.	+	0	ID=YALI1_A07405g.cds1;Parent=YALI1_A07405g.mRNA1;Name=YALI1_A07405g
###
Yali1A	IGB	gene	741094	741894	.	-	.	ID=YALI1_A07418g;Name=YALI1_A07418g;pipeline=Snowy89,RefSeq89,YGAP89;Alias=rt_000106.8;product=hypothetical protein;status=Matches RNA-Seq data;depth=165;Note=Compare to YALI0A07887g,   weakly similar to uniprot|Q8NIP4 Yarrowia lipolytica Gag- like protein
Yali1A	IGB	mRNA	741094	741894	.	-	.	ID=YALI1_A07418g.mRNA1;Parent=YALI1_A07418g;Name=YALI1_A07418g
Yali1A	IGB	exon	741094	741894	.	-	0	ID=YALI1_A07418g.exon1;Parent=YALI1_A07418g.mRNA1;Name=YALI1_A07418g
Yali1A	IGB	CDS	741094	741894	.	-	0	ID=YALI1_A07418g.cds1;Parent=YALI1_A07418g.mRNA1;Name=YALI1_A07418g
###
Yali1A	IGB	gene	742167	742255	0	+	.	ID=YALI1_A07421r;Name=YALI1_A07421r;pipeline=YGAP89,RefSeq89;Alias=YALI0Atrna2Y;product=tRNA-Tyr;Note=Compare to YALI0A07909r, codon recognized: UAC,tRNA Tyr (GTA)
Yali1A	IGB	tRNA	742167	742255	0	+	.	ID=YALI1_A07421r.r1;Parent=YALI1_A07421r;Name=YALI1_A07421r
###
Yali1A	IGB	gene	742552	742633	0	+	.	ID=YALI1_A07425r;Name=YALI1_A07425r;pipeline=YGAP89,RefSeq89;Alias=YALI0Atrna8K;product=tRNA-Lys;Note=Compare to YALI0A07953r, codon recognized: AAG,tRNA Lys (CTT)
Yali1A	IGB	tRNA	742552	742633	0	+	.	ID=YALI1_A07425r.r1;Parent=YALI1_A07425r;Name=YALI1_A07425r
###
Yali1A	IGB	gene	743046	748157	2.12e+04	-	.	ID=YALI1_A07472g;Name=YALI1_A07472g;pipeline=Snowy89,YGAP89,RefSeq89;Alias=rt_000106.9;product=hypothetical protein;status=Matches RNA-Seq data;depth=275;Note=Compare to YALI0A07997g,   weakly similar to uniprot|Q12276 Saccharomyces cerevisiae YOR227w
Yali1A	IGB	mRNA	743046	748157	2.12e+04	-	.	ID=YALI1_A07472g.mRNA1;Parent=YALI1_A07472g;Name=YALI1_A07472g
Yali1A	IGB	exon	743046	747271	.	-	0	ID=YALI1_A07472g.exon1;Parent=YALI1_A07472g.mRNA1;Name=YALI1_A07472g
Yali1A	IGB	exon	748058	748157	.	-	0	ID=YALI1_A07472g.exon1;Parent=YALI1_A07472g.mRNA1;Name=YALI1_A07472g
Yali1A	IGB	CDS	743046	747271	.	-	2	ID=YALI1_A07472g.cds1;Parent=YALI1_A07472g.mRNA1;Name=YALI1_A07472g
Yali1A	IGB	CDS	748058	748157	.	-	0	ID=YALI1_A07472g.cds1;Parent=YALI1_A07472g.mRNA1;Name=YALI1_A07472g
###
Yali1A	IGB	gene	753897	755306	7.04e+03	+	.	ID=YALI1_A07538g;Name=YALI1_A07538g;pipeline=Snowy89,YGAP89,RefSeq89;Alias=rt_000106.10;product=hypothetical protein;status=Matches RNA-Seq data;depth=3313;Note=Compare to YALI0A08019g,   no similarity
Yali1A	IGB	mRNA	753897	755306	7.04e+03	+	.	ID=YALI1_A07538g.mRNA1;Parent=YALI1_A07538g;Name=YALI1_A07538g
Yali1A	IGB	exon	753897	755306	.	+	0	ID=YALI1_A07538g.exon1;Parent=YALI1_A07538g.mRNA1;Name=YALI1_A07538g
Yali1A	IGB	CDS	753897	755306	.	+	0	ID=YALI1_A07538g.cds1;Parent=YALI1_A07538g.mRNA1;Name=YALI1_A07538g
###
Yali1A	IGB	gene	755404	755820	0	-	.	ID=YALI1_A07557g;Name=YALI1_A07557g;pipeline=Snowy89;Alias=AugPool0043791;status=Fails to match RNA-Seq data;depth=157
Yali1A	IGB	mRNA	755404	755820	0	-	.	ID=YALI1_A07557g.mRNA1;Parent=YALI1_A07557g;Name=YALI1_A07557g
Yali1A	IGB	exon	755404	755712	.	-	0	ID=YALI1_A07557g.exon1;Parent=YALI1_A07557g.mRNA1;Name=YALI1_A07557g
Yali1A	IGB	exon	755755	755820	.	-	0	ID=YALI1_A07557g.exon1;Parent=YALI1_A07557g.mRNA1;Name=YALI1_A07557g
Yali1A	IGB	CDS	755404	755712	.	-	0	ID=YALI1_A07557g.cds1;Parent=YALI1_A07557g.mRNA1;Name=YALI1_A07557g
Yali1A	IGB	CDS	755755	755820	.	-	0	ID=YALI1_A07557g.cds1;Parent=YALI1_A07557g.mRNA1;Name=YALI1_A07557g
###
Yali1A	IGB	gene	757560	759440	.	+	.	ID=YALI1_A07575g;Name=YALI1_A07575g;pipeline=Snowy89,RefSeq89,YGAP89;Alias=rt_000106.11;product=hypothetical protein;inference=similar to DNA sequence:INSDC:YOR360C;status=Matches RNA-Seq data;depth=6723;Note=Compare to YALI0A08041g,   weakly similar to uniprot|P06776 Saccharomyces cerevisiae YOR360c PDE2 high affinity 3' 5'-cyclic- nucleotide phosphodiesterase,similar to Saccharomyces cerevisiae PDE2 (YOR360C)%3B ancestral locus Anc_7.26
Yali1A	IGB	mRNA	757560	759440	.	+	.	ID=YALI1_A07575g.mRNA1;Parent=YALI1_A07575g;Name=YALI1_A07575g
Yali1A	IGB	exon	757560	759440	.	+	0	ID=YALI1_A07575g.exon1;Parent=YALI1_A07575g.mRNA1;Name=YALI1_A07575g
Yali1A	IGB	CDS	757560	759440	.	+	0	ID=YALI1_A07575g.cds1;Parent=YALI1_A07575g.mRNA1;Name=YALI1_A07575g
###
Yali1A	IGB	gene	760811	761053	0	+	.	ID=YALI1_A07608g;Name=YALI1_A07608g;pipeline=Snowy89;Alias=AugPool0038518;status=Fails to match RNA-Seq data;depth=1395
Yali1A	IGB	mRNA	760811	761053	0	+	.	ID=YALI1_A07608g.mRNA1;Parent=YALI1_A07608g;Name=YALI1_A07608g
Yali1A	IGB	exon	760811	760974	.	+	0	ID=YALI1_A07608g.exon1;Parent=YALI1_A07608g.mRNA1;Name=YALI1_A07608g
Yali1A	IGB	exon	761017	761053	.	+	0	ID=YALI1_A07608g.exon1;Parent=YALI1_A07608g.mRNA1;Name=YALI1_A07608g
Yali1A	IGB	CDS	760811	760974	.	+	0	ID=YALI1_A07608g.cds1;Parent=YALI1_A07608g.mRNA1;Name=YALI1_A07608g
Yali1A	IGB	CDS	761017	761053	.	+	1	ID=YALI1_A07608g.cds1;Parent=YALI1_A07608g.mRNA1;Name=YALI1_A07608g
###
Yali1A	IGB	gene	761087	762400	.	-	.	ID=YALI1_A07624g;Name=YALI1_A07624g;pipeline=RefSeq89,Snowy89,YGAP89;Alias=rt_000106.12;product=hypothetical protein;inference=similar to DNA sequence:INSDC:YOR359W;status=Matches RNA-Seq data;depth=2181;Note=Compare to YALI0A08063g,   weakly similar to uniprot|Q08831 Saccharomyces cerevisiae YOR359w VTS1 intracellular transporter,similar to Saccharomyces cerevisiae VTS1 (YOR359W)%3B ancestral locus Anc_7.27
Yali1A	IGB	mRNA	761087	762400	.	-	.	ID=YALI1_A07624g.mRNA1;Parent=YALI1_A07624g;Name=YALI1_A07624g
Yali1A	IGB	exon	761087	762400	.	-	0	ID=YALI1_A07624g.exon1;Parent=YALI1_A07624g.mRNA1;Name=YALI1_A07624g
Yali1A	IGB	CDS	761087	762400	.	-	0	ID=YALI1_A07624g.cds1;Parent=YALI1_A07624g.mRNA1;Name=YALI1_A07624g
###
Yali1A	IGB	gene	762918	763411	0	-	.	ID=YALI1_A07632g;Name=YALI1_A07632g;pipeline=Snowy89;Alias=AugPool0011352;status=Fails to match RNA-Seq data;depth=245
Yali1A	IGB	mRNA	762918	763411	0	-	.	ID=YALI1_A07632g.mRNA1;Parent=YALI1_A07632g;Name=YALI1_A07632g
Yali1A	IGB	exon	762918	763210	.	-	0	ID=YALI1_A07632g.exon1;Parent=YALI1_A07632g.mRNA1;Name=YALI1_A07632g
Yali1A	IGB	exon	763255	763411	.	-	0	ID=YALI1_A07632g.exon1;Parent=YALI1_A07632g.mRNA1;Name=YALI1_A07632g
Yali1A	IGB	CDS	762918	763210	.	-	2	ID=YALI1_A07632g.cds1;Parent=YALI1_A07632g.mRNA1;Name=YALI1_A07632g
Yali1A	IGB	CDS	763255	763411	.	-	0	ID=YALI1_A07632g.cds1;Parent=YALI1_A07632g.mRNA1;Name=YALI1_A07632g
###
Yali1A	IGB	gene	763535	764095	0	+	.	ID=YALI1_A07635g;Name=YALI1_A07635g;pipeline=Snowy89;Alias=AugPool0018532;status=Fails to match RNA-Seq data;depth=421
Yali1A	IGB	mRNA	763535	764095	0	+	.	ID=YALI1_A07635g.mRNA1;Parent=YALI1_A07635g;Name=YALI1_A07635g
Yali1A	IGB	exon	763535	763923	.	+	0	ID=YALI1_A07635g.exon1;Parent=YALI1_A07635g.mRNA1;Name=YALI1_A07635g
Yali1A	IGB	exon	763966	764095	.	+	0	ID=YALI1_A07635g.exon1;Parent=YALI1_A07635g.mRNA1;Name=YALI1_A07635g
Yali1A	IGB	CDS	763535	763923	.	+	0	ID=YALI1_A07635g.cds1;Parent=YALI1_A07635g.mRNA1;Name=YALI1_A07635g
Yali1A	IGB	CDS	763966	764095	.	+	1	ID=YALI1_A07635g.cds1;Parent=YALI1_A07635g.mRNA1;Name=YALI1_A07635g
###
Yali1A	IGB	gene	764969	766623	4.91e+03	+	.	ID=YALI1_A07649g;Name=YALI1_A07649g;pipeline=Snowy89,YGAP89,YGAP89,RefSeq89;Alias=rt_000106.13;product=hypothetical protein,hypothetical protein;inference=similar to DNA sequence:INSDC:YER133W;status=Matches RNA-Seq data;depth=19079;Note=Compare to YALI0A08077g, similar to Saccharomyces cerevisiae PPZ2 (YDR436W) and PPZ1 (YML016C)%3B ancestral locus Anc_5.548,similar to Saccharomyces cerevisiae GLC7 (YER133W)%3B ancestral locus Anc_8.159,  highly similar to uniprot|P20654 Emericella nidulans serine-threonine protein phosphatase PP1
Yali1A	IGB	mRNA	764969	766623	4.91e+03	+	.	ID=YALI1_A07649g.mRNA1;Parent=YALI1_A07649g;Name=YALI1_A07649g
Yali1A	IGB	exon	764969	765148	.	+	0	ID=YALI1_A07649g.exon1;Parent=YALI1_A07649g.mRNA1;Name=YALI1_A07649g
Yali1A	IGB	exon	765820	766623	.	+	0	ID=YALI1_A07649g.exon1;Parent=YALI1_A07649g.mRNA1;Name=YALI1_A07649g
Yali1A	IGB	CDS	764969	765148	.	+	0	ID=YALI1_A07649g.cds1;Parent=YALI1_A07649g.mRNA1;Name=YALI1_A07649g
Yali1A	IGB	CDS	765820	766623	.	+	0	ID=YALI1_A07649g.cds1;Parent=YALI1_A07649g.mRNA1;Name=YALI1_A07649g
###
Yali1A	IGB	gene	766870	768069	.	+	.	ID=YALI1_A07668g;Name=YALI1_A07668g;pipeline=Snowy89,RefSeq89,YGAP89;Alias=rt_000106.14;product=hypothetical protein;inference=similar to DNA sequence:INSDC:YNL206C;status=Matches RNA-Seq data;depth=1809;Note=Compare to YALI0A08107g,   similar to uniprot|P40161 Saccharomyces cerevisiae YNL206c RTT106 similarity to structure-specific recognition proteins,similar to Saccharomyces cerevisiae RTT106 (YNL206C)%3B ancestral locus Anc_2.45
Yali1A	IGB	mRNA	766870	768069	.	+	.	ID=YALI1_A07668g.mRNA1;Parent=YALI1_A07668g;Name=YALI1_A07668g
Yali1A	IGB	exon	766870	768069	.	+	0	ID=YALI1_A07668g.exon1;Parent=YALI1_A07668g.mRNA1;Name=YALI1_A07668g
Yali1A	IGB	CDS	766870	768069	.	+	0	ID=YALI1_A07668g.cds1;Parent=YALI1_A07668g.mRNA1;Name=YALI1_A07668g
###
Yali1A	IGB	gene	768132	768665	0	+	.	ID=YALI1_A07681g;Name=YALI1_A07681g;pipeline=Snowy89;Alias=AugPool0019724;status=Fails to match RNA-Seq data;depth=293
Yali1A	IGB	mRNA	768132	768665	0	+	.	ID=YALI1_A07681g.mRNA1;Parent=YALI1_A07681g;Name=YALI1_A07681g
Yali1A	IGB	exon	768132	768311	.	+	0	ID=YALI1_A07681g.exon1;Parent=YALI1_A07681g.mRNA1;Name=YALI1_A07681g
Yali1A	IGB	exon	768354	768665	.	+	0	ID=YALI1_A07681g.exon1;Parent=YALI1_A07681g.mRNA1;Name=YALI1_A07681g
Yali1A	IGB	CDS	768132	768311	.	+	0	ID=YALI1_A07681g.cds1;Parent=YALI1_A07681g.mRNA1;Name=YALI1_A07681g
Yali1A	IGB	CDS	768354	768665	.	+	0	ID=YALI1_A07681g.cds1;Parent=YALI1_A07681g.mRNA1;Name=YALI1_A07681g
###
Yali1A	IGB	gene	771236	772162	.	+	.	ID=YALI1_A07712g;Name=YALI1_A07712g;pipeline=RefSeq89,Snowy89,YGAP89;Alias=rt_000107.1;product=hypothetical protein;inference=similar to DNA sequence:INSDC:YJR070C;status=Matches RNA-Seq data;depth=6465;Note=Compare to YALI0A08129g,   similar to uniprot|P47120 Saccharomyces cerevisiae YJR070C Hypothetical 36.2 kDa protein in HAM1-PEM2 intergenic region,similar to Saccharomyces cerevisiae LIA1 (YJR070C)%3B ancestral locus Anc_1.521
Yali1A	IGB	mRNA	771236	772162	.	+	.	ID=YALI1_A07712g.mRNA1;Parent=YALI1_A07712g;Name=YALI1_A07712g
Yali1A	IGB	exon	771236	772162	.	+	0	ID=YALI1_A07712g.exon1;Parent=YALI1_A07712g.mRNA1;Name=YALI1_A07712g
Yali1A	IGB	CDS	771236	772162	.	+	0	ID=YALI1_A07712g.cds1;Parent=YALI1_A07712g.mRNA1;Name=YALI1_A07712g
###
Yali1A	IGB	gene	772807	773798	.	-	.	ID=YALI1_A07730g;Name=YALI1_A07730g;pipeline=Snowy89,RefSeq89,YGAP89;Alias=rt_000107.2;product=hypothetical protein;inference=similar to DNA sequence:INSDC:YJR063W;status=Matches RNA-Seq data;depth=1643;Note=Compare to YALI0A08151g,   highly similar to uniprot|P32529 Saccharomyces cerevisiae YJR063W DNA-directed RNA polymerase I 13.7 kDa polypeptide (EC 2.7.7.6),similar to Saccharomyces cerevisiae RPA12 (YJR063W)%3B ancestral locus Anc_1.512
Yali1A	IGB	mRNA	772807	773798	.	-	.	ID=YALI1_A07730g.mRNA1;Parent=YALI1_A07730g;Name=YALI1_A07730g
Yali1A	IGB	exon	772807	773063	.	-	0	ID=YALI1_A07730g.exon1;Parent=YALI1_A07730g.mRNA1;Name=YALI1_A07730g
Yali1A	IGB	exon	773681	773798	.	-	0	ID=YALI1_A07730g.exon1;Parent=YALI1_A07730g.mRNA1;Name=YALI1_A07730g
Yali1A	IGB	CDS	772807	773063	.	-	2	ID=YALI1_A07730g.cds1;Parent=YALI1_A07730g.mRNA1;Name=YALI1_A07730g
Yali1A	IGB	CDS	773681	773798	.	-	0	ID=YALI1_A07730g.cds1;Parent=YALI1_A07730g.mRNA1;Name=YALI1_A07730g
###
Yali1A	IGB	gene	776405	776742	0	-	.	ID=YALI1_A07766g;Name=YALI1_A07766g;pipeline=Snowy89;Alias=AugPool0000501;status=Fails to match RNA-Seq data;depth=73
Yali1A	IGB	mRNA	776405	776742	0	-	.	ID=YALI1_A07766g.mRNA1;Parent=YALI1_A07766g;Name=YALI1_A07766g
Yali1A	IGB	exon	776405	776629	.	-	0	ID=YALI1_A07766g.exon1;Parent=YALI1_A07766g.mRNA1;Name=YALI1_A07766g
Yali1A	IGB	exon	776674	776742	.	-	0	ID=YALI1_A07766g.exon1;Parent=YALI1_A07766g.mRNA1;Name=YALI1_A07766g
Yali1A	IGB	CDS	776405	776629	.	-	0	ID=YALI1_A07766g.cds1;Parent=YALI1_A07766g.mRNA1;Name=YALI1_A07766g
Yali1A	IGB	CDS	776674	776742	.	-	0	ID=YALI1_A07766g.cds1;Parent=YALI1_A07766g.mRNA1;Name=YALI1_A07766g
###
Yali1A	IGB	gene	776810	781520	.	+	.	ID=YALI1_A07768g;Name=YALI1_A07768g;pipeline=YGAP89,Snowy89,RefSeq89,YGAP89;Alias=rt_000108.1;product=hypothetical protein,hypothetical protein;status=Matches RNA-Seq data;depth=620;Note=Compare to YALI0A08165g,   weakly similar to uniprot|P08640 Saccharomyces cerevisiae YIR019c STA1 extracellular alpha-1 4-glucan glucosidase
Yali1A	IGB	mRNA	776810	781520	.	+	.	ID=YALI1_A07768g.mRNA1;Parent=YALI1_A07768g;Name=YALI1_A07768g
Yali1A	IGB	exon	776810	778654	.	+	0	ID=YALI1_A07768g.exon1;Parent=YALI1_A07768g.mRNA1;Name=YALI1_A07768g
Yali1A	IGB	exon	779022	781520	.	+	0	ID=YALI1_A07768g.exon1;Parent=YALI1_A07768g.mRNA1;Name=YALI1_A07768g
Yali1A	IGB	CDS	776810	778654	.	+	0	ID=YALI1_A07768g.cds1;Parent=YALI1_A07768g.mRNA1;Name=YALI1_A07768g
Yali1A	IGB	CDS	779022	781520	.	+	0	ID=YALI1_A07768g.cds1;Parent=YALI1_A07768g.mRNA1;Name=YALI1_A07768g
###
Yali1A	IGB	gene	782999	783484	2.43e+03	+	.	ID=YALI1_A07829g;Name=YALI1_A07829g;pipeline=Snowy89,RefSeq89;Alias=gm_003846;status=Matches RNA-Seq data;depth=10;Note=Compare to YALI0A08195g,   similar to uniprot|Q6C4M5 Yarrowia lipolytica YALI0E25443g
Yali1A	IGB	mRNA	782999	783484	2.43e+03	+	.	ID=YALI1_A07829g.mRNA1;Parent=YALI1_A07829g;Name=YALI1_A07829g
Yali1A	IGB	exon	782999	783484	.	+	0	ID=YALI1_A07829g.exon1;Parent=YALI1_A07829g.mRNA1;Name=YALI1_A07829g
Yali1A	IGB	CDS	782999	783484	.	+	0	ID=YALI1_A07829g.cds1;Parent=YALI1_A07829g.mRNA1;Name=YALI1_A07829g
###
Yali1A	IGB	gene	784220	784338	0.926	+	.	ID=YALI1_A07842r;Name=YALI1_A07842r;pipeline=RefSeq89;Note=Compare to YALI0A08206r, 5S RNA
Yali1A	IGB	rRNA	784220	784338	0.926	+	.	ID=YALI1_A07842r.r1;Parent=YALI1_A07842r;Name=YALI1_A07842r
###
Yali1A	IGB	gene	787665	788714	5.22e+03	-	.	ID=YALI1_A07887g;Name=YALI1_A07887g;pipeline=Snowy89,RefSeq89;Alias=gm_003848;status=Low expression;depth=1;Note=Compare to YALI0A08217g,   similar to uniprot|P30887 Yarrowia lipolytica Acid phosphatase precursor (EC 3.1.3.2)
Yali1A	IGB	mRNA	787665	788714	5.22e+03	-	.	ID=YALI1_A07887g.mRNA1;Parent=YALI1_A07887g;Name=YALI1_A07887g
Yali1A	IGB	exon	787665	788714	.	-	0	ID=YALI1_A07887g.exon1;Parent=YALI1_A07887g.mRNA1;Name=YALI1_A07887g
Yali1A	IGB	CDS	787665	788714	.	-	0	ID=YALI1_A07887g.cds1;Parent=YALI1_A07887g.mRNA1;Name=YALI1_A07887g
###
Yali1A	IGB	gene	792301	793716	7.06e+03	-	.	ID=YALI1_A07937g;Name=YALI1_A07937g;pipeline=Snowy89,YGAP89,RefSeq89;Alias=rt_000111.1;product=hypothetical protein;inference=similar to DNA sequence:INSDC:YNL234W;status=Matches RNA-Seq data;depth=1844;Note=Compare to YALI0A08239g, similar to Saccharomyces cerevisiae YNL234W%3B ancestral locus Anc_2.9,  some similarities with uniprot|P53857 Saccharomyces cerevisiae YNL234w
Yali1A	IGB	mRNA	792301	793716	7.06e+03	-	.	ID=YALI1_A07937g.mRNA1;Parent=YALI1_A07937g;Name=YALI1_A07937g
Yali1A	IGB	exon	792301	793716	.	-	0	ID=YALI1_A07937g.exon1;Parent=YALI1_A07937g.mRNA1;Name=YALI1_A07937g
Yali1A	IGB	CDS	792301	793716	.	-	0	ID=YALI1_A07937g.cds1;Parent=YALI1_A07937g.mRNA1;Name=YALI1_A07937g
###
Yali1A	IGB	gene	797710	801789	.	+	.	ID=YALI1_A07977g;Name=YALI1_A07977g;pipeline=Snowy89,RefSeq89,YGAP89;Alias=rt_000111.2;product=hypothetical protein;inference=similar to DNA sequence:INSDC:YNL233W;status=Matches RNA-Seq data;depth=1409;Note=Compare to YALI0A08261g,   weakly similar to KLLA0E01001g Kluyveromyces lactis IPF 3777.1,similar to Saccharomyces cerevisiae BNI4 (YNL233W)%3B ancestral locus Anc_2.10
Yali1A	IGB	mRNA	797710	801789	.	+	.	ID=YALI1_A07977g.mRNA1;Parent=YALI1_A07977g;Name=YALI1_A07977g
Yali1A	IGB	exon	797710	801789	.	+	0	ID=YALI1_A07977g.exon1;Parent=YALI1_A07977g.mRNA1;Name=YALI1_A07977g
Yali1A	IGB	CDS	797710	801789	.	+	0	ID=YALI1_A07977g.cds1;Parent=YALI1_A07977g.mRNA1;Name=YALI1_A07977g
###
Yali1A	IGB	gene	802635	802720	.	-	1	ID=YALI1_A08027r;Name=YALI1_A08027r;pipeline=RefSeq89,YGAP89;Alias=YALI0Atrna1D;product=tRNA-Asp;Note=Compare to YALI0A08283r, tRNA Asp (GTC),codon recognized: GAC
Yali1A	IGB	tRNA	802635	802720	.	-	1	ID=YALI1_A08027r.r1;Parent=YALI1_A08027r;Name=YALI1_A08027r
###
Yali1A	IGB	gene	804362	804715	1.76e+03	-	.	ID=YALI1_A08047g;Name=YALI1_A08047g;pipeline=RefSeq89;Note=Compare to YALI0A08327g,   no similarity possibly noncoding
Yali1A	IGB	mRNA	804362	804715	1.76e+03	-	.	ID=YALI1_A08047g.mRNA1;Parent=YALI1_A08047g;Name=YALI1_A08047g
Yali1A	IGB	exon	804362	804715	.	-	0	ID=YALI1_A08047g.exon1;Parent=YALI1_A08047g.mRNA1;Name=YALI1_A08047g
Yali1A	IGB	CDS	804362	804715	.	-	0	ID=YALI1_A08047g.cds1;Parent=YALI1_A08047g.mRNA1;Name=YALI1_A08047g
###
Yali1A	IGB	gene	804744	804962	1.08e+03	-	.	ID=YALI1_A08049g;Name=YALI1_A08049g;pipeline=RefSeq89;Note=Compare to YALI0A08338g,   no similarity possibly noncoding
Yali1A	IGB	mRNA	804744	804962	1.08e+03	-	.	ID=YALI1_A08049g.mRNA1;Parent=YALI1_A08049g;Name=YALI1_A08049g
Yali1A	IGB	exon	804744	804962	.	-	0	ID=YALI1_A08049g.exon1;Parent=YALI1_A08049g.mRNA1;Name=YALI1_A08049g
Yali1A	IGB	CDS	804744	804962	.	-	0	ID=YALI1_A08049g.cds1;Parent=YALI1_A08049g.mRNA1;Name=YALI1_A08049g
###
Yali1A	IGB	gene	806506	807132	.	+	.	ID=YALI1_A08065g;Name=YALI1_A08065g;pipeline=YGAP89;product=hypothetical protein
Yali1A	IGB	mRNA	806506	807132	.	+	.	ID=YALI1_A08065g.mRNA1;Parent=YALI1_A08065g;Name=YALI1_A08065g
Yali1A	IGB	exon	806506	807132	.	+	0	ID=YALI1_A08065g.exon1;Parent=YALI1_A08065g.mRNA1;Name=YALI1_A08065g
Yali1A	IGB	CDS	806506	807132	.	+	0	ID=YALI1_A08065g.cds1;Parent=YALI1_A08065g.mRNA1;Name=YALI1_A08065g
###
Yali1A	IGB	gene	807385	808986	.	+	.	ID=YALI1_A08073g;Name=YALI1_A08073g;pipeline=RefSeq89,Snowy89,YGAP89;Alias=rt_000112.1;product=hypothetical protein;status=Matches RNA-Seq data;depth=207;Note=Compare to YALI0A08360g,   weakly similar to uniprot|P09230 Yarrowia lipolytica Alkaline extracellular protease precursor (EC 3. 4.21.-) (AEP)
Yali1A	IGB	mRNA	807385	808986	.	+	.	ID=YALI1_A08073g.mRNA1;Parent=YALI1_A08073g;Name=YALI1_A08073g
Yali1A	IGB	exon	807385	808986	.	+	0	ID=YALI1_A08073g.exon1;Parent=YALI1_A08073g.mRNA1;Name=YALI1_A08073g
Yali1A	IGB	CDS	807385	808986	.	+	0	ID=YALI1_A08073g.cds1;Parent=YALI1_A08073g.mRNA1;Name=YALI1_A08073g
###
Yali1A	IGB	gene	810790	811269	3.45	+	.	ID=YALI1_A08107g;Name=YALI1_A08107g;pipeline=Snowy89;Alias=rt_000113.2;status=Matches RNA-Seq data;depth=573
Yali1A	IGB	mRNA	810790	811269	3.45	+	.	ID=YALI1_A08107g.mRNA1;Parent=YALI1_A08107g;Name=YALI1_A08107g
Yali1A	IGB	exon	810790	811269	.	+	0	ID=YALI1_A08107g.exon1;Parent=YALI1_A08107g.mRNA1;Name=YALI1_A08107g
Yali1A	IGB	CDS	810790	811269	.	+	0	ID=YALI1_A08107g.cds1;Parent=YALI1_A08107g.mRNA1;Name=YALI1_A08107g
###
Yali1A	IGB	gene	811285	811630	0	-	.	ID=YALI1_A08115g;Name=YALI1_A08115g;pipeline=Snowy89;Alias=AugPool0018053;status=Fails to match RNA-Seq data;depth=444
Yali1A	IGB	mRNA	811285	811630	0	-	.	ID=YALI1_A08115g.mRNA1;Parent=YALI1_A08115g;Name=YALI1_A08115g
Yali1A	IGB	exon	811285	811530	.	-	0	ID=YALI1_A08115g.exon1;Parent=YALI1_A08115g.mRNA1;Name=YALI1_A08115g
Yali1A	IGB	exon	811580	811630	.	-	0	ID=YALI1_A08115g.exon1;Parent=YALI1_A08115g.mRNA1;Name=YALI1_A08115g
Yali1A	IGB	CDS	811285	811530	.	-	0	ID=YALI1_A08115g.cds1;Parent=YALI1_A08115g.mRNA1;Name=YALI1_A08115g
Yali1A	IGB	CDS	811580	811630	.	-	0	ID=YALI1_A08115g.cds1;Parent=YALI1_A08115g.mRNA1;Name=YALI1_A08115g
###
Yali1A	IGB	gene	812605	814299	8.33e+03	+	.	ID=YALI1_A08126g;Name=YALI1_A08126g;pipeline=YGAP89,Snowy89,RefSeq89;Alias=AugPool0043486;product=hypothetical protein;status=Matches RNA-Seq data;depth=87;Note=Compare to YALI0A08404g,   weakly similar to uniprot|Q6CHL4 Yarrowia lipolytica YALI0A07667g
Yali1A	IGB	mRNA	812605	814299	8.33e+03	+	.	ID=YALI1_A08126g.mRNA1;Parent=YALI1_A08126g;Name=YALI1_A08126g
Yali1A	IGB	exon	812605	814299	.	+	0	ID=YALI1_A08126g.exon1;Parent=YALI1_A08126g.mRNA1;Name=YALI1_A08126g
Yali1A	IGB	CDS	812605	814299	.	+	0	ID=YALI1_A08126g.cds1;Parent=YALI1_A08126g.mRNA1;Name=YALI1_A08126g
###
Yali1A	IGB	gene	814370	817588	1.6e+04	-	.	ID=YALI1_A08175g;Name=YALI1_A08175g;pipeline=YGAP89,Snowy89,RefSeq89;Alias=rt_000113.3;product=hypothetical protein;inference=similar to DNA sequence:INSDC:YDL102W;status=Matches RNA-Seq data;depth=325;Note=Compare to YALI0A08426g, similar to Saccharomyces cerevisiae POL3 (YDL102W)%3B ancestral locus Anc_2.351,  similar to uniprot|P15436 Saccharomyces cerevisiae YDL102w CDC2 DNA-directed DNA polymerase delta catalytic 125 KD subunit
Yali1A	IGB	mRNA	814370	817588	1.6e+04	-	.	ID=YALI1_A08175g.mRNA1;Parent=YALI1_A08175g;Name=YALI1_A08175g
Yali1A	IGB	exon	814370	817588	.	-	0	ID=YALI1_A08175g.exon1;Parent=YALI1_A08175g.mRNA1;Name=YALI1_A08175g
Yali1A	IGB	CDS	814370	817588	.	-	0	ID=YALI1_A08175g.cds1;Parent=YALI1_A08175g.mRNA1;Name=YALI1_A08175g
###
Yali1A	IGB	gene	819586	820099	0	-	.	ID=YALI1_A08197g;Name=YALI1_A08197g;pipeline=Snowy89;Alias=AugPool0008659;status=Fails to match RNA-Seq data;depth=160
Yali1A	IGB	mRNA	819586	820099	0	-	.	ID=YALI1_A08197g.mRNA1;Parent=YALI1_A08197g;Name=YALI1_A08197g
Yali1A	IGB	exon	819586	819799	.	-	0	ID=YALI1_A08197g.exon1;Parent=YALI1_A08197g.mRNA1;Name=YALI1_A08197g
Yali1A	IGB	exon	819846	820099	.	-	0	ID=YALI1_A08197g.exon1;Parent=YALI1_A08197g.mRNA1;Name=YALI1_A08197g
Yali1A	IGB	CDS	819586	819799	.	-	1	ID=YALI1_A08197g.cds1;Parent=YALI1_A08197g.mRNA1;Name=YALI1_A08197g
Yali1A	IGB	CDS	819846	820099	.	-	0	ID=YALI1_A08197g.cds1;Parent=YALI1_A08197g.mRNA1;Name=YALI1_A08197g
###
Yali1A	IGB	gene	820606	821598	5.21	+	.	ID=YALI1_A08206g;Name=YALI1_A08206g;pipeline=YGAP89,RefSeq89,Snowy89;Alias=rt_000114.1;product=hypothetical protein;status=Matches RNA-Seq data;depth=2706;Note=Compare to YALI0A08448g,   similar to uniprot|P53860 Saccharomyces cerevisiae YNL231c PDR16 protein involved in lipid biosynthesis and multidrug resistance
Yali1A	IGB	mRNA	820606	821598	5.21	+	.	ID=YALI1_A08206g.mRNA1;Parent=YALI1_A08206g;Name=YALI1_A08206g
Yali1A	IGB	exon	820606	821598	.	+	0	ID=YALI1_A08206g.exon1;Parent=YALI1_A08206g.mRNA1;Name=YALI1_A08206g
Yali1A	IGB	CDS	820606	821598	.	+	0	ID=YALI1_A08206g.cds1;Parent=YALI1_A08206g.mRNA1;Name=YALI1_A08206g
###
Yali1A	IGB	gene	829882	833796	0.6	-	.	ID=YALI1_A08299g;Name=YALI1_A08299g;pipeline=Snowy89;Alias=gm_003855;status=Low expression;depth=0
Yali1A	IGB	mRNA	829882	833796	0.6	-	.	ID=YALI1_A08299g.mRNA1;Parent=YALI1_A08299g;Name=YALI1_A08299g
Yali1A	IGB	exon	829882	829910	.	-	0	ID=YALI1_A08299g.exon1;Parent=YALI1_A08299g.mRNA1;Name=YALI1_A08299g
Yali1A	IGB	exon	830135	830200	.	-	0	ID=YALI1_A08299g.exon1;Parent=YALI1_A08299g.mRNA1;Name=YALI1_A08299g
Yali1A	IGB	exon	830830	831151	.	-	0	ID=YALI1_A08299g.exon1;Parent=YALI1_A08299g.mRNA1;Name=YALI1_A08299g
Yali1A	IGB	exon	831208	831254	.	-	0	ID=YALI1_A08299g.exon1;Parent=YALI1_A08299g.mRNA1;Name=YALI1_A08299g
Yali1A	IGB	exon	833079	833299	.	-	0	ID=YALI1_A08299g.exon1;Parent=YALI1_A08299g.mRNA1;Name=YALI1_A08299g
Yali1A	IGB	exon	833789	833796	.	-	0	ID=YALI1_A08299g.exon1;Parent=YALI1_A08299g.mRNA1;Name=YALI1_A08299g
Yali1A	IGB	CDS	829882	829910	.	-	2	ID=YALI1_A08299g.cds1;Parent=YALI1_A08299g.mRNA1;Name=YALI1_A08299g
Yali1A	IGB	CDS	830135	830200	.	-	2	ID=YALI1_A08299g.cds1;Parent=YALI1_A08299g.mRNA1;Name=YALI1_A08299g
Yali1A	IGB	CDS	830830	831151	.	-	0	ID=YALI1_A08299g.cds1;Parent=YALI1_A08299g.mRNA1;Name=YALI1_A08299g
Yali1A	IGB	CDS	831208	831254	.	-	2	ID=YALI1_A08299g.cds1;Parent=YALI1_A08299g.mRNA1;Name=YALI1_A08299g
Yali1A	IGB	CDS	833079	833299	.	-	1	ID=YALI1_A08299g.cds1;Parent=YALI1_A08299g.mRNA1;Name=YALI1_A08299g
Yali1A	IGB	CDS	833789	833796	.	-	0	ID=YALI1_A08299g.cds1;Parent=YALI1_A08299g.mRNA1;Name=YALI1_A08299g
###
Yali1A	IGB	gene	834146	836290	1.07e+04	+	.	ID=YALI1_A08341t;Name=YALI1_A08341t;pipeline=Snowy89,RefSeq89;Alias=gm_003856;status=Fails to match RNA-Seq data;depth=2186;Note=Compare to YALI0A07249g, Full length Line element,  uniprot|Q8NIP4 Yarrowia lipolytica gag-like protein
Yali1A	IGB	mRNA	834146	836290	1.07e+04	+	.	ID=YALI1_A08341t.mRNA1;Parent=YALI1_A08341t;Name=YALI1_A08341t
Yali1A	IGB	exon	834146	836290	.	+	0	ID=YALI1_A08341t.exon1;Parent=YALI1_A08341t.mRNA1;Name=YALI1_A08341t
Yali1A	IGB	CDS	834146	836290	.	+	0	ID=YALI1_A08341t.cds1;Parent=YALI1_A08341t.mRNA1;Name=YALI1_A08341t
###
Yali1A	IGB	gene	836293	840195	3.43e-09	+	.	ID=YALI1_A08362t;Name=YALI1_A08362t;pipeline=YGAP89,Snowy89;Alias=gm_003857;product=hypothetical protein;status=Fails to match RNA-Seq data;depth=5572;Note=Full length Line element
Yali1A	IGB	mRNA	836293	840195	3.43e-09	+	.	ID=YALI1_A08362t.mRNA1;Parent=YALI1_A08362t;Name=YALI1_A08362t
Yali1A	IGB	exon	836293	840195	.	+	0	ID=YALI1_A08362t.exon1;Parent=YALI1_A08362t.mRNA1;Name=YALI1_A08362t
Yali1A	IGB	CDS	836293	840195	.	+	0	ID=YALI1_A08362t.cds1;Parent=YALI1_A08362t.mRNA1;Name=YALI1_A08362t
###
Yali1A	IGB	gene	840772	842463	1.28e-09	-	.	ID=YALI1_A08424g;Name=YALI1_A08424g;pipeline=YGAP89,Snowy89;Alias=rt_000117.2;product=hypothetical protein;status=Fails to match RNA-Seq data;depth=149
Yali1A	IGB	mRNA	840772	842463	1.28e-09	-	.	ID=YALI1_A08424g.mRNA1;Parent=YALI1_A08424g;Name=YALI1_A08424g
Yali1A	IGB	exon	840772	842463	.	-	0	ID=YALI1_A08424g.exon1;Parent=YALI1_A08424g.mRNA1;Name=YALI1_A08424g
Yali1A	IGB	CDS	840772	842463	.	-	0	ID=YALI1_A08424g.cds1;Parent=YALI1_A08424g.mRNA1;Name=YALI1_A08424g
###
Yali1A	IGB	gene	843316	843416	1	-	.	ID=YALI1_A08434r;Name=YALI1_A08434r;pipeline=YGAP89,RefSeq89;Alias=YALI0Atrna7L;product=tRNA-Leu;Note=Compare to YALI0A08492r, codon recognized: CUU,tRNA Leu (AAG)
Yali1A	IGB	tRNA	843316	843416	1	-	.	ID=YALI1_A08434r.r1;Parent=YALI1_A08434r;Name=YALI1_A08434r
###
Yali1A	IGB	gene	843696	845540	4.25e-09	+	.	ID=YALI1_A08436g;Name=YALI1_A08436g;pipeline=RefSeq89,YGAP89,Snowy89;Alias=rt_000117.3;product=hypothetical protein;inference=similar to DNA sequence:INSDC:YLR088W;status=Fails to match RNA-Seq data;depth=1299;Note=Truncated form of YALI0A08536g,   similar to uniprot|P39012 Saccharomyces cerevisiae YLR088w GAA1 required for attachment of GPI anchor onto proteins,similar to Saccharomyces cerevisiae GAA1 (YLR088W)%3B ancestral locus Anc_8.261
Yali1A	IGB	mRNA	843696	845540	4.25e-09	+	.	ID=YALI1_A08436g.mRNA1;Parent=YALI1_A08436g;Name=YALI1_A08436g
Yali1A	IGB	exon	843696	845540	.	+	0	ID=YALI1_A08436g.exon1;Parent=YALI1_A08436g.mRNA1;Name=YALI1_A08436g
Yali1A	IGB	CDS	843696	845540	.	+	0	ID=YALI1_A08436g.cds1;Parent=YALI1_A08436g.mRNA1;Name=YALI1_A08436g
###
Yali1A	IGB	gene	845811	846740	4.6e+03	-	.	ID=YALI1_A08467g;Name=YALI1_A08467g;pipeline=YGAP89,RefSeq89;product=hypothetical protein;Note=Compare to YALI0A08558g,   no similarity
Yali1A	IGB	mRNA	845811	846740	4.6e+03	-	.	ID=YALI1_A08467g.mRNA1;Parent=YALI1_A08467g;Name=YALI1_A08467g
Yali1A	IGB	exon	845811	846740	.	-	0	ID=YALI1_A08467g.exon1;Parent=YALI1_A08467g.mRNA1;Name=YALI1_A08467g
Yali1A	IGB	CDS	845811	846740	.	-	0	ID=YALI1_A08467g.cds1;Parent=YALI1_A08467g.mRNA1;Name=YALI1_A08467g
###
Yali1A	IGB	gene	846859	847908	5.17e+03	+	.	ID=YALI1_A08468g;Name=YALI1_A08468g;pipeline=YGAP89,Snowy89,RefSeq89;Alias=rt_000117.4;product=hypothetical protein;inference=similar to DNA sequence:INSDC:YCR066W;status=Fails to match RNA-Seq data;depth=381;Note=Compare to YALI0A08580g, similar to Saccharomyces cerevisiae RAD18 (YCR066W)%3B ancestral locus Anc_6.332,  similar to uniprot|P10862 Saccharomyces cerevisiae YCR066w RAD18 DNA repair protein
Yali1A	IGB	mRNA	846859	847908	5.17e+03	+	.	ID=YALI1_A08468g.mRNA1;Parent=YALI1_A08468g;Name=YALI1_A08468g
Yali1A	IGB	exon	846859	847908	.	+	0	ID=YALI1_A08468g.exon1;Parent=YALI1_A08468g.mRNA1;Name=YALI1_A08468g
Yali1A	IGB	CDS	846859	847908	.	+	0	ID=YALI1_A08468g.cds1;Parent=YALI1_A08468g.mRNA1;Name=YALI1_A08468g
###
Yali1A	IGB	gene	848242	848315	1	-	.	ID=YALI1_A08483r;Name=YALI1_A08483r;pipeline=YGAP89,RefSeq89;Alias=YALI0Atrna2A;product=tRNA-Ala;Note=Compare to YALI0A08602r, codon recognized: GCU,tRNA Ala (AGC) 
Yali1A	IGB	tRNA	848242	848315	1	-	.	ID=YALI1_A08483r.r1;Parent=YALI1_A08483r;Name=YALI1_A08483r
###
Yali1A	IGB	gene	848639	849037	1.99e+03	+	.	ID=YALI1_A08486g;Name=YALI1_A08486g;pipeline=Snowy89,RefSeq89;Alias=rt_000117.5;status=Fails to match RNA-Seq data;depth=16;Note=Compare to YALI0A08624g,   no similarity
Yali1A	IGB	mRNA	848639	849037	1.99e+03	+	.	ID=YALI1_A08486g.mRNA1;Parent=YALI1_A08486g;Name=YALI1_A08486g
Yali1A	IGB	exon	848639	849037	.	+	0	ID=YALI1_A08486g.exon1;Parent=YALI1_A08486g.mRNA1;Name=YALI1_A08486g
Yali1A	IGB	CDS	848639	849037	.	+	0	ID=YALI1_A08486g.cds1;Parent=YALI1_A08486g.mRNA1;Name=YALI1_A08486g
###
Yali1A	IGB	gene	849250	850501	2.63e-08	-	.	ID=YALI1_A08502g;Name=YALI1_A08502g;pipeline=YGAP89,RefSeq89,Snowy89;Alias=rt_000117.6;product=hypothetical protein;inference=similar to DNA sequence:INSDC:YCR067C%2CYNR026C;status=Fails to match RNA-Seq data;depth=2827;Note=Compare to YALI0A08646g, similar to Saccharomyces cerevisiae SED4 (YCR067C) and SEC12 (YNR026C)%3B ancestral locus Anc_6.333,  weakly similar to uniprot|P11655 Saccharomyces cerevisiae YNR026c SEC12 GDP/GTP exchange factor for SAR1P
Yali1A	IGB	mRNA	849250	850501	2.63e-08	-	.	ID=YALI1_A08502g.mRNA1;Parent=YALI1_A08502g;Name=YALI1_A08502g
Yali1A	IGB	exon	849250	850218	.	-	0	ID=YALI1_A08502g.exon1;Parent=YALI1_A08502g.mRNA1;Name=YALI1_A08502g
Yali1A	IGB	exon	850382	850501	.	-	0	ID=YALI1_A08502g.exon1;Parent=YALI1_A08502g.mRNA1;Name=YALI1_A08502g
Yali1A	IGB	CDS	849250	850218	.	-	0	ID=YALI1_A08502g.cds1;Parent=YALI1_A08502g.mRNA1;Name=YALI1_A08502g
Yali1A	IGB	CDS	850382	850501	.	-	0	ID=YALI1_A08502g.cds1;Parent=YALI1_A08502g.mRNA1;Name=YALI1_A08502g
###
Yali1A	IGB	gene	851205	852137	4.66e+03	+	.	ID=YALI1_A08512g;Name=YALI1_A08512g;pipeline=YGAP89,Snowy89,RefSeq89;Alias=rt_000118.1;product=hypothetical protein;inference=similar to DNA sequence:INSDC:YNR027W;status=Fails to match RNA-Seq data;depth=741;Note=Compare to YALI0A08668g, similar to Saccharomyces cerevisiae BUD17 (YNR027W)%3B ancestral locus Anc_6.334,  similar to uniprot|P39988 Saccharomyces cerevisiae YEL029c
Yali1A	IGB	mRNA	851205	852137	4.66e+03	+	.	ID=YALI1_A08512g.mRNA1;Parent=YALI1_A08512g;Name=YALI1_A08512g
Yali1A	IGB	exon	851205	852137	.	+	0	ID=YALI1_A08512g.exon1;Parent=YALI1_A08512g.mRNA1;Name=YALI1_A08512g
Yali1A	IGB	CDS	851205	852137	.	+	0	ID=YALI1_A08512g.cds1;Parent=YALI1_A08512g.mRNA1;Name=YALI1_A08512g
###
Yali1A	IGB	gene	853205	853557	0	+	.	ID=YALI1_A08532g;Name=YALI1_A08532g;pipeline=Snowy89;Alias=AugPool0032966;status=Fails to match RNA-Seq data;depth=44
Yali1A	IGB	mRNA	853205	853557	0	+	.	ID=YALI1_A08532g.mRNA1;Parent=YALI1_A08532g;Name=YALI1_A08532g
Yali1A	IGB	exon	853205	853304	.	+	0	ID=YALI1_A08532g.exon1;Parent=YALI1_A08532g.mRNA1;Name=YALI1_A08532g
Yali1A	IGB	exon	853349	853557	.	+	0	ID=YALI1_A08532g.exon1;Parent=YALI1_A08532g.mRNA1;Name=YALI1_A08532g
Yali1A	IGB	CDS	853205	853304	.	+	0	ID=YALI1_A08532g.cds1;Parent=YALI1_A08532g.mRNA1;Name=YALI1_A08532g
Yali1A	IGB	CDS	853349	853557	.	+	2	ID=YALI1_A08532g.cds1;Parent=YALI1_A08532g.mRNA1;Name=YALI1_A08532g
###
Yali1A	IGB	gene	854160	854245	.	-	1	ID=YALI1_A08542r;Name=YALI1_A08542r;pipeline=RefSeq89,YGAP89;Alias=YALI0Atrna3P;product=tRNA-Pro;Note=Compare to YALI0A08690r, tRNA Pro (AGG),codon recognized: CCU
Yali1A	IGB	tRNA	854160	854245	.	-	1	ID=YALI1_A08542r.r1;Parent=YALI1_A08542r;Name=YALI1_A08542r
###
Yali1A	IGB	gene	854617	855963	4.48e-09	+	.	ID=YALI1_A08546g;Name=YALI1_A08546g;pipeline=YGAP89,RefSeq89,Snowy89;Alias=rt_000118.2;product=hypothetical protein;status=Fails to match RNA-Seq data;depth=567;Note=Compare to YALI0A08734g,   similar to uniprot|O94562 Schizosaccharomyces pombe Aminotransferase
Yali1A	IGB	mRNA	854617	855963	4.48e-09	+	.	ID=YALI1_A08546g.mRNA1;Parent=YALI1_A08546g;Name=YALI1_A08546g
Yali1A	IGB	exon	854617	855963	.	+	0	ID=YALI1_A08546g.exon1;Parent=YALI1_A08546g.mRNA1;Name=YALI1_A08546g
Yali1A	IGB	CDS	854617	855963	.	+	0	ID=YALI1_A08546g.cds1;Parent=YALI1_A08546g.mRNA1;Name=YALI1_A08546g
###
Yali1A	IGB	gene	857314	857356	0	-	.	ID=YALI1_A08573r;Name=YALI1_A08573r;pipeline=Manual
Yali1A	IGB	ncRNA	857314	857356	0	-	.	ID=YALI1_A08573r.r1;Parent=YALI1_A08573r;Name=YALI1_A08573r
###
Yali1A	IGB	gene	857357	857442	1	-	.	ID=YALI1_A08574r;Name=YALI1_A08574r;pipeline=YGAP89,RefSeq89;Alias=YALI0Atrna1W;product=tRNA-Trp;Note=Compare to YALI0A08756r, codon recognized: UGG,tRNA Trp (CCA)
Yali1A	IGB	tRNA	857357	857442	1	-	.	ID=YALI1_A08574r.r1;Parent=YALI1_A08574r;Name=YALI1_A08574r
###
Yali1A	IGB	gene	860263	861375	2.07	-	.	ID=YALI1_A08614g;Name=YALI1_A08614g;pipeline=RefSeq89,YGAP89,Snowy89;Alias=gm_003866;product=hypothetical protein;status=Low expression;depth=1;Note=Compare to YALI0A08800g,   weakly similar to uniprot|Q12303 Saccharomyces cerevisiae YLR121c YPS3 GPI-anchored aspartyl protease 3 (yapsin 3)
Yali1A	IGB	mRNA	860263	861375	2.07	-	.	ID=YALI1_A08614g.mRNA1;Parent=YALI1_A08614g;Name=YALI1_A08614g
Yali1A	IGB	exon	860263	861375	.	-	0	ID=YALI1_A08614g.exon1;Parent=YALI1_A08614g.mRNA1;Name=YALI1_A08614g
Yali1A	IGB	CDS	860263	861375	.	-	0	ID=YALI1_A08614g.cds1;Parent=YALI1_A08614g.mRNA1;Name=YALI1_A08614g
###
Yali1A	IGB	gene	862001	862096	1	+	.	ID=YALI1_A08620r;Name=YALI1_A08620r;pipeline=YGAP89,RefSeq89;Alias=YALI0Atrna3S;product=tRNA-Ser;Note=Compare to YALI0A08822r, codon recognized: AGC,tRNA Ser (GCT)
Yali1A	IGB	tRNA	862001	862096	1	+	.	ID=YALI1_A08620r.r1;Parent=YALI1_A08620r;Name=YALI1_A08620r
###
Yali1A	IGB	gene	862281	862529	1.24e+03	+	.	ID=YALI1_A08623g;Name=YALI1_A08623g;pipeline=RefSeq89;Note=Compare to YALI0A08866g,   some similarities with uniprot|P38314 Saccharomyces cerevisiae YBR214w SDS24 and some similarities with uniprot|P53172 Saccharomyces cerevisiae YGL056c SDS23
Yali1A	IGB	mRNA	862281	862529	1.24e+03	+	.	ID=YALI1_A08623g.mRNA1;Parent=YALI1_A08623g;Name=YALI1_A08623g
Yali1A	IGB	exon	862281	862529	.	+	0	ID=YALI1_A08623g.exon1;Parent=YALI1_A08623g.mRNA1;Name=YALI1_A08623g
Yali1A	IGB	CDS	862281	862529	.	+	0	ID=YALI1_A08623g.cds1;Parent=YALI1_A08623g.mRNA1;Name=YALI1_A08623g
###
Yali1A	IGB	gene	865346	865642	0.866	+	.	ID=YALI1_A08653g;Name=YALI1_A08653g;pipeline=RefSeq89;Note=Truncated form of YALI0A08888g, no similarity
Yali1A	IGB	mRNA	865346	865642	0.866	+	.	ID=YALI1_A08653g.mRNA1;Parent=YALI1_A08653g;Name=YALI1_A08653g
Yali1A	IGB	exon	865346	865642	.	+	0	ID=YALI1_A08653g.exon1;Parent=YALI1_A08653g.mRNA1;Name=YALI1_A08653g
Yali1A	IGB	CDS	865346	865642	.	+	0	ID=YALI1_A08653g.cds1;Parent=YALI1_A08653g.mRNA1;Name=YALI1_A08653g
###
Yali1A	IGB	gene	865953	866075	0.908	-	.	ID=YALI1_A08661r;Name=YALI1_A08661r;pipeline=RefSeq89
Yali1A	IGB	rRNA	865953	866075	0.908	-	.	ID=YALI1_A08661r.r1;Parent=YALI1_A08661r;Name=YALI1_A08661r
###
Yali1A	IGB	gene	866080	866149	0	-	.	ID=YALI1_A08662r;Name=YALI1_A08662r;pipeline=YGAP89,RefSeq89;Alias=YALI0Atrna6G;product=tRNA-Gly;Note=Compare to YALI0A08976r, codon recognized: GGC,tRNA Gly (GCC) 
Yali1A	IGB	tRNA	866080	866149	0	-	.	ID=YALI1_A08662r.r1;Parent=YALI1_A08662r;Name=YALI1_A08662r
###
Yali1A	IGB	gene	867190	868917	4.75e-09	+	.	ID=YALI1_A08672g;Name=YALI1_A08672g;pipeline=RefSeq89,YGAP89,Snowy89;Alias=rt_000124.1;product=hypothetical protein;status=Fails to match RNA-Seq data;depth=38;Note=Compare to YALI0A08998g,   uniprot|Q6H9P4 Yarrowia lipolytica Putative sugar transporter and similar to uniprot|P39932 Saccharomyces cerevisiae YDR536w STL1 member of the sugar permease family
Yali1A	IGB	mRNA	867190	868917	4.75e-09	+	.	ID=YALI1_A08672g.mRNA1;Parent=YALI1_A08672g;Name=YALI1_A08672g
Yali1A	IGB	exon	867190	868917	.	+	0	ID=YALI1_A08672g.exon1;Parent=YALI1_A08672g.mRNA1;Name=YALI1_A08672g
Yali1A	IGB	CDS	867190	868917	.	+	0	ID=YALI1_A08672g.cds1;Parent=YALI1_A08672g.mRNA1;Name=YALI1_A08672g
###
Yali1A	IGB	gene	869092	872961	2.09e+04	-	.	ID=YALI1_A08729g;Name=YALI1_A08729g;pipeline=YGAP89,YGAP89,RefSeq89;product=hypothetical protein,hypothetical protein;inference=similar to DNA sequence:INSDC:YHR155W%2CYNL257C;Note=Truncated form of YALI0A09020g, similar to Saccharomyces cerevisiae YSP1 (YHR155W) and SIP3 (YNL257C)%3B ancestral locus Anc_1.100,  highly similar to uniprot|Q6H9P3 Yarrowia lipolytica Putative Sip3 protein and weakly similar to uniprot|P38717 Saccharomyces cerevisiae YNL257c SIP3 SNF1P protein kinase interacting protein
Yali1A	IGB	mRNA	869092	872961	2.09e+04	-	.	ID=YALI1_A08729g.mRNA1;Parent=YALI1_A08729g;Name=YALI1_A08729g
Yali1A	IGB	exon	869092	872961	.	-	0	ID=YALI1_A08729g.exon1;Parent=YALI1_A08729g.mRNA1;Name=YALI1_A08729g
Yali1A	IGB	CDS	869092	872961	.	-	0	ID=YALI1_A08729g.cds1;Parent=YALI1_A08729g.mRNA1;Name=YALI1_A08729g
###
Yali1A	IGB	gene	875953	876492	0	+	.	ID=YALI1_A08759g;Name=YALI1_A08759g;pipeline=Snowy89;Alias=AugPool0012469;status=Fails to match RNA-Seq data;depth=1046
Yali1A	IGB	mRNA	875953	876492	0	+	.	ID=YALI1_A08759g.mRNA1;Parent=YALI1_A08759g;Name=YALI1_A08759g
Yali1A	IGB	exon	875953	876125	.	+	0	ID=YALI1_A08759g.exon1;Parent=YALI1_A08759g.mRNA1;Name=YALI1_A08759g
Yali1A	IGB	exon	876182	876294	.	+	0	ID=YALI1_A08759g.exon1;Parent=YALI1_A08759g.mRNA1;Name=YALI1_A08759g
Yali1A	IGB	exon	876455	876492	.	+	0	ID=YALI1_A08759g.exon1;Parent=YALI1_A08759g.mRNA1;Name=YALI1_A08759g
Yali1A	IGB	CDS	875953	876125	.	+	0	ID=YALI1_A08759g.cds1;Parent=YALI1_A08759g.mRNA1;Name=YALI1_A08759g
Yali1A	IGB	CDS	876182	876294	.	+	1	ID=YALI1_A08759g.cds1;Parent=YALI1_A08759g.mRNA1;Name=YALI1_A08759g
Yali1A	IGB	CDS	876455	876492	.	+	2	ID=YALI1_A08759g.cds1;Parent=YALI1_A08759g.mRNA1;Name=YALI1_A08759g
###
Yali1A	IGB	gene	876747	878144	6.97e+03	-	.	ID=YALI1_A08781g;Name=YALI1_A08781g;pipeline=Snowy89,YGAP89,RefSeq89;Alias=rt_000124.3;product=hypothetical protein;inference=similar to DNA sequence:INSDC:YGR255C;status=Fails to match RNA-Seq data;depth=2564;Note=Compare to YALI0A09042g, similar to Saccharomyces cerevisiae COQ6 (YGR255C)%3B ancestral locus Anc_1.103,  uniprot|Q6H9P2 Yarrowia lipolytica Putative ubiquitin monooxygenase and similar to uniprot|P53318 Saccharomyces cerevisiae YGR255C Ubiquinone biosynthesis monooxgenase COQ6
Yali1A	IGB	mRNA	876747	878144	6.97e+03	-	.	ID=YALI1_A08781g.mRNA1;Parent=YALI1_A08781g;Name=YALI1_A08781g
Yali1A	IGB	exon	876747	878144	.	-	0	ID=YALI1_A08781g.exon1;Parent=YALI1_A08781g.mRNA1;Name=YALI1_A08781g
Yali1A	IGB	CDS	876747	878144	.	-	0	ID=YALI1_A08781g.cds1;Parent=YALI1_A08781g.mRNA1;Name=YALI1_A08781g
###
Yali1A	IGB	gene	878692	880083	6.94e+03	+	.	ID=YALI1_A08787g;Name=YALI1_A08787g;pipeline=Snowy89,YGAP89,RefSeq89;Alias=rt_000124.4;product=hypothetical protein;inference=similar to DNA sequence:INSDC:YDR105C;status=Fails to match RNA-Seq data;depth=2876;Note=Compare to YALI0A09064g, similar to Saccharomyces cerevisiae TMS1 (YDR105C)%3B ancestral locus Anc_8.250,  similar to uniprot|Q12116 Saccharomyces cerevisiae YDR105c
Yali1A	IGB	mRNA	878692	880083	6.94e+03	+	.	ID=YALI1_A08787g.mRNA1;Parent=YALI1_A08787g;Name=YALI1_A08787g
Yali1A	IGB	exon	878692	880083	.	+	0	ID=YALI1_A08787g.exon1;Parent=YALI1_A08787g.mRNA1;Name=YALI1_A08787g
Yali1A	IGB	CDS	878692	880083	.	+	0	ID=YALI1_A08787g.cds1;Parent=YALI1_A08787g.mRNA1;Name=YALI1_A08787g
###
Yali1A	IGB	gene	881515	882111	.	-	.	ID=YALI1_A08821g;Name=YALI1_A08821g;pipeline=YGAP89;product=hypothetical protein
Yali1A	IGB	mRNA	881515	882111	.	-	.	ID=YALI1_A08821g.mRNA1;Parent=YALI1_A08821g;Name=YALI1_A08821g
Yali1A	IGB	exon	881515	882111	.	-	0	ID=YALI1_A08821g.exon1;Parent=YALI1_A08821g.mRNA1;Name=YALI1_A08821g
Yali1A	IGB	CDS	881515	882111	.	-	0	ID=YALI1_A08821g.cds1;Parent=YALI1_A08821g.mRNA1;Name=YALI1_A08821g
###
Yali1A	IGB	gene	882334	882780	2.23e+03	-	.	ID=YALI1_A08828g;Name=YALI1_A08828g;pipeline=Snowy89,RefSeq89;Alias=rt_000124.5;status=Fails to match RNA-Seq data;depth=1014;Note=Compare to YALI0A09086g,   no similarity
Yali1A	IGB	mRNA	882334	882780	2.23e+03	-	.	ID=YALI1_A08828g.mRNA1;Parent=YALI1_A08828g;Name=YALI1_A08828g
Yali1A	IGB	exon	882334	882780	.	-	0	ID=YALI1_A08828g.exon1;Parent=YALI1_A08828g.mRNA1;Name=YALI1_A08828g
Yali1A	IGB	CDS	882334	882780	.	-	0	ID=YALI1_A08828g.cds1;Parent=YALI1_A08828g.mRNA1;Name=YALI1_A08828g
###
Yali1A	IGB	gene	883493	883977	0	+	.	ID=YALI1_A08835g;Name=YALI1_A08835g;pipeline=Snowy89;Alias=AugPool0019693;status=Fails to match RNA-Seq data;depth=143
Yali1A	IGB	mRNA	883493	883977	0	+	.	ID=YALI1_A08835g.mRNA1;Parent=YALI1_A08835g;Name=YALI1_A08835g
Yali1A	IGB	exon	883493	883534	.	+	0	ID=YALI1_A08835g.exon1;Parent=YALI1_A08835g.mRNA1;Name=YALI1_A08835g
Yali1A	IGB	exon	883579	883977	.	+	0	ID=YALI1_A08835g.exon1;Parent=YALI1_A08835g.mRNA1;Name=YALI1_A08835g
Yali1A	IGB	CDS	883493	883534	.	+	0	ID=YALI1_A08835g.cds1;Parent=YALI1_A08835g.mRNA1;Name=YALI1_A08835g
Yali1A	IGB	CDS	883579	883977	.	+	0	ID=YALI1_A08835g.cds1;Parent=YALI1_A08835g.mRNA1;Name=YALI1_A08835g
###
Yali1A	IGB	gene	884588	885586	4.88e+03	-	.	ID=YALI1_A08856g;Name=YALI1_A08856g;pipeline=YGAP89,Snowy89,RefSeq89;Alias=rt_000124.6;product=hypothetical protein;status=Fails to match RNA-Seq data;depth=906;Note=Compare to YALI0A09108g,   weakly similar to uniprot|P23285 Saccharomyces cerevisiae YHR057c CYP2 peptidyl-prolyl cis-trans isomerase
Yali1A	IGB	mRNA	884588	885586	4.88e+03	-	.	ID=YALI1_A08856g.mRNA1;Parent=YALI1_A08856g;Name=YALI1_A08856g
Yali1A	IGB	exon	884588	885586	.	-	0	ID=YALI1_A08856g.exon1;Parent=YALI1_A08856g.mRNA1;Name=YALI1_A08856g
Yali1A	IGB	CDS	884588	885586	.	-	0	ID=YALI1_A08856g.cds1;Parent=YALI1_A08856g.mRNA1;Name=YALI1_A08856g
###
Yali1A	IGB	gene	887248	887319	1	-	.	ID=YALI1_A08873r;Name=YALI1_A08873r;pipeline=YGAP89,RefSeq89;Alias=YALI0Atrna6T;product=tRNA-Thr;Note=Compare to YALI0A09130r, codon recognized: ACU,tRNA Thr (AGT) 
Yali1A	IGB	tRNA	887248	887319	1	-	.	ID=YALI1_A08873r.r1;Parent=YALI1_A08873r;Name=YALI1_A08873r
###
Yali1A	IGB	gene	887490	887855	0	+	.	ID=YALI1_A08875g;Name=YALI1_A08875g;pipeline=Snowy89;Alias=AugPool0037828;status=Fails to match RNA-Seq data;depth=39
Yali1A	IGB	mRNA	887490	887855	0	+	.	ID=YALI1_A08875g.mRNA1;Parent=YALI1_A08875g;Name=YALI1_A08875g
Yali1A	IGB	exon	887490	887627	.	+	0	ID=YALI1_A08875g.exon1;Parent=YALI1_A08875g.mRNA1;Name=YALI1_A08875g
Yali1A	IGB	exon	887682	887855	.	+	0	ID=YALI1_A08875g.exon1;Parent=YALI1_A08875g.mRNA1;Name=YALI1_A08875g
Yali1A	IGB	CDS	887490	887627	.	+	0	ID=YALI1_A08875g.cds1;Parent=YALI1_A08875g.mRNA1;Name=YALI1_A08875g
Yali1A	IGB	CDS	887682	887855	.	+	0	ID=YALI1_A08875g.cds1;Parent=YALI1_A08875g.mRNA1;Name=YALI1_A08875g
###
Yali1A	IGB	gene	889039	889127	.	+	1	ID=YALI1_A08890r;Name=YALI1_A08890r;pipeline=RefSeq89,YGAP89;Alias=YALI0Atrna4R;product=tRNA-Arg;Note=Compare to YALI0A09152r, tRNA Arg (TCG),codon recognized: CGA
Yali1A	IGB	tRNA	889039	889127	.	+	1	ID=YALI1_A08890r.r1;Parent=YALI1_A08890r;Name=YALI1_A08890r
###
Yali1A	IGB	gene	890113	890313	1e+03	+	.	ID=YALI1_A08901g;Name=YALI1_A08901g;pipeline=RefSeq89;Note=Compare to YALI0A09196g,   some similarities with uniprot|Q8TFK5 Yarrowia lipolytica Cell wall protein
Yali1A	IGB	mRNA	890113	890313	1e+03	+	.	ID=YALI1_A08901g.mRNA1;Parent=YALI1_A08901g;Name=YALI1_A08901g
Yali1A	IGB	exon	890113	890313	.	+	0	ID=YALI1_A08901g.exon1;Parent=YALI1_A08901g.mRNA1;Name=YALI1_A08901g
Yali1A	IGB	CDS	890113	890313	.	+	0	ID=YALI1_A08901g.cds1;Parent=YALI1_A08901g.mRNA1;Name=YALI1_A08901g
###
Yali1A	IGB	gene	893099	893388	0	+	.	ID=YALI1_A08931g;Name=YALI1_A08931g;pipeline=Snowy89;Alias=AugPool0025895;status=Fails to match RNA-Seq data;depth=51
Yali1A	IGB	mRNA	893099	893388	0	+	.	ID=YALI1_A08931g.mRNA1;Parent=YALI1_A08931g;Name=YALI1_A08931g
Yali1A	IGB	exon	893099	893166	.	+	0	ID=YALI1_A08931g.exon1;Parent=YALI1_A08931g.mRNA1;Name=YALI1_A08931g
Yali1A	IGB	exon	893214	893388	.	+	0	ID=YALI1_A08931g.exon1;Parent=YALI1_A08931g.mRNA1;Name=YALI1_A08931g
Yali1A	IGB	CDS	893099	893166	.	+	0	ID=YALI1_A08931g.cds1;Parent=YALI1_A08931g.mRNA1;Name=YALI1_A08931g
Yali1A	IGB	CDS	893214	893388	.	+	1	ID=YALI1_A08931g.cds1;Parent=YALI1_A08931g.mRNA1;Name=YALI1_A08931g
###
Yali1A	IGB	gene	893452	893970	.	+	.	ID=YALI1_A08934g;Name=YALI1_A08934g;pipeline=Snowy89,YGAP89;Alias=AugPool0008658;product=hypothetical protein;status=Fails to match RNA-Seq data;depth=49
Yali1A	IGB	mRNA	893452	893970	.	+	.	ID=YALI1_A08934g.mRNA1;Parent=YALI1_A08934g;Name=YALI1_A08934g
Yali1A	IGB	exon	893452	893970	.	+	0	ID=YALI1_A08934g.exon1;Parent=YALI1_A08934g.mRNA1;Name=YALI1_A08934g
Yali1A	IGB	CDS	893452	893970	.	+	0	ID=YALI1_A08934g.cds1;Parent=YALI1_A08934g.mRNA1;Name=YALI1_A08934g
###
Yali1A	IGB	gene	894036	894293	0	-	.	ID=YALI1_A08941g;Name=YALI1_A08941g;pipeline=Snowy89;Alias=AugPool0012715;status=Fails to match RNA-Seq data;depth=41
Yali1A	IGB	mRNA	894036	894293	0	-	.	ID=YALI1_A08941g.mRNA1;Parent=YALI1_A08941g;Name=YALI1_A08941g
Yali1A	IGB	exon	894036	894144	.	-	0	ID=YALI1_A08941g.exon1;Parent=YALI1_A08941g.mRNA1;Name=YALI1_A08941g
Yali1A	IGB	exon	894187	894293	.	-	0	ID=YALI1_A08941g.exon1;Parent=YALI1_A08941g.mRNA1;Name=YALI1_A08941g
Yali1A	IGB	CDS	894036	894144	.	-	1	ID=YALI1_A08941g.cds1;Parent=YALI1_A08941g.mRNA1;Name=YALI1_A08941g
Yali1A	IGB	CDS	894187	894293	.	-	0	ID=YALI1_A08941g.cds1;Parent=YALI1_A08941g.mRNA1;Name=YALI1_A08941g
###
Yali1A	IGB	gene	895114	895203	0	+	.	ID=YALI1_A08951r;Name=YALI1_A08951r;pipeline=YGAP89,RefSeq89;Alias=YALI0Atrna3I;product=tRNA-Ile;Note=Compare to YALI0A09218r, codon recognized: AUU,tRNA Ile (AAT)
Yali1A	IGB	tRNA	895114	895203	0	+	.	ID=YALI1_A08951r.r1;Parent=YALI1_A08951r;Name=YALI1_A08951r
###
Yali1A	IGB	gene	896470	898104	8.13e+03	-	.	ID=YALI1_A08981g;Name=YALI1_A08981g;pipeline=Snowy89,YGAP89,RefSeq89;Alias=gm_003874;product=hypothetical protein;status=Low expression;depth=1;Note=Compare to YALI0A09262g,   uniprot|Q6H9N6 Yarrowia lipolytica Alkaline extracellular protease precursor (AEP2)
Yali1A	IGB	mRNA	896470	898104	8.13e+03	-	.	ID=YALI1_A08981g.mRNA1;Parent=YALI1_A08981g;Name=YALI1_A08981g
Yali1A	IGB	exon	896470	898104	.	-	0	ID=YALI1_A08981g.exon1;Parent=YALI1_A08981g.mRNA1;Name=YALI1_A08981g
Yali1A	IGB	CDS	896470	898104	.	-	0	ID=YALI1_A08981g.cds1;Parent=YALI1_A08981g.mRNA1;Name=YALI1_A08981g
###
Yali1A	IGB	gene	900116	901003	.	-	.	ID=YALI1_A09010g;Name=YALI1_A09010g;pipeline=Snowy89,RefSeq89,YGAP89;Alias=rt_000127.1;product=hypothetical protein;status=Fails to match RNA-Seq data;depth=1006;Note=Compare to YALI0A09284g,   no similarity
Yali1A	IGB	mRNA	900116	901003	.	-	.	ID=YALI1_A09010g.mRNA1;Parent=YALI1_A09010g;Name=YALI1_A09010g
Yali1A	IGB	exon	900116	901003	.	-	0	ID=YALI1_A09010g.exon1;Parent=YALI1_A09010g.mRNA1;Name=YALI1_A09010g
Yali1A	IGB	CDS	900116	901003	.	-	0	ID=YALI1_A09010g.cds1;Parent=YALI1_A09010g.mRNA1;Name=YALI1_A09010g
###
Yali1A	IGB	gene	901605	902144	2.41e-10	-	.	ID=YALI1_A09021g;Name=YALI1_A09021g;pipeline=Snowy89;Alias=AugPool0036230;status=Fails to match RNA-Seq data;depth=14
Yali1A	IGB	mRNA	901605	902144	2.41e-10	-	.	ID=YALI1_A09021g.mRNA1;Parent=YALI1_A09021g;Name=YALI1_A09021g
Yali1A	IGB	exon	901605	902144	.	-	0	ID=YALI1_A09021g.exon1;Parent=YALI1_A09021g.mRNA1;Name=YALI1_A09021g
Yali1A	IGB	CDS	901605	902144	.	-	0	ID=YALI1_A09021g.cds1;Parent=YALI1_A09021g.mRNA1;Name=YALI1_A09021g
###
Yali1A	IGB	gene	904878	906443	.	-	.	ID=YALI1_A09064g;Name=YALI1_A09064g;pipeline=Snowy89,RefSeq89,YGAP89;Alias=rt_000127.2;product=hypothetical protein;status=Fails to match RNA-Seq data;depth=1515;Note=Compare to YALI0A09383g,   weakly similar to uniprot|P53322 Saccharomyces cerevisiae YGR260w TNA1 related to allantoate transport protein
Yali1A	IGB	mRNA	904878	906443	.	-	.	ID=YALI1_A09064g.mRNA1;Parent=YALI1_A09064g;Name=YALI1_A09064g
Yali1A	IGB	exon	904878	906443	.	-	0	ID=YALI1_A09064g.exon1;Parent=YALI1_A09064g.mRNA1;Name=YALI1_A09064g
Yali1A	IGB	CDS	904878	906443	.	-	0	ID=YALI1_A09064g.cds1;Parent=YALI1_A09064g.mRNA1;Name=YALI1_A09064g
###
Yali1A	IGB	gene	908758	910056	6.5e+03	-	.	ID=YALI1_A09100g;Name=YALI1_A09100g;pipeline=YGAP89,Snowy89,RefSeq89;Alias=rt_000128.1;product=hypothetical protein;status=Fails to match RNA-Seq data;depth=267;Note=Compare to YALI0A09405g,   no similarity
Yali1A	IGB	mRNA	908758	910056	6.5e+03	-	.	ID=YALI1_A09100g.mRNA1;Parent=YALI1_A09100g;Name=YALI1_A09100g
Yali1A	IGB	exon	908758	910056	.	-	0	ID=YALI1_A09100g.exon1;Parent=YALI1_A09100g.mRNA1;Name=YALI1_A09100g
Yali1A	IGB	CDS	908758	910056	.	-	0	ID=YALI1_A09100g.cds1;Parent=YALI1_A09100g.mRNA1;Name=YALI1_A09100g
###
Yali1A	IGB	gene	912126	913511	4.39e-09	+	.	ID=YALI1_A09121g;Name=YALI1_A09121g;pipeline=YGAP89,RefSeq89,Snowy89;Alias=rt_000128.2;product=hypothetical protein;inference=similar to DNA sequence:INSDC:YKL194C;status=Fails to match RNA-Seq data;depth=372;Note=Compare to YALI0A09427g, similar to Saccharomyces cerevisiae MST1 (YKL194C)%3B ancestral locus Anc_4.299,  uniprot|Q6H9P8 Yarrowia lipolytica Mitochondrial threonyl tRNA synthase
Yali1A	IGB	mRNA	912126	913511	4.39e-09	+	.	ID=YALI1_A09121g.mRNA1;Parent=YALI1_A09121g;Name=YALI1_A09121g
Yali1A	IGB	exon	912126	913511	.	+	0	ID=YALI1_A09121g.exon1;Parent=YALI1_A09121g.mRNA1;Name=YALI1_A09121g
Yali1A	IGB	CDS	912126	913511	.	+	0	ID=YALI1_A09121g.cds1;Parent=YALI1_A09121g.mRNA1;Name=YALI1_A09121g
###
Yali1A	IGB	gene	913873	914378	1.43e+03	+	.	ID=YALI1_A09139g;Name=YALI1_A09139g;pipeline=RefSeq89;Note=Compare to YALI0A09438g, gnl|GLV|YALI0A09438g [Yarrowia lipolytica]  weakly similar to DEHA0C10868g related to uniprot|P07253 Saccharomyces cerevisiae YBR120c CBP6
Yali1A	IGB	mRNA	913873	914378	1.43e+03	+	.	ID=YALI1_A09139g.mRNA1;Parent=YALI1_A09139g;Name=YALI1_A09139g
Yali1A	IGB	exon	913873	914079	.	+	0	ID=YALI1_A09139g.exon1;Parent=YALI1_A09139g.mRNA1;Name=YALI1_A09139g
Yali1A	IGB	exon	914298	914378	.	+	0	ID=YALI1_A09139g.exon1;Parent=YALI1_A09139g.mRNA1;Name=YALI1_A09139g
Yali1A	IGB	CDS	913873	914079	.	+	0	ID=YALI1_A09139g.cds1;Parent=YALI1_A09139g.mRNA1;Name=YALI1_A09139g
Yali1A	IGB	CDS	914298	914378	.	+	0	ID=YALI1_A09139g.cds1;Parent=YALI1_A09139g.mRNA1;Name=YALI1_A09139g
###
Yali1A	IGB	gene	914960	915374	0.986	+	.	ID=YALI1_A09149g;Name=YALI1_A09149g;pipeline=Snowy89,RefSeq89;Alias=AugPool0016568;status=Low expression;depth=2;Note=Converted to coding from non-coding YALI0A09443g,  weakly similar to uniprot|Q6C2A0 Yarrowia lipolytica YALI0F09537g
Yali1A	IGB	mRNA	914960	915374	0.986	+	.	ID=YALI1_A09149g.mRNA1;Parent=YALI1_A09149g;Name=YALI1_A09149g
Yali1A	IGB	exon	914960	915109	.	+	0	ID=YALI1_A09149g.exon1;Parent=YALI1_A09149g.mRNA1;Name=YALI1_A09149g
Yali1A	IGB	exon	915225	915374	.	+	0	ID=YALI1_A09149g.exon1;Parent=YALI1_A09149g.mRNA1;Name=YALI1_A09149g
Yali1A	IGB	CDS	914960	915109	.	+	0	ID=YALI1_A09149g.cds1;Parent=YALI1_A09149g.mRNA1;Name=YALI1_A09149g
Yali1A	IGB	CDS	915225	915374	.	+	0	ID=YALI1_A09149g.cds1;Parent=YALI1_A09149g.mRNA1;Name=YALI1_A09149g
###
Yali1A	IGB	gene	915946	916485	.	-	.	ID=YALI1_A09165g;Name=YALI1_A09165g;pipeline=YGAP89;product=hypothetical protein
Yali1A	IGB	mRNA	915946	916485	.	-	.	ID=YALI1_A09165g.mRNA1;Parent=YALI1_A09165g;Name=YALI1_A09165g
Yali1A	IGB	exon	915946	916485	.	-	0	ID=YALI1_A09165g.exon1;Parent=YALI1_A09165g.mRNA1;Name=YALI1_A09165g
Yali1A	IGB	CDS	915946	916485	.	-	0	ID=YALI1_A09165g.cds1;Parent=YALI1_A09165g.mRNA1;Name=YALI1_A09165g
###
Yali1A	IGB	gene	916650	917360	.	+	.	ID=YALI1_A09166g;Name=YALI1_A09166g;pipeline=RefSeq89,Snowy89,YGAP89;Alias=rt_000128.4;product=hypothetical protein;inference=similar to DNA sequence:INSDC:YOR126C;status=Fails to match RNA-Seq data;depth=151;Note=Compare to YALI0A09449g,   uniprot|Q6H9Q0 Yarrowia lipolytica weakly similar to uniprot|P41734 Saccharomyces cerevisiae YOR126c EST2 isoamyl acetate hydrolytic enzyme,similar to Saccharomyces cerevisiae IAH1 (YOR126C)%3B ancestral locus Anc_5.449
Yali1A	IGB	mRNA	916650	917360	.	+	.	ID=YALI1_A09166g.mRNA1;Parent=YALI1_A09166g;Name=YALI1_A09166g
Yali1A	IGB	exon	916650	917360	.	+	0	ID=YALI1_A09166g.exon1;Parent=YALI1_A09166g.mRNA1;Name=YALI1_A09166g
Yali1A	IGB	CDS	916650	917360	.	+	0	ID=YALI1_A09166g.cds1;Parent=YALI1_A09166g.mRNA1;Name=YALI1_A09166g
###
Yali1A	IGB	gene	919046	919830	0.6	+	.	ID=YALI1_A09190g;Name=YALI1_A09190g;pipeline=RefSeq89,Snowy89;Alias=AugPool0036819;status=Low expression;depth=1;Note=Compare to YALI0A09471g,   no similarity
Yali1A	IGB	mRNA	919046	919830	0.6	+	.	ID=YALI1_A09190g.mRNA1;Parent=YALI1_A09190g;Name=YALI1_A09190g
Yali1A	IGB	exon	919046	919312	.	+	0	ID=YALI1_A09190g.exon1;Parent=YALI1_A09190g.mRNA1;Name=YALI1_A09190g
Yali1A	IGB	exon	919582	919830	.	+	0	ID=YALI1_A09190g.exon1;Parent=YALI1_A09190g.mRNA1;Name=YALI1_A09190g
Yali1A	IGB	CDS	919046	919312	.	+	0	ID=YALI1_A09190g.cds1;Parent=YALI1_A09190g.mRNA1;Name=YALI1_A09190g
Yali1A	IGB	CDS	919582	919830	.	+	0	ID=YALI1_A09190g.cds1;Parent=YALI1_A09190g.mRNA1;Name=YALI1_A09190g
###
Yali1A	IGB	gene	920163	920348	921	+	.	ID=YALI1_A09201g;Name=YALI1_A09201g;pipeline=RefSeq89;Note=Compare to YALI0A09515g, Misc non-coding,   no similarity
Yali1A	IGB	mRNA	920163	920348	921	+	.	ID=YALI1_A09201g.mRNA1;Parent=YALI1_A09201g;Name=YALI1_A09201g
###
Yali1A	IGB	gene	921780	926150	.	+	.	ID=YALI1_A09218g;Name=YALI1_A09218g;pipeline=Snowy89,RefSeq89,YGAP89;Alias=rt_000130.1;product=hypothetical protein;status=Fails to match RNA-Seq data;depth=133;Note=Compare to YALI0A09537g,   some similarities with uniprot|O74881 Schizosaccharomyces pombe BTB domain and Ankaryin repeat containing protein,ancestral locus Anc_8.777
Yali1A	IGB	mRNA	921780	926150	.	+	.	ID=YALI1_A09218g.mRNA1;Parent=YALI1_A09218g;Name=YALI1_A09218g
Yali1A	IGB	exon	921780	926150	.	+	0	ID=YALI1_A09218g.exon1;Parent=YALI1_A09218g.mRNA1;Name=YALI1_A09218g
Yali1A	IGB	CDS	921780	926150	.	+	0	ID=YALI1_A09218g.cds1;Parent=YALI1_A09218g.mRNA1;Name=YALI1_A09218g
###
Yali1A	IGB	gene	932520	933728	6.04e+03	+	.	ID=YALI1_A09325g;Name=YALI1_A09325g;pipeline=YGAP89,Snowy89,RefSeq89;Alias=gm_003882;product=hypothetical protein;status=Fails to match RNA-Seq data;depth=1754;Note=Compare to YALI0A09559g,   no similarity
Yali1A	IGB	mRNA	932520	933728	6.04e+03	+	.	ID=YALI1_A09325g.mRNA1;Parent=YALI1_A09325g;Name=YALI1_A09325g
Yali1A	IGB	exon	932520	933728	.	+	0	ID=YALI1_A09325g.exon1;Parent=YALI1_A09325g.mRNA1;Name=YALI1_A09325g
Yali1A	IGB	CDS	932520	933728	.	+	0	ID=YALI1_A09325g.cds1;Parent=YALI1_A09325g.mRNA1;Name=YALI1_A09325g
###
Yali1A	IGB	gene	937214	938542	6.64e+03	+	.	ID=YALI1_A09372g;Name=YALI1_A09372g;pipeline=YGAP89,Snowy89,RefSeq89;Alias=rt_000130.3;product=hypothetical protein;status=Fails to match RNA-Seq data;depth=2400;Note=Compare to YALI0A09592g,   similar to uniprot|P10823 Saccharomyces cerevisiae YER020w GPA2 guanine nucleotide-binding regulatory protein
Yali1A	IGB	mRNA	937214	938542	6.64e+03	+	.	ID=YALI1_A09372g.mRNA1;Parent=YALI1_A09372g;Name=YALI1_A09372g
Yali1A	IGB	exon	937214	938542	.	+	0	ID=YALI1_A09372g.exon1;Parent=YALI1_A09372g.mRNA1;Name=YALI1_A09372g
Yali1A	IGB	CDS	937214	938542	.	+	0	ID=YALI1_A09372g.cds1;Parent=YALI1_A09372g.mRNA1;Name=YALI1_A09372g
###
Yali1A	IGB	gene	938821	939717	6.41e-10	-	.	ID=YALI1_A09397g;Name=YALI1_A09397g;pipeline=RefSeq89,YGAP89,Snowy89;Alias=rt_000130.4;product=hypothetical protein;status=Fails to match RNA-Seq data;depth=17;Note=Compare to YALI0A09614g,   no similarity
Yali1A	IGB	mRNA	938821	939717	6.41e-10	-	.	ID=YALI1_A09397g.mRNA1;Parent=YALI1_A09397g;Name=YALI1_A09397g
Yali1A	IGB	exon	938821	939717	.	-	0	ID=YALI1_A09397g.exon1;Parent=YALI1_A09397g.mRNA1;Name=YALI1_A09397g
Yali1A	IGB	CDS	938821	939717	.	-	0	ID=YALI1_A09397g.cds1;Parent=YALI1_A09397g.mRNA1;Name=YALI1_A09397g
###
Yali1A	IGB	gene	939955	940776	4.1e+03	-	.	ID=YALI1_A09408g;Name=YALI1_A09408g;pipeline=YGAP89,Snowy89,RefSeq89;Alias=rt_000130.5;product=hypothetical protein;inference=similar to DNA sequence:INSDC:YLR285W;status=Fails to match RNA-Seq data;depth=2193;Note=Compare to YALI0A09636g, similar to Saccharomyces cerevisiae NNT1 (YLR285W)%3B ancestral locus Anc_6.79,  similar to uniprot|Q05874 Saccharomyces cerevisiae YLR285w NNT1 nicotinamide N-methyltransferase
Yali1A	IGB	mRNA	939955	940776	4.1e+03	-	.	ID=YALI1_A09408g.mRNA1;Parent=YALI1_A09408g;Name=YALI1_A09408g
Yali1A	IGB	exon	939955	940776	.	-	0	ID=YALI1_A09408g.exon1;Parent=YALI1_A09408g.mRNA1;Name=YALI1_A09408g
Yali1A	IGB	CDS	939955	940776	.	-	0	ID=YALI1_A09408g.cds1;Parent=YALI1_A09408g.mRNA1;Name=YALI1_A09408g
###
Yali1A	IGB	gene	942214	943959	8.69e+03	+	.	ID=YALI1_A09422g;Name=YALI1_A09422g;pipeline=YGAP89,Snowy89,RefSeq89;Alias=rt_000130.6;product=hypothetical protein;status=Fails to match RNA-Seq data;depth=4543;Note=Compare to YALI0A09658g,   weakly similar to uniprot|P07834 Saccharomyces cerevisiae YFL009w CDC4 cell division control protein
Yali1A	IGB	mRNA	942214	943959	8.69e+03	+	.	ID=YALI1_A09422g.mRNA1;Parent=YALI1_A09422g;Name=YALI1_A09422g
Yali1A	IGB	exon	942214	943959	.	+	0	ID=YALI1_A09422g.exon1;Parent=YALI1_A09422g.mRNA1;Name=YALI1_A09422g
Yali1A	IGB	CDS	942214	943959	.	+	0	ID=YALI1_A09422g.cds1;Parent=YALI1_A09422g.mRNA1;Name=YALI1_A09422g
###
Yali1A	IGB	gene	944203	944361	.	+	.	ID=YALI1_A09442g;Name=YALI1_A09442g;pipeline=YGAP89;product=hypothetical protein;inference=similar to DNA sequence:INSDC:YJL127C-B;Note=Misc non-coding, similar to Saccharomyces cerevisiae YJL127C-B%3B ancestral locus Anc_1.226
Yali1A	IGB	mRNA	944203	944361	.	+	.	ID=YALI1_A09442g.mRNA1;Parent=YALI1_A09442g;Name=YALI1_A09442g
###
Yali1A	IGB	gene	944405	945595	1.14e-09	+	.	ID=YALI1_A09444g;Name=YALI1_A09444g;pipeline=RefSeq89,YGAP89,Snowy89;Alias=AugPool0041893;product=hypothetical protein;status=Fails to match RNA-Seq data;depth=1181;Note=Compare to YALI0A09680g,   weakly similar to uniprot|Q8WTW9 Homo sapiens Hypothetical protein
Yali1A	IGB	mRNA	944405	945595	1.14e-09	+	.	ID=YALI1_A09444g.mRNA1;Parent=YALI1_A09444g;Name=YALI1_A09444g
Yali1A	IGB	exon	944405	945595	.	+	0	ID=YALI1_A09444g.exon1;Parent=YALI1_A09444g.mRNA1;Name=YALI1_A09444g
Yali1A	IGB	CDS	944405	945595	.	+	0	ID=YALI1_A09444g.cds1;Parent=YALI1_A09444g.mRNA1;Name=YALI1_A09444g
###
Yali1A	IGB	gene	946762	948879	1.06e+04	+	.	ID=YALI1_A09467g;Name=YALI1_A09467g;pipeline=YGAP89,Snowy89,RefSeq89;Alias=rt_000131.1;product=hypothetical protein;inference=similar to DNA sequence:INSDC:YJR134C;status=Fails to match RNA-Seq data;depth=951;Note=Compare to YALI0A09702g, similar to Saccharomyces cerevisiae SGM1 (YJR134C)%3B ancestral locus Anc_4.364,  weakly similar to uniprot|P47166 Saccharomyces cerevisiae YJR134c SGM1 similarity to paramyosin myosin
Yali1A	IGB	mRNA	946762	948879	1.06e+04	+	.	ID=YALI1_A09467g.mRNA1;Parent=YALI1_A09467g;Name=YALI1_A09467g
Yali1A	IGB	exon	946762	948879	.	+	0	ID=YALI1_A09467g.exon1;Parent=YALI1_A09467g.mRNA1;Name=YALI1_A09467g
Yali1A	IGB	CDS	946762	948879	.	+	0	ID=YALI1_A09467g.cds1;Parent=YALI1_A09467g.mRNA1;Name=YALI1_A09467g
###
Yali1A	IGB	gene	949217	952189	1.17e-09	-	.	ID=YALI1_A09522g;Name=YALI1_A09522g;pipeline=YGAP89,RefSeq89,Snowy89;Alias=rt_000131.2;product=hypothetical protein;status=Fails to match RNA-Seq data;depth=119;Note=Compare to YALI0A09724g,   similar to uniprot|P25336 Saccharomyces cerevisiae YCR092c MSH3 DNA mismatch repair protein
Yali1A	IGB	mRNA	949217	952189	1.17e-09	-	.	ID=YALI1_A09522g.mRNA1;Parent=YALI1_A09522g;Name=YALI1_A09522g
Yali1A	IGB	exon	949217	952189	.	-	0	ID=YALI1_A09522g.exon1;Parent=YALI1_A09522g.mRNA1;Name=YALI1_A09522g
Yali1A	IGB	CDS	949217	952189	.	-	0	ID=YALI1_A09522g.cds1;Parent=YALI1_A09522g.mRNA1;Name=YALI1_A09522g
###
Yali1A	IGB	gene	952428	953078	4.51e-09	+	.	ID=YALI1_A09524g;Name=YALI1_A09524g;pipeline=YGAP89,RefSeq89,Snowy89;Alias=rt_000131.3;product=hypothetical protein;inference=similar to DNA sequence:INSDC:YDR013W;status=Fails to match RNA-Seq data;depth=755;Note=Compare to YALI0A09746g, similar to Saccharomyces cerevisiae PSF1 (YDR013W)%3B ancestral locus Anc_3.234,  similar to uniprot|Q12488 Saccharomyces cerevisiae YDR013w similarity to human hypothetical KIAA0186 protein
Yali1A	IGB	mRNA	952428	953078	4.51e-09	+	.	ID=YALI1_A09524g.mRNA1;Parent=YALI1_A09524g;Name=YALI1_A09524g
Yali1A	IGB	exon	952428	953078	.	+	0	ID=YALI1_A09524g.exon1;Parent=YALI1_A09524g.mRNA1;Name=YALI1_A09524g
Yali1A	IGB	CDS	952428	953078	.	+	0	ID=YALI1_A09524g.cds1;Parent=YALI1_A09524g.mRNA1;Name=YALI1_A09524g
###
Yali1A	IGB	gene	955311	956264	4.81e-09	+	.	ID=YALI1_A09553g;Name=YALI1_A09553g;pipeline=YGAP89,RefSeq89,Snowy89;Alias=rt_000132.1;product=hypothetical protein;inference=similar to DNA sequence:INSDC:YGR144W;status=Fails to match RNA-Seq data;depth=3745;Note=Compare to YALI0A09768g, similar to Saccharomyces cerevisiae THI4 (YGR144W)%3B ancestral locus Anc_5.141,  highly similar to uniprot|P23618 Fusarium oxysporum Thiazole biosynthetic enzyme mitochondrial precursor (Stress- inducible protein sti35)
Yali1A	IGB	mRNA	955311	956264	4.81e-09	+	.	ID=YALI1_A09553g.mRNA1;Parent=YALI1_A09553g;Name=YALI1_A09553g
Yali1A	IGB	exon	955311	956264	.	+	0	ID=YALI1_A09553g.exon1;Parent=YALI1_A09553g.mRNA1;Name=YALI1_A09553g
Yali1A	IGB	CDS	955311	956264	.	+	0	ID=YALI1_A09553g.cds1;Parent=YALI1_A09553g.mRNA1;Name=YALI1_A09553g
###
Yali1A	IGB	gene	956478	957614	5.68e+03	-	.	ID=YALI1_A09576g;Name=YALI1_A09576g;pipeline=YGAP89,Snowy89,RefSeq89;Alias=rt_000132.2;product=hypothetical protein;inference=similar to DNA sequence:INSDC:YMR028W;status=Fails to match RNA-Seq data;depth=2350;Note=Compare to YALI0A09790g, similar to Saccharomyces cerevisiae TAP42 (YMR028W)%3B ancestral locus Anc_2.581,  similar to uniprot|Q04372 Saccharomyces cerevisiae YMR028w TAP42 component of the Tor signaling pathway
Yali1A	IGB	mRNA	956478	957614	5.68e+03	-	.	ID=YALI1_A09576g.mRNA1;Parent=YALI1_A09576g;Name=YALI1_A09576g
Yali1A	IGB	exon	956478	957614	.	-	0	ID=YALI1_A09576g.exon1;Parent=YALI1_A09576g.mRNA1;Name=YALI1_A09576g
Yali1A	IGB	CDS	956478	957614	.	-	0	ID=YALI1_A09576g.cds1;Parent=YALI1_A09576g.mRNA1;Name=YALI1_A09576g
###
Yali1A	IGB	gene	959301	960674	.	+	.	ID=YALI1_A09593g;Name=YALI1_A09593g;pipeline=Snowy89,RefSeq89,YGAP89;Alias=rt_000132.3;product=hypothetical protein;inference=similar to DNA sequence:INSDC:YMR027W;status=Fails to match RNA-Seq data;depth=7309;Note=Compare to YALI0A09812g,   similar to uniprot|Q04371 Saccharomyces cerevisiae YMR027w HRT2 high level expression reduced Ty3 transposition,similar to Saccharomyces cerevisiae YMR027W%3B ancestral locus Anc_2.578
Yali1A	IGB	mRNA	959301	960674	.	+	.	ID=YALI1_A09593g.mRNA1;Parent=YALI1_A09593g;Name=YALI1_A09593g
Yali1A	IGB	exon	959301	960674	.	+	0	ID=YALI1_A09593g.exon1;Parent=YALI1_A09593g.mRNA1;Name=YALI1_A09593g
Yali1A	IGB	CDS	959301	960674	.	+	0	ID=YALI1_A09593g.cds1;Parent=YALI1_A09593g.mRNA1;Name=YALI1_A09593g
###
Yali1A	IGB	gene	961202	962614	.	-	.	ID=YALI1_A09626g;Name=YALI1_A09626g;pipeline=RefSeq89,Snowy89,YGAP89;Alias=rt_000132.4;product=hypothetical protein;inference=similar to DNA sequence:INSDC:YKL059C;status=Fails to match RNA-Seq data;depth=1206;Note=Compare to YALI0A09834g,   similar to uniprot|P35728 Saccharomyces cerevisiae YKL059c,similar to Saccharomyces cerevisiae MPE1 (YKL059C)%3B ancestral locus Anc_2.579
Yali1A	IGB	mRNA	961202	962614	.	-	.	ID=YALI1_A09626g.mRNA1;Parent=YALI1_A09626g;Name=YALI1_A09626g
Yali1A	IGB	exon	961202	962614	.	-	0	ID=YALI1_A09626g.exon1;Parent=YALI1_A09626g.mRNA1;Name=YALI1_A09626g
Yali1A	IGB	CDS	961202	962614	.	-	0	ID=YALI1_A09626g.cds1;Parent=YALI1_A09626g.mRNA1;Name=YALI1_A09626g
###
Yali1A	IGB	gene	963817	964880	.	+	.	ID=YALI1_A09638g;Name=YALI1_A09638g;pipeline=RefSeq89,YGAP89;product=hypothetical protein;inference=similar to DNA sequence:INSDC:YNL044W;Note=Compare to YALI0A09845g, gnl|GLV|YALI0A09845g [Yarrowia lipolytica]  similar to uniprot|P53633 Saccharomyces cerevisiae YNL044W YIP3 Prenylated Rab acceptor 1 interacts with YPT proteins,similar to Saccharomyces cerevisiae YIP3 (YNL044W)%3B ancestral locus Anc_2.269
Yali1A	IGB	mRNA	963817	964880	.	+	.	ID=YALI1_A09638g.mRNA1;Parent=YALI1_A09638g;Name=YALI1_A09638g
Yali1A	IGB	exon	963817	963849	.	+	0	ID=YALI1_A09638g.exon1;Parent=YALI1_A09638g.mRNA1;Name=YALI1_A09638g
Yali1A	IGB	exon	963900	963941	.	+	0	ID=YALI1_A09638g.exon1;Parent=YALI1_A09638g.mRNA1;Name=YALI1_A09638g
Yali1A	IGB	exon	964422	964880	.	+	0	ID=YALI1_A09638g.exon1;Parent=YALI1_A09638g.mRNA1;Name=YALI1_A09638g
Yali1A	IGB	CDS	963817	963849	.	+	0	ID=YALI1_A09638g.cds1;Parent=YALI1_A09638g.mRNA1;Name=YALI1_A09638g
Yali1A	IGB	CDS	963900	963941	.	+	0	ID=YALI1_A09638g.cds1;Parent=YALI1_A09638g.mRNA1;Name=YALI1_A09638g
Yali1A	IGB	CDS	964422	964880	.	+	0	ID=YALI1_A09638g.cds1;Parent=YALI1_A09638g.mRNA1;Name=YALI1_A09638g
###
Yali1A	IGB	gene	965351	966642	0	-	.	ID=YALI1_A09654g;Name=YALI1_A09654g;pipeline=Snowy89;Alias=AugPool0030984;status=Fails to match RNA-Seq data;depth=1611
Yali1A	IGB	mRNA	965351	966642	0	-	.	ID=YALI1_A09654g.mRNA1;Parent=YALI1_A09654g;Name=YALI1_A09654g
Yali1A	IGB	exon	965351	965376	.	-	0	ID=YALI1_A09654g.exon1;Parent=YALI1_A09654g.mRNA1;Name=YALI1_A09654g
Yali1A	IGB	exon	965536	965612	.	-	0	ID=YALI1_A09654g.exon1;Parent=YALI1_A09654g.mRNA1;Name=YALI1_A09654g
Yali1A	IGB	exon	965673	965683	.	-	0	ID=YALI1_A09654g.exon1;Parent=YALI1_A09654g.mRNA1;Name=YALI1_A09654g
Yali1A	IGB	exon	965856	965890	.	-	0	ID=YALI1_A09654g.exon1;Parent=YALI1_A09654g.mRNA1;Name=YALI1_A09654g
Yali1A	IGB	exon	965969	966070	.	-	0	ID=YALI1_A09654g.exon1;Parent=YALI1_A09654g.mRNA1;Name=YALI1_A09654g
Yali1A	IGB	exon	966235	966271	.	-	0	ID=YALI1_A09654g.exon1;Parent=YALI1_A09654g.mRNA1;Name=YALI1_A09654g
Yali1A	IGB	exon	966414	966456	.	-	0	ID=YALI1_A09654g.exon1;Parent=YALI1_A09654g.mRNA1;Name=YALI1_A09654g
Yali1A	IGB	exon	966611	966642	.	-	0	ID=YALI1_A09654g.exon1;Parent=YALI1_A09654g.mRNA1;Name=YALI1_A09654g
Yali1A	IGB	CDS	965351	965376	.	-	2	ID=YALI1_A09654g.cds1;Parent=YALI1_A09654g.mRNA1;Name=YALI1_A09654g
Yali1A	IGB	CDS	965536	965612	.	-	1	ID=YALI1_A09654g.cds1;Parent=YALI1_A09654g.mRNA1;Name=YALI1_A09654g
Yali1A	IGB	CDS	965673	965683	.	-	0	ID=YALI1_A09654g.cds1;Parent=YALI1_A09654g.mRNA1;Name=YALI1_A09654g
Yali1A	IGB	CDS	965856	965890	.	-	2	ID=YALI1_A09654g.cds1;Parent=YALI1_A09654g.mRNA1;Name=YALI1_A09654g
Yali1A	IGB	CDS	965969	966070	.	-	2	ID=YALI1_A09654g.cds1;Parent=YALI1_A09654g.mRNA1;Name=YALI1_A09654g
Yali1A	IGB	CDS	966235	966271	.	-	0	ID=YALI1_A09654g.cds1;Parent=YALI1_A09654g.mRNA1;Name=YALI1_A09654g
Yali1A	IGB	CDS	966414	966456	.	-	1	ID=YALI1_A09654g.cds1;Parent=YALI1_A09654g.mRNA1;Name=YALI1_A09654g
Yali1A	IGB	CDS	966611	966642	.	-	0	ID=YALI1_A09654g.cds1;Parent=YALI1_A09654g.mRNA1;Name=YALI1_A09654g
###
Yali1A	IGB	gene	969391	972375	.	+	.	ID=YALI1_A09694g;Name=YALI1_A09694g;pipeline=RefSeq89,Snowy89,YGAP89;Alias=rt_000134.1;product=hypothetical protein;inference=similar to DNA sequence:INSDC:YMR189W;status=Fails to match RNA-Seq data;depth=4054;Note=Compare to YALI0A09856g,   similar to uniprot|P49095 Saccharomyces cerevisiae YMR189w GSD2 glycine decarboxylase P subunit,similar to Saccharomyces cerevisiae GCV2 (YMR189W)%3B ancestral locus Anc_6.277
Yali1A	IGB	mRNA	969391	972375	.	+	.	ID=YALI1_A09694g.mRNA1;Parent=YALI1_A09694g;Name=YALI1_A09694g
Yali1A	IGB	exon	969391	972375	.	+	0	ID=YALI1_A09694g.exon1;Parent=YALI1_A09694g.mRNA1;Name=YALI1_A09694g
Yali1A	IGB	CDS	969391	972375	.	+	0	ID=YALI1_A09694g.cds1;Parent=YALI1_A09694g.mRNA1;Name=YALI1_A09694g
###
Yali1A	IGB	gene	973286	974116	4.15e+03	-	.	ID=YALI1_A09741g;Name=YALI1_A09741g;pipeline=YGAP89,Snowy89,RefSeq89;Alias=AugPool0043888;product=hypothetical protein;status=Fails to match RNA-Seq data;depth=1269;Note=Compare to YALI0A09878g,   weakly similar to uniprot|Q04740 Saccharomyces cerevisiae YMR234w RNH1 ribonuclease H
Yali1A	IGB	mRNA	973286	974116	4.15e+03	-	.	ID=YALI1_A09741g.mRNA1;Parent=YALI1_A09741g;Name=YALI1_A09741g
Yali1A	IGB	exon	973286	974116	.	-	0	ID=YALI1_A09741g.exon1;Parent=YALI1_A09741g.mRNA1;Name=YALI1_A09741g
Yali1A	IGB	CDS	973286	974116	.	-	0	ID=YALI1_A09741g.cds1;Parent=YALI1_A09741g.mRNA1;Name=YALI1_A09741g
###
Yali1A	IGB	gene	974925	976658	.	-	.	ID=YALI1_A09766g;Name=YALI1_A09766g;pipeline=RefSeq89,YGAP89;product=hypothetical protein;inference=similar to DNA sequence:INSDC:YDL185W;Note=Truncated form of YALI0A09900g,   highly similar to uniprot|Q9UVJ8 Ashbya gossypii Vacuolar ATP synthase catalytic subunit A (V-ATPase 69 kDa subunit),similar to Saccharomyces cerevisiae TFP1 (YDL185W)%3B ancestral locus Anc_7.300
Yali1A	IGB	mRNA	974925	976658	.	-	.	ID=YALI1_A09766g.mRNA1;Parent=YALI1_A09766g;Name=YALI1_A09766g
Yali1A	IGB	exon	974925	976658	.	-	0	ID=YALI1_A09766g.exon1;Parent=YALI1_A09766g.mRNA1;Name=YALI1_A09766g
Yali1A	IGB	CDS	974925	976658	.	-	0	ID=YALI1_A09766g.cds1;Parent=YALI1_A09766g.mRNA1;Name=YALI1_A09766g
###
Yali1A	IGB	gene	977619	978004	0	+	.	ID=YALI1_A09776g;Name=YALI1_A09776g;pipeline=Snowy89;Alias=AugPool0008105;status=Fails to match RNA-Seq data;depth=80
Yali1A	IGB	mRNA	977619	978004	0	+	.	ID=YALI1_A09776g.mRNA1;Parent=YALI1_A09776g;Name=YALI1_A09776g
Yali1A	IGB	exon	977619	977650	.	+	0	ID=YALI1_A09776g.exon1;Parent=YALI1_A09776g.mRNA1;Name=YALI1_A09776g
Yali1A	IGB	exon	977701	978004	.	+	0	ID=YALI1_A09776g.exon1;Parent=YALI1_A09776g.mRNA1;Name=YALI1_A09776g
Yali1A	IGB	CDS	977619	977650	.	+	0	ID=YALI1_A09776g.cds1;Parent=YALI1_A09776g.mRNA1;Name=YALI1_A09776g
Yali1A	IGB	CDS	977701	978004	.	+	1	ID=YALI1_A09776g.cds1;Parent=YALI1_A09776g.mRNA1;Name=YALI1_A09776g
###
Yali1A	IGB	gene	978238	978753	.	-	.	ID=YALI1_A09787g;Name=YALI1_A09787g;pipeline=Snowy89,YGAP89;Alias=gm_003897;product=hypothetical protein;status=Fails to match RNA-Seq data;depth=235
Yali1A	IGB	mRNA	978238	978753	.	-	.	ID=YALI1_A09787g.mRNA1;Parent=YALI1_A09787g;Name=YALI1_A09787g
Yali1A	IGB	exon	978238	978753	.	-	0	ID=YALI1_A09787g.exon1;Parent=YALI1_A09787g.mRNA1;Name=YALI1_A09787g
Yali1A	IGB	CDS	978238	978753	.	-	0	ID=YALI1_A09787g.cds1;Parent=YALI1_A09787g.mRNA1;Name=YALI1_A09787g
###
Yali1A	IGB	gene	978757	979069	0	-	.	ID=YALI1_A09789g;Name=YALI1_A09789g;pipeline=Snowy89;Alias=AugPool0020919;status=Fails to match RNA-Seq data;depth=203
Yali1A	IGB	mRNA	978757	979069	0	-	.	ID=YALI1_A09789g.mRNA1;Parent=YALI1_A09789g;Name=YALI1_A09789g
Yali1A	IGB	exon	978757	978958	.	-	0	ID=YALI1_A09789g.exon1;Parent=YALI1_A09789g.mRNA1;Name=YALI1_A09789g
Yali1A	IGB	exon	979011	979069	.	-	0	ID=YALI1_A09789g.exon1;Parent=YALI1_A09789g.mRNA1;Name=YALI1_A09789g
Yali1A	IGB	CDS	978757	978958	.	-	1	ID=YALI1_A09789g.cds1;Parent=YALI1_A09789g.mRNA1;Name=YALI1_A09789g
Yali1A	IGB	CDS	979011	979069	.	-	0	ID=YALI1_A09789g.cds1;Parent=YALI1_A09789g.mRNA1;Name=YALI1_A09789g
###
Yali1A	IGB	gene	979810	980575	.	+	.	ID=YALI1_A09798g;Name=YALI1_A09798g;pipeline=RefSeq89,YGAP89;product=hypothetical protein;inference=similar to DNA sequence:INSDC:YDL191W%2CYDL136W;Note=Compare to YALI0A09922g, similar to uniprot|P39741 Saccharomyces cerevisiae YDL136w SOS2 60S large subunit ribosomal protein,similar to Saccharomyces cerevisiae RPL35A (YDL191W) and RPL35B (YDL136W)%3B ancestral locus Anc_7.306
Yali1A	IGB	mRNA	979810	980575	.	+	.	ID=YALI1_A09798g.mRNA1;Parent=YALI1_A09798g;Name=YALI1_A09798g
Yali1A	IGB	exon	979810	979813	.	+	0	ID=YALI1_A09798g.exon1;Parent=YALI1_A09798g.mRNA1;Name=YALI1_A09798g
Yali1A	IGB	exon	980208	980575	.	+	0	ID=YALI1_A09798g.exon1;Parent=YALI1_A09798g.mRNA1;Name=YALI1_A09798g
Yali1A	IGB	CDS	979810	979813	.	+	0	ID=YALI1_A09798g.cds1;Parent=YALI1_A09798g.mRNA1;Name=YALI1_A09798g
Yali1A	IGB	CDS	980208	980575	.	+	2	ID=YALI1_A09798g.cds1;Parent=YALI1_A09798g.mRNA1;Name=YALI1_A09798g
###
Yali1A	IGB	gene	982230	982307	390	+	.	ID=YALI1_A09822g;Name=YALI1_A09822g;pipeline=RefSeq89;Note=Compare to YALI0A09933g, Misc non-coding, gnl|GLV|YALI0A09933g [Yarrowia lipolytica]  highly similar to uniprot|P05746 Saccharomyces cerevisiae YDL133C-A RPL41B Ribosomal protein L47 of the large (60S) ribosomal subunit identical to Rpl41Ap and has similarity to rat L41 ribosomal protein
Yali1A	IGB	mRNA	982230	982307	390	+	.	ID=YALI1_A09822g.mRNA1;Parent=YALI1_A09822g;Name=YALI1_A09822g
###
Yali1A	IGB	gene	983493	983552	0.989	+	.	ID=YALI1_A09835g;Name=YALI1_A09835g;pipeline=RefSeq89;Note=Compare to YALI0A09951s, Misc non-coding,  Centromere Cen0A Yali1Acentromere
###
Yali1A	IGB	gene	984968	985244	0.905	+	.	ID=YALI1_A09852g;Name=YALI1_A09852g;pipeline=RefSeq89,RefSeq89;Note=Misc non-coding
###
Yali1A	IGB	gene	985627	987957	1.16e+04	+	.	ID=YALI1_A09856g;Name=YALI1_A09856g;pipeline=Snowy89,YGAP89,RefSeq89;Alias=rt_000135.1;product=hypothetical protein;inference=similar to DNA sequence:INSDC:YKL134C;status=Fails to match RNA-Seq data;depth=814;Note=Compare to YALI0A09988g, similar to Saccharomyces cerevisiae OCT1 (YKL134C)%3B ancestral locus Anc_2.432,  similar to uniprot|P35999 Saccharomyces cerevisiae YKL134c (MIP1) mitochondrial intermediate peptidase
Yali1A	IGB	mRNA	985627	987957	1.16e+04	+	.	ID=YALI1_A09856g.mRNA1;Parent=YALI1_A09856g;Name=YALI1_A09856g
Yali1A	IGB	exon	985627	987957	.	+	0	ID=YALI1_A09856g.exon1;Parent=YALI1_A09856g.mRNA1;Name=YALI1_A09856g
Yali1A	IGB	CDS	985627	987957	.	+	0	ID=YALI1_A09856g.cds1;Parent=YALI1_A09856g.mRNA1;Name=YALI1_A09856g
###
Yali1A	IGB	gene	988242	989291	.	-	.	ID=YALI1_A09893g;Name=YALI1_A09893g;pipeline=RefSeq89,Snowy89,YGAP89;Alias=AugPool0041222;product=hypothetical protein;status=Fails to match RNA-Seq data;depth=4631;Note=Compare to YALI0A10010g,   similar to uniprot|Q8NIR4 Neurospora crassa Conserved hypothetical protein
Yali1A	IGB	mRNA	988242	989291	.	-	.	ID=YALI1_A09893g.mRNA1;Parent=YALI1_A09893g;Name=YALI1_A09893g
Yali1A	IGB	exon	988242	989291	.	-	0	ID=YALI1_A09893g.exon1;Parent=YALI1_A09893g.mRNA1;Name=YALI1_A09893g
Yali1A	IGB	CDS	988242	989291	.	-	0	ID=YALI1_A09893g.cds1;Parent=YALI1_A09893g.mRNA1;Name=YALI1_A09893g
###
Yali1A	IGB	gene	989952	991172	4.05e-10	-	.	ID=YALI1_A09911g;Name=YALI1_A09911g;pipeline=RefSeq89,YGAP89,Snowy89;Alias=AugPool0045053;product=hypothetical protein;inference=similar to DNA sequence:INSDC:YKL132C%2CYMR113W;status=Fails to match RNA-Seq data;depth=1287;Note=Compare to YALI0A10032g,   similar to uniprot|Q12676 Saccharomyces cerevisiae YMR113w FOL3 dihydrofolate synthetase,similar to Saccharomyces cerevisiae RMA1 (YKL132C) and FOL3 (YMR113W)%3B ancestral locus Anc_2.435
Yali1A	IGB	mRNA	989952	991172	4.05e-10	-	.	ID=YALI1_A09911g.mRNA1;Parent=YALI1_A09911g;Name=YALI1_A09911g
Yali1A	IGB	exon	989952	991172	.	-	0	ID=YALI1_A09911g.exon1;Parent=YALI1_A09911g.mRNA1;Name=YALI1_A09911g
Yali1A	IGB	CDS	989952	991172	.	-	0	ID=YALI1_A09911g.cds1;Parent=YALI1_A09911g.mRNA1;Name=YALI1_A09911g
###
Yali1A	IGB	gene	991891	992430	1	+	.	ID=YALI1_A09919t;Name=YALI1_A09919t;pipeline=YGAP89,RefSeq89;product=hypothetical protein;Note=Converted to coding from non-coding YALI0A10054t,  LTR yl1
Yali1A	IGB	mRNA	991891	992430	1	+	.	ID=YALI1_A09919t.mRNA1;Parent=YALI1_A09919t;Name=YALI1_A09919t
Yali1A	IGB	exon	991891	992430	.	+	0	ID=YALI1_A09919t.exon1;Parent=YALI1_A09919t.mRNA1;Name=YALI1_A09919t
Yali1A	IGB	CDS	991891	992430	.	+	0	ID=YALI1_A09919t.cds1;Parent=YALI1_A09919t.mRNA1;Name=YALI1_A09919t
###
Yali1A	IGB	gene	992598	993935	6.69e+03	-	.	ID=YALI1_A09939g;Name=YALI1_A09939g;pipeline=Snowy89,YGAP89,RefSeq89;Alias=rt_000135.3;product=hypothetical protein;inference=similar to DNA sequence:INSDC:YHR190W;status=Fails to match RNA-Seq data;depth=3510;Note=Compare to YALI0A10076g, similar to Saccharomyces cerevisiae ERG9 (YHR190W)%3B ancestral locus Anc_8.857,  uniprot|Q9Y753 Yarrowia lipolytica Squalene synthase
Yali1A	IGB	mRNA	992598	993935	6.69e+03	-	.	ID=YALI1_A09939g.mRNA1;Parent=YALI1_A09939g;Name=YALI1_A09939g
Yali1A	IGB	exon	992598	993935	.	-	0	ID=YALI1_A09939g.exon1;Parent=YALI1_A09939g.mRNA1;Name=YALI1_A09939g
Yali1A	IGB	CDS	992598	993935	.	-	0	ID=YALI1_A09939g.cds1;Parent=YALI1_A09939g.mRNA1;Name=YALI1_A09939g
###
Yali1A	IGB	gene	994964	995920	4.78e+03	+	.	ID=YALI1_A09949g;Name=YALI1_A09949g;pipeline=Snowy89,YGAP89,RefSeq89;Alias=rt_000136.1;product=hypothetical protein;inference=similar to DNA sequence:INSDC:YML121W;status=Fails to match RNA-Seq data;depth=1475;Note=Compare to YALI0A10098g, similar to Saccharomyces cerevisiae GTR1 (YML121W)%3B ancestral locus Anc_8.855,  similar to uniprot|Q00582 Saccharomyces cerevisiae YML121w GTR1 GTP-binding protein
Yali1A	IGB	mRNA	994964	995920	4.78e+03	+	.	ID=YALI1_A09949g.mRNA1;Parent=YALI1_A09949g;Name=YALI1_A09949g
Yali1A	IGB	exon	994964	995920	.	+	0	ID=YALI1_A09949g.exon1;Parent=YALI1_A09949g.mRNA1;Name=YALI1_A09949g
Yali1A	IGB	CDS	994964	995920	.	+	0	ID=YALI1_A09949g.cds1;Parent=YALI1_A09949g.mRNA1;Name=YALI1_A09949g
###
Yali1A	IGB	gene	997772	999625	3.21e-10	-	.	ID=YALI1_A09996g;Name=YALI1_A09996g;pipeline=RefSeq89,YGAP89,Snowy89;Alias=AugPool0007313;product=hypothetical protein;status=Fails to match RNA-Seq data;depth=365;Note=Compare to YALI0A10120g,   weakly similar to wi|NCU02617.1 Neurospora crassa NCU02617.1 hypothetical protein
Yali1A	IGB	mRNA	997772	999625	3.21e-10	-	.	ID=YALI1_A09996g.mRNA1;Parent=YALI1_A09996g;Name=YALI1_A09996g
Yali1A	IGB	exon	997772	999625	.	-	0	ID=YALI1_A09996g.exon1;Parent=YALI1_A09996g.mRNA1;Name=YALI1_A09996g
Yali1A	IGB	CDS	997772	999625	.	-	0	ID=YALI1_A09996g.cds1;Parent=YALI1_A09996g.mRNA1;Name=YALI1_A09996g
###
Yali1A	IGB	gene	999960	1001510	8.8e-10	-	.	ID=YALI1_A10015g;Name=YALI1_A10015g;pipeline=RefSeq89,Snowy89;Alias=rt_000136.2;status=Fails to match RNA-Seq data;depth=510;Note=Compare to YALI0A10142g,   weakly similar to uniprot|P35732 Saccharomyces cerevisiae YKL054c VID31
Yali1A	IGB	mRNA	999960	1001510	8.8e-10	-	.	ID=YALI1_A10015g.mRNA1;Parent=YALI1_A10015g;Name=YALI1_A10015g
Yali1A	IGB	exon	999960	1001510	.	-	0	ID=YALI1_A10015g.exon1;Parent=YALI1_A10015g.mRNA1;Name=YALI1_A10015g
Yali1A	IGB	CDS	999960	1001510	.	-	0	ID=YALI1_A10015g.cds1;Parent=YALI1_A10015g.mRNA1;Name=YALI1_A10015g
###
Yali1A	IGB	gene	1002177	1003541	6.82e+03	+	.	ID=YALI1_A10022g;Name=YALI1_A10022g;pipeline=YGAP89,Snowy89,RefSeq89;Alias=gm_003906;product=hypothetical protein;inference=similar to DNA sequence:INSDC:YOL072W;status=Fails to match RNA-Seq data;depth=474;Note=Compare to YALI0A10164g, similar to Saccharomyces cerevisiae THP1 (YOL072W)%3B ancestral locus Anc_3.141,  weakly similar to uniprot|Q08231 Saccharomyces cerevisiae YOL072w THP1
Yali1A	IGB	mRNA	1002177	1003541	6.82e+03	+	.	ID=YALI1_A10022g.mRNA1;Parent=YALI1_A10022g;Name=YALI1_A10022g
Yali1A	IGB	exon	1002177	1003541	.	+	0	ID=YALI1_A10022g.exon1;Parent=YALI1_A10022g.mRNA1;Name=YALI1_A10022g
Yali1A	IGB	CDS	1002177	1003541	.	+	0	ID=YALI1_A10022g.cds1;Parent=YALI1_A10022g.mRNA1;Name=YALI1_A10022g
###
Yali1A	IGB	gene	1003892	1006135	1.04e+04	+	.	ID=YALI1_A10039g;Name=YALI1_A10039g;pipeline=YGAP89,Snowy89,RefSeq89;Alias=AugPool0021572;product=hypothetical protein;status=Fails to match RNA-Seq data;depth=230;Note=Compare to YALI0A10186g,   no similarity
Yali1A	IGB	mRNA	1003892	1006135	1.04e+04	+	.	ID=YALI1_A10039g.mRNA1;Parent=YALI1_A10039g;Name=YALI1_A10039g
Yali1A	IGB	exon	1003892	1006135	.	+	0	ID=YALI1_A10039g.exon1;Parent=YALI1_A10039g.mRNA1;Name=YALI1_A10039g
Yali1A	IGB	CDS	1003892	1006135	.	+	0	ID=YALI1_A10039g.cds1;Parent=YALI1_A10039g.mRNA1;Name=YALI1_A10039g
###
Yali1A	IGB	gene	1007213	1008467	4.11	+	.	ID=YALI1_A10072g;Name=YALI1_A10072g;pipeline=YGAP89,RefSeq89,Snowy89;Alias=rt_000136.3;product=hypothetical protein;status=Low expression;depth=4;Note=Compare to YALI0A10208g,   similar to uniprot|P09230 Yarrowia lipolytica Alkaline extracellular protease precursor (EC 3.4.21.-) (AEP)
Yali1A	IGB	mRNA	1007213	1008467	4.11	+	.	ID=YALI1_A10072g.mRNA1;Parent=YALI1_A10072g;Name=YALI1_A10072g
Yali1A	IGB	exon	1007213	1007629	.	+	0	ID=YALI1_A10072g.exon1;Parent=YALI1_A10072g.mRNA1;Name=YALI1_A10072g
Yali1A	IGB	exon	1007673	1008467	.	+	0	ID=YALI1_A10072g.exon1;Parent=YALI1_A10072g.mRNA1;Name=YALI1_A10072g
Yali1A	IGB	CDS	1007213	1007629	.	+	0	ID=YALI1_A10072g.cds1;Parent=YALI1_A10072g.mRNA1;Name=YALI1_A10072g
Yali1A	IGB	CDS	1007673	1008467	.	+	0	ID=YALI1_A10072g.cds1;Parent=YALI1_A10072g.mRNA1;Name=YALI1_A10072g
###
Yali1A	IGB	gene	1008579	1010543	9.77e+03	-	.	ID=YALI1_A10105g;Name=YALI1_A10105g;pipeline=YGAP89,RefSeq89;product=hypothetical protein;Note=Compare to YALI0A10230g,   similar to uniprot|P22211 Saccharomyces cerevisiae YNL183c NPR1 ser/thr protein kinase
Yali1A	IGB	mRNA	1008579	1010543	9.77e+03	-	.	ID=YALI1_A10105g.mRNA1;Parent=YALI1_A10105g;Name=YALI1_A10105g
Yali1A	IGB	exon	1008579	1010543	.	-	0	ID=YALI1_A10105g.exon1;Parent=YALI1_A10105g.mRNA1;Name=YALI1_A10105g
Yali1A	IGB	CDS	1008579	1010543	.	-	0	ID=YALI1_A10105g.cds1;Parent=YALI1_A10105g.mRNA1;Name=YALI1_A10105g
###
Yali1A	IGB	gene	1012893	1014284	6.11e+03	-	.	ID=YALI1_A10143g;Name=YALI1_A10143g;pipeline=Snowy89,YGAP89,RefSeq89;Alias=rt_000137.1;product=hypothetical protein;inference=similar to DNA sequence:INSDC:YHR085W;status=Fails to match RNA-Seq data;depth=655;Note=Compare to YALI0A10252g, similar to Saccharomyces cerevisiae IPI1 (YHR085W)%3B ancestral locus Anc_5.381,  weakly similar to uniprot|P38803 Saccharomyces cerevisiae YHR085w of the Brahma transcriptional activator
Yali1A	IGB	mRNA	1012893	1014284	6.11e+03	-	.	ID=YALI1_A10143g.mRNA1;Parent=YALI1_A10143g;Name=YALI1_A10143g
Yali1A	IGB	exon	1012893	1014284	.	-	0	ID=YALI1_A10143g.exon1;Parent=YALI1_A10143g.mRNA1;Name=YALI1_A10143g
Yali1A	IGB	CDS	1012893	1014284	.	-	0	ID=YALI1_A10143g.cds1;Parent=YALI1_A10143g.mRNA1;Name=YALI1_A10143g
###
Yali1A	IGB	gene	1014646	1015188	2.5e+03	+	.	ID=YALI1_A10146g;Name=YALI1_A10146g;pipeline=YGAP89,RefSeq89;product=hypothetical protein;inference=similar to DNA sequence:INSDC:YGL231C;Note=Truncated form of YALI0A10274g, similar to Saccharomyces cerevisiae YGL231C%3B ancestral locus Anc_3.552,  weakly similar to uniprot|P53073 Saccharomyces cerevisiae YGL231c similarity to hypothetical protein SPCC1281.03c - S. pombe
Yali1A	IGB	mRNA	1014646	1015188	2.5e+03	+	.	ID=YALI1_A10146g.mRNA1;Parent=YALI1_A10146g;Name=YALI1_A10146g
Yali1A	IGB	exon	1014646	1015188	.	+	0	ID=YALI1_A10146g.exon1;Parent=YALI1_A10146g.mRNA1;Name=YALI1_A10146g
Yali1A	IGB	CDS	1014646	1015188	.	+	0	ID=YALI1_A10146g.cds1;Parent=YALI1_A10146g.mRNA1;Name=YALI1_A10146g
###
Yali1A	IGB	gene	1016247	1020357	1.99e+04	-	.	ID=YALI1_A10199g;Name=YALI1_A10199g;pipeline=YGAP89,RefSeq89;product=hypothetical protein;Note=Compare to YALI0A10296g,   weakly similar to uniprot|O18158 Caenorhabditis elegans UDP-N-acetylglucosamine--peptide N- acetylglucosaminyltransferase (EC 2.4.1.-) (O-GlcNAc) (OGT)
Yali1A	IGB	mRNA	1016247	1020357	1.99e+04	-	.	ID=YALI1_A10199g.mRNA1;Parent=YALI1_A10199g;Name=YALI1_A10199g
Yali1A	IGB	exon	1016247	1019935	.	-	0	ID=YALI1_A10199g.exon1;Parent=YALI1_A10199g.mRNA1;Name=YALI1_A10199g
Yali1A	IGB	exon	1020054	1020357	.	-	0	ID=YALI1_A10199g.exon1;Parent=YALI1_A10199g.mRNA1;Name=YALI1_A10199g
Yali1A	IGB	CDS	1016247	1019935	.	-	2	ID=YALI1_A10199g.cds1;Parent=YALI1_A10199g.mRNA1;Name=YALI1_A10199g
Yali1A	IGB	CDS	1020054	1020357	.	-	0	ID=YALI1_A10199g.cds1;Parent=YALI1_A10199g.mRNA1;Name=YALI1_A10199g
###
Yali1A	IGB	gene	1024482	1025387	1.29e-09	-	.	ID=YALI1_A10254g;Name=YALI1_A10254g;pipeline=RefSeq89,YGAP89,Snowy89;Alias=rt_000141.1;product=hypothetical protein;inference=similar to DNA sequence:INSDC:YGR267C;status=Fails to match RNA-Seq data;depth=1848;Note=Compare to YALI0A10310g,   similar to uniprot|P51601 Saccharomyces cerevisiae YGR267c FOL2 GTP cyclohydrolase I,similar to Saccharomyces cerevisiae FOL2 (YGR267C)%3B ancestral locus Anc_5.37
Yali1A	IGB	mRNA	1024482	1025387	1.29e-09	-	.	ID=YALI1_A10254g.mRNA1;Parent=YALI1_A10254g;Name=YALI1_A10254g
Yali1A	IGB	exon	1024482	1025387	.	-	0	ID=YALI1_A10254g.exon1;Parent=YALI1_A10254g.mRNA1;Name=YALI1_A10254g
Yali1A	IGB	CDS	1024482	1025387	.	-	0	ID=YALI1_A10254g.cds1;Parent=YALI1_A10254g.mRNA1;Name=YALI1_A10254g
###
Yali1A	IGB	gene	1026765	1029785	3.42e-09	+	.	ID=YALI1_A10267g;Name=YALI1_A10267g;pipeline=YGAP89,RefSeq89,Snowy89;Alias=rt_000142.1;product=hypothetical protein;status=Fails to match RNA-Seq data;depth=402;Note=Compare to YALI0A10318g,   no similarity
Yali1A	IGB	mRNA	1026765	1029785	3.42e-09	+	.	ID=YALI1_A10267g.mRNA1;Parent=YALI1_A10267g;Name=YALI1_A10267g
Yali1A	IGB	exon	1026765	1029785	.	+	0	ID=YALI1_A10267g.exon1;Parent=YALI1_A10267g.mRNA1;Name=YALI1_A10267g
Yali1A	IGB	CDS	1026765	1029785	.	+	0	ID=YALI1_A10267g.cds1;Parent=YALI1_A10267g.mRNA1;Name=YALI1_A10267g
###
Yali1A	IGB	gene	1030890	1030962	.	+	1	ID=YALI1_A10309r;Name=YALI1_A10309r;pipeline=RefSeq89,YGAP89;Alias=YALI0Atrna4P;product=tRNA-Pro;Note=Compare to YALI0A10340r, tRNA Pro (TGG) ,codon recognized: CCA
Yali1A	IGB	tRNA	1030890	1030962	.	+	1	ID=YALI1_A10309r.r1;Parent=YALI1_A10309r;Name=YALI1_A10309r
###
Yali1A	IGB	gene	1031859	1034396	4.3e-09	+	.	ID=YALI1_A10318g;Name=YALI1_A10318g;pipeline=RefSeq89,Snowy89;Alias=rt_000143.1;status=Fails to match RNA-Seq data;depth=8967;Note=Compare to YALI0A10362g,   weakly similar to uniprot|BAB27251 Mus musculus 13 days embryo liver cDNA
Yali1A	IGB	mRNA	1031859	1034396	4.3e-09	+	.	ID=YALI1_A10318g.mRNA1;Parent=YALI1_A10318g;Name=YALI1_A10318g
Yali1A	IGB	exon	1031859	1034396	.	+	0	ID=YALI1_A10318g.exon1;Parent=YALI1_A10318g.mRNA1;Name=YALI1_A10318g
Yali1A	IGB	CDS	1031859	1034396	.	+	0	ID=YALI1_A10318g.cds1;Parent=YALI1_A10318g.mRNA1;Name=YALI1_A10318g
###
Yali1A	IGB	gene	1036487	1037647	1.68	+	.	ID=YALI1_A10365g;Name=YALI1_A10365g;pipeline=RefSeq89,Snowy89;Alias=AugPool0002969;status=Low expression;depth=0;Note=Compare to YALI0A10439g,   similar to uniprot|Q9P8F7 Yarrowia lipolytica Triacylglycerol lipase precursor
Yali1A	IGB	mRNA	1036487	1037647	1.68	+	.	ID=YALI1_A10365g.mRNA1;Parent=YALI1_A10365g;Name=YALI1_A10365g
Yali1A	IGB	exon	1036487	1037647	.	+	0	ID=YALI1_A10365g.exon1;Parent=YALI1_A10365g.mRNA1;Name=YALI1_A10365g
Yali1A	IGB	CDS	1036487	1037647	.	+	0	ID=YALI1_A10365g.cds1;Parent=YALI1_A10365g.mRNA1;Name=YALI1_A10365g
###
Yali1A	IGB	gene	1039222	1039680	0.997	-	.	ID=YALI1_A10397g;Name=YALI1_A10397g;pipeline=RefSeq89;Note=Compare to YALI0A10461g, Misc non-coding,  similar to uniprot|Q6CGY4 Yarrowia lipolytica YALI0A14927g
###
Yali1A	IGB	gene	1044779	1045034	0	+	.	ID=YALI1_A10448g;Name=YALI1_A10448g;pipeline=Snowy89;Alias=AugPool0000270;status=Fails to match RNA-Seq data;depth=99
Yali1A	IGB	mRNA	1044779	1045034	0	+	.	ID=YALI1_A10448g.mRNA1;Parent=YALI1_A10448g;Name=YALI1_A10448g
Yali1A	IGB	exon	1044779	1044870	.	+	0	ID=YALI1_A10448g.exon1;Parent=YALI1_A10448g.mRNA1;Name=YALI1_A10448g
Yali1A	IGB	exon	1044917	1045034	.	+	0	ID=YALI1_A10448g.exon1;Parent=YALI1_A10448g.mRNA1;Name=YALI1_A10448g
Yali1A	IGB	CDS	1044779	1044870	.	+	0	ID=YALI1_A10448g.cds1;Parent=YALI1_A10448g.mRNA1;Name=YALI1_A10448g
Yali1A	IGB	CDS	1044917	1045034	.	+	1	ID=YALI1_A10448g.cds1;Parent=YALI1_A10448g.mRNA1;Name=YALI1_A10448g
###
Yali1A	IGB	gene	1045225	1046784	3.71e-10	-	.	ID=YALI1_A10468g;Name=YALI1_A10468g;pipeline=RefSeq89,Snowy89;Alias=AugPool0010759;status=Fails to match RNA-Seq data;depth=190;Note=Compare to YALI0A10483g,   no similarity
Yali1A	IGB	mRNA	1045225	1046784	3.71e-10	-	.	ID=YALI1_A10468g.mRNA1;Parent=YALI1_A10468g;Name=YALI1_A10468g
Yali1A	IGB	exon	1045225	1046784	.	-	0	ID=YALI1_A10468g.exon1;Parent=YALI1_A10468g.mRNA1;Name=YALI1_A10468g
Yali1A	IGB	CDS	1045225	1046784	.	-	0	ID=YALI1_A10468g.cds1;Parent=YALI1_A10468g.mRNA1;Name=YALI1_A10468g
###
Yali1A	IGB	gene	1047110	1047392	0	-	.	ID=YALI1_A10473g;Name=YALI1_A10473g;pipeline=Snowy89;Alias=AugPool0025058;status=Fails to match RNA-Seq data;depth=196
Yali1A	IGB	mRNA	1047110	1047392	0	-	.	ID=YALI1_A10473g.mRNA1;Parent=YALI1_A10473g;Name=YALI1_A10473g
Yali1A	IGB	exon	1047110	1047338	.	-	0	ID=YALI1_A10473g.exon1;Parent=YALI1_A10473g.mRNA1;Name=YALI1_A10473g
Yali1A	IGB	exon	1047385	1047392	.	-	0	ID=YALI1_A10473g.exon1;Parent=YALI1_A10473g.mRNA1;Name=YALI1_A10473g
Yali1A	IGB	CDS	1047110	1047338	.	-	1	ID=YALI1_A10473g.cds1;Parent=YALI1_A10473g.mRNA1;Name=YALI1_A10473g
Yali1A	IGB	CDS	1047385	1047392	.	-	0	ID=YALI1_A10473g.cds1;Parent=YALI1_A10473g.mRNA1;Name=YALI1_A10473g
###
Yali1A	IGB	gene	1048304	1048419	0.75	+	.	ID=YALI1_A10483r;Name=YALI1_A10483r;pipeline=RefSeq89
Yali1A	IGB	rRNA	1048304	1048419	0.75	+	.	ID=YALI1_A10483r.r1;Parent=YALI1_A10483r;Name=YALI1_A10483r
###
Yali1A	IGB	gene	1050977	1052056	3.43e-09	+	.	ID=YALI1_A10510g;Name=YALI1_A10510g;pipeline=RefSeq89,YGAP89,Snowy89;Alias=rt_000148.1;product=hypothetical protein;inference=similar to DNA sequence:INSDC:YHR192W;status=Fails to match RNA-Seq data;depth=1834;Note=Compare to YALI0A10549g,   no similarity,similar to Saccharomyces cerevisiae YHR192W%3B ancestral locus Anc_4.357
Yali1A	IGB	mRNA	1050977	1052056	3.43e-09	+	.	ID=YALI1_A10510g.mRNA1;Parent=YALI1_A10510g;Name=YALI1_A10510g
Yali1A	IGB	exon	1050977	1052056	.	+	0	ID=YALI1_A10510g.exon1;Parent=YALI1_A10510g.mRNA1;Name=YALI1_A10510g
Yali1A	IGB	CDS	1050977	1052056	.	+	0	ID=YALI1_A10510g.cds1;Parent=YALI1_A10510g.mRNA1;Name=YALI1_A10510g
###
Yali1A	IGB	gene	1052435	1052914	1.11e-09	-	.	ID=YALI1_A10529g;Name=YALI1_A10529g;pipeline=RefSeq89,YGAP89,Snowy89;Alias=rt_000148.2;product=hypothetical protein;inference=similar to DNA sequence:INSDC:YOR253W;status=Fails to match RNA-Seq data;depth=1894;Note=Compare to YALI0A10571g,   similar to DEHA0F16192g Debaryomyces hansenii,similar to Saccharomyces cerevisiae NAT5 (YOR253W)%3B ancestral locus Anc_8.697
Yali1A	IGB	mRNA	1052435	1052914	1.11e-09	-	.	ID=YALI1_A10529g.mRNA1;Parent=YALI1_A10529g;Name=YALI1_A10529g
Yali1A	IGB	exon	1052435	1052914	.	-	0	ID=YALI1_A10529g.exon1;Parent=YALI1_A10529g.mRNA1;Name=YALI1_A10529g
Yali1A	IGB	CDS	1052435	1052914	.	-	0	ID=YALI1_A10529g.cds1;Parent=YALI1_A10529g.mRNA1;Name=YALI1_A10529g
###
Yali1A	IGB	gene	1054653	1056563	9.51e+03	-	.	ID=YALI1_A10565g;Name=YALI1_A10565g;pipeline=Snowy89,YGAP89,RefSeq89;Alias=gm_003919;product=hypothetical protein;status=Low expression;depth=4;Note=Compare to YALI0A10593g,   weakly similar to uniprot|P39980 Saccharomyces cerevisiae YEL065w SIT1 probable multidrug resistance protein
Yali1A	IGB	mRNA	1054653	1056563	9.51e+03	-	.	ID=YALI1_A10565g.mRNA1;Parent=YALI1_A10565g;Name=YALI1_A10565g
Yali1A	IGB	exon	1054653	1056563	.	-	0	ID=YALI1_A10565g.exon1;Parent=YALI1_A10565g.mRNA1;Name=YALI1_A10565g
Yali1A	IGB	CDS	1054653	1056563	.	-	0	ID=YALI1_A10565g.cds1;Parent=YALI1_A10565g.mRNA1;Name=YALI1_A10565g
###
Yali1A	IGB	gene	1061883	1064285	.	+	.	ID=YALI1_A10619g;Name=YALI1_A10619g;pipeline=RefSeq89,Snowy89,YGAP89;Alias=rt_000152.1;product=hypothetical protein;status=Fails to match RNA-Seq data;depth=3420;Note=Compare to YALI0A10615g,   similar to uniprot|P39925 Saccharomyces cerevisiae YER017c AFG3 protease of the SEC18/CDC48/PAS1 family of ATPases (AAA)
Yali1A	IGB	mRNA	1061883	1064285	.	+	.	ID=YALI1_A10619g.mRNA1;Parent=YALI1_A10619g;Name=YALI1_A10619g
Yali1A	IGB	exon	1061883	1064285	.	+	0	ID=YALI1_A10619g.exon1;Parent=YALI1_A10619g.mRNA1;Name=YALI1_A10619g
Yali1A	IGB	CDS	1061883	1064285	.	+	0	ID=YALI1_A10619g.cds1;Parent=YALI1_A10619g.mRNA1;Name=YALI1_A10619g
###
Yali1A	IGB	gene	1064655	1067177	.	-	.	ID=YALI1_A10672g;Name=YALI1_A10672g;pipeline=RefSeq89,Snowy89,YGAP89;Alias=AugPool0001963;product=hypothetical protein;status=Fails to match RNA-Seq data;depth=435;Note=Compare to YALI0A10637g,   weakly similar to uniprot|O59741 Schizosaccharomyces pombe Putative transcriptional activator with fungal binuclear cluster domain
Yali1A	IGB	mRNA	1064655	1067177	.	-	.	ID=YALI1_A10672g.mRNA1;Parent=YALI1_A10672g;Name=YALI1_A10672g
Yali1A	IGB	exon	1064655	1067177	.	-	0	ID=YALI1_A10672g.exon1;Parent=YALI1_A10672g.mRNA1;Name=YALI1_A10672g
Yali1A	IGB	CDS	1064655	1067177	.	-	0	ID=YALI1_A10672g.cds1;Parent=YALI1_A10672g.mRNA1;Name=YALI1_A10672g
###
Yali1A	IGB	gene	1069878	1070786	.	-	.	ID=YALI1_A10708g;Name=YALI1_A10708g;pipeline=RefSeq89,Snowy89,YGAP89;Alias=rt_000152.3;product=hypothetical protein;status=Fails to match RNA-Seq data;depth=56664;Note=Compare to YALI0A10659g,   uniprot|Q8J0M2 Yarrowia lipolytica ADP/ATP carrier protein
Yali1A	IGB	mRNA	1069878	1070786	.	-	.	ID=YALI1_A10708g.mRNA1;Parent=YALI1_A10708g;Name=YALI1_A10708g
Yali1A	IGB	exon	1069878	1070786	.	-	0	ID=YALI1_A10708g.exon1;Parent=YALI1_A10708g.mRNA1;Name=YALI1_A10708g
Yali1A	IGB	CDS	1069878	1070786	.	-	0	ID=YALI1_A10708g.cds1;Parent=YALI1_A10708g.mRNA1;Name=YALI1_A10708g
###
Yali1A	IGB	gene	1077270	1078445	7.43e-10	-	.	ID=YALI1_A10784g;Name=YALI1_A10784g;pipeline=RefSeq89,YGAP89,Snowy89;Alias=rt_000153.1;product=hypothetical protein;status=Fails to match RNA-Seq data;depth=710;Note=Compare to YALI0A10681g,   weakly similar to DEHA0E13486g Debaryomyces hansenii IPF 11853.1
Yali1A	IGB	mRNA	1077270	1078445	7.43e-10	-	.	ID=YALI1_A10784g.mRNA1;Parent=YALI1_A10784g;Name=YALI1_A10784g
Yali1A	IGB	exon	1077270	1078445	.	-	0	ID=YALI1_A10784g.exon1;Parent=YALI1_A10784g.mRNA1;Name=YALI1_A10784g
Yali1A	IGB	CDS	1077270	1078445	.	-	0	ID=YALI1_A10784g.cds1;Parent=YALI1_A10784g.mRNA1;Name=YALI1_A10784g
###
Yali1A	IGB	gene	1079421	1079737	0	-	.	ID=YALI1_A10796g;Name=YALI1_A10796g;pipeline=Snowy89;Alias=AugPool0013852;status=Fails to match RNA-Seq data;depth=393
Yali1A	IGB	mRNA	1079421	1079737	0	-	.	ID=YALI1_A10796g.mRNA1;Parent=YALI1_A10796g;Name=YALI1_A10796g
Yali1A	IGB	exon	1079421	1079669	.	-	0	ID=YALI1_A10796g.exon1;Parent=YALI1_A10796g.mRNA1;Name=YALI1_A10796g
Yali1A	IGB	exon	1079726	1079737	.	-	0	ID=YALI1_A10796g.exon1;Parent=YALI1_A10796g.mRNA1;Name=YALI1_A10796g
Yali1A	IGB	CDS	1079421	1079669	.	-	0	ID=YALI1_A10796g.cds1;Parent=YALI1_A10796g.mRNA1;Name=YALI1_A10796g
Yali1A	IGB	CDS	1079726	1079737	.	-	0	ID=YALI1_A10796g.cds1;Parent=YALI1_A10796g.mRNA1;Name=YALI1_A10796g
###
Yali1A	IGB	gene	1079785	1080891	3.43e-09	+	.	ID=YALI1_A10798g;Name=YALI1_A10798g;pipeline=RefSeq89,Snowy89;Alias=rt_000153.2;status=Fails to match RNA-Seq data;depth=1054;Note=Compare to YALI0A10703g,   weakly similar to uniprot|Q12433 Saccharomyces cerevisiae YOR023c AHC1 component of the ADA histone acetyltransferase complex
Yali1A	IGB	mRNA	1079785	1080891	3.43e-09	+	.	ID=YALI1_A10798g.mRNA1;Parent=YALI1_A10798g;Name=YALI1_A10798g
Yali1A	IGB	exon	1079785	1080891	.	+	0	ID=YALI1_A10798g.exon1;Parent=YALI1_A10798g.mRNA1;Name=YALI1_A10798g
Yali1A	IGB	CDS	1079785	1080891	.	+	0	ID=YALI1_A10798g.cds1;Parent=YALI1_A10798g.mRNA1;Name=YALI1_A10798g
###
Yali1A	IGB	gene	1082143	1082721	.	-	.	ID=YALI1_A10827g;Name=YALI1_A10827g;pipeline=RefSeq89,YGAP89;product=hypothetical protein;inference=similar to DNA sequence:INSDC:YNL096C%2CYOR096W;Note=Compare to YALI0A10725g,   similar to uniprot|P26786 Saccharomyces cerevisiae YOR096W 40S ribosomal protein S7-A (RP30),similar to Saccharomyces cerevisiae RPS7B (YNL096C) and RPS7A (YOR096W)%3B ancestral locus Anc_2.188
Yali1A	IGB	mRNA	1082143	1082721	.	-	.	ID=YALI1_A10827g.mRNA1;Parent=YALI1_A10827g;Name=YALI1_A10827g
Yali1A	IGB	exon	1082143	1082721	.	-	0	ID=YALI1_A10827g.exon1;Parent=YALI1_A10827g.mRNA1;Name=YALI1_A10827g
Yali1A	IGB	CDS	1082143	1082721	.	-	0	ID=YALI1_A10827g.cds1;Parent=YALI1_A10827g.mRNA1;Name=YALI1_A10827g
###
Yali1A	IGB	gene	1085767	1086120	.	+	.	ID=YALI1_A10857g;Name=YALI1_A10857g;pipeline=RefSeq89,YGAP89;product=hypothetical protein;inference=similar to DNA sequence:INSDC:YHR087W;Note=Compare to YALI0A10747g,   weakly similar to CAGL0H02101g Candida glabrata,similar to Saccharomyces cerevisiae YHR087W%3B ancestral locus Anc_5.384
Yali1A	IGB	mRNA	1085767	1086120	.	+	.	ID=YALI1_A10857g.mRNA1;Parent=YALI1_A10857g;Name=YALI1_A10857g
Yali1A	IGB	exon	1085767	1086120	.	+	0	ID=YALI1_A10857g.exon1;Parent=YALI1_A10857g.mRNA1;Name=YALI1_A10857g
Yali1A	IGB	CDS	1085767	1086120	.	+	0	ID=YALI1_A10857g.cds1;Parent=YALI1_A10857g.mRNA1;Name=YALI1_A10857g
###
Yali1A	IGB	gene	1086805	1090068	.	-	.	ID=YALI1_A10883g;Name=YALI1_A10883g;pipeline=YGAP89,RefSeq89,Snowy89,YGAP89;Alias=rt_000153.5;product=hypothetical protein,hypothetical protein;status=Low expression;depth=7;Note=Compare to YALI0A10769g,   weakly similar to DEHA0F24530g Debaryomyces hansenii
Yali1A	IGB	mRNA	1086805	1090068	.	-	.	ID=YALI1_A10883g.mRNA1;Parent=YALI1_A10883g;Name=YALI1_A10883g
Yali1A	IGB	exon	1086805	1088286	.	-	0	ID=YALI1_A10883g.exon1;Parent=YALI1_A10883g.mRNA1;Name=YALI1_A10883g
Yali1A	IGB	exon	1088344	1090068	.	-	0	ID=YALI1_A10883g.exon1;Parent=YALI1_A10883g.mRNA1;Name=YALI1_A10883g
Yali1A	IGB	CDS	1086805	1088286	.	-	0	ID=YALI1_A10883g.cds1;Parent=YALI1_A10883g.mRNA1;Name=YALI1_A10883g
Yali1A	IGB	CDS	1088344	1090068	.	-	0	ID=YALI1_A10883g.cds1;Parent=YALI1_A10883g.mRNA1;Name=YALI1_A10883g
###
Yali1A	IGB	gene	1090724	1091518	3.43e-09	+	.	ID=YALI1_A10907g;Name=YALI1_A10907g;pipeline=YGAP89,RefSeq89,Snowy89;Alias=rt_000153.6;product=hypothetical protein;inference=similar to DNA sequence:INSDC:YHR038W;status=Fails to match RNA-Seq data;depth=1190;Note=Compare to YALI0A10813g, similar to Saccharomyces cerevisiae RRF1 (YHR038W)%3B ancestral locus Anc_5.306,  similar to uniprot|P38771 Saccharomyces cerevisiae YHR038w FIL1 Killed in Mutagen sensitive to Diepoxybutane and/or Mitomycin C singleton
Yali1A	IGB	mRNA	1090724	1091518	3.43e-09	+	.	ID=YALI1_A10907g.mRNA1;Parent=YALI1_A10907g;Name=YALI1_A10907g
Yali1A	IGB	exon	1090724	1091518	.	+	0	ID=YALI1_A10907g.exon1;Parent=YALI1_A10907g.mRNA1;Name=YALI1_A10907g
Yali1A	IGB	CDS	1090724	1091518	.	+	0	ID=YALI1_A10907g.cds1;Parent=YALI1_A10907g.mRNA1;Name=YALI1_A10907g
###
Yali1A	IGB	gene	1092124	1092216	.	+	1	ID=YALI1_A10921r;Name=YALI1_A10921r;pipeline=RefSeq89,YGAP89;Alias=YALI0Atrna4I;product=tRNA-Ile;Note=Compare to YALI0A10835r, tRNA Ile (AAT),codon recognized: AUU
Yali1A	IGB	tRNA	1092124	1092216	.	+	1	ID=YALI1_A10921r.r1;Parent=YALI1_A10921r;Name=YALI1_A10921r
###
Yali1A	IGB	gene	1092891	1093379	1.53e-09	-	.	ID=YALI1_A10934g;Name=YALI1_A10934g;pipeline=YGAP89,RefSeq89,Snowy89;Alias=rt_000153.7;product=hypothetical protein;inference=similar to DNA sequence:INSDC:YDR328C;status=Fails to match RNA-Seq data;depth=12324;Note=Compare to YALI0A10879g, similar to Saccharomyces cerevisiae SKP1 (YDR328C)%3B ancestral locus Anc_5.371,  similar to uniprot|P52286 Saccharomyces cerevisiae YDR328c SKP1 kinetochore protein complex CBF3 subunit D singleton
Yali1A	IGB	mRNA	1092891	1093379	1.53e-09	-	.	ID=YALI1_A10934g.mRNA1;Parent=YALI1_A10934g;Name=YALI1_A10934g
Yali1A	IGB	exon	1092891	1093379	.	-	0	ID=YALI1_A10934g.exon1;Parent=YALI1_A10934g.mRNA1;Name=YALI1_A10934g
Yali1A	IGB	CDS	1092891	1093379	.	-	0	ID=YALI1_A10934g.cds1;Parent=YALI1_A10934g.mRNA1;Name=YALI1_A10934g
###
Yali1A	IGB	gene	1094227	1094345	1	-	.	ID=YALI1_A10943r;Name=YALI1_A10943r;pipeline=RefSeq89;Note=Compare to YALI0A10890r, 5S RNA
Yali1A	IGB	rRNA	1094227	1094345	1	-	.	ID=YALI1_A10943r.r1;Parent=YALI1_A10943r;Name=YALI1_A10943r
###
Yali1A	IGB	gene	1096657	1099034	1.08e+03	+	.	ID=YALI1_A10966g;Name=YALI1_A10966g;pipeline=Snowy89,RefSeq89;Alias=gm_003930;status=Low expression;depth=0;Note=Compare to YALI0A10901g,   no similarity
Yali1A	IGB	mRNA	1096657	1099034	1.08e+03	+	.	ID=YALI1_A10966g.mRNA1;Parent=YALI1_A10966g;Name=YALI1_A10966g
Yali1A	IGB	exon	1096657	1096810	.	+	0	ID=YALI1_A10966g.exon1;Parent=YALI1_A10966g.mRNA1;Name=YALI1_A10966g
Yali1A	IGB	exon	1097165	1097344	.	+	0	ID=YALI1_A10966g.exon1;Parent=YALI1_A10966g.mRNA1;Name=YALI1_A10966g
Yali1A	IGB	exon	1097646	1097992	.	+	0	ID=YALI1_A10966g.exon1;Parent=YALI1_A10966g.mRNA1;Name=YALI1_A10966g
Yali1A	IGB	exon	1098460	1098831	.	+	0	ID=YALI1_A10966g.exon1;Parent=YALI1_A10966g.mRNA1;Name=YALI1_A10966g
Yali1A	IGB	exon	1098912	1099034	.	+	0	ID=YALI1_A10966g.exon1;Parent=YALI1_A10966g.mRNA1;Name=YALI1_A10966g
Yali1A	IGB	CDS	1096657	1096810	.	+	0	ID=YALI1_A10966g.cds1;Parent=YALI1_A10966g.mRNA1;Name=YALI1_A10966g
Yali1A	IGB	CDS	1097165	1097344	.	+	2	ID=YALI1_A10966g.cds1;Parent=YALI1_A10966g.mRNA1;Name=YALI1_A10966g
Yali1A	IGB	CDS	1097646	1097992	.	+	2	ID=YALI1_A10966g.cds1;Parent=YALI1_A10966g.mRNA1;Name=YALI1_A10966g
Yali1A	IGB	CDS	1098460	1098831	.	+	0	ID=YALI1_A10966g.cds1;Parent=YALI1_A10966g.mRNA1;Name=YALI1_A10966g
Yali1A	IGB	CDS	1098912	1099034	.	+	0	ID=YALI1_A10966g.cds1;Parent=YALI1_A10966g.mRNA1;Name=YALI1_A10966g
###
Yali1A	IGB	gene	1100712	1101166	0	-	.	ID=YALI1_A11010g;Name=YALI1_A11010g;pipeline=Snowy89;Alias=AugPool0036117;status=Fails to match RNA-Seq data;depth=99
Yali1A	IGB	mRNA	1100712	1101166	0	-	.	ID=YALI1_A11010g.mRNA1;Parent=YALI1_A11010g;Name=YALI1_A11010g
Yali1A	IGB	exon	1100712	1101058	.	-	0	ID=YALI1_A11010g.exon1;Parent=YALI1_A11010g.mRNA1;Name=YALI1_A11010g
Yali1A	IGB	exon	1101118	1101166	.	-	0	ID=YALI1_A11010g.exon1;Parent=YALI1_A11010g.mRNA1;Name=YALI1_A11010g
Yali1A	IGB	CDS	1100712	1101058	.	-	2	ID=YALI1_A11010g.cds1;Parent=YALI1_A11010g.mRNA1;Name=YALI1_A11010g
Yali1A	IGB	CDS	1101118	1101166	.	-	0	ID=YALI1_A11010g.cds1;Parent=YALI1_A11010g.mRNA1;Name=YALI1_A11010g
###
Yali1A	IGB	gene	1102930	1104273	6.7e+03	-	.	ID=YALI1_A11043g;Name=YALI1_A11043g;pipeline=Snowy89,YGAP89,RefSeq89;Alias=rt_000154.1;product=hypothetical protein;inference=similar to DNA sequence:INSDC:YOL069W;status=Low expression;depth=5;Note=Compare to YALI0A10945g, similar to Saccharomyces cerevisiae NUF2 (YOL069W)%3B ancestral locus Anc_3.149,  weakly similar to uniprot|P33895 Saccharomyces cerevisiae YOL069w NUF2 spindle pole body protein singleton
Yali1A	IGB	mRNA	1102930	1104273	6.7e+03	-	.	ID=YALI1_A11043g.mRNA1;Parent=YALI1_A11043g;Name=YALI1_A11043g
Yali1A	IGB	exon	1102930	1104273	.	-	0	ID=YALI1_A11043g.exon1;Parent=YALI1_A11043g.mRNA1;Name=YALI1_A11043g
Yali1A	IGB	CDS	1102930	1104273	.	-	0	ID=YALI1_A11043g.cds1;Parent=YALI1_A11043g.mRNA1;Name=YALI1_A11043g
###
Yali1A	IGB	gene	1106315	1106785	2.79e-10	-	.	ID=YALI1_A11068g;Name=YALI1_A11068g;pipeline=Snowy89;Alias=AugPool0013418;status=Fails to match RNA-Seq data;depth=60
Yali1A	IGB	mRNA	1106315	1106785	2.79e-10	-	.	ID=YALI1_A11068g.mRNA1;Parent=YALI1_A11068g;Name=YALI1_A11068g
Yali1A	IGB	exon	1106315	1106785	.	-	0	ID=YALI1_A11068g.exon1;Parent=YALI1_A11068g.mRNA1;Name=YALI1_A11068g
Yali1A	IGB	CDS	1106315	1106785	.	-	0	ID=YALI1_A11068g.cds1;Parent=YALI1_A11068g.mRNA1;Name=YALI1_A11068g
###
Yali1A	IGB	gene	1107904	1108377	2.35e+03	+	.	ID=YALI1_A11079g;Name=YALI1_A11079g;pipeline=Snowy89,RefSeq89;Alias=rt_000154.2;status=Fails to match RNA-Seq data;depth=1515;Note=Compare to YALI0A10967g,   some similarities with uniprot|Q7RYZ0 Neurospora crassa NCU06425.1 predicted protein
Yali1A	IGB	mRNA	1107904	1108377	2.35e+03	+	.	ID=YALI1_A11079g.mRNA1;Parent=YALI1_A11079g;Name=YALI1_A11079g
Yali1A	IGB	exon	1107904	1108377	.	+	0	ID=YALI1_A11079g.exon1;Parent=YALI1_A11079g.mRNA1;Name=YALI1_A11079g
Yali1A	IGB	CDS	1107904	1108377	.	+	0	ID=YALI1_A11079g.cds1;Parent=YALI1_A11079g.mRNA1;Name=YALI1_A11079g
###
Yali1A	IGB	gene	1109642	1111462	3.72e-10	-	.	ID=YALI1_A11114g;Name=YALI1_A11114g;pipeline=YGAP89,RefSeq89,Snowy89;Alias=AugPool0005956;product=hypothetical protein;status=Fails to match RNA-Seq data;depth=166;Note=Compare to YALI0A10989g,   similar to uniprot|Q6C159 Yarrowia lipolytica YALI0F19030g
Yali1A	IGB	mRNA	1109642	1111462	3.72e-10	-	.	ID=YALI1_A11114g.mRNA1;Parent=YALI1_A11114g;Name=YALI1_A11114g
Yali1A	IGB	exon	1109642	1111462	.	-	0	ID=YALI1_A11114g.exon1;Parent=YALI1_A11114g.mRNA1;Name=YALI1_A11114g
Yali1A	IGB	CDS	1109642	1111462	.	-	0	ID=YALI1_A11114g.cds1;Parent=YALI1_A11114g.mRNA1;Name=YALI1_A11114g
###
Yali1A	IGB	gene	1114092	1114625	3.42e-09	+	.	ID=YALI1_A11141g;Name=YALI1_A11141g;pipeline=RefSeq89,Snowy89;Alias=rt_000154.4;status=Fails to match RNA-Seq data;depth=30;Note=Truncated form of YALI0A11011g,   no similarity
Yali1A	IGB	mRNA	1114092	1114625	3.42e-09	+	.	ID=YALI1_A11141g.mRNA1;Parent=YALI1_A11141g;Name=YALI1_A11141g
Yali1A	IGB	exon	1114092	1114625	.	+	0	ID=YALI1_A11141g.exon1;Parent=YALI1_A11141g.mRNA1;Name=YALI1_A11141g
Yali1A	IGB	CDS	1114092	1114625	.	+	0	ID=YALI1_A11141g.cds1;Parent=YALI1_A11141g.mRNA1;Name=YALI1_A11141g
###
Yali1A	IGB	gene	1115470	1115628	0.993	+	.	ID=YALI1_A11154g;Name=YALI1_A11154g;pipeline=RefSeq89;Note=Compare to YALI0A11022g, Misc non-coding,  some similarities with Q8NIP3 yarrowia lipolytica Reverse transcriptase Ylli
###
Yali1A	IGB	gene	1116559	1116890	0	+	.	ID=YALI1_A11165g;Name=YALI1_A11165g;pipeline=Snowy89;Alias=AugPool0018142;status=Fails to match RNA-Seq data;depth=37
Yali1A	IGB	mRNA	1116559	1116890	0	+	.	ID=YALI1_A11165g.mRNA1;Parent=YALI1_A11165g;Name=YALI1_A11165g
Yali1A	IGB	exon	1116559	1116650	.	+	0	ID=YALI1_A11165g.exon1;Parent=YALI1_A11165g.mRNA1;Name=YALI1_A11165g
Yali1A	IGB	exon	1116695	1116890	.	+	0	ID=YALI1_A11165g.exon1;Parent=YALI1_A11165g.mRNA1;Name=YALI1_A11165g
Yali1A	IGB	CDS	1116559	1116650	.	+	0	ID=YALI1_A11165g.cds1;Parent=YALI1_A11165g.mRNA1;Name=YALI1_A11165g
Yali1A	IGB	CDS	1116695	1116890	.	+	1	ID=YALI1_A11165g.cds1;Parent=YALI1_A11165g.mRNA1;Name=YALI1_A11165g
###
Yali1A	IGB	gene	1117847	1117936	1	+	.	ID=YALI1_A11178r;Name=YALI1_A11178r;pipeline=YGAP89,RefSeq89;Alias=YALI0Atrna5F;product=tRNA-Phe;Note=Compare to YALI0A11033r, codon recognized: UUC,tRNA Phe (GAA)
Yali1A	IGB	tRNA	1117847	1117936	1	+	.	ID=YALI1_A11178r.r1;Parent=YALI1_A11178r;Name=YALI1_A11178r
###
Yali1A	IGB	gene	1118194	1119078	4.41e+03	+	.	ID=YALI1_A11182g;Name=YALI1_A11182g;pipeline=YGAP89,Snowy89,RefSeq89;Alias=rt_000154.5;product=hypothetical protein;inference=similar to DNA sequence:INSDC:YGL028C;status=Fails to match RNA-Seq data;depth=77;Note=Compare to YALI0A11077g, similar to Saccharomyces cerevisiae SCW11 (YGL028C)%3B ancestral locus Anc_4.89,  weakly similar to uniprot|P53189 Saccharomyces cerevisiae YGL028c SCW11
Yali1A	IGB	mRNA	1118194	1119078	4.41e+03	+	.	ID=YALI1_A11182g.mRNA1;Parent=YALI1_A11182g;Name=YALI1_A11182g
Yali1A	IGB	exon	1118194	1119078	.	+	0	ID=YALI1_A11182g.exon1;Parent=YALI1_A11182g.mRNA1;Name=YALI1_A11182g
Yali1A	IGB	CDS	1118194	1119078	.	+	0	ID=YALI1_A11182g.cds1;Parent=YALI1_A11182g.mRNA1;Name=YALI1_A11182g
###
Yali1A	IGB	gene	1119462	1121837	1.19e+04	-	.	ID=YALI1_A11218g;Name=YALI1_A11218g;pipeline=YGAP89,Snowy89,RefSeq89;Alias=rt_000154.6;product=hypothetical protein;inference=similar to DNA sequence:INSDC:YKL079W;status=Fails to match RNA-Seq data;depth=580;Note=Compare to YALI0A11099g, similar to Saccharomyces cerevisiae SMY1 (YKL079W)%3B ancestral locus Anc_2.633,  similar to uniprot|Q9HES9 Emericella nidulans Kinesin (KINA protein)
Yali1A	IGB	mRNA	1119462	1121837	1.19e+04	-	.	ID=YALI1_A11218g.mRNA1;Parent=YALI1_A11218g;Name=YALI1_A11218g
Yali1A	IGB	exon	1119462	1121837	.	-	0	ID=YALI1_A11218g.exon1;Parent=YALI1_A11218g.mRNA1;Name=YALI1_A11218g
Yali1A	IGB	CDS	1119462	1121837	.	-	0	ID=YALI1_A11218g.cds1;Parent=YALI1_A11218g.mRNA1;Name=YALI1_A11218g
###
Yali1A	IGB	gene	1122636	1123157	1.11e-09	-	.	ID=YALI1_A11231g;Name=YALI1_A11231g;pipeline=YGAP89,RefSeq89,Snowy89;Alias=rt_000154.7;product=hypothetical protein;status=Fails to match RNA-Seq data;depth=969;Note=Compare to YALI0A11121g,   similar to uniprot|P53209 Saccharomyces cerevisiae YGR016w weak similarity to M.jannaschii hypothetical protein MJ1317 singleton
Yali1A	IGB	mRNA	1122636	1123157	1.11e-09	-	.	ID=YALI1_A11231g.mRNA1;Parent=YALI1_A11231g;Name=YALI1_A11231g
Yali1A	IGB	exon	1122636	1123157	.	-	0	ID=YALI1_A11231g.exon1;Parent=YALI1_A11231g.mRNA1;Name=YALI1_A11231g
Yali1A	IGB	CDS	1122636	1123157	.	-	0	ID=YALI1_A11231g.cds1;Parent=YALI1_A11231g.mRNA1;Name=YALI1_A11231g
###
Yali1A	IGB	gene	1124681	1125832	5.75e+03	-	.	ID=YALI1_A11258g;Name=YALI1_A11258g;pipeline=Snowy89,YGAP89,RefSeq89;Alias=rt_000154.8;product=hypothetical protein;inference=similar to DNA sequence:INSDC:YKL080W;status=Fails to match RNA-Seq data;depth=3952;Note=Compare to YALI0A11143g, similar to Saccharomyces cerevisiae VMA5 (YKL080W)%3B ancestral locus Anc_2.634,  similar to uniprot|P31412 Saccharomyces cerevisiae YKL080w VMA5 H+-ATPase V1 domain 42 KD subunit vacuolar
Yali1A	IGB	mRNA	1124681	1125832	5.75e+03	-	.	ID=YALI1_A11258g.mRNA1;Parent=YALI1_A11258g;Name=YALI1_A11258g
Yali1A	IGB	exon	1124681	1125832	.	-	0	ID=YALI1_A11258g.exon1;Parent=YALI1_A11258g.mRNA1;Name=YALI1_A11258g
Yali1A	IGB	CDS	1124681	1125832	.	-	0	ID=YALI1_A11258g.cds1;Parent=YALI1_A11258g.mRNA1;Name=YALI1_A11258g
###
Yali1A	IGB	gene	1126980	1128548	.	+	.	ID=YALI1_A11270g;Name=YALI1_A11270g;pipeline=Snowy89,RefSeq89,YGAP89;Alias=AugPool0035167;product=hypothetical protein;status=Fails to match RNA-Seq data;depth=5940;Note=Compare to YALI0A11157g,   highly similar to uniprot|Q07478 Saccharomyces cerevisiae YDL084w SUB2 Probable ATP-dependent RNA helicase involved in pre-mRNA splicing
Yali1A	IGB	mRNA	1126980	1128548	.	+	.	ID=YALI1_A11270g.mRNA1;Parent=YALI1_A11270g;Name=YALI1_A11270g
Yali1A	IGB	exon	1126980	1126990	.	+	0	ID=YALI1_A11270g.exon1;Parent=YALI1_A11270g.mRNA1;Name=YALI1_A11270g
Yali1A	IGB	exon	1127034	1127410	.	+	0	ID=YALI1_A11270g.exon1;Parent=YALI1_A11270g.mRNA1;Name=YALI1_A11270g
Yali1A	IGB	exon	1127470	1128548	.	+	0	ID=YALI1_A11270g.exon1;Parent=YALI1_A11270g.mRNA1;Name=YALI1_A11270g
Yali1A	IGB	CDS	1126980	1126990	.	+	0	ID=YALI1_A11270g.cds1;Parent=YALI1_A11270g.mRNA1;Name=YALI1_A11270g
Yali1A	IGB	CDS	1127034	1127410	.	+	1	ID=YALI1_A11270g.cds1;Parent=YALI1_A11270g.mRNA1;Name=YALI1_A11270g
Yali1A	IGB	CDS	1127470	1128548	.	+	2	ID=YALI1_A11270g.cds1;Parent=YALI1_A11270g.mRNA1;Name=YALI1_A11270g
###
Yali1A	IGB	gene	1128795	1129325	2.79e-10	-	.	ID=YALI1_A11293g;Name=YALI1_A11293g;pipeline=Snowy89;Alias=AugPool0002944;status=Fails to match RNA-Seq data;depth=91
Yali1A	IGB	mRNA	1128795	1129325	2.79e-10	-	.	ID=YALI1_A11293g.mRNA1;Parent=YALI1_A11293g;Name=YALI1_A11293g
Yali1A	IGB	exon	1128795	1129325	.	-	0	ID=YALI1_A11293g.exon1;Parent=YALI1_A11293g.mRNA1;Name=YALI1_A11293g
Yali1A	IGB	CDS	1128795	1129325	.	-	0	ID=YALI1_A11293g.cds1;Parent=YALI1_A11293g.mRNA1;Name=YALI1_A11293g
###
Yali1A	IGB	gene	1129825	1130403	0	-	.	ID=YALI1_A11303g;Name=YALI1_A11303g;pipeline=Snowy89;Alias=AugPool0040676;status=Fails to match RNA-Seq data;depth=84
Yali1A	IGB	mRNA	1129825	1130403	0	-	.	ID=YALI1_A11303g.mRNA1;Parent=YALI1_A11303g;Name=YALI1_A11303g
Yali1A	IGB	exon	1129825	1130342	.	-	0	ID=YALI1_A11303g.exon1;Parent=YALI1_A11303g.mRNA1;Name=YALI1_A11303g
Yali1A	IGB	exon	1130394	1130403	.	-	0	ID=YALI1_A11303g.exon1;Parent=YALI1_A11303g.mRNA1;Name=YALI1_A11303g
Yali1A	IGB	CDS	1129825	1130342	.	-	2	ID=YALI1_A11303g.cds1;Parent=YALI1_A11303g.mRNA1;Name=YALI1_A11303g
Yali1A	IGB	CDS	1130394	1130403	.	-	0	ID=YALI1_A11303g.cds1;Parent=YALI1_A11303g.mRNA1;Name=YALI1_A11303g
###
Yali1A	IGB	gene	1131961	1134078	1.09e+04	-	.	ID=YALI1_A11341g;Name=YALI1_A11341g;pipeline=YGAP89,RefSeq89;product=hypothetical protein;Note=Truncated form of YALI0A11198g,   no similarity
Yali1A	IGB	mRNA	1131961	1134078	1.09e+04	-	.	ID=YALI1_A11341g.mRNA1;Parent=YALI1_A11341g;Name=YALI1_A11341g
Yali1A	IGB	exon	1131961	1134078	.	-	0	ID=YALI1_A11341g.exon1;Parent=YALI1_A11341g.mRNA1;Name=YALI1_A11341g
Yali1A	IGB	CDS	1131961	1134078	.	-	0	ID=YALI1_A11341g.cds1;Parent=YALI1_A11341g.mRNA1;Name=YALI1_A11341g
###
Yali1A	IGB	gene	1134168	1134640	0	-	.	ID=YALI1_A11345g;Name=YALI1_A11345g;pipeline=Snowy89;Alias=AugPool0014429;status=Fails to match RNA-Seq data;depth=104
Yali1A	IGB	mRNA	1134168	1134640	0	-	.	ID=YALI1_A11345g.mRNA1;Parent=YALI1_A11345g;Name=YALI1_A11345g
Yali1A	IGB	exon	1134168	1134536	.	-	0	ID=YALI1_A11345g.exon1;Parent=YALI1_A11345g.mRNA1;Name=YALI1_A11345g
Yali1A	IGB	exon	1134584	1134640	.	-	0	ID=YALI1_A11345g.exon1;Parent=YALI1_A11345g.mRNA1;Name=YALI1_A11345g
Yali1A	IGB	CDS	1134168	1134536	.	-	0	ID=YALI1_A11345g.cds1;Parent=YALI1_A11345g.mRNA1;Name=YALI1_A11345g
Yali1A	IGB	CDS	1134584	1134640	.	-	0	ID=YALI1_A11345g.cds1;Parent=YALI1_A11345g.mRNA1;Name=YALI1_A11345g
###
Yali1A	IGB	gene	1134784	1135557	3.85e+03	-	.	ID=YALI1_A11355g;Name=YALI1_A11355g;pipeline=Snowy89,RefSeq89;Alias=rt_000154.11;status=Fails to match RNA-Seq data;depth=202;Note=Compare to YALI0A11220g,   no similarity
Yali1A	IGB	mRNA	1134784	1135557	3.85e+03	-	.	ID=YALI1_A11355g.mRNA1;Parent=YALI1_A11355g;Name=YALI1_A11355g
Yali1A	IGB	exon	1134784	1135557	.	-	0	ID=YALI1_A11355g.exon1;Parent=YALI1_A11355g.mRNA1;Name=YALI1_A11355g
Yali1A	IGB	CDS	1134784	1135557	.	-	0	ID=YALI1_A11355g.cds1;Parent=YALI1_A11355g.mRNA1;Name=YALI1_A11355g
###
Yali1A	IGB	gene	1135700	1135786	.	+	1	ID=YALI1_A11357r;Name=YALI1_A11357r;pipeline=RefSeq89,YGAP89;Alias=YALI0Atrna2D;product=tRNA-Asp;Note=Compare to YALI0A11242r, tRNA Asp (GTC),codon recognized: GAC
Yali1A	IGB	tRNA	1135700	1135786	.	+	1	ID=YALI1_A11357r.r1;Parent=YALI1_A11357r;Name=YALI1_A11357r
###
Yali1A	IGB	gene	1137720	1139303	0.948	+	.	ID=YALI1_A11377g;Name=YALI1_A11377g;pipeline=RefSeq89;Note=Compare to YALI0A11286g, Misc non-coding,  similar to uniprot|Q00416 Saccharomyces cerevisiae YLR430w SEN1 positive effector of tRNA-splicing endonuclease
###
Yali1A	IGB	gene	1139442	1139531	0	+	.	ID=YALI1_A11394r;Name=YALI1_A11394r;pipeline=YGAP89,RefSeq89;Alias=YALI0Atrna6F;product=tRNA-Phe;Note=Compare to YALI0A11363r, codon recognized: UUC,tRNA Phe (GAA)
Yali1A	IGB	tRNA	1139442	1139531	0	+	.	ID=YALI1_A11394r.r1;Parent=YALI1_A11394r;Name=YALI1_A11394r
###
Yali1A	IGB	gene	1139670	1141547	.	-	.	ID=YALI1_A11415g;Name=YALI1_A11415g;pipeline=RefSeq89,Snowy89,YGAP89;Alias=rt_000155.1;product=hypothetical protein;inference=similar to DNA sequence:INSDC:YPL263C;status=Fails to match RNA-Seq data;depth=922;Note=Compare to YALI0A11407g,   similar to uniprot|Q08979 Saccharomyces cerevisiae YPL263c KEL3,similar to Saccharomyces cerevisiae KEL3 (YPL263C)%3B ancestral locus Anc_6.10
Yali1A	IGB	mRNA	1139670	1141547	.	-	.	ID=YALI1_A11415g.mRNA1;Parent=YALI1_A11415g;Name=YALI1_A11415g
Yali1A	IGB	exon	1139670	1141547	.	-	0	ID=YALI1_A11415g.exon1;Parent=YALI1_A11415g.mRNA1;Name=YALI1_A11415g
Yali1A	IGB	CDS	1139670	1141547	.	-	0	ID=YALI1_A11415g.cds1;Parent=YALI1_A11415g.mRNA1;Name=YALI1_A11415g
###
Yali1A	IGB	gene	1141746	1141837	1	-	.	ID=YALI1_A11418r;Name=YALI1_A11418r;pipeline=YGAP89,RefSeq89;Alias=YALI0Atrna7F;product=tRNA-Phe;Note=Compare to YALI0A11429r, codon recognized: UUC,tRNA Phe (GAA)
Yali1A	IGB	tRNA	1141746	1141837	1	-	.	ID=YALI1_A11418r.r1;Parent=YALI1_A11418r;Name=YALI1_A11418r
###
Yali1A	IGB	gene	1143954	1147718	1.88e+04	+	.	ID=YALI1_A11439g;Name=YALI1_A11439g;pipeline=Snowy89,YGAP89,RefSeq89;Alias=rt_000156.1;product=hypothetical protein;status=Low expression;depth=5;Note=Compare to YALI0A11473g,   weakly similar to uniprot|P12866 Saccharomyces cerevisiae YKL209c STE6 ATP-binding cassette transporter protein
Yali1A	IGB	mRNA	1143954	1147718	1.88e+04	+	.	ID=YALI1_A11439g.mRNA1;Parent=YALI1_A11439g;Name=YALI1_A11439g
Yali1A	IGB	exon	1143954	1147718	.	+	0	ID=YALI1_A11439g.exon1;Parent=YALI1_A11439g.mRNA1;Name=YALI1_A11439g
Yali1A	IGB	CDS	1143954	1147718	.	+	0	ID=YALI1_A11439g.cds1;Parent=YALI1_A11439g.mRNA1;Name=YALI1_A11439g
###
Yali1A	IGB	gene	1148048	1148124	.	-	1	ID=YALI1_A11481r;Name=YALI1_A11481r;pipeline=RefSeq89,YGAP89;Alias=YALI0Atrna1;product=tRNA-Ala,tRNA-Sup;Note=Compare to YALI0A11495r, tRNA Ala (AGC) ,codon recognized: UAA
Yali1A	IGB	tRNA	1148048	1148124	.	-	1	ID=YALI1_A11481r.r1;Parent=YALI1_A11481r;Name=YALI1_A11481r
###
Yali1A	IGB	gene	1149069	1150067	1.11e-09	-	.	ID=YALI1_A11500g;Name=YALI1_A11500g;pipeline=YGAP89,RefSeq89,Snowy89;Alias=rt_000157.1;product=hypothetical protein;status=Fails to match RNA-Seq data;depth=506;Note=Compare to YALI0A11517g,   no similarity
Yali1A	IGB	mRNA	1149069	1150067	1.11e-09	-	.	ID=YALI1_A11500g.mRNA1;Parent=YALI1_A11500g;Name=YALI1_A11500g
Yali1A	IGB	exon	1149069	1150067	.	-	0	ID=YALI1_A11500g.exon1;Parent=YALI1_A11500g.mRNA1;Name=YALI1_A11500g
Yali1A	IGB	CDS	1149069	1150067	.	-	0	ID=YALI1_A11500g.cds1;Parent=YALI1_A11500g.mRNA1;Name=YALI1_A11500g
###
Yali1A	IGB	gene	1150631	1153522	4.53e-09	+	.	ID=YALI1_A11506g;Name=YALI1_A11506g;pipeline=RefSeq89,YGAP89,Snowy89;Alias=rt_000157.2;product=hypothetical protein;inference=similar to DNA sequence:INSDC:YHR031C;status=Fails to match RNA-Seq data;depth=96;Note=Compare to YALI0A11539g,   weakly similar to uniprot|P38766 Saccharomyces cerevisiae YHR031C Hypothetical helicase in SLT2-PUT2 intergenic region,similar to Saccharomyces cerevisiae RRM3 (YHR031C)%3B ancestral locus Anc_5.275
Yali1A	IGB	mRNA	1150631	1153522	4.53e-09	+	.	ID=YALI1_A11506g.mRNA1;Parent=YALI1_A11506g;Name=YALI1_A11506g
Yali1A	IGB	exon	1150631	1153522	.	+	0	ID=YALI1_A11506g.exon1;Parent=YALI1_A11506g.mRNA1;Name=YALI1_A11506g
Yali1A	IGB	CDS	1150631	1153522	.	+	0	ID=YALI1_A11506g.cds1;Parent=YALI1_A11506g.mRNA1;Name=YALI1_A11506g
###
Yali1A	IGB	gene	1155529	1156015	0.984	-	.	ID=YALI1_A11557g;Name=YALI1_A11557g;pipeline=Snowy89,RefSeq89;Alias=AugPool0032820;status=Low expression;depth=0;Note=Converted to coding from non-coding YALI0A11550g,  weakly similar to uniprot|Q7S871 Hypothetical protein - Neurospora crassa
Yali1A	IGB	mRNA	1155529	1156015	0.984	-	.	ID=YALI1_A11557g.mRNA1;Parent=YALI1_A11557g;Name=YALI1_A11557g
Yali1A	IGB	exon	1155529	1155723	.	-	0	ID=YALI1_A11557g.exon1;Parent=YALI1_A11557g.mRNA1;Name=YALI1_A11557g
Yali1A	IGB	exon	1155782	1155862	.	-	0	ID=YALI1_A11557g.exon1;Parent=YALI1_A11557g.mRNA1;Name=YALI1_A11557g
Yali1A	IGB	exon	1155920	1156015	.	-	0	ID=YALI1_A11557g.exon1;Parent=YALI1_A11557g.mRNA1;Name=YALI1_A11557g
Yali1A	IGB	CDS	1155529	1155723	.	-	0	ID=YALI1_A11557g.cds1;Parent=YALI1_A11557g.mRNA1;Name=YALI1_A11557g
Yali1A	IGB	CDS	1155782	1155862	.	-	0	ID=YALI1_A11557g.cds1;Parent=YALI1_A11557g.mRNA1;Name=YALI1_A11557g
Yali1A	IGB	CDS	1155920	1156015	.	-	0	ID=YALI1_A11557g.cds1;Parent=YALI1_A11557g.mRNA1;Name=YALI1_A11557g
###
Yali1A	IGB	gene	1156853	1157928	0.6	+	.	ID=YALI1_A11568g;Name=YALI1_A11568g;pipeline=Snowy89;Alias=AugPool0031466;status=Low expression;depth=0
Yali1A	IGB	mRNA	1156853	1157928	0.6	+	.	ID=YALI1_A11568g.mRNA1;Parent=YALI1_A11568g;Name=YALI1_A11568g
Yali1A	IGB	exon	1156853	1156877	.	+	0	ID=YALI1_A11568g.exon1;Parent=YALI1_A11568g.mRNA1;Name=YALI1_A11568g
Yali1A	IGB	exon	1157224	1157351	.	+	0	ID=YALI1_A11568g.exon1;Parent=YALI1_A11568g.mRNA1;Name=YALI1_A11568g
Yali1A	IGB	exon	1157401	1157485	.	+	0	ID=YALI1_A11568g.exon1;Parent=YALI1_A11568g.mRNA1;Name=YALI1_A11568g
Yali1A	IGB	exon	1157900	1157928	.	+	0	ID=YALI1_A11568g.exon1;Parent=YALI1_A11568g.mRNA1;Name=YALI1_A11568g
Yali1A	IGB	CDS	1156853	1156877	.	+	0	ID=YALI1_A11568g.cds1;Parent=YALI1_A11568g.mRNA1;Name=YALI1_A11568g
Yali1A	IGB	CDS	1157224	1157351	.	+	2	ID=YALI1_A11568g.cds1;Parent=YALI1_A11568g.mRNA1;Name=YALI1_A11568g
Yali1A	IGB	CDS	1157401	1157485	.	+	0	ID=YALI1_A11568g.cds1;Parent=YALI1_A11568g.mRNA1;Name=YALI1_A11568g
Yali1A	IGB	CDS	1157900	1157928	.	+	2	ID=YALI1_A11568g.cds1;Parent=YALI1_A11568g.mRNA1;Name=YALI1_A11568g
###
Yali1A	IGB	gene	1158605	1158966	0	-	.	ID=YALI1_A11588g;Name=YALI1_A11588g;pipeline=Snowy89;Alias=AugPool0005065;status=Fails to match RNA-Seq data;depth=69
Yali1A	IGB	mRNA	1158605	1158966	0	-	.	ID=YALI1_A11588g.mRNA1;Parent=YALI1_A11588g;Name=YALI1_A11588g
Yali1A	IGB	exon	1158605	1158865	.	-	0	ID=YALI1_A11588g.exon1;Parent=YALI1_A11588g.mRNA1;Name=YALI1_A11588g
Yali1A	IGB	exon	1158910	1158966	.	-	0	ID=YALI1_A11588g.exon1;Parent=YALI1_A11588g.mRNA1;Name=YALI1_A11588g
Yali1A	IGB	CDS	1158605	1158865	.	-	0	ID=YALI1_A11588g.cds1;Parent=YALI1_A11588g.mRNA1;Name=YALI1_A11588g
Yali1A	IGB	CDS	1158910	1158966	.	-	0	ID=YALI1_A11588g.cds1;Parent=YALI1_A11588g.mRNA1;Name=YALI1_A11588g
###
Yali1A	IGB	gene	1159483	1161192	.	-	.	ID=YALI1_A11612g;Name=YALI1_A11612g;pipeline=RefSeq89,Snowy89,YGAP89;Alias=rt_000158.1;product=hypothetical protein;status=Fails to match RNA-Seq data;depth=80;Note=Compare to YALI0A11561g,   no similarity
Yali1A	IGB	mRNA	1159483	1161192	.	-	.	ID=YALI1_A11612g.mRNA1;Parent=YALI1_A11612g;Name=YALI1_A11612g
Yali1A	IGB	exon	1159483	1161192	.	-	0	ID=YALI1_A11612g.exon1;Parent=YALI1_A11612g.mRNA1;Name=YALI1_A11612g
Yali1A	IGB	CDS	1159483	1161192	.	-	0	ID=YALI1_A11612g.cds1;Parent=YALI1_A11612g.mRNA1;Name=YALI1_A11612g
###
Yali1A	IGB	gene	1162036	1162365	0	-	.	ID=YALI1_A11622g;Name=YALI1_A11622g;pipeline=Snowy89;Alias=AugPool0029467;status=Fails to match RNA-Seq data;depth=70
Yali1A	IGB	mRNA	1162036	1162365	0	-	.	ID=YALI1_A11622g.mRNA1;Parent=YALI1_A11622g;Name=YALI1_A11622g
Yali1A	IGB	exon	1162036	1162221	.	-	0	ID=YALI1_A11622g.exon1;Parent=YALI1_A11622g.mRNA1;Name=YALI1_A11622g
Yali1A	IGB	exon	1162267	1162365	.	-	0	ID=YALI1_A11622g.exon1;Parent=YALI1_A11622g.mRNA1;Name=YALI1_A11622g
Yali1A	IGB	CDS	1162036	1162221	.	-	0	ID=YALI1_A11622g.cds1;Parent=YALI1_A11622g.mRNA1;Name=YALI1_A11622g
Yali1A	IGB	CDS	1162267	1162365	.	-	0	ID=YALI1_A11622g.cds1;Parent=YALI1_A11622g.mRNA1;Name=YALI1_A11622g
###
Yali1A	IGB	gene	1164226	1164559	0	-	.	ID=YALI1_A11643g;Name=YALI1_A11643g;pipeline=Snowy89;Alias=AugPool0034045;status=Fails to match RNA-Seq data;depth=56
Yali1A	IGB	mRNA	1164226	1164559	0	-	.	ID=YALI1_A11643g.mRNA1;Parent=YALI1_A11643g;Name=YALI1_A11643g
Yali1A	IGB	exon	1164226	1164367	.	-	0	ID=YALI1_A11643g.exon1;Parent=YALI1_A11643g.mRNA1;Name=YALI1_A11643g
Yali1A	IGB	exon	1164411	1164559	.	-	0	ID=YALI1_A11643g.exon1;Parent=YALI1_A11643g.mRNA1;Name=YALI1_A11643g
Yali1A	IGB	CDS	1164226	1164367	.	-	1	ID=YALI1_A11643g.cds1;Parent=YALI1_A11643g.mRNA1;Name=YALI1_A11643g
Yali1A	IGB	CDS	1164411	1164559	.	-	0	ID=YALI1_A11643g.cds1;Parent=YALI1_A11643g.mRNA1;Name=YALI1_A11643g
###
Yali1A	IGB	gene	1165410	1167014	.	+	.	ID=YALI1_A11654g;Name=YALI1_A11654g;pipeline=Snowy89,RefSeq89,YGAP89;Alias=rt_000158.3;product=hypothetical protein;status=Fails to match RNA-Seq data;depth=1410;Note=Compare to YALI0A11605g,   weakly similar to uniprot|O94343 Schizosaccharomyces pombe Putative MSF transporter
Yali1A	IGB	mRNA	1165410	1167014	.	+	.	ID=YALI1_A11654g.mRNA1;Parent=YALI1_A11654g;Name=YALI1_A11654g
Yali1A	IGB	exon	1165410	1167014	.	+	0	ID=YALI1_A11654g.exon1;Parent=YALI1_A11654g.mRNA1;Name=YALI1_A11654g
Yali1A	IGB	CDS	1165410	1167014	.	+	0	ID=YALI1_A11654g.cds1;Parent=YALI1_A11654g.mRNA1;Name=YALI1_A11654g
###
Yali1A	IGB	gene	1167147	1167659	2.56e+03	-	.	ID=YALI1_A11676g;Name=YALI1_A11676g;pipeline=Snowy89,RefSeq89;Alias=rt_000158.4;status=Low expression;depth=4;Note=Compare to YALI0A11627g,   no similarity
Yali1A	IGB	mRNA	1167147	1167659	2.56e+03	-	.	ID=YALI1_A11676g.mRNA1;Parent=YALI1_A11676g;Name=YALI1_A11676g
Yali1A	IGB	exon	1167147	1167659	.	-	0	ID=YALI1_A11676g.exon1;Parent=YALI1_A11676g.mRNA1;Name=YALI1_A11676g
Yali1A	IGB	CDS	1167147	1167659	.	-	0	ID=YALI1_A11676g.cds1;Parent=YALI1_A11676g.mRNA1;Name=YALI1_A11676g
###
Yali1A	IGB	gene	1169826	1170458	0.985	+	.	ID=YALI1_A11698g;Name=YALI1_A11698g;pipeline=RefSeq89;Note=Compare to YALI0A11638g, Misc non-coding,  weakly similar to uniprot|Q7SBE5 Neurospora crassa Hypothetical protein
###
Yali1A	IGB	gene	1171990	1173011	0.6	-	.	ID=YALI1_A11723g;Name=YALI1_A11723g;pipeline=Snowy89;Alias=AugPool0037245;status=Low expression;depth=0
Yali1A	IGB	mRNA	1171990	1173011	0.6	-	.	ID=YALI1_A11723g.mRNA1;Parent=YALI1_A11723g;Name=YALI1_A11723g
Yali1A	IGB	exon	1171990	1172316	.	-	0	ID=YALI1_A11723g.exon1;Parent=YALI1_A11723g.mRNA1;Name=YALI1_A11723g
Yali1A	IGB	exon	1172384	1172584	.	-	0	ID=YALI1_A11723g.exon1;Parent=YALI1_A11723g.mRNA1;Name=YALI1_A11723g
Yali1A	IGB	exon	1172847	1173011	.	-	0	ID=YALI1_A11723g.exon1;Parent=YALI1_A11723g.mRNA1;Name=YALI1_A11723g
Yali1A	IGB	CDS	1171990	1172316	.	-	0	ID=YALI1_A11723g.cds1;Parent=YALI1_A11723g.mRNA1;Name=YALI1_A11723g
Yali1A	IGB	CDS	1172384	1172584	.	-	0	ID=YALI1_A11723g.cds1;Parent=YALI1_A11723g.mRNA1;Name=YALI1_A11723g
Yali1A	IGB	CDS	1172847	1173011	.	-	0	ID=YALI1_A11723g.cds1;Parent=YALI1_A11723g.mRNA1;Name=YALI1_A11723g
###
Yali1A	IGB	gene	1174568	1176448	0.6	+	.	ID=YALI1_A11745g;Name=YALI1_A11745g;pipeline=Snowy89;Alias=AugPool0031625;status=Low expression;depth=0
Yali1A	IGB	mRNA	1174568	1176448	0.6	+	.	ID=YALI1_A11745g.mRNA1;Parent=YALI1_A11745g;Name=YALI1_A11745g
Yali1A	IGB	exon	1174568	1174941	.	+	0	ID=YALI1_A11745g.exon1;Parent=YALI1_A11745g.mRNA1;Name=YALI1_A11745g
Yali1A	IGB	exon	1175234	1175372	.	+	0	ID=YALI1_A11745g.exon1;Parent=YALI1_A11745g.mRNA1;Name=YALI1_A11745g
Yali1A	IGB	exon	1175458	1175497	.	+	0	ID=YALI1_A11745g.exon1;Parent=YALI1_A11745g.mRNA1;Name=YALI1_A11745g
Yali1A	IGB	exon	1176039	1176448	.	+	0	ID=YALI1_A11745g.exon1;Parent=YALI1_A11745g.mRNA1;Name=YALI1_A11745g
Yali1A	IGB	CDS	1174568	1174941	.	+	0	ID=YALI1_A11745g.cds1;Parent=YALI1_A11745g.mRNA1;Name=YALI1_A11745g
Yali1A	IGB	CDS	1175234	1175372	.	+	1	ID=YALI1_A11745g.cds1;Parent=YALI1_A11745g.mRNA1;Name=YALI1_A11745g
Yali1A	IGB	CDS	1175458	1175497	.	+	0	ID=YALI1_A11745g.cds1;Parent=YALI1_A11745g.mRNA1;Name=YALI1_A11745g
Yali1A	IGB	CDS	1176039	1176448	.	+	2	ID=YALI1_A11745g.cds1;Parent=YALI1_A11745g.mRNA1;Name=YALI1_A11745g
###
Yali1A	IGB	gene	1177134	1179740	1.38e-09	-	.	ID=YALI1_A11797g;Name=YALI1_A11797g;pipeline=RefSeq89,Snowy89;Alias=rt_000159.1;status=Fails to match RNA-Seq data;depth=22;Note=Compare to YALI0A11649g,   similar to uniprot|Q6CH30 Yarrowia lipolytica YALI0A13233g threonine-rich protein
Yali1A	IGB	mRNA	1177134	1179740	1.38e-09	-	.	ID=YALI1_A11797g.mRNA1;Parent=YALI1_A11797g;Name=YALI1_A11797g
Yali1A	IGB	exon	1177134	1179740	.	-	0	ID=YALI1_A11797g.exon1;Parent=YALI1_A11797g.mRNA1;Name=YALI1_A11797g
Yali1A	IGB	CDS	1177134	1179740	.	-	0	ID=YALI1_A11797g.cds1;Parent=YALI1_A11797g.mRNA1;Name=YALI1_A11797g
###
Yali1A	IGB	gene	1182157	1182536	0	+	.	ID=YALI1_A11821g;Name=YALI1_A11821g;pipeline=Snowy89;Alias=AugPool0029008;status=Fails to match RNA-Seq data;depth=145
Yali1A	IGB	mRNA	1182157	1182536	0	+	.	ID=YALI1_A11821g.mRNA1;Parent=YALI1_A11821g;Name=YALI1_A11821g
Yali1A	IGB	exon	1182157	1182253	.	+	0	ID=YALI1_A11821g.exon1;Parent=YALI1_A11821g.mRNA1;Name=YALI1_A11821g
Yali1A	IGB	exon	1182298	1182536	.	+	0	ID=YALI1_A11821g.exon1;Parent=YALI1_A11821g.mRNA1;Name=YALI1_A11821g
Yali1A	IGB	CDS	1182157	1182253	.	+	0	ID=YALI1_A11821g.cds1;Parent=YALI1_A11821g.mRNA1;Name=YALI1_A11821g
Yali1A	IGB	CDS	1182298	1182536	.	+	2	ID=YALI1_A11821g.cds1;Parent=YALI1_A11821g.mRNA1;Name=YALI1_A11821g
###
Yali1A	IGB	gene	1183194	1183511	0	-	.	ID=YALI1_A11833g;Name=YALI1_A11833g;pipeline=Snowy89;Alias=AugPool0019158;status=Fails to match RNA-Seq data;depth=155
Yali1A	IGB	mRNA	1183194	1183511	0	-	.	ID=YALI1_A11833g.mRNA1;Parent=YALI1_A11833g;Name=YALI1_A11833g
Yali1A	IGB	exon	1183194	1183351	.	-	0	ID=YALI1_A11833g.exon1;Parent=YALI1_A11833g.mRNA1;Name=YALI1_A11833g
Yali1A	IGB	exon	1183400	1183511	.	-	0	ID=YALI1_A11833g.exon1;Parent=YALI1_A11833g.mRNA1;Name=YALI1_A11833g
Yali1A	IGB	CDS	1183194	1183351	.	-	2	ID=YALI1_A11833g.cds1;Parent=YALI1_A11833g.mRNA1;Name=YALI1_A11833g
Yali1A	IGB	CDS	1183400	1183511	.	-	0	ID=YALI1_A11833g.cds1;Parent=YALI1_A11833g.mRNA1;Name=YALI1_A11833g
###
Yali1A	IGB	gene	1183636	1185432	8.98e+03	-	.	ID=YALI1_A11854g;Name=YALI1_A11854g;pipeline=Snowy89,RefSeq89;Alias=AugPool0025090;status=Fails to match RNA-Seq data;depth=227;Note=Compare to YALI0A11671g,   no similarity
Yali1A	IGB	mRNA	1183636	1185432	8.98e+03	-	.	ID=YALI1_A11854g.mRNA1;Parent=YALI1_A11854g;Name=YALI1_A11854g
Yali1A	IGB	exon	1183636	1185432	.	-	0	ID=YALI1_A11854g.exon1;Parent=YALI1_A11854g.mRNA1;Name=YALI1_A11854g
Yali1A	IGB	CDS	1183636	1185432	.	-	0	ID=YALI1_A11854g.cds1;Parent=YALI1_A11854g.mRNA1;Name=YALI1_A11854g
###
Yali1A	IGB	gene	1187322	1187709	0	-	.	ID=YALI1_A11876g;Name=YALI1_A11876g;pipeline=Snowy89;Alias=AugPool0011257;status=Fails to match RNA-Seq data;depth=47
Yali1A	IGB	mRNA	1187322	1187709	0	-	.	ID=YALI1_A11876g.mRNA1;Parent=YALI1_A11876g;Name=YALI1_A11876g
Yali1A	IGB	exon	1187322	1187620	.	-	0	ID=YALI1_A11876g.exon1;Parent=YALI1_A11876g.mRNA1;Name=YALI1_A11876g
Yali1A	IGB	exon	1187664	1187709	.	-	0	ID=YALI1_A11876g.exon1;Parent=YALI1_A11876g.mRNA1;Name=YALI1_A11876g
Yali1A	IGB	CDS	1187322	1187620	.	-	2	ID=YALI1_A11876g.cds1;Parent=YALI1_A11876g.mRNA1;Name=YALI1_A11876g
Yali1A	IGB	CDS	1187664	1187709	.	-	0	ID=YALI1_A11876g.cds1;Parent=YALI1_A11876g.mRNA1;Name=YALI1_A11876g
###
Yali1A	IGB	gene	1187916	1187999	.	-	1	ID=YALI1_A11880r;Name=YALI1_A11880r;pipeline=RefSeq89,YGAP89;Alias=YALI0Atrna3Q;product=tRNA-Gln;Note=Compare to YALI0A11693r, tRNA Gln (CTG),codon recognized: CAG
Yali1A	IGB	tRNA	1187916	1187999	.	-	1	ID=YALI1_A11880r.r1;Parent=YALI1_A11880r;Name=YALI1_A11880r
###
Yali1A	IGB	gene	1190544	1191661	2.43e+03	+	.	ID=YALI1_A11905g;Name=YALI1_A11905g;pipeline=Snowy89,RefSeq89;Alias=AugPool0034190;status=Fails to match RNA-Seq data;depth=79;Note=Compare to YALI0A11737g,   no similarity
Yali1A	IGB	mRNA	1190544	1191661	2.43e+03	+	.	ID=YALI1_A11905g.mRNA1;Parent=YALI1_A11905g;Name=YALI1_A11905g
Yali1A	IGB	exon	1190544	1190630	.	+	0	ID=YALI1_A11905g.exon1;Parent=YALI1_A11905g.mRNA1;Name=YALI1_A11905g
Yali1A	IGB	exon	1191134	1191661	.	+	0	ID=YALI1_A11905g.exon1;Parent=YALI1_A11905g.mRNA1;Name=YALI1_A11905g
Yali1A	IGB	CDS	1190544	1190630	.	+	0	ID=YALI1_A11905g.cds1;Parent=YALI1_A11905g.mRNA1;Name=YALI1_A11905g
Yali1A	IGB	CDS	1191134	1191661	.	+	0	ID=YALI1_A11905g.cds1;Parent=YALI1_A11905g.mRNA1;Name=YALI1_A11905g
###
Yali1A	IGB	gene	1193550	1195409	9.27e+03	-	.	ID=YALI1_A11954g;Name=YALI1_A11954g;pipeline=Snowy89,RefSeq89;Alias=AugPool0019777;status=Low expression;depth=3;Note=Compare to YALI0A11759g,   weakly similar to uniprot|Q6CHZ1 Yarrowia lipolytica YALI0A03201g
Yali1A	IGB	mRNA	1193550	1195409	9.27e+03	-	.	ID=YALI1_A11954g.mRNA1;Parent=YALI1_A11954g;Name=YALI1_A11954g
Yali1A	IGB	exon	1193550	1195409	.	-	0	ID=YALI1_A11954g.exon1;Parent=YALI1_A11954g.mRNA1;Name=YALI1_A11954g
Yali1A	IGB	CDS	1193550	1195409	.	-	0	ID=YALI1_A11954g.cds1;Parent=YALI1_A11954g.mRNA1;Name=YALI1_A11954g
###
Yali1A	IGB	gene	1196642	1198786	3.43e-09	+	.	ID=YALI1_A11966t;Name=YALI1_A11966t;pipeline=RefSeq89,Snowy89;Alias=gm_003958;status=Fails to match RNA-Seq data;depth=2052;Note=Compare to YALI0A07249g:2, Full length Line element,  uniprot|Q8NIP4 Yarrowia lipolytica gag-like protein
Yali1A	IGB	mRNA	1196642	1198786	3.43e-09	+	.	ID=YALI1_A11966t.mRNA1;Parent=YALI1_A11966t;Name=YALI1_A11966t
Yali1A	IGB	exon	1196642	1198786	.	+	0	ID=YALI1_A11966t.exon1;Parent=YALI1_A11966t.mRNA1;Name=YALI1_A11966t
Yali1A	IGB	CDS	1196642	1198786	.	+	0	ID=YALI1_A11966t.cds1;Parent=YALI1_A11966t.mRNA1;Name=YALI1_A11966t
###
Yali1A	IGB	gene	1198789	1202691	.	+	.	ID=YALI1_A11988t;Name=YALI1_A11988t;pipeline=Snowy89,YGAP89;Alias=gm_003959;product=hypothetical protein;status=Fails to match RNA-Seq data;depth=4504;Note=Full length Line element
Yali1A	IGB	mRNA	1198789	1202691	.	+	.	ID=YALI1_A11988t.mRNA1;Parent=YALI1_A11988t;Name=YALI1_A11988t
Yali1A	IGB	exon	1198789	1202691	.	+	0	ID=YALI1_A11988t.exon1;Parent=YALI1_A11988t.mRNA1;Name=YALI1_A11988t
Yali1A	IGB	CDS	1198789	1202691	.	+	0	ID=YALI1_A11988t.cds1;Parent=YALI1_A11988t.mRNA1;Name=YALI1_A11988t
###
Yali1A	IGB	gene	1203698	1205695	.	+	.	ID=YALI1_A12037g;Name=YALI1_A12037g;pipeline=RefSeq89,Snowy89,YGAP89;Alias=rt_000161.2;product=hypothetical protein;status=Fails to match RNA-Seq data;depth=20;Note=Compare to YALI0A11781g,   highly similar to uniprot|Q9HDF5 Mortierella alpina Histone H4 at C-terminal domain
Yali1A	IGB	mRNA	1203698	1205695	.	+	.	ID=YALI1_A12037g.mRNA1;Parent=YALI1_A12037g;Name=YALI1_A12037g
Yali1A	IGB	exon	1203698	1205695	.	+	0	ID=YALI1_A12037g.exon1;Parent=YALI1_A12037g.mRNA1;Name=YALI1_A12037g
Yali1A	IGB	CDS	1203698	1205695	.	+	0	ID=YALI1_A12037g.cds1;Parent=YALI1_A12037g.mRNA1;Name=YALI1_A12037g
###
Yali1A	IGB	gene	1206680	1207648	3.26	+	.	ID=YALI1_A12067g;Name=YALI1_A12067g;pipeline=YGAP89,RefSeq89,Snowy89;Alias=rt_000162.1;product=hypothetical protein;status=Low expression;depth=9;Note=Compare to YALI0A11803g,   weakly similar to CA3388|IPF6755 Candida albicans unknown function
Yali1A	IGB	mRNA	1206680	1207648	3.26	+	.	ID=YALI1_A12067g.mRNA1;Parent=YALI1_A12067g;Name=YALI1_A12067g
Yali1A	IGB	exon	1206680	1207648	.	+	0	ID=YALI1_A12067g.exon1;Parent=YALI1_A12067g.mRNA1;Name=YALI1_A12067g
Yali1A	IGB	CDS	1206680	1207648	.	+	0	ID=YALI1_A12067g.cds1;Parent=YALI1_A12067g.mRNA1;Name=YALI1_A12067g
###
Yali1A	IGB	gene	1208517	1209236	0.934	+	.	ID=YALI1_A12085g;Name=YALI1_A12085g;pipeline=YGAP89,RefSeq89,Snowy89;Alias=AugPool0043296;product=hypothetical protein;status=Low expression;depth=1;Note=Compare to YALI0A11847g,   no similarity
Yali1A	IGB	mRNA	1208517	1209236	0.934	+	.	ID=YALI1_A12085g.mRNA1;Parent=YALI1_A12085g;Name=YALI1_A12085g
Yali1A	IGB	exon	1208517	1209236	.	+	0	ID=YALI1_A12085g.exon1;Parent=YALI1_A12085g.mRNA1;Name=YALI1_A12085g
Yali1A	IGB	CDS	1208517	1209236	.	+	0	ID=YALI1_A12085g.cds1;Parent=YALI1_A12085g.mRNA1;Name=YALI1_A12085g
###
Yali1A	IGB	gene	1209939	1213721	0	+	.	ID=YALI1_A12099g;Name=YALI1_A12099g;pipeline=YGAP89,RefSeq89,Snowy89;Alias=AugPool0038788;product=hypothetical protein;inference=similar to DNA sequence:INSDC:YLR398C;status=Fails to match RNA-Seq data;depth=552;Note=Compare to YALI0A11869g, similar to Saccharomyces cerevisiae SKI2 (YLR398C)%3B ancestral locus Anc_4.261,  some similarities with uniprot|P35207 Saccharomyces cerevisiae YLR398C Antiviral protein SKI2
Yali1A	IGB	mRNA	1209939	1213721	0	+	.	ID=YALI1_A12099g.mRNA1;Parent=YALI1_A12099g;Name=YALI1_A12099g
Yali1A	IGB	exon	1209939	1213721	.	+	0	ID=YALI1_A12099g.exon1;Parent=YALI1_A12099g.mRNA1;Name=YALI1_A12099g
Yali1A	IGB	CDS	1209939	1213721	.	+	0	ID=YALI1_A12099g.cds1;Parent=YALI1_A12099g.mRNA1;Name=YALI1_A12099g
###
Yali1A	IGB	gene	1213857	1214562	0	+	.	ID=YALI1_A12138g;Name=YALI1_A12138g;pipeline=Snowy89;Alias=AugPool0031907;status=Fails to match RNA-Seq data;depth=77
Yali1A	IGB	mRNA	1213857	1214562	0	+	.	ID=YALI1_A12138g.mRNA1;Parent=YALI1_A12138g;Name=YALI1_A12138g
Yali1A	IGB	exon	1213857	1213886	.	+	0	ID=YALI1_A12138g.exon1;Parent=YALI1_A12138g.mRNA1;Name=YALI1_A12138g
Yali1A	IGB	exon	1213933	1214562	.	+	0	ID=YALI1_A12138g.exon1;Parent=YALI1_A12138g.mRNA1;Name=YALI1_A12138g
Yali1A	IGB	CDS	1213857	1213886	.	+	0	ID=YALI1_A12138g.cds1;Parent=YALI1_A12138g.mRNA1;Name=YALI1_A12138g
Yali1A	IGB	CDS	1213933	1214562	.	+	0	ID=YALI1_A12138g.cds1;Parent=YALI1_A12138g.mRNA1;Name=YALI1_A12138g
###
Yali1A	IGB	gene	1215204	1215461	1.29e+03	+	.	ID=YALI1_A12152g;Name=YALI1_A12152g;pipeline=Snowy89,RefSeq89;Alias=AugPool0025262;status=Fails to match RNA-Seq data;depth=63;Note=Compare to YALI0A11891g,   no similarity
Yali1A	IGB	mRNA	1215204	1215461	1.29e+03	+	.	ID=YALI1_A12152g.mRNA1;Parent=YALI1_A12152g;Name=YALI1_A12152g
Yali1A	IGB	exon	1215204	1215461	.	+	0	ID=YALI1_A12152g.exon1;Parent=YALI1_A12152g.mRNA1;Name=YALI1_A12152g
Yali1A	IGB	CDS	1215204	1215461	.	+	0	ID=YALI1_A12152g.cds1;Parent=YALI1_A12152g.mRNA1;Name=YALI1_A12152g
###
Yali1A	IGB	gene	1216744	1217433	0	+	.	ID=YALI1_A12167g;Name=YALI1_A12167g;pipeline=RefSeq89,Snowy89;Alias=AugPool0025696;status=Fails to match RNA-Seq data;depth=525;Note=Compare to YALI0A11935g,   no similarity
Yali1A	IGB	mRNA	1216744	1217433	0	+	.	ID=YALI1_A12167g.mRNA1;Parent=YALI1_A12167g;Name=YALI1_A12167g
Yali1A	IGB	exon	1216744	1216801	.	+	0	ID=YALI1_A12167g.exon1;Parent=YALI1_A12167g.mRNA1;Name=YALI1_A12167g
Yali1A	IGB	exon	1216847	1217433	.	+	0	ID=YALI1_A12167g.exon1;Parent=YALI1_A12167g.mRNA1;Name=YALI1_A12167g
Yali1A	IGB	CDS	1216744	1216801	.	+	0	ID=YALI1_A12167g.cds1;Parent=YALI1_A12167g.mRNA1;Name=YALI1_A12167g
Yali1A	IGB	CDS	1216847	1217433	.	+	2	ID=YALI1_A12167g.cds1;Parent=YALI1_A12167g.mRNA1;Name=YALI1_A12167g
###
Yali1A	IGB	gene	1217605	1217685	1	-	.	ID=YALI1_A12177r;Name=YALI1_A12177r;pipeline=YGAP89,RefSeq89;Alias=YALI0Atrna4E;product=tRNA-Glu;Note=Compare to YALI0A11957r, codon recognized: GAG,tRNA Glu (CTC)
Yali1A	IGB	tRNA	1217605	1217685	1	-	.	ID=YALI1_A12177r.r1;Parent=YALI1_A12177r;Name=YALI1_A12177r
###
Yali1A	IGB	gene	1218463	1222500	.	-	.	ID=YALI1_A12225g;Name=YALI1_A12225g;pipeline=RefSeq89,YGAP89;product=hypothetical protein;inference=similar to DNA sequence:INSDC:YFL036W;Note=Compare to YALI0A12001g,   weakly similar to uniprot|P13433 Saccharomyces cerevisiae YFL036W DNA-directed RNA polymerase mitochondrial precursor,similar to Saccharomyces cerevisiae RPO41 (YFL036W)%3B ancestral locus Anc_8.28
Yali1A	IGB	mRNA	1218463	1222500	.	-	.	ID=YALI1_A12225g.mRNA1;Parent=YALI1_A12225g;Name=YALI1_A12225g
Yali1A	IGB	exon	1218463	1222500	.	-	0	ID=YALI1_A12225g.exon1;Parent=YALI1_A12225g.mRNA1;Name=YALI1_A12225g
Yali1A	IGB	CDS	1218463	1222500	.	-	0	ID=YALI1_A12225g.cds1;Parent=YALI1_A12225g.mRNA1;Name=YALI1_A12225g
###
Yali1A	IGB	gene	1224519	1225397	0	+	.	ID=YALI1_A12245g;Name=YALI1_A12245g;pipeline=YGAP89,RefSeq89,Snowy89;Alias=rt_000166.1;product=hypothetical protein;inference=similar to DNA sequence:INSDC:YIR011C;status=Fails to match RNA-Seq data;depth=2491;Note=Compare to YALI0A12023g, similar to Saccharomyces cerevisiae STS1 (YIR011C)%3B ancestral locus Anc_7.179,  some similarities with uniprot|P38637 Saccharomyces cerevisiae YIR011c STS1 required for transport of RNA15P from the cytoplasm to the nucleus
Yali1A	IGB	mRNA	1224519	1225397	0	+	.	ID=YALI1_A12245g.mRNA1;Parent=YALI1_A12245g;Name=YALI1_A12245g
Yali1A	IGB	exon	1224519	1225397	.	+	0	ID=YALI1_A12245g.exon1;Parent=YALI1_A12245g.mRNA1;Name=YALI1_A12245g
Yali1A	IGB	CDS	1224519	1225397	.	+	0	ID=YALI1_A12245g.cds1;Parent=YALI1_A12245g.mRNA1;Name=YALI1_A12245g
###
Yali1A	IGB	gene	1227956	1228453	1.39	-	.	ID=YALI1_A12284g;Name=YALI1_A12284g;pipeline=RefSeq89,YGAP89,Snowy89;Alias=rt_000166.2;product=hypothetical protein;inference=similar to DNA sequence:INSDC:YOL143C;status=Fails to match RNA-Seq data;depth=7983;Note=Compare to YALI0A12045g,   similar to uniprot|P50861 Saccharomyces cerevisiae YOL143c RIB4 6 7-dimethyl -8-ribityllumazine synthase,similar to Saccharomyces cerevisiae RIB4 (YOL143C)%3B ancestral locus Anc_3.7
Yali1A	IGB	mRNA	1227956	1228453	1.39	-	.	ID=YALI1_A12284g.mRNA1;Parent=YALI1_A12284g;Name=YALI1_A12284g
Yali1A	IGB	exon	1227956	1228453	.	-	0	ID=YALI1_A12284g.exon1;Parent=YALI1_A12284g.mRNA1;Name=YALI1_A12284g
Yali1A	IGB	CDS	1227956	1228453	.	-	0	ID=YALI1_A12284g.cds1;Parent=YALI1_A12284g.mRNA1;Name=YALI1_A12284g
###
Yali1A	IGB	gene	1228939	1229562	0	-	.	ID=YALI1_A12294g;Name=YALI1_A12294g;pipeline=Snowy89;Alias=AugPool0000046;status=Fails to match RNA-Seq data;depth=389
Yali1A	IGB	mRNA	1228939	1229562	0	-	.	ID=YALI1_A12294g.mRNA1;Parent=YALI1_A12294g;Name=YALI1_A12294g
Yali1A	IGB	exon	1228939	1229452	.	-	0	ID=YALI1_A12294g.exon1;Parent=YALI1_A12294g.mRNA1;Name=YALI1_A12294g
Yali1A	IGB	exon	1229501	1229562	.	-	0	ID=YALI1_A12294g.exon1;Parent=YALI1_A12294g.mRNA1;Name=YALI1_A12294g
Yali1A	IGB	CDS	1228939	1229452	.	-	1	ID=YALI1_A12294g.cds1;Parent=YALI1_A12294g.mRNA1;Name=YALI1_A12294g
Yali1A	IGB	CDS	1229501	1229562	.	-	0	ID=YALI1_A12294g.cds1;Parent=YALI1_A12294g.mRNA1;Name=YALI1_A12294g
###
Yali1A	IGB	gene	1230270	1230890	3.1e+03	+	.	ID=YALI1_A12302g;Name=YALI1_A12302g;pipeline=YGAP89,RefSeq89;product=hypothetical protein;inference=similar to DNA sequence:INSDC:YOR294W;Note=Compare to YALI0A12067g, similar to Saccharomyces cerevisiae RRS1 (YOR294W)%3B ancestral locus Anc_8.763,  similar to uniprot|Q08746 Saccharomyces cerevisiae YOR294w RRS1 regulator of ribosome synthesis
Yali1A	IGB	mRNA	1230270	1230890	3.1e+03	+	.	ID=YALI1_A12302g.mRNA1;Parent=YALI1_A12302g;Name=YALI1_A12302g
Yali1A	IGB	exon	1230270	1230890	.	+	0	ID=YALI1_A12302g.exon1;Parent=YALI1_A12302g.mRNA1;Name=YALI1_A12302g
Yali1A	IGB	CDS	1230270	1230890	.	+	0	ID=YALI1_A12302g.cds1;Parent=YALI1_A12302g.mRNA1;Name=YALI1_A12302g
###
Yali1A	IGB	gene	1233967	1235646	8.39e+03	-	.	ID=YALI1_A12356g;Name=YALI1_A12356g;pipeline=Snowy89,YGAP89,RefSeq89;Alias=rt_000167.1;product=hypothetical protein;inference=similar to DNA sequence:INSDC:YDR379W%2CYOR127W;status=Fails to match RNA-Seq data;depth=693;Note=Compare to YALI0A12111g, similar to Saccharomyces cerevisiae RGA2 (YDR379W) and RGA1 (YOR127W)%3B ancestral locus Anc_5.453,  some similarities with uniprot|P39083 Saccharomyces cerevisiae YOR127w RGA1 RHO-type GTPase-activating protein for CDC42P
Yali1A	IGB	mRNA	1233967	1235646	8.39e+03	-	.	ID=YALI1_A12356g.mRNA1;Parent=YALI1_A12356g;Name=YALI1_A12356g
Yali1A	IGB	exon	1233967	1235646	.	-	0	ID=YALI1_A12356g.exon1;Parent=YALI1_A12356g.mRNA1;Name=YALI1_A12356g
Yali1A	IGB	CDS	1233967	1235646	.	-	0	ID=YALI1_A12356g.cds1;Parent=YALI1_A12356g.mRNA1;Name=YALI1_A12356g
###
Yali1A	IGB	gene	1238913	1240355	7.22e+03	-	.	ID=YALI1_A12403g;Name=YALI1_A12403g;pipeline=Snowy89,YGAP89,RefSeq89;Alias=rt_000168.1;product=hypothetical protein;inference=similar to DNA sequence:INSDC:YHR065C;status=Fails to match RNA-Seq data;depth=1001;Note=Compare to YALI0A12133g, similar to Saccharomyces cerevisiae RRP3 (YHR065C)%3B ancestral locus Anc_5.337,  similar to uniprot|P38712 Saccharomyces cerevisiae YHR065c RRP3 required for maturation of the 35S primary transcript
Yali1A	IGB	mRNA	1238913	1240355	7.22e+03	-	.	ID=YALI1_A12403g.mRNA1;Parent=YALI1_A12403g;Name=YALI1_A12403g
Yali1A	IGB	exon	1238913	1240355	.	-	0	ID=YALI1_A12403g.exon1;Parent=YALI1_A12403g.mRNA1;Name=YALI1_A12403g
Yali1A	IGB	CDS	1238913	1240355	.	-	0	ID=YALI1_A12403g.cds1;Parent=YALI1_A12403g.mRNA1;Name=YALI1_A12403g
###
Yali1A	IGB	gene	1241105	1242325	6.1e+03	+	.	ID=YALI1_A12411g;Name=YALI1_A12411g;pipeline=Snowy89,YGAP89,RefSeq89;Alias=rt_000169.1;product=hypothetical protein;inference=similar to DNA sequence:INSDC:YDR312W%2CYHR066W;status=Fails to match RNA-Seq data;depth=1936;Note=Compare to YALI0A12155g, similar to Saccharomyces cerevisiae SSF2 (YDR312W) and SSF1 (YHR066W)%3B ancestral locus Anc_5.338,  similar to uniprot|P38789 Saccharomyces cerevisiae YHR066w SSF1 mating protein P2
Yali1A	IGB	mRNA	1241105	1242325	6.1e+03	+	.	ID=YALI1_A12411g.mRNA1;Parent=YALI1_A12411g;Name=YALI1_A12411g
Yali1A	IGB	exon	1241105	1242325	.	+	0	ID=YALI1_A12411g.exon1;Parent=YALI1_A12411g.mRNA1;Name=YALI1_A12411g
Yali1A	IGB	CDS	1241105	1242325	.	+	0	ID=YALI1_A12411g.cds1;Parent=YALI1_A12411g.mRNA1;Name=YALI1_A12411g
###
Yali1A	IGB	gene	1242570	1243718	.	-	.	ID=YALI1_A12437g;Name=YALI1_A12437g;pipeline=Snowy89,RefSeq89,YGAP89;Alias=rt_000169.2;product=hypothetical protein;status=Fails to match RNA-Seq data;depth=5335;Note=Compare to YALI0A12177g,   weakly similar to uniprot|Q12358 Saccharomyces cerevisiae Putative dioxygenase YLL057C
Yali1A	IGB	mRNA	1242570	1243718	.	-	.	ID=YALI1_A12437g.mRNA1;Parent=YALI1_A12437g;Name=YALI1_A12437g
Yali1A	IGB	exon	1242570	1243718	.	-	0	ID=YALI1_A12437g.exon1;Parent=YALI1_A12437g.mRNA1;Name=YALI1_A12437g
Yali1A	IGB	CDS	1242570	1243718	.	-	0	ID=YALI1_A12437g.cds1;Parent=YALI1_A12437g.mRNA1;Name=YALI1_A12437g
###
Yali1A	IGB	gene	1243984	1244559	2.87e+03	-	.	ID=YALI1_A12445g;Name=YALI1_A12445g;pipeline=RefSeq89;Note=Compare to YALI0A12199g,   no similarity
Yali1A	IGB	mRNA	1243984	1244559	2.87e+03	-	.	ID=YALI1_A12445g.mRNA1;Parent=YALI1_A12445g;Name=YALI1_A12445g
Yali1A	IGB	exon	1243984	1244559	.	-	0	ID=YALI1_A12445g.exon1;Parent=YALI1_A12445g.mRNA1;Name=YALI1_A12445g
Yali1A	IGB	CDS	1243984	1244559	.	-	0	ID=YALI1_A12445g.cds1;Parent=YALI1_A12445g.mRNA1;Name=YALI1_A12445g
###
Yali1A	IGB	gene	1246568	1247383	0	+	.	ID=YALI1_A12465g;Name=YALI1_A12465g;pipeline=RefSeq89,Snowy89;Alias=rt_000170.1;status=Fails to match RNA-Seq data;depth=62;Note=Compare to YALI0A12221g,   no similarity
Yali1A	IGB	mRNA	1246568	1247383	0	+	.	ID=YALI1_A12465g.mRNA1;Parent=YALI1_A12465g;Name=YALI1_A12465g
Yali1A	IGB	exon	1246568	1247383	.	+	0	ID=YALI1_A12465g.exon1;Parent=YALI1_A12465g.mRNA1;Name=YALI1_A12465g
Yali1A	IGB	CDS	1246568	1247383	.	+	0	ID=YALI1_A12465g.cds1;Parent=YALI1_A12465g.mRNA1;Name=YALI1_A12465g
###
Yali1A	IGB	gene	1247543	1249165	4.55e+03	+	.	ID=YALI1_A12475g;Name=YALI1_A12475g;pipeline=Snowy89,YGAP89,RefSeq89;Alias=AugPool0002644;product=hypothetical protein;status=Fails to match RNA-Seq data;depth=65;Note=Compare to YALI0A12243g,   no similarity
Yali1A	IGB	mRNA	1247543	1249165	4.55e+03	+	.	ID=YALI1_A12475g.mRNA1;Parent=YALI1_A12475g;Name=YALI1_A12475g
Yali1A	IGB	exon	1247543	1249165	.	+	0	ID=YALI1_A12475g.exon1;Parent=YALI1_A12475g.mRNA1;Name=YALI1_A12475g
Yali1A	IGB	CDS	1247543	1249165	.	+	0	ID=YALI1_A12475g.cds1;Parent=YALI1_A12475g.mRNA1;Name=YALI1_A12475g
###
Yali1A	IGB	gene	1249247	1249666	2.09e+03	+	.	ID=YALI1_A12492g;Name=YALI1_A12492g;pipeline=Snowy89,RefSeq89;Alias=AugPool0025091;status=Fails to match RNA-Seq data;depth=76;Note=Compare to YALI0A12265g,   no similarity
Yali1A	IGB	mRNA	1249247	1249666	2.09e+03	+	.	ID=YALI1_A12492g.mRNA1;Parent=YALI1_A12492g;Name=YALI1_A12492g
Yali1A	IGB	exon	1249247	1249666	.	+	0	ID=YALI1_A12492g.exon1;Parent=YALI1_A12492g.mRNA1;Name=YALI1_A12492g
Yali1A	IGB	CDS	1249247	1249666	.	+	0	ID=YALI1_A12492g.cds1;Parent=YALI1_A12492g.mRNA1;Name=YALI1_A12492g
###
Yali1A	IGB	gene	1250258	1252705	1.22e+04	+	.	ID=YALI1_A12502g;Name=YALI1_A12502g;pipeline=Snowy89,YGAP89,RefSeq89;Alias=rt_000170.3;product=hypothetical protein;inference=similar to DNA sequence:INSDC:YEL043W;status=Fails to match RNA-Seq data;depth=558;Note=Compare to YALI0A12287g, similar to Saccharomyces cerevisiae YEL043W%3B ancestral locus Anc_1.487,  some similarities with uniprot|P32618 Saccharomyces cerevisiae YEL043w
Yali1A	IGB	mRNA	1250258	1252705	1.22e+04	+	.	ID=YALI1_A12502g.mRNA1;Parent=YALI1_A12502g;Name=YALI1_A12502g
Yali1A	IGB	exon	1250258	1252705	.	+	0	ID=YALI1_A12502g.exon1;Parent=YALI1_A12502g.mRNA1;Name=YALI1_A12502g
Yali1A	IGB	CDS	1250258	1252705	.	+	0	ID=YALI1_A12502g.cds1;Parent=YALI1_A12502g.mRNA1;Name=YALI1_A12502g
###
Yali1A	IGB	gene	1252967	1253062	.	-	1	ID=YALI1_A12530r;Name=YALI1_A12530r;pipeline=RefSeq89,YGAP89;Alias=YALI0Atrna8L;product=tRNA-Leu;Note=Compare to YALI0A12309r, tRNA Leu (CAG),codon recognized: CUG
Yali1A	IGB	tRNA	1252967	1253062	.	-	1	ID=YALI1_A12530r.r1;Parent=YALI1_A12530r;Name=YALI1_A12530r
###
Yali1A	IGB	gene	1254065	1255171	.	+	.	ID=YALI1_A12540g;Name=YALI1_A12540g;pipeline=RefSeq89,Snowy89,YGAP89;Alias=rt_000171.1;product=hypothetical protein;status=Fails to match RNA-Seq data;depth=257;Note=Compare to YALI0A12353g,   highly similar to uniprot|O93968 Candida boidinii Formate dehydrogenase
Yali1A	IGB	mRNA	1254065	1255171	.	+	.	ID=YALI1_A12540g.mRNA1;Parent=YALI1_A12540g;Name=YALI1_A12540g
Yali1A	IGB	exon	1254065	1255171	.	+	0	ID=YALI1_A12540g.exon1;Parent=YALI1_A12540g.mRNA1;Name=YALI1_A12540g
Yali1A	IGB	CDS	1254065	1255171	.	+	0	ID=YALI1_A12540g.cds1;Parent=YALI1_A12540g.mRNA1;Name=YALI1_A12540g
###
Yali1A	IGB	gene	1259760	1259840	1	+	.	ID=YALI1_A12597r;Name=YALI1_A12597r;pipeline=YGAP89,RefSeq89;Alias=YALI0Atrna7G;product=tRNA-Gly;Note=Compare to YALI0A12375r, codon recognized: GGA,tRNA Gly (TCC)
Yali1A	IGB	tRNA	1259760	1259840	1	+	.	ID=YALI1_A12597r.r1;Parent=YALI1_A12597r;Name=YALI1_A12597r
###
Yali1A	IGB	gene	1260167	1260619	0	+	.	ID=YALI1_A12601g;Name=YALI1_A12601g;pipeline=RefSeq89,Snowy89;Alias=gm_003974;status=Fails to match RNA-Seq data;depth=15;Note=Compare to YALI0A12419g,   no similarity
Yali1A	IGB	mRNA	1260167	1260619	0	+	.	ID=YALI1_A12601g.mRNA1;Parent=YALI1_A12601g;Name=YALI1_A12601g
Yali1A	IGB	exon	1260167	1260619	.	+	0	ID=YALI1_A12601g.exon1;Parent=YALI1_A12601g.mRNA1;Name=YALI1_A12601g
Yali1A	IGB	CDS	1260167	1260619	.	+	0	ID=YALI1_A12601g.cds1;Parent=YALI1_A12601g.mRNA1;Name=YALI1_A12601g
###
Yali1A	IGB	gene	1260681	1261733	5.26e+03	-	.	ID=YALI1_A12617g;Name=YALI1_A12617g;pipeline=Snowy89,RefSeq89;Alias=rt_000172.2;status=Fails to match RNA-Seq data;depth=327;Note=Compare to YALI0A12441g,   no similarity
Yali1A	IGB	mRNA	1260681	1261733	5.26e+03	-	.	ID=YALI1_A12617g.mRNA1;Parent=YALI1_A12617g;Name=YALI1_A12617g
Yali1A	IGB	exon	1260681	1261733	.	-	0	ID=YALI1_A12617g.exon1;Parent=YALI1_A12617g.mRNA1;Name=YALI1_A12617g
Yali1A	IGB	CDS	1260681	1261733	.	-	0	ID=YALI1_A12617g.cds1;Parent=YALI1_A12617g.mRNA1;Name=YALI1_A12617g
###
Yali1A	IGB	gene	1262847	1262965	1	-	.	ID=YALI1_A12629r;Name=YALI1_A12629r;pipeline=RefSeq89;Note=Compare to YALI0A12452r, 5S RNA
Yali1A	IGB	rRNA	1262847	1262965	1	-	.	ID=YALI1_A12629r.r1;Parent=YALI1_A12629r;Name=YALI1_A12629r
###
Yali1A	IGB	gene	1262970	1263050	.	-	1	ID=YALI1_A12630r;Name=YALI1_A12630r;pipeline=RefSeq89,YGAP89;Alias=YALI0Atrna5E;product=tRNA-Glu;Note=Compare to YALI0A12463r, tRNA Glu (CTC),codon recognized: GAG
Yali1A	IGB	tRNA	1262970	1263050	.	-	1	ID=YALI1_A12630r.r1;Parent=YALI1_A12630r;Name=YALI1_A12630r
###
Yali1A	IGB	gene	1263788	1264516	3.64e+03	+	.	ID=YALI1_A12638g;Name=YALI1_A12638g;pipeline=Snowy89,RefSeq89;Alias=rt_000174.1;status=Fails to match RNA-Seq data;depth=615;Note=Compare to YALI0A12507g,   no similarity
Yali1A	IGB	mRNA	1263788	1264516	3.64e+03	+	.	ID=YALI1_A12638g.mRNA1;Parent=YALI1_A12638g;Name=YALI1_A12638g
Yali1A	IGB	exon	1263788	1264516	.	+	0	ID=YALI1_A12638g.exon1;Parent=YALI1_A12638g.mRNA1;Name=YALI1_A12638g
Yali1A	IGB	CDS	1263788	1264516	.	+	0	ID=YALI1_A12638g.cds1;Parent=YALI1_A12638g.mRNA1;Name=YALI1_A12638g
###
Yali1A	IGB	gene	1267579	1267664	.	+	1	ID=YALI1_A12676r;Name=YALI1_A12676r;pipeline=RefSeq89,YGAP89;Alias=YALI0Atrna5P;product=tRNA-Pro;Note=Compare to YALI0A12529r, tRNA Pro (AGG),codon recognized: CCU
Yali1A	IGB	tRNA	1267579	1267664	.	+	1	ID=YALI1_A12676r.r1;Parent=YALI1_A12676r;Name=YALI1_A12676r
###
Yali1A	IGB	gene	1268812	1270713	.	+	.	ID=YALI1_A12688g;Name=YALI1_A12688g;pipeline=Snowy89,RefSeq89,YGAP89;Alias=rt_000175.1;product=hypothetical protein;status=Fails to match RNA-Seq data;depth=15;Note=Compare to YALI0A12573g,   weakly similar to uniprot|P08540 Kluyveromyces lactis Potential acid phosphatase
Yali1A	IGB	mRNA	1268812	1270713	.	+	.	ID=YALI1_A12688g.mRNA1;Parent=YALI1_A12688g;Name=YALI1_A12688g
Yali1A	IGB	exon	1268812	1270713	.	+	0	ID=YALI1_A12688g.exon1;Parent=YALI1_A12688g.mRNA1;Name=YALI1_A12688g
Yali1A	IGB	CDS	1268812	1270713	.	+	0	ID=YALI1_A12688g.cds1;Parent=YALI1_A12688g.mRNA1;Name=YALI1_A12688g
###
Yali1A	IGB	gene	1272098	1272656	0.914	-	.	ID=YALI1_A12726t;Name=YALI1_A12726t;pipeline=RefSeq89;Note=Partial Line element
###
Yali1A	IGB	gene	1272943	1274334	.	+	.	ID=YALI1_A12729g;Name=YALI1_A12729g;pipeline=Snowy89,RefSeq89,YGAP89;Alias=rt_000177.1;product=hypothetical protein;inference=similar to DNA sequence:INSDC:YKL090W;status=Fails to match RNA-Seq data;depth=485;Note=Compare to YALI0A12617g,   no similarity,similar to Saccharomyces cerevisiae CUE2 (YKL090W)%3B ancestral locus Anc_2.494
Yali1A	IGB	mRNA	1272943	1274334	.	+	.	ID=YALI1_A12729g.mRNA1;Parent=YALI1_A12729g;Name=YALI1_A12729g
Yali1A	IGB	exon	1272943	1274334	.	+	0	ID=YALI1_A12729g.exon1;Parent=YALI1_A12729g.mRNA1;Name=YALI1_A12729g
Yali1A	IGB	CDS	1272943	1274334	.	+	0	ID=YALI1_A12729g.cds1;Parent=YALI1_A12729g.mRNA1;Name=YALI1_A12729g
###
Yali1A	IGB	gene	1275414	1275494	.	+	1	ID=YALI1_A12754r;Name=YALI1_A12754r;pipeline=RefSeq89,YGAP89;Alias=YALI0Atrna8G;product=tRNA-Gly;Note=Compare to YALI0A12639r, tRNA Gly (TCC),codon recognized: GGA
Yali1A	IGB	tRNA	1275414	1275494	.	+	1	ID=YALI1_A12754r.r1;Parent=YALI1_A12754r;Name=YALI1_A12754r
###
Yali1A	IGB	gene	1275665	1276495	4.15e+03	+	.	ID=YALI1_A12756g;Name=YALI1_A12756g;pipeline=Snowy89,RefSeq89;Alias=rt_000177.2;status=Fails to match RNA-Seq data;depth=32;Note=Compare to YALI0A12683g,   some similarities with uniprot|Q9UST8 Schizosaccharomyces pombe Ribonuclease H
Yali1A	IGB	mRNA	1275665	1276495	4.15e+03	+	.	ID=YALI1_A12756g.mRNA1;Parent=YALI1_A12756g;Name=YALI1_A12756g
Yali1A	IGB	exon	1275665	1276495	.	+	0	ID=YALI1_A12756g.exon1;Parent=YALI1_A12756g.mRNA1;Name=YALI1_A12756g
Yali1A	IGB	CDS	1275665	1276495	.	+	0	ID=YALI1_A12756g.cds1;Parent=YALI1_A12756g.mRNA1;Name=YALI1_A12756g
###
Yali1A	IGB	gene	1276637	1277227	0.863	-	.	ID=YALI1_A12772g;Name=YALI1_A12772g;pipeline=RefSeq89;Note=Truncated form of YALI0A12705g, similar to uniprot|Q9UST8 Schizosaccharomyces pombe Ribonuclease H
Yali1A	IGB	mRNA	1276637	1277227	0.863	-	.	ID=YALI1_A12772g.mRNA1;Parent=YALI1_A12772g;Name=YALI1_A12772g
Yali1A	IGB	exon	1276637	1277227	.	-	0	ID=YALI1_A12772g.exon1;Parent=YALI1_A12772g.mRNA1;Name=YALI1_A12772g
Yali1A	IGB	CDS	1276637	1277227	.	-	0	ID=YALI1_A12772g.cds1;Parent=YALI1_A12772g.mRNA1;Name=YALI1_A12772g
###
Yali1A	IGB	gene	1281211	1281292	0	+	.	ID=YALI1_A12812r;Name=YALI1_A12812r;pipeline=YGAP89,RefSeq89;Alias=YALI0Atrna9K;product=tRNA-Lys;Note=Compare to YALI0A12727r, codon recognized: AAG,tRNA Lys (CTT)
Yali1A	IGB	tRNA	1281211	1281292	0	+	.	ID=YALI1_A12812r.r1;Parent=YALI1_A12812r;Name=YALI1_A12812r
###
Yali1A	IGB	gene	1282000	1282431	0.6	-	.	ID=YALI1_A12822g;Name=YALI1_A12822g;pipeline=Snowy89;Alias=AugPool0022640;status=Low expression;depth=1
Yali1A	IGB	mRNA	1282000	1282431	0.6	-	.	ID=YALI1_A12822g.mRNA1;Parent=YALI1_A12822g;Name=YALI1_A12822g
Yali1A	IGB	exon	1282000	1282258	.	-	0	ID=YALI1_A12822g.exon1;Parent=YALI1_A12822g.mRNA1;Name=YALI1_A12822g
Yali1A	IGB	exon	1282382	1282431	.	-	0	ID=YALI1_A12822g.exon1;Parent=YALI1_A12822g.mRNA1;Name=YALI1_A12822g
Yali1A	IGB	CDS	1282000	1282258	.	-	1	ID=YALI1_A12822g.cds1;Parent=YALI1_A12822g.mRNA1;Name=YALI1_A12822g
Yali1A	IGB	CDS	1282382	1282431	.	-	0	ID=YALI1_A12822g.cds1;Parent=YALI1_A12822g.mRNA1;Name=YALI1_A12822g
###
Yali1A	IGB	gene	1283610	1283680	0	+	.	ID=YALI1_A12836r;Name=YALI1_A12836r;pipeline=YGAP89,RefSeq89;Alias=YALI0Atrna9G;product=tRNA-Gly;Note=Compare to YALI0A12771r, codon recognized: GGC,tRNA Gly (GCC) 
Yali1A	IGB	tRNA	1283610	1283680	0	+	.	ID=YALI1_A12836r.r1;Parent=YALI1_A12836r;Name=YALI1_A12836r
###
Yali1A	IGB	gene	1283686	1283807	0.922	+	.	ID=YALI1_A12837r;Name=YALI1_A12837r;pipeline=RefSeq89;Note=Compare to YALI0A12782r, 5S RNA
Yali1A	IGB	rRNA	1283686	1283807	0.922	+	.	ID=YALI1_A12837r.r1;Parent=YALI1_A12837r;Name=YALI1_A12837r
###
Yali1A	IGB	gene	1284597	1284668	.	-	1	ID=YALI1_A12846r;Name=YALI1_A12846r;pipeline=RefSeq89,YGAP89;Alias=YALI0Atrna1C;product=tRNA-Cys;Note=Compare to YALI0A12793r, tRNA Cys (GCA) ,codon recognized: UGC
Yali1A	IGB	tRNA	1284597	1284668	.	-	1	ID=YALI1_A12846r.r1;Parent=YALI1_A12846r;Name=YALI1_A12846r
###
Yali1A	IGB	gene	1285196	1286362	3.94e+03	+	.	ID=YALI1_A12852g;Name=YALI1_A12852g;pipeline=Snowy89,YGAP89,RefSeq89;Alias=gm_003981;product=hypothetical protein;status=Low expression;depth=0;Note=Compare to YALI0A12815g,   no similarity
Yali1A	IGB	mRNA	1285196	1286362	3.94e+03	+	.	ID=YALI1_A12852g.mRNA1;Parent=YALI1_A12852g;Name=YALI1_A12852g
Yali1A	IGB	exon	1285196	1286362	.	+	0	ID=YALI1_A12852g.exon1;Parent=YALI1_A12852g.mRNA1;Name=YALI1_A12852g
Yali1A	IGB	CDS	1285196	1286362	.	+	0	ID=YALI1_A12852g.cds1;Parent=YALI1_A12852g.mRNA1;Name=YALI1_A12852g
###
Yali1A	IGB	gene	1286553	1286816	1.32e+03	-	.	ID=YALI1_A12868g;Name=YALI1_A12868g;pipeline=RefSeq89;Note=Compare to YALI0A12837g,   no similarity possibly noncoding
Yali1A	IGB	mRNA	1286553	1286816	1.32e+03	-	.	ID=YALI1_A12868g.mRNA1;Parent=YALI1_A12868g;Name=YALI1_A12868g
Yali1A	IGB	exon	1286553	1286816	.	-	0	ID=YALI1_A12868g.exon1;Parent=YALI1_A12868g.mRNA1;Name=YALI1_A12868g
Yali1A	IGB	CDS	1286553	1286816	.	-	0	ID=YALI1_A12868g.cds1;Parent=YALI1_A12868g.mRNA1;Name=YALI1_A12868g
###
Yali1A	IGB	gene	1287435	1287522	1	+	.	ID=YALI1_A12874r;Name=YALI1_A12874r;pipeline=YGAP89,RefSeq89;Alias=YALI0Atrna3Y;product=tRNA-Tyr;Note=Compare to YALI0A12859r, codon recognized: UAC,tRNA Tyr (GTA)
Yali1A	IGB	tRNA	1287435	1287522	1	+	.	ID=YALI1_A12874r.r1;Parent=YALI1_A12874r;Name=YALI1_A12874r
###
Yali1A	IGB	gene	1292913	1294282	.	+	.	ID=YALI1_A12929g;Name=YALI1_A12929g;pipeline=RefSeq89,Snowy89,YGAP89;Alias=AugPool0041756;product=hypothetical protein;status=Low expression;depth=0;Note=Compare to YALI0A12925g,   weakly similar to uniprot|P32338 Saccharomyces cerevisiae YGR044C Zinc finger protein RME1
Yali1A	IGB	mRNA	1292913	1294282	.	+	.	ID=YALI1_A12929g.mRNA1;Parent=YALI1_A12929g;Name=YALI1_A12929g
Yali1A	IGB	exon	1292913	1294012	.	+	0	ID=YALI1_A12929g.exon1;Parent=YALI1_A12929g.mRNA1;Name=YALI1_A12929g
Yali1A	IGB	exon	1294069	1294282	.	+	0	ID=YALI1_A12929g.exon1;Parent=YALI1_A12929g.mRNA1;Name=YALI1_A12929g
Yali1A	IGB	CDS	1292913	1294012	.	+	0	ID=YALI1_A12929g.cds1;Parent=YALI1_A12929g.mRNA1;Name=YALI1_A12929g
Yali1A	IGB	CDS	1294069	1294282	.	+	1	ID=YALI1_A12929g.cds1;Parent=YALI1_A12929g.mRNA1;Name=YALI1_A12929g
###
Yali1A	IGB	gene	1294395	1294466	.	-	1	ID=YALI1_A12944r;Name=YALI1_A12944r;pipeline=RefSeq89,YGAP89;Alias=YALI0Atrna4Q;product=tRNA-Gln;Note=Compare to YALI0A12947r, tRNA Gln (CTG) ,codon recognized: CAG
Yali1A	IGB	tRNA	1294395	1294466	.	-	1	ID=YALI1_A12944r.r1;Parent=YALI1_A12944r;Name=YALI1_A12944r
###
Yali1A	IGB	gene	1298006	1298968	.	-	.	ID=YALI1_A12989g;Name=YALI1_A12989g;pipeline=RefSeq89,Snowy89,YGAP89;Alias=rt_000184.1;product=hypothetical protein;status=Fails to match RNA-Seq data;depth=184;Note=Compare to YALI0A12969g,   highly similar to uniprot|Q6C6A0 Yarrowia lipolytica YALI0E11187g
Yali1A	IGB	mRNA	1298006	1298968	.	-	.	ID=YALI1_A12989g.mRNA1;Parent=YALI1_A12989g;Name=YALI1_A12989g
Yali1A	IGB	exon	1298006	1298968	.	-	0	ID=YALI1_A12989g.exon1;Parent=YALI1_A12989g.mRNA1;Name=YALI1_A12989g
Yali1A	IGB	CDS	1298006	1298968	.	-	0	ID=YALI1_A12989g.cds1;Parent=YALI1_A12989g.mRNA1;Name=YALI1_A12989g
###
Yali1A	IGB	gene	1299550	1299620	.	+	1	ID=YALI1_A12995r;Name=YALI1_A12995r;pipeline=RefSeq89,YGAP89;Alias=YALI0Atrna10G;product=tRNA-Gly;Note=Compare to YALI0A12991r, tRNA Gly (GCC) ,codon recognized: GGC
Yali1A	IGB	tRNA	1299550	1299620	.	+	1	ID=YALI1_A12995r.r1;Parent=YALI1_A12995r;Name=YALI1_A12995r
###
Yali1A	IGB	gene	1299625	1299743	1	+	.	ID=YALI1_A12996r;Name=YALI1_A12996r;pipeline=RefSeq89;Note=Compare to YALI0A13002r, 5S RNA
Yali1A	IGB	rRNA	1299625	1299743	1	+	.	ID=YALI1_A12996r.r1;Parent=YALI1_A12996r;Name=YALI1_A12996r
###
Yali1A	IGB	gene	1300768	1301507	0	+	.	ID=YALI1_A13007g;Name=YALI1_A13007g;pipeline=Snowy89;Alias=AugPool0002718;status=Fails to match RNA-Seq data;depth=68
Yali1A	IGB	mRNA	1300768	1301507	0	+	.	ID=YALI1_A13007g.mRNA1;Parent=YALI1_A13007g;Name=YALI1_A13007g
Yali1A	IGB	exon	1300768	1300959	.	+	0	ID=YALI1_A13007g.exon1;Parent=YALI1_A13007g.mRNA1;Name=YALI1_A13007g
Yali1A	IGB	exon	1301004	1301507	.	+	0	ID=YALI1_A13007g.exon1;Parent=YALI1_A13007g.mRNA1;Name=YALI1_A13007g
Yali1A	IGB	CDS	1300768	1300959	.	+	0	ID=YALI1_A13007g.cds1;Parent=YALI1_A13007g.mRNA1;Name=YALI1_A13007g
Yali1A	IGB	CDS	1301004	1301507	.	+	0	ID=YALI1_A13007g.cds1;Parent=YALI1_A13007g.mRNA1;Name=YALI1_A13007g
###
Yali1A	IGB	gene	1301910	1303049	.	+	.	ID=YALI1_A13019g;Name=YALI1_A13019g;pipeline=RefSeq89,Snowy89,YGAP89;Alias=rt_000184.2;product=hypothetical protein;status=Fails to match RNA-Seq data;depth=751;Note=Compare to YALI0A13013g,   weakly similar to uniprot|Q12303 Saccharomyces cerevisiae YLR121c YPS3 GPI-anchored aspartyl protease 3
Yali1A	IGB	mRNA	1301910	1303049	.	+	.	ID=YALI1_A13019g.mRNA1;Parent=YALI1_A13019g;Name=YALI1_A13019g
Yali1A	IGB	exon	1301910	1303049	.	+	0	ID=YALI1_A13019g.exon1;Parent=YALI1_A13019g.mRNA1;Name=YALI1_A13019g
Yali1A	IGB	CDS	1301910	1303049	.	+	0	ID=YALI1_A13019g.cds1;Parent=YALI1_A13019g.mRNA1;Name=YALI1_A13019g
###
Yali1A	IGB	gene	1303657	1304142	.	-	.	ID=YALI1_A13041g;Name=YALI1_A13041g;pipeline=RefSeq89,Snowy89,YGAP89;Alias=rt_000184.3;product=hypothetical protein;status=Fails to match RNA-Seq data;depth=5778;Note=Compare to YALI0A13035g,   no similarity
Yali1A	IGB	mRNA	1303657	1304142	.	-	.	ID=YALI1_A13041g.mRNA1;Parent=YALI1_A13041g;Name=YALI1_A13041g
Yali1A	IGB	exon	1303657	1304142	.	-	0	ID=YALI1_A13041g.exon1;Parent=YALI1_A13041g.mRNA1;Name=YALI1_A13041g
Yali1A	IGB	CDS	1303657	1304142	.	-	0	ID=YALI1_A13041g.cds1;Parent=YALI1_A13041g.mRNA1;Name=YALI1_A13041g
###
Yali1A	IGB	gene	1304591	1307038	0	+	.	ID=YALI1_A13046g;Name=YALI1_A13046g;pipeline=RefSeq89,YGAP89,Snowy89;Alias=rt_000184.4;product=hypothetical protein;inference=similar to DNA sequence:INSDC:YKR079C;status=Fails to match RNA-Seq data;depth=922;Note=Compare to YALI0A13057g,   weakly similar to uniprot|P36159 Saccharomyces cerevisiae YKR079c,similar to Saccharomyces cerevisiae TRZ1 (YKR079C)%3B ancestral locus Anc_5.671
Yali1A	IGB	mRNA	1304591	1307038	0	+	.	ID=YALI1_A13046g.mRNA1;Parent=YALI1_A13046g;Name=YALI1_A13046g
Yali1A	IGB	exon	1304591	1307038	.	+	0	ID=YALI1_A13046g.exon1;Parent=YALI1_A13046g.mRNA1;Name=YALI1_A13046g
Yali1A	IGB	CDS	1304591	1307038	.	+	0	ID=YALI1_A13046g.cds1;Parent=YALI1_A13046g.mRNA1;Name=YALI1_A13046g
###
Yali1A	IGB	gene	1307427	1309526	.	-	.	ID=YALI1_A13095g;Name=YALI1_A13095g;pipeline=Snowy89,RefSeq89,YGAP89;Alias=AugPool0027240;product=hypothetical protein;status=Fails to match RNA-Seq data;depth=90;Note=Compare to YALI0A13079g,   some similarities with uniprot|Q6C461 Yarrowia lipolytica YALI0E29425g
Yali1A	IGB	mRNA	1307427	1309526	.	-	.	ID=YALI1_A13095g.mRNA1;Parent=YALI1_A13095g;Name=YALI1_A13095g
Yali1A	IGB	exon	1307427	1309526	.	-	0	ID=YALI1_A13095g.exon1;Parent=YALI1_A13095g.mRNA1;Name=YALI1_A13095g
Yali1A	IGB	CDS	1307427	1309526	.	-	0	ID=YALI1_A13095g.cds1;Parent=YALI1_A13095g.mRNA1;Name=YALI1_A13095g
###
Yali1A	IGB	gene	1310003	1312555	.	+	.	ID=YALI1_A13100g;Name=YALI1_A13100g;pipeline=RefSeq89,Snowy89,YGAP89;Alias=rt_000184.6;product=hypothetical protein;inference=similar to DNA sequence:INSDC:YMR125W;status=Fails to match RNA-Seq data;depth=1770;Note=Compare to YALI0A13101g,   weakly similar to uniprot|P34160 Saccharomyces cerevisiae YMR125w GCR3 large subunit of the nuclear cap- binding protein complex CBC singleton,similar to Saccharomyces cerevisiae STO1 (YMR125W)%3B ancestral locus Anc_2.413
Yali1A	IGB	mRNA	1310003	1312555	.	+	.	ID=YALI1_A13100g.mRNA1;Parent=YALI1_A13100g;Name=YALI1_A13100g
Yali1A	IGB	exon	1310003	1312555	.	+	0	ID=YALI1_A13100g.exon1;Parent=YALI1_A13100g.mRNA1;Name=YALI1_A13100g
Yali1A	IGB	CDS	1310003	1312555	.	+	0	ID=YALI1_A13100g.cds1;Parent=YALI1_A13100g.mRNA1;Name=YALI1_A13100g
###
Yali1A	IGB	gene	1312721	1312794	1	-	.	ID=YALI1_A13128r;Name=YALI1_A13128r;pipeline=YGAP89,RefSeq89;Alias=YALI0Atrna3A;product=tRNA-Ala;Note=Compare to YALI0A13123r, codon recognized: GCU,tRNA Ala (AGC) 
Yali1A	IGB	tRNA	1312721	1312794	1	-	.	ID=YALI1_A13128r.r1;Parent=YALI1_A13128r;Name=YALI1_A13128r
###
Yali1A	IGB	gene	1313160	1313441	0	+	.	ID=YALI1_A13131g;Name=YALI1_A13131g;pipeline=Snowy89;Alias=AugPool0004518;status=Fails to match RNA-Seq data;depth=97
Yali1A	IGB	mRNA	1313160	1313441	0	+	.	ID=YALI1_A13131g.mRNA1;Parent=YALI1_A13131g;Name=YALI1_A13131g
Yali1A	IGB	exon	1313160	1313318	.	+	0	ID=YALI1_A13131g.exon1;Parent=YALI1_A13131g.mRNA1;Name=YALI1_A13131g
Yali1A	IGB	exon	1313361	1313441	.	+	0	ID=YALI1_A13131g.exon1;Parent=YALI1_A13131g.mRNA1;Name=YALI1_A13131g
Yali1A	IGB	CDS	1313160	1313318	.	+	0	ID=YALI1_A13131g.cds1;Parent=YALI1_A13131g.mRNA1;Name=YALI1_A13131g
Yali1A	IGB	CDS	1313361	1313441	.	+	0	ID=YALI1_A13131g.cds1;Parent=YALI1_A13131g.mRNA1;Name=YALI1_A13131g
###
Yali1A	IGB	gene	1314586	1314935	0	-	.	ID=YALI1_A13148g;Name=YALI1_A13148g;pipeline=Snowy89;Alias=AugPool0042882;status=Fails to match RNA-Seq data;depth=58
Yali1A	IGB	mRNA	1314586	1314935	0	-	.	ID=YALI1_A13148g.mRNA1;Parent=YALI1_A13148g;Name=YALI1_A13148g
Yali1A	IGB	exon	1314586	1314844	.	-	0	ID=YALI1_A13148g.exon1;Parent=YALI1_A13148g.mRNA1;Name=YALI1_A13148g
Yali1A	IGB	exon	1314901	1314935	.	-	0	ID=YALI1_A13148g.exon1;Parent=YALI1_A13148g.mRNA1;Name=YALI1_A13148g
Yali1A	IGB	CDS	1314586	1314844	.	-	1	ID=YALI1_A13148g.cds1;Parent=YALI1_A13148g.mRNA1;Name=YALI1_A13148g
Yali1A	IGB	CDS	1314901	1314935	.	-	0	ID=YALI1_A13148g.cds1;Parent=YALI1_A13148g.mRNA1;Name=YALI1_A13148g
###
Yali1A	IGB	gene	1317037	1317125	.	-	1	ID=YALI1_A13171r;Name=YALI1_A13171r;pipeline=RefSeq89,YGAP89;Alias=YALI0Atrna5R;product=tRNA-Arg;Note=Compare to YALI0A13189r, tRNA Arg (TCG),codon recognized: CGA
Yali1A	IGB	tRNA	1317037	1317125	.	-	1	ID=YALI1_A13171r.r1;Parent=YALI1_A13171r;Name=YALI1_A13171r
###
Yali1A	IGB	gene	1318499	1320028	.	-	.	ID=YALI1_A13200g;Name=YALI1_A13200g;pipeline=Snowy89,YGAP89;Alias=rt_000184.8;product=hypothetical protein;status=Fails to match RNA-Seq data;depth=271
Yali1A	IGB	mRNA	1318499	1320028	.	-	.	ID=YALI1_A13200g.mRNA1;Parent=YALI1_A13200g;Name=YALI1_A13200g
Yali1A	IGB	exon	1318499	1320028	.	-	0	ID=YALI1_A13200g.exon1;Parent=YALI1_A13200g.mRNA1;Name=YALI1_A13200g
Yali1A	IGB	CDS	1318499	1320028	.	-	0	ID=YALI1_A13200g.cds1;Parent=YALI1_A13200g.mRNA1;Name=YALI1_A13200g
###
Yali1A	IGB	gene	1321271	1322452	.	-	.	ID=YALI1_A13224g;Name=YALI1_A13224g;pipeline=YGAP89;product=hypothetical protein
Yali1A	IGB	mRNA	1321271	1322452	.	-	.	ID=YALI1_A13224g.mRNA1;Parent=YALI1_A13224g;Name=YALI1_A13224g
Yali1A	IGB	exon	1321271	1322452	.	-	0	ID=YALI1_A13224g.exon1;Parent=YALI1_A13224g.mRNA1;Name=YALI1_A13224g
Yali1A	IGB	CDS	1321271	1322452	.	-	0	ID=YALI1_A13224g.cds1;Parent=YALI1_A13224g.mRNA1;Name=YALI1_A13224g
###
Yali1A	IGB	gene	1322486	1322926	0	-	.	ID=YALI1_A13227g;Name=YALI1_A13227g;pipeline=Snowy89;Alias=AugPool0025072;status=Fails to match RNA-Seq data;depth=207
Yali1A	IGB	mRNA	1322486	1322926	0	-	.	ID=YALI1_A13227g.mRNA1;Parent=YALI1_A13227g;Name=YALI1_A13227g
Yali1A	IGB	exon	1322486	1322765	.	-	0	ID=YALI1_A13227g.exon1;Parent=YALI1_A13227g.mRNA1;Name=YALI1_A13227g
Yali1A	IGB	exon	1322820	1322926	.	-	0	ID=YALI1_A13227g.exon1;Parent=YALI1_A13227g.mRNA1;Name=YALI1_A13227g
Yali1A	IGB	CDS	1322486	1322765	.	-	1	ID=YALI1_A13227g.cds1;Parent=YALI1_A13227g.mRNA1;Name=YALI1_A13227g
Yali1A	IGB	CDS	1322820	1322926	.	-	0	ID=YALI1_A13227g.cds1;Parent=YALI1_A13227g.mRNA1;Name=YALI1_A13227g
###
Yali1A	IGB	gene	1323413	1323692	0	-	.	ID=YALI1_A13236g;Name=YALI1_A13236g;pipeline=Snowy89;Alias=AugPool0042941;status=Fails to match RNA-Seq data;depth=102
Yali1A	IGB	mRNA	1323413	1323692	0	-	.	ID=YALI1_A13236g.mRNA1;Parent=YALI1_A13236g;Name=YALI1_A13236g
Yali1A	IGB	exon	1323413	1323618	.	-	0	ID=YALI1_A13236g.exon1;Parent=YALI1_A13236g.mRNA1;Name=YALI1_A13236g
Yali1A	IGB	exon	1323668	1323692	.	-	0	ID=YALI1_A13236g.exon1;Parent=YALI1_A13236g.mRNA1;Name=YALI1_A13236g
Yali1A	IGB	CDS	1323413	1323618	.	-	2	ID=YALI1_A13236g.cds1;Parent=YALI1_A13236g.mRNA1;Name=YALI1_A13236g
Yali1A	IGB	CDS	1323668	1323692	.	-	0	ID=YALI1_A13236g.cds1;Parent=YALI1_A13236g.mRNA1;Name=YALI1_A13236g
###
Yali1A	IGB	gene	1328750	1329171	0.77	+	.	ID=YALI1_A13287g;Name=YALI1_A13287g;pipeline=RefSeq89,Snowy89;Alias=gm_003992;status=Low expression;depth=0;Note=Compare to YALI0A13255g,   no similarity
Yali1A	IGB	mRNA	1328750	1329171	0.77	+	.	ID=YALI1_A13287g.mRNA1;Parent=YALI1_A13287g;Name=YALI1_A13287g
Yali1A	IGB	exon	1328750	1328845	.	+	0	ID=YALI1_A13287g.exon1;Parent=YALI1_A13287g.mRNA1;Name=YALI1_A13287g
Yali1A	IGB	exon	1328890	1329171	.	+	0	ID=YALI1_A13287g.exon1;Parent=YALI1_A13287g.mRNA1;Name=YALI1_A13287g
Yali1A	IGB	CDS	1328750	1328845	.	+	0	ID=YALI1_A13287g.cds1;Parent=YALI1_A13287g.mRNA1;Name=YALI1_A13287g
Yali1A	IGB	CDS	1328890	1329171	.	+	0	ID=YALI1_A13287g.cds1;Parent=YALI1_A13287g.mRNA1;Name=YALI1_A13287g
###
Yali1A	IGB	gene	1332987	1333277	0	+	.	ID=YALI1_A13330g;Name=YALI1_A13330g;pipeline=Snowy89;Alias=AugPool0044751;status=Fails to match RNA-Seq data;depth=191
Yali1A	IGB	mRNA	1332987	1333277	0	+	.	ID=YALI1_A13330g.mRNA1;Parent=YALI1_A13330g;Name=YALI1_A13330g
Yali1A	IGB	exon	1332987	1333082	.	+	0	ID=YALI1_A13330g.exon1;Parent=YALI1_A13330g.mRNA1;Name=YALI1_A13330g
Yali1A	IGB	exon	1333125	1333277	.	+	0	ID=YALI1_A13330g.exon1;Parent=YALI1_A13330g.mRNA1;Name=YALI1_A13330g
Yali1A	IGB	CDS	1332987	1333082	.	+	0	ID=YALI1_A13330g.cds1;Parent=YALI1_A13330g.mRNA1;Name=YALI1_A13330g
Yali1A	IGB	CDS	1333125	1333277	.	+	0	ID=YALI1_A13330g.cds1;Parent=YALI1_A13330g.mRNA1;Name=YALI1_A13330g
###
Yali1A	IGB	gene	1333410	1334010	0	+	.	ID=YALI1_A13334g;Name=YALI1_A13334g;pipeline=Snowy89;Alias=AugPool0015667;status=Fails to match RNA-Seq data;depth=206
Yali1A	IGB	mRNA	1333410	1334010	0	+	.	ID=YALI1_A13334g.mRNA1;Parent=YALI1_A13334g;Name=YALI1_A13334g
Yali1A	IGB	exon	1333410	1333516	.	+	0	ID=YALI1_A13334g.exon1;Parent=YALI1_A13334g.mRNA1;Name=YALI1_A13334g
Yali1A	IGB	exon	1333560	1334010	.	+	0	ID=YALI1_A13334g.exon1;Parent=YALI1_A13334g.mRNA1;Name=YALI1_A13334g
Yali1A	IGB	CDS	1333410	1333516	.	+	0	ID=YALI1_A13334g.cds1;Parent=YALI1_A13334g.mRNA1;Name=YALI1_A13334g
Yali1A	IGB	CDS	1333560	1334010	.	+	1	ID=YALI1_A13334g.cds1;Parent=YALI1_A13334g.mRNA1;Name=YALI1_A13334g
###
Yali1A	IGB	gene	1334009	1334262	0.53	+	.	ID=YALI1_A13340g;Name=YALI1_A13340g;pipeline=RefSeq89;Note=Misc non-coding
###
Yali1A	IGB	gene	1334877	1336687	0	+	.	ID=YALI1_A13349g;Name=YALI1_A13349g;pipeline=YGAP89,RefSeq89,Snowy89;Alias=AugPool0030081;product=hypothetical protein;inference=similar to DNA sequence:INSDC:YNL223W;status=Fails to match RNA-Seq data;depth=1501;Note=Compare to YALI0A13277g, similar to Saccharomyces cerevisiae ATG4 (YNL223W)%3B ancestral locus Anc_2.18,  weakly similar to uniprot|P53867 Saccharomyces cerevisiae YNL223w AUT2 essential for autophagy
Yali1A	IGB	mRNA	1334877	1336687	0	+	.	ID=YALI1_A13349g.mRNA1;Parent=YALI1_A13349g;Name=YALI1_A13349g
Yali1A	IGB	exon	1334877	1335336	.	+	0	ID=YALI1_A13349g.exon1;Parent=YALI1_A13349g.mRNA1;Name=YALI1_A13349g
Yali1A	IGB	exon	1335394	1335767	.	+	0	ID=YALI1_A13349g.exon1;Parent=YALI1_A13349g.mRNA1;Name=YALI1_A13349g
Yali1A	IGB	exon	1335822	1336429	.	+	0	ID=YALI1_A13349g.exon1;Parent=YALI1_A13349g.mRNA1;Name=YALI1_A13349g
Yali1A	IGB	exon	1336486	1336687	.	+	0	ID=YALI1_A13349g.exon1;Parent=YALI1_A13349g.mRNA1;Name=YALI1_A13349g
Yali1A	IGB	CDS	1334877	1335336	.	+	0	ID=YALI1_A13349g.cds1;Parent=YALI1_A13349g.mRNA1;Name=YALI1_A13349g
Yali1A	IGB	CDS	1335394	1335767	.	+	2	ID=YALI1_A13349g.cds1;Parent=YALI1_A13349g.mRNA1;Name=YALI1_A13349g
Yali1A	IGB	CDS	1335822	1336429	.	+	0	ID=YALI1_A13349g.cds1;Parent=YALI1_A13349g.mRNA1;Name=YALI1_A13349g
Yali1A	IGB	CDS	1336486	1336687	.	+	1	ID=YALI1_A13349g.cds1;Parent=YALI1_A13349g.mRNA1;Name=YALI1_A13349g
###
Yali1A	IGB	gene	1336778	1338274	1.32	-	.	ID=YALI1_A13383g;Name=YALI1_A13383g;pipeline=YGAP89,RefSeq89,Snowy89;Alias=rt_000188.3;product=hypothetical protein;inference=similar to DNA sequence:INSDC:YGL097W;status=Fails to match RNA-Seq data;depth=1550;Note=Compare to YALI0A13299g, similar to Saccharomyces cerevisiae SRM1 (YGL097W)%3B ancestral locus Anc_6.166,  weakly similar to uniprot|P21827 Saccharomyces cerevisiae YGL097w SRM1 GDP/GTP exchange factor for GSP1P/GSP2P
Yali1A	IGB	mRNA	1336778	1338274	1.32	-	.	ID=YALI1_A13383g.mRNA1;Parent=YALI1_A13383g;Name=YALI1_A13383g
Yali1A	IGB	exon	1336778	1338274	.	-	0	ID=YALI1_A13383g.exon1;Parent=YALI1_A13383g.mRNA1;Name=YALI1_A13383g
Yali1A	IGB	CDS	1336778	1338274	.	-	0	ID=YALI1_A13383g.cds1;Parent=YALI1_A13383g.mRNA1;Name=YALI1_A13383g
###
Yali1A	IGB	gene	1339173	1339494	0	+	.	ID=YALI1_A13392g;Name=YALI1_A13392g;pipeline=Snowy89;Alias=AugPool0041573;status=Fails to match RNA-Seq data;depth=557
Yali1A	IGB	mRNA	1339173	1339494	0	+	.	ID=YALI1_A13392g.mRNA1;Parent=YALI1_A13392g;Name=YALI1_A13392g
Yali1A	IGB	exon	1339173	1339304	.	+	0	ID=YALI1_A13392g.exon1;Parent=YALI1_A13392g.mRNA1;Name=YALI1_A13392g
Yali1A	IGB	exon	1339411	1339494	.	+	0	ID=YALI1_A13392g.exon1;Parent=YALI1_A13392g.mRNA1;Name=YALI1_A13392g
Yali1A	IGB	CDS	1339173	1339304	.	+	0	ID=YALI1_A13392g.cds1;Parent=YALI1_A13392g.mRNA1;Name=YALI1_A13392g
Yali1A	IGB	CDS	1339411	1339494	.	+	0	ID=YALI1_A13392g.cds1;Parent=YALI1_A13392g.mRNA1;Name=YALI1_A13392g
###
Yali1A	IGB	gene	1339689	1340001	0	+	.	ID=YALI1_A13397g;Name=YALI1_A13397g;pipeline=Snowy89;Alias=AugPool0043277;status=Fails to match RNA-Seq data;depth=597
Yali1A	IGB	mRNA	1339689	1340001	0	+	.	ID=YALI1_A13397g.mRNA1;Parent=YALI1_A13397g;Name=YALI1_A13397g
Yali1A	IGB	exon	1339689	1339739	.	+	0	ID=YALI1_A13397g.exon1;Parent=YALI1_A13397g.mRNA1;Name=YALI1_A13397g
Yali1A	IGB	exon	1339825	1340001	.	+	0	ID=YALI1_A13397g.exon1;Parent=YALI1_A13397g.mRNA1;Name=YALI1_A13397g
Yali1A	IGB	CDS	1339689	1339739	.	+	0	ID=YALI1_A13397g.cds1;Parent=YALI1_A13397g.mRNA1;Name=YALI1_A13397g
Yali1A	IGB	CDS	1339825	1340001	.	+	0	ID=YALI1_A13397g.cds1;Parent=YALI1_A13397g.mRNA1;Name=YALI1_A13397g
###
Yali1A	IGB	gene	1341209	1342720	0	+	.	ID=YALI1_A13412g;Name=YALI1_A13412g;pipeline=YGAP89,RefSeq89,Snowy89;Alias=rt_000188.4;product=hypothetical protein;inference=similar to DNA sequence:INSDC:YPL260W;status=Fails to match RNA-Seq data;depth=2579;Note=Compare to YALI0A13321g, similar to Saccharomyces cerevisiae YPL260W%3B ancestral locus Anc_7.125,  similar to uniprot|Q08977 Saccharomyces cerevisiae ORF YPL260W
Yali1A	IGB	mRNA	1341209	1342720	0	+	.	ID=YALI1_A13412g.mRNA1;Parent=YALI1_A13412g;Name=YALI1_A13412g
Yali1A	IGB	exon	1341209	1342720	.	+	0	ID=YALI1_A13412g.exon1;Parent=YALI1_A13412g.mRNA1;Name=YALI1_A13412g
Yali1A	IGB	CDS	1341209	1342720	.	+	0	ID=YALI1_A13412g.cds1;Parent=YALI1_A13412g.mRNA1;Name=YALI1_A13412g
###
Yali1A	IGB	gene	1343205	1343295	1	+	.	ID=YALI1_A13432r;Name=YALI1_A13432r;pipeline=YGAP89,RefSeq89;Alias=YALI0Atrna5I;product=tRNA-Ile;Note=Compare to YALI0A13343r, codon recognized: AUU,tRNA Ile (AAT)
Yali1A	IGB	tRNA	1343205	1343295	1	+	.	ID=YALI1_A13432r.r1;Parent=YALI1_A13432r;Name=YALI1_A13432r
###
Yali1A	IGB	gene	1345433	1347127	8.48e+03	+	.	ID=YALI1_A13454g;Name=YALI1_A13454g;pipeline=YGAP89,Snowy89,RefSeq89;Alias=rt_000189.1;product=hypothetical protein;inference=similar to DNA sequence:INSDC:YGR124W%2CYPR145W;status=Fails to match RNA-Seq data;depth=10284;Note=Compare to YALI0A13387g, similar to Saccharomyces cerevisiae ASN2 (YGR124W) and ASN1 (YPR145W)%3B ancestral locus Anc_3.483,  highly similar to uniprot|P49090 Saccharomyces cerevisiae YGR124w ASN2 asparagine synthetase
Yali1A	IGB	mRNA	1345433	1347127	8.48e+03	+	.	ID=YALI1_A13454g.mRNA1;Parent=YALI1_A13454g;Name=YALI1_A13454g
Yali1A	IGB	exon	1345433	1347127	.	+	0	ID=YALI1_A13454g.exon1;Parent=YALI1_A13454g.mRNA1;Name=YALI1_A13454g
Yali1A	IGB	CDS	1345433	1347127	.	+	0	ID=YALI1_A13454g.cds1;Parent=YALI1_A13454g.mRNA1;Name=YALI1_A13454g
###
Yali1A	IGB	gene	1349013	1349105	.	+	1	ID=YALI1_A13490r;Name=YALI1_A13490r;pipeline=RefSeq89,YGAP89;Alias=YALI0Atrna6I;product=tRNA-Ile;Note=Compare to YALI0A13409r, tRNA Ile (AAT),codon recognized: AUU
Yali1A	IGB	tRNA	1349013	1349105	.	+	1	ID=YALI1_A13490r.r1;Parent=YALI1_A13490r;Name=YALI1_A13490r
###
Yali1A	IGB	gene	1349589	1349707	0.984	-	.	ID=YALI1_A13497r;Name=YALI1_A13497r;pipeline=RefSeq89;Note=Compare to YALI0A13431r, 5S RNA
Yali1A	IGB	rRNA	1349589	1349707	0.984	-	.	ID=YALI1_A13497r.r1;Parent=YALI1_A13497r;Name=YALI1_A13497r
###
[truncated: 5,472,892 more chars]
