# Supplementary material for: Sequence Assembly of Yarrowia lipolytica Strain W29/CLIB89 Shows Transposable Element Diversity
Source: PLoS One. 2016 Sep 7;11(9):e0162363. doi: 10.1371/journal.pone.0162363 (PMC5014426; doi:10.1371/journal.pone.0162363)
Supplement: S6 Table — (XLSX) [file pone.0162363.s008.xlsx]

## Sheet: YALI1 tDNA
YALI0 locus ID	YALI1 Locus ID	Gene Type	Chromosome	Start Base	End Base	Strand	Annotation
YALI0A00220r	YALI1_A00271r	tRNA	YALI1A	27114	27198	-	tRNA Arg (TCG),codon recognized: CGA
YALI0A00462r	YALI1_A00579r	tRNA	YALI1A	57938	58018	+	tRNA Pro (AGG)
YALI0A00715r	YALI1_A00921r	tRNA	YALI1A	92089	92170	-	codon recognized: AAG,tRNA Lys (CTT)
YALI0A01177r	YALI1_A01642r	tRNA	YALI1A	164208	164304	+	tRNA Leu (CAG),codon recognized: CUG
YALI0A01221r	YALI1_A01654r	tRNA	YALI1A	165312	165411	-	codon recognized: CUU,tRNA Leu (AAG)
YALI0A01287r	YALI1_A01689r	tRNA	YALI1A	168998	169096	+	codon recognized: CUU,tRNA Leu (AAG)
YALI0A01672r	YALI1_A02057r	tRNA	YALI1A	205739	205834	+	tRNA Asn (GTT)
YALI0A01804r	YALI1_A02138r	tRNA	YALI1A	213817	213890	-	tRNA Val (AAC) ,codon recognized: GUU
YALI0A01914r	YALI1_A02318r	tRNA	YALI1A	231750	231834	-	tRNA Gly (TCC),codon recognized: GGA
YALI0A02739r	YALI1_A03242r	tRNA	YALI1A	324123	324212	-	tRNA Ile (AAT),codon recognized: UUU
YALI0A03047r	YALI1_A03437r	tRNA	YALI1A	343716	343788	+	codon recognized: CCA,tRNA Pro (TGG)
YALI0A03157r	YALI1_A03529r	tRNA	YALI1A	352903	352984	-	tRNA Ser (AGA) ,codon recognized: UCU
YALI0A03267r	YALI1_A03627r	tRNA	YALI1A	362763	362855	+	tRNA Asn (GTT),codon recognized: AAC
YALI0A03311r	YALI1_A03632r	tRNA	YALI1A	363190	363273	-	codon recognized: ACA,tRNA Thr (TGT)
YALI0A03355r	YALI1_A03643r	tRNA	YALI1A	364383	364482	+	codon recognized: CUU,tRNA Leu (AAG)
YALI0A03465r	YALI1_A03732r	tRNA	YALI1A	373264	373362	+	codon recognized: AAG,tRNA Lys (CTT)
YALI0A03707r	YALI1_A03933r	tRNA	YALI1A	393235	393321	-	codon recognized: UAC,tRNA Tyr (GTA)
YALI0A04015r	YALI1_A04338r	tRNA	YALI1A	433889	433975	+	tRNA Gln (CTG),codon recognized: CAG
YALI0A04081r	YALI1_A04359r	tRNA	YALI1A	435909	435989	-	tRNA Glu (CTC),codon recognized: GAG
YALI0A04147r	YALI1_A04398r	tRNA	YALI1A	439764	439859	-	tRNA His (GTG),codon recognized: CAC
YALI0A04213r	YALI1_A04439r	tRNA	YALI1A	443844	443914	-	tRNA Gly (GCC) ,codon recognized: GGC
YALI0A04235r	YALI1_A04446r	tRNA	YALI1A	444638	444729	+	tRNA Phe (GAA),codon recognized: UUC
YALI0A04389r	YALI1_A04602r	tRNA	YALI1A	460147	460238	-	tRNA Ser (CGA),codon recognized: UCG
YALI0A04433r	YALI1_A04611r	tRNA	YALI1A	461123	461194	-	tRNA Glu (TTC) ,codon recognized: GAA
YALI0A04477r	YALI1_A04645r	tRNA	YALI1A	464590	464663	+	tRNA Met (CAT) ,codon recognized: AUG
YALI0A04543r	YALI1_A04699r	tRNA	YALI1A	469990	470063	+	tRNA Met (CAT) ,codon recognized: AUG
YALI0A04565r	YALI1_A04709r	tRNA	YALI1A	470997	471067	+	tRNA Gly (GCC) ,codon recognized: GGC
YALI0A04763r	YALI1_A04916r	tRNA	YALI1A	491632	491705	+	tRNA Ala (AGC) ,codon recognized: GCU
YALI0A04829r	YALI1_A04958r	tRNA	YALI1A	495729	495820	-	tRNA Asn (GTT),codon recognized: AAC
YALI0A05049r	YALI1_A05186r	tRNA	YALI1A	518626	518708	+	tRNA Lys (CTT),codon recognized: AAG
YALI0A05093r	YALI1_A05189r	tRNA	YALI1A	518918	518989	-	tRNA Thr (AGT) ,codon recognized: ACU
YALI0A05445r	YALI1_A05500r	tRNA	YALI1A	549999	550088	-	tRNA Phe (GAA),codon recognized: UUC
YALI0A05489r	YALI1_A05505r	tRNA	YALI1A	550519	550610	+	tRNA Ile (AAT),codon recognized: AUU
YALI0A05599r	YALI1_A05637r	tRNA	YALI1A	563736	563807	+	tRNA Thr (AGT) ,codon recognized: ACU
YALI0A05621r	YALI1_A05639r	tRNA	YALI1A	563886	563968	-	codon recognized: AAG,tRNA Lys (CTT)
YALI0A05687r	YALI1_A05684r	tRNA	YALI1A	568414	568506	+	codon recognized: AUU,tRNA Ile (AAT)
YALI0A05731r	YALI1_A05694r	tRNA	YALI1A	569329	569409	-	tRNA Glu (CTC),codon recognized: GAG
YALI0A05819r	YALI1_A05718r	tRNA	YALI1A	571840	571930	+	tRNA Asn (GTT),codon recognized: AAC
YALI0A05863r	YALI1_A05723r	tRNA	YALI1A	572266	572339	-	codon recognized: GUU,tRNA Val (AAC)
YALI0A05907r	YALI1_A05745r	tRNA	YALI1A	574527	574600	+	tRNA Met (CAT) ,codon recognized: AUG
YALI0A06127r	YALI1_A05933r	tRNA	YALI1A	593350	593445	+	codon recognized: CUG,tRNA Leu (CAG)
YALI0A06193r	YALI1_A05953r	tRNA	YALI1A	595381	595452	+	codon recognized: ACU,tRNA Thr (AGT)
YALI0A06237r	YALI1_A06020r	tRNA	YALI1A	601943	602013	-	codon recognized: GGC,tRNA Gly (GCC)
YALI0A06259r	YALI1_A06024r	tRNA	YALI1A	602460	602549	+	tRNA Phe (GAA),codon recognized: UUC
YALI0A06303r	YALI1_A06032r	tRNA	YALI1A	603282	603370	+	tRNA Arg (TCG),codon recognized: CGA
YALI0A06391r	YALI1_A06081r	tRNA	YALI1A	608064	608147	-	tRNA Gln (CTG),codon recognized: CAG
YALI0A06545r	YALI1_A06190r	tRNA	YALI1A	619077	619159	+	tRNA Lys (CTT),codon recognized: AAG
YALI0A07040r	YALI1_A06710r	tRNA	YALI1A	671084	671155	+	tRNA iMet (CAT) ,codon recognized: AUG
YALI0A07150r	YALI1_A06883r	tRNA	YALI1A	688310	688409	+	tRNA Leu (AAG),codon recognized: CUU
YALI0A07194r	YALI1_A06888r	tRNA	YALI1A	688753	688841	-	codon recognized: CGA,tRNA Arg (TCG)
YALI0A07271r	YALI1_A06929r	tRNA	YALI1A	692847	692917	-	codon recognized: GGC,tRNA Gly (GCC)
YALI0A07293r	YALI1_A06936r	tRNA	YALI1A	693614	693685	+	tRNA Thr (AGT) ,codon recognized: ACU
YALI0A07315r	YALI1_A06939r	tRNA	YALI1A	693843	693924	-	tRNA Lys (CTT),codon recognized: AAG
YALI0A07359r	YALI1_A06957r	tRNA	YALI1A	695710	695795	-	tRNA Pro (AGG),codon recognized: CCU
YALI0A07469r	YALI1_A07038r	tRNA	YALI1A	703868	703950	+	codon recognized: AAG,tRNA Lys (CTT)
YALI0A07513r	YALI1_A07044r	tRNA	YALI1A	704404	704491	+	tRNA Arg (TCG)
YALI0A07909r	YALI1_A07421r	tRNA	YALI1A	742167	742255	+	codon recognized: UAC,tRNA Tyr (GTA)
YALI0A07953r	YALI1_A07425r	tRNA	YALI1A	742552	742633	+	codon recognized: AAG,tRNA Lys (CTT)
YALI0A08283r	YALI1_A08027r	tRNA	YALI1A	802635	802720	-	tRNA Asp (GTC),codon recognized: GAC
YALI0A08492r	YALI1_A08434r	tRNA	YALI1A	843316	843416	-	codon recognized: CUU,tRNA Leu (AAG)
YALI0A08602r	YALI1_A08483r	tRNA	YALI1A	848242	848315	-	codon recognized: GCU,tRNA Ala (AGC)
YALI0A08690r	YALI1_A08542r	tRNA	YALI1A	854160	854245	-	tRNA Pro (AGG),codon recognized: CCU
YALI0A08756r	YALI1_A08574r	tRNA	YALI1A	857357	857442	-	codon recognized: UGG,tRNA Trp (CCA)
YALI0A08822r	YALI1_A08620r	tRNA	YALI1A	862001	862096	+	codon recognized: AGC,tRNA Ser (GCT)
YALI0A08976r	YALI1_A08662r	tRNA	YALI1A	866080	866149	-	codon recognized: GGC,tRNA Gly (GCC)
YALI0A09130r	YALI1_A08873r	tRNA	YALI1A	887248	887319	-	codon recognized: ACU,tRNA Thr (AGT)
YALI0A09152r	YALI1_A08890r	tRNA	YALI1A	889039	889127	+	tRNA Arg (TCG),codon recognized: CGA
YALI0A09218r	YALI1_A08951r	tRNA	YALI1A	895114	895203	+	codon recognized: AUU,tRNA Ile (AAT)
YALI0A10340r	YALI1_A10309r	tRNA	YALI1A	1030890	1030962	+	tRNA Pro (TGG) ,codon recognized: CCA
YALI0A10835r	YALI1_A10921r	tRNA	YALI1A	1092124	1092216	+	tRNA Ile (AAT),codon recognized: AUU
YALI0A11033r	YALI1_A11178r	tRNA	YALI1A	1117847	1117936	+	codon recognized: UUC,tRNA Phe (GAA)
YALI0A11242r	YALI1_A11357r	tRNA	YALI1A	1135700	1135786	+	tRNA Asp (GTC),codon recognized: GAC
YALI0A11363r	YALI1_A11394r	tRNA	YALI1A	1139442	1139531	+	codon recognized: UUC,tRNA Phe (GAA)
YALI0A11429r	YALI1_A11418r	tRNA	YALI1A	1141746	1141837	-	codon recognized: UUC,tRNA Phe (GAA)
YALI0A11495r	YALI1_A11481r	tRNA	YALI1A	1148048	1148124	-	tRNA Ala (AGC) ,codon recognized: UAA
YALI0A11693r	YALI1_A11880r	tRNA	YALI1A	1187916	1187999	-	tRNA Gln (CTG),codon recognized: CAG
YALI0A11957r	YALI1_A12177r	tRNA	YALI1A	1217605	1217685	-	codon recognized: GAG,tRNA Glu (CTC)
YALI0A12309r	YALI1_A12530r	tRNA	YALI1A	1252967	1253062	-	tRNA Leu (CAG),codon recognized: CUG
YALI0A12375r	YALI1_A12597r	tRNA	YALI1A	1259760	1259840	+	codon recognized: GGA,tRNA Gly (TCC)
YALI0A12463r	YALI1_A12630r	tRNA	YALI1A	1262970	1263050	-	tRNA Glu (CTC),codon recognized: GAG
YALI0A12529r	YALI1_A12676r	tRNA	YALI1A	1267579	1267664	+	tRNA Pro (AGG),codon recognized: CCU
YALI0A12639r	YALI1_A12754r	tRNA	YALI1A	1275414	1275494	+	tRNA Gly (TCC),codon recognized: GGA
YALI0A12727r	YALI1_A12812r	tRNA	YALI1A	1281211	1281292	+	codon recognized: AAG,tRNA Lys (CTT)
YALI0A12771r	YALI1_A12836r	tRNA	YALI1A	1283610	1283680	+	codon recognized: GGC,tRNA Gly (GCC)
YALI0A12793r	YALI1_A12846r	tRNA	YALI1A	1284597	1284668	-	tRNA Cys (GCA) ,codon recognized: UGC
YALI0A12859r	YALI1_A12874r	tRNA	YALI1A	1287435	1287522	+	codon recognized: UAC,tRNA Tyr (GTA)
YALI0A12947r	YALI1_A12944r	tRNA	YALI1A	1294395	1294466	-	tRNA Gln (CTG) ,codon recognized: CAG
YALI0A12991r	YALI1_A12995r	tRNA	YALI1A	1299550	1299620	+	tRNA Gly (GCC) ,codon recognized: GGC
YALI0A13123r	YALI1_A13128r	tRNA	YALI1A	1312721	1312794	-	codon recognized: GCU,tRNA Ala (AGC)
YALI0A13189r	YALI1_A13171r	tRNA	YALI1A	1317037	1317125	-	tRNA Arg (TCG),codon recognized: CGA
YALI0A13343r	YALI1_A13432r	tRNA	YALI1A	1343205	1343295	+	codon recognized: AUU,tRNA Ile (AAT)
YALI0A13409r	YALI1_A13490r	tRNA	YALI1A	1349013	1349105	+	tRNA Ile (AAT),codon recognized: AUU
YALI0A13453r	YALI1_A13498r	tRNA	YALI1A	1349712	1349799	-	tRNA Asp (GTC),codon recognized: GAC
YALI0A13629r	YALI1_A13688r	tRNA	YALI1A	1368860	1368945	+	codon recognized: UGG,tRNA Trp (CCA)
	YALI1_A13693r	Pseudo tRNA	YALI1A	1369331	1369400	+	tRNA (Gly)
YALI0A13717r	YALI1_A13831r	tRNA	YALI1A	1383156	1383244	+	tRNA Asp (GTC),codon recognized: GAC
YALI0A13761r	YALI1_A13837r	tRNA	YALI1A	1383641	1383723	-	codon recognized: AAG,tRNA Lys (CTT)
YALI0A13805r	YALI1_A13841r	tRNA	YALI1A	1384059	1384145	-	tRNA Pro (AGG),codon recognized: CCU
YALI0A13871r	YALI1_A13862r	tRNA	YALI1A	1386253	1386343	+	tRNA Phe (GAA),codon recognized: UUC
YALI0A13959r	YALI1_A13885r	tRNA	YALI1A	1388445	1388532	+	tRNA Trp (CCA)
YALI0A14003r	YALI1_A13888r	tRNA	YALI1A	1388786	1388855	+	tRNA Val (AAC)
YALI0A14025r	YALI1_A13923r	tRNA	YALI1A	1392280	1392364	+	tRNA Gln (CTG),codon recognized: CAG
YALI0A14091r	YALI1_A13973r	tRNA	YALI1A	1397292	1397363	-	codon recognized: AUG,tRNA iMet (CAT)
YALI0A14113r	YALI1_A13982r	tRNA	YALI1A	1398245	1398335	+	codon recognized: UUC,tRNA Phe (GAA)
YALI0A14168r	YALI1_A13996r	tRNA	YALI1A	1399560	1399655	-	tRNA Ser (GCT),codon recognized: AGC
YALI0A14278r	YALI1_A14118r	tRNA	YALI1A	1411857	1411943	+	tRNA Pro (AGG),codon recognized: CCU
YALI0A14344r	YALI1_A14171r	tRNA	YALI1A	1417091	1417162	+	tRNA iMet (CAT) ,codon recognized: AUG
YALI0A14410r	YALI1_A14215r	tRNA	YALI1A	1421453	1421540	-	tRNA Asp (GTC),codon recognized: GAC
YALI0A14652r	YALI1_A14586r	tRNA	YALI1A	1458504	1458577	-	codon recognized: GUU,tRNA Val (AAC)
YALI0A15191r	YALI1_A15297r	tRNA	YALI1A	1529681	1529769	+	tRNA Ser (AGA)
YALI0A15213r	YALI1_A15303r	tRNA	YALI1A	1530250	1530335	-	codon recognized: UGG,tRNA Trp (CCA)
YALI0A15279r	YALI1_A15382r	tRNA	YALI1A	1538248	1538336	+	tRNA Tyr (GTA),codon recognized: UAC
YALI0A15323r	YALI1_A15391r	tRNA	YALI1A	1539092	1539163	-	tRNA Ala (TGC) ,codon recognized: GCA
YALI0A15510r	YALI1_A15564r	tRNA	YALI1A	1556288	1556387	-	tRNA Leu (AAG),codon recognized: CUU
YALI0A15664r	YALI1_A15682r	tRNA	YALI1A	1568146	1568227	-	codon recognized: UCU,tRNA Ser (AGA)
YALI0A15730r	YALI1_A15740r	tRNA	YALI1A	1573931	1574002	-	tRNA Thr (AGT) ,codon recognized: ACU
YALI0A15818r	YALI1_A15835r	tRNA	YALI1A	1583384	1583475	-	tRNA Ile (AAT),codon recognized: AUU
YALI0A15862r	YALI1_A15843r	tRNA	YALI1A	1584284	1584355	+	codon recognized: UGC,tRNA Cys (GCA)
YALI0A15928r	YALI1_A15875r	tRNA	YALI1A	1587556	1587629	+	tRNA Met (CAT)
YALI0A15994r	YALI1_A15953r	tRNA	YALI1A	1595346	1595419	+	codon recognized: GUU,tRNA Val (AAC)
YALI0A16104r	YALI1_A16050r	tRNA	YALI1A	1605031	1605115	+	codon recognized: AAG,tRNA Lys (CTT)
YALI0A16335r	YALI1_A16274r	tRNA	YALI1A	1627351	1627438	-	tRNA Asp (GTC),codon recognized: GAC
YALI0A16632r	YALI1_A16628r	tRNA	YALI1A	1662779	1662860	+	codon recognized: AAG,tRNA Lys (CTT)
YALI0A16676r	YALI1_A16633r	tRNA	YALI1A	1663276	1663349	-	tRNA Met (CAT) ,codon recognized: AUG
YALI0A16907r	YALI1_A17008r	tRNA	YALI1A	1700786	1700876	+	codon recognized: CGA,tRNA Arg (TCG)
YALI0A16951r	YALI1_A17035r	tRNA	YALI1A	1703514	1703590	+	tRNA Val (AAC)
YALI0A16973r	YALI1_A17037r	tRNA	YALI1A	1703736	1703843	+	tRNA Leu (AAG)
YALI0A17083r	YALI1_A17126r	tRNA	YALI1A	1712661	1712741	+	tRNA Gly (TCC),codon recognized: GGA
YALI0A17402r	YALI1_A17512r	tRNA	YALI1A	1751249	1751320	+	codon recognized: GAA,tRNA Glu (TTC)
YALI0A17622r	YALI1_A17732r	tRNA	YALI1A	1773129	1773221	-	tRNA Ile (AAT),codon recognized: AUU
YALI0A17688r	YALI1_A17766r	tRNA	YALI1A	1776559	1776630	-	codon recognized: UGC,tRNA Cys (GCA)
YALI0A17710r	YALI1_A17781r	tRNA	YALI1A	1778097	1778178	+	codon recognized: AAG,tRNA Lys (CTT)
YALI0A17754r	YALI1_A17788r	tRNA	YALI1A	1778727	1778800	-	tRNA Ala (AGC) ,codon recognized: GCU
	YALI1_A18375r	Pseudo tRNA	YALI1A	1837452	1837527	-	tRNA (Pseudo),codon recognized: CUC
YALI0A18084r	YALI1_A18378r	tRNA	YALI1A	1837766	1837847	-	codon recognized: GAG,tRNA Glu (CTC)
YALI0A18854r	YALI1_A19821r	tRNA	YALI1A	1982109	1982198	+	tRNA Thr (TGT),codon recognized: ACA
YALI0A20229r	YALI1_A21277r	tRNA	YALI1A	2127674	2127764	+	codon recognized: AUU,tRNA Ile (AAT)
YALI0B00176r	YALI1_B00165r	tRNA	YALI1B	16539	16615	+	codon recognized: ,tRNA Ala (AGC)
YALI0B00330r	YALI1_B00297r	tRNA	YALI1B	29781	29861	+	codon recognized: GAG,tRNA Glu (CTC)
YALI0B00484r	YALI1_B00483r	tRNA	YALI1B	48347	48448	+	tRNA Leu (AAG)
YALI0B01496r	YALI1_B02482r	tRNA	YALI1B	248243	248332	+	codon recognized: CGA,tRNA Arg (TCG)
YALI0B01936r	YALI1_B02923r	tRNA	YALI1B	292229	292320	-	tRNA Asn (GTT),codon recognized: AAC
	YALI1_B03244r	Pseudo tRNA	YALI1B	324437	324517	+	tRNA (Glu)
YALI0B02354r	YALI1_B03685r	tRNA	YALI1B	368429	368500	-	tRNA iMet (CAT) ,codon recognized: AUG
YALI0B02486r	YALI1_B03867r	tRNA	YALI1B	386766	386851	+	codon recognized: ACG,tRNA Thr (CGT)
YALI0B02618r	YALI1_B04023r	tRNA	YALI1B	402226	402316	-	codon recognized: UUC,tRNA Phe (GAA)
YALI0B03432r	YALI1_B04910r	tRNA	YALI1B	491013	491095	-	codon recognized: AAG,tRNA Lys (CTT)
YALI0B03586r	YALI1_B05053r	tRNA	YALI1B	505321	505413	+	codon recognized: AAA,tRNA Lys (TTT)
YALI0B03674r	YALI1_B05123r	tRNA	YALI1B	512329	512415	+	codon recognized: CCU,tRNA Pro (AGG)
YALI0B03740r	YALI1_B05201r	tRNA	YALI1B	520091	520162	-	codon recognized: AUG,tRNA iMet (CAT)
YALI0B03806r	YALI1_B05265r	tRNA	YALI1B	526510	526593	-	tRNA Lys (CTT),codon recognized: AAG
YALI0B03872r	YALI1_B05288r	tRNA	YALI1B	528710	528801	-	tRNA Ile (AAT),codon recognized: AUU
YALI0B04664r	YALI1_B06398r	tRNA	YALI1B	639850	639920	+	tRNA Gly (GCC) ,codon recognized: GGC
YALI0B04730r	YALI1_B06469r	tRNA	YALI1B	646916	646987	+	tRNA Cys (GCA) ,codon recognized: UGC
YALI0B04818r	YALI1_B06692r	tRNA	YALI1B	669209	669282	+	tRNA Val (AAC) ,codon recognized: GUU
YALI0B05016r	YALI1_B06892r	tRNA	YALI1B	689264	689337	+	codon recognized: GUU,tRNA Val (AAC)
YALI0B05984r	YALI1_B08110r	tRNA	YALI1B	811031	811102	+	tRNA Thr (AGT) ,codon recognized: ACU
YALI0B06050r	YALI1_B08143r	tRNA	YALI1B	814380	814461	+	codon recognized: AAG,tRNA Lys (CTT)
YALI0B06182r	YALI1_B08296r	tRNA	YALI1B	829563	829656	-	codon recognized: CGA,tRNA Arg (TCG)
YALI0B06622r	YALI1_B08680r	tRNA	YALI1B	867943	868031	-	codon recognized: CGA,tRNA Arg (TCG)
YALI0B07139r	YALI1_B09239r	tRNA	YALI1B	923827	923898	-	codon recognized: ACU,tRNA Thr (AGT)
YALI0B07315r	YALI1_B09340r	tRNA	YALI1B	934012	934099	-	codon recognized: CAG,tRNA Gln (CTG)
YALI0B07469r	YALI1_B09672r	tRNA	YALI1B	967215	967308	+	codon recognized: CAC,tRNA His (GTG)
YALI0B08580r	YALI1_B11639r	tRNA	YALI1B	1163879	1163974	-	codon recognized: AGC,tRNA Ser (GCT)
YALI0B08646r	YALI1_B11666r	tRNA	YALI1B	1166643	1166723	+	codon recognized: GAG,tRNA Glu (CTC)
YALI0B09097r	YALI1_B12221r	tRNA	YALI1B	1222168	1222239	+	tRNA Thr (AGT) ,codon recognized: ACU
YALI0B09185r	YALI1_B12320r	tRNA	YALI1B	1231935	1232021	-	codon recognized: GAC,tRNA Asp (GTC)
YALI0B09405r	YALI1_B12630r	tRNA	YALI1B	1262932	1263003	-	codon recognized: GAA,tRNA Glu (TTC)
YALI0B09801r	YALI1_B13148r	tRNA	YALI1B	1314877	1314962	+	codon recognized: GAC,tRNA Asp (GTC)
YALI0B09911r	YALI1_B13307r	tRNA	YALI1B	1330669	1330754	-	codon recognized: CCU,tRNA Pro (AGG)
YALI0B10648r	YALI1_B14324r	tRNA	YALI1B	1432322	1432402	-	tRNA Gly (TCC),codon recognized: GGA
YALI0B10868r	YALI1_B14569r	tRNA	YALI1B	1456982	1457055	+	codon recognized: GUU,tRNA Val (AAC)
YALI0B11110r	YALI1_B14801r	tRNA	YALI1B	1480072	1480144	-	tRNA Arg (TCT) ,codon recognized: AGA
	YALI1_B15626r	Pseudo tRNA	YALI1B	1562618	1562701	+	tRNA (Lys)
YALI0B11990r	YALI1_B15858r	tRNA	YALI1B	1585807	1585894	-	codon recognized: GAC,tRNA Asp (GTC)
YALI0B12650r	YALI1_B16697r	tRNA	YALI1B	1669599	1669703	-	tRNA Leu (TAG),codon recognized: CUA
YALI0B13024r	YALI1_B17228r	tRNA	YALI1B	1722877	1722948	+	tRNA Gly (GCC) ,codon recognized: GGC
YALI0B13244r	YALI1_B17624r	tRNA	YALI1B	1762457	1762548	+	tRNA Asn (GTT),codon recognized: AAC
YALI0B13574r	YALI1_B18036r	tRNA	YALI1B	1803532	1803623	-	codon recognized: UUC,tRNA Phe (GAA)
YALI0B15928r	YALI1_B20899r	tRNA	YALI1B	2089953	2090026	+	tRNA Val (AAC) ,codon recognized: GUU
YALI0B16346r	YALI1_B21320r	tRNA	YALI1B	2131970	2132041	-	tRNA His (GTG) ,codon recognized: CAC
YALI0B17094r	YALI1_B22302r	tRNA	YALI1B	2230252	2230340	+	codon recognized: CGA,tRNA Arg (TCG)
YALI0B17578r	YALI1_B22770r	tRNA	YALI1B	2276925	2277012	-	tRNA Asp (GTC),codon recognized: GAC
YALI0B17952r	YALI1_B23261r	tRNA	YALI1B	2326134	2326225	+	tRNA Asn (GTT),codon recognized: AAC
YALI0B18106r	YALI1_B23391r	tRNA	YALI1B	2339076	2339147	-	tRNA Thr (AGT) ,codon recognized: ACU
YALI0B18832r	YALI1_B24543r	tRNA	YALI1B	2454198	2454266	-	tRNA Gly (GCC) ,codon recognized: GGC
YALI0B19140r	YALI1_B25090r	tRNA	YALI1B	2508925	2509006	-	codon recognized: UCU,tRNA Ser (AGA)
YALI0B19272r	YALI1_B25290r	tRNA	YALI1B	2529051	2529134	+	tRNA Gln (TTG),codon recognized: CAA
YALI0B19404r	YALI1_B25479r	tRNA	YALI1B	2547802	2547897	-	tRNA Ile (AAT),codon recognized: AUU
YALI0B19514r	YALI1_B25580r	tRNA	YALI1B	2558015	2558100	+	codon recognized: CCU,tRNA Pro (AGG)
YALI0B19932r	YALI1_B26017r	tRNA	YALI1B	2601679	2601771	-	tRNA Ile (AAT),codon recognized: AUU
YALI0B20130r	YALI1_B26307r	tRNA	YALI1B	2630765	2630851	+	tRNA Trp (CCA),codon recognized: UGG
YALI0B21648r	YALI1_B28283r	tRNA	YALI1B	2828344	2828416	+	codon recognized: CCA,tRNA Pro (TGG)
YALI0B21736r	YALI1_B28381r	tRNA	YALI1B	2838004	2838084	-	codon recognized: GAG,tRNA Glu (CTC)
YALI0B21802r	YALI1_B28411r	tRNA	YALI1B	2841089	2841162	+	tRNA Val (AAC) ,codon recognized: GUU
YALI0B22022r	YALI1_B28591r	tRNA	YALI1B	2859087	2859160	-	tRNA Met (CAT) ,codon recognized: AUG
YALI0B22044r	YALI1_B28609r	tRNA	YALI1B	2860825	2860898	-	codon recognized: AUG,tRNA Met (CAT)
YALI0B22352r	YALI1_B29170r	tRNA	YALI1B	2917032	2917104	+	codon recognized: GUG,tRNA Val (CAC)
YALI0C00517r	YALI1_C00732r	tRNA	YALI1C	73230	73301	+	codon recognized: AUG,tRNA iMet (CAT)
YALI0C01529r	YALI1_C02125r	tRNA	YALI1C	212465	212545	-	tRNA Glu (CTC),codon recognized: GAG
YALI0C01672r	YALI1_C02285r	tRNA	YALI1C	228561	228634	+	codon recognized: GCU,tRNA Ala (AGC)
YALI0C01804r	YALI1_C02507r	tRNA	YALI1C	250784	250854	+	tRNA Gly (GCC) ,codon recognized: GGC
YALI0C01881r	YALI1_C02570r	tRNA	YALI1C	257005	257078	-	codon recognized: GCU,tRNA Ala (AGC)
YALI0C02013r	YALI1_C02696r	tRNA	YALI1C	269698	269769	+	tRNA Cys (GCA) ,codon recognized: UGC
YALI0C02035r	YALI1_C02704r	tRNA	YALI1C	270475	270546	+	codon recognized: UGC,tRNA Cys (GCA)
YALI0C02079r	YALI1_C02849r	tRNA	YALI1C	284855	284935	-	codon recognized: GAG,tRNA Glu (CTC)
YALI0C02123r	YALI1_C02857r	tRNA	YALI1C	285674	285759	-	tRNA Trp (CCA),codon recognized: UGG
YALI0C02189r	YALI1_C02882r	tRNA	YALI1C	288226	288297	-	codon recognized: UGC,tRNA Cys (GCA)
YALI0C02277r	YALI1_C03226r	tRNA	YALI1C	322554	322634	-	codon recognized: GUG,tRNA Val (CAC)
YALI0C02673r	YALI1_C03752r	tRNA	YALI1C	375226	375312	+	codon recognized: CAG,tRNA Gln (CTG)
YALI0C02739r	YALI1_C03829r	tRNA	YALI1C	382926	382999	-	codon recognized: AUG,tRNA Met (CAT)
YALI0C03113r	YALI1_C04172r	tRNA	YALI1C	417294	417364	+	tRNA Gly (GCC) ,codon recognized: GGC
YALI0C03157r	YALI1_C04241r	tRNA	YALI1C	424118	424191	+	codon recognized: GCU,tRNA Ala (AGC)
YALI0C03289r	YALI1_C04363r	tRNA	YALI1C	436311	436410	+	codon recognized: CUU,tRNA Leu (AAG)
YALI0C03740r	YALI1_C04977r	tRNA	YALI1C	497767	497838	+	codon recognized: ACG,tRNA Thr (CGT)
YALI0C03938r	YALI1_C05242r	tRNA	YALI1C	524163	524262	-	codon recognized: CUU,tRNA Leu (AAG)
YALI0C04642r	YALI1_C06179r	tRNA	YALI1C	617816	617902	-	tRNA Gln (TTG),codon recognized: CAA
YALI0C04752r	YALI1_C06243r	tRNA	YALI1C	624399	624474	+	tRNA Gly (GCC)
YALI0C04840r	YALI1_C06342r	tRNA	YALI1C	634136	634218	-	codon recognized: AAG,tRNA Lys (CTT)
	YALI1_C06384r	Pseudo tRNA	YALI1C	638443	638537	+	tRNA (Leu)
YALI0C04950r	YALI1_C06425r	tRNA	YALI1C	642493	642585	-	tRNA Ile (AAT),codon recognized: AUU
YALI0C04994r	YALI1_C06435r	tRNA	YALI1C	643553	643640	+	tRNA Tyr (GTA),codon recognized: UAC
YALI0C05192r	YALI1_C06644r	tRNA	YALI1C	664424	664511	+	codon recognized: UGG,tRNA Trp (CCA)
YALI0C05423r	YALI1_C06944r	tRNA	YALI1C	694402	694497	+	codon recognized: CUG,tRNA Leu (CAG)
YALI0C06468r	YALI1_C08688r	tRNA	YALI1C	868882	868955	+	codon recognized: GCU,tRNA Ala (AGC)
YALI0C06666r	YALI1_C08938r	tRNA	YALI1C	893797	893884	-	codon recognized: GAC,tRNA Asp (GTC)
YALI0C07084r	YALI1_C09462r	tRNA	YALI1C	946222	946325	+	codon recognized: CUA,tRNA Leu (TAG)
YALI0C07216r	YALI1_C09626r	tRNA	YALI1C	962666	962736	+	codon recognized: GGC,tRNA Gly (GCC)
YALI0C07370r	YALI1_C09756r	tRNA	YALI1C	975628	975727	+	codon recognized: CUU,tRNA Leu (AAG)
YALI0C08503r	YALI1_C11733r	tRNA	YALI1C	1173300	1173387	+	codon recognized: GAC,tRNA Asp (GTC)
YALI0C09053r	YALI1_C12548r	tRNA	YALI1C	1254897	1254967	+	codon recognized: GGC,tRNA Gly (GCC)
YALI0C09075r	YALI1_C12559r	tRNA	YALI1C	1255926	1256014	+	tRNA Arg (TCG),codon recognized: CGA
YALI0C09416r	YALI1_C13072r	tRNA	YALI1C	1307184	1307254	-	codon recognized: GGC,tRNA Gly (GCC)
YALI0C10164r	YALI1_C14290r	tRNA	YALI1C	1429020	1429130	+	tRNA Pro (CGG),codon recognized: CCG
YALI0C10362r	YALI1_C14658r	tRNA	YALI1C	1465817	1465902	+	tRNA Pro (AGG),codon recognized: CCU
YALI0C10406r	YALI1_C14692r	tRNA	YALI1C	1469123	1469193	-	tRNA Gly (GCC) ,codon recognized: GGC
YALI0C11187r	YALI1_C15648r	tRNA	YALI1C	1564870	1564940	+	tRNA Gly (GCC) ,codon recognized: GGC
YALI0C11737r	YALI1_C16416r	tRNA	YALI1C	1641575	1641666	-	tRNA Ile (AAT),codon recognized: AUU
YALI0C11902r	YALI1_C16637r	tRNA	YALI1C	1663715	1663803	+	tRNA Tyr (GTA),codon recognized: UAC
YALI0C11990r	YALI1_C16728r	tRNA	YALI1C	1672810	1672883	-	codon recognized: GUU,tRNA Val (AAC)
YALI0C12078r	YALI1_C16939r	tRNA	YALI1C	1693961	1694042	+	codon recognized: UCU,tRNA Ser (AGA)
YALI0C12298r	YALI1_C17259r	tRNA	YALI1C	1725970	1726042	+	codon recognized: GGC,tRNA Gly (GCC)
YALI0C12320r	YALI1_C17285r	tRNA	YALI1C	1728500	1728573	+	codon recognized: GCU,tRNA Ala (AGC)
YALI0C12815r	YALI1_C17959r	tRNA	YALI1C	1795826	1795908	-	codon recognized: AAG,tRNA Lys (CTT)
YALI0C13046r	YALI1_C18235r	tRNA	YALI1C	1823489	1823578	-	codon recognized: AUU,tRNA Ile (AAT)
YALI0C13134r	YALI1_C18287r	tRNA	YALI1C	1828696	1828777	-	tRNA Pro (AGG),codon recognized: CUA
YALI0C13200r	YALI1_C18439r	tRNA	YALI1C	1843971	1844058	+	tRNA Tyr (GTA),codon recognized: UAC
	YALI1_C18458r	Pseudo tRNA	YALI1C	1845884	1845962	+	tRNA (Glu)
YALI0C13266r	YALI1_C18525r	tRNA	YALI1C	1852470	1852565	-	tRNA Leu (CAG),codon recognized: CUG
YALI0C13376r	YALI1_C18609r	tRNA	YALI1C	1860947	1861020	+	tRNA Ala (AGC)
YALI0C13640r	YALI1_C18927r	tRNA	YALI1C	1892674	1892763	-	codon recognized: CAG,tRNA Gln (CTG)
YALI0C13684r	YALI1_C18928r	tRNA	YALI1C	1892776	1892850	+	tRNA Val (AAC)
YALI0C13772r	YALI1_C19279r	tRNA	YALI1C	1927985	1928058	+	codon recognized: GCU,tRNA Ala (AGC)
YALI0C14080r	YALI1_C19857r	tRNA	YALI1C	1985791	1985886	+	tRNA Leu (CAG),codon recognized: CUG
YALI0C14212r	YALI1_C19968r	tRNA	YALI1C	1996869	1996942	+	tRNA Val (AAC) ,codon recognized: GUU
YALI0C14278r	YALI1_C20007r	tRNA	YALI1C	2000747	2000842	+	tRNA Leu (CAG),codon recognized: CUG
YALI0C14366r	YALI1_C20061r	tRNA	YALI1C	2006036	2006106	-	codon recognized: GGC,tRNA Gly (GCC)
YALI0C14850r	YALI1_C20740r	tRNA	YALI1C	2074038	2074110	+	codon recognized: AGA,tRNA Arg (TCT)
YALI0C14982r	YALI1_C21064r	tRNA	YALI1C	2106353	2106434	-	tRNA Ser (AGA) ,codon recognized: UCU
YALI0C15631r	YALI1_C22546r	tRNA	YALI1C	2254624	2254697	+	tRNA Val (TAC) ,codon recognized: GUA
YALI0C15675r	YALI1_C22613r	tRNA	YALI1C	2261287	2261368	-	codon recognized: AAG,tRNA Lys (CTT)
YALI0C15961r	YALI1_C23016r	tRNA	YALI1C	2301662	2301753	+	tRNA Asn (GTT),codon recognized: AAC
YALI0C17127r	YALI1_C24507r	tRNA	YALI1C	2450720	2450801	+	tRNA Ser (AGA) ,codon recognized: UCU
YALI0C17149r	YALI1_C24509r	tRNA	YALI1C	2450944	2451026	+	codon recognized: AAG,tRNA Lys (CTT)
YALI0C17259r	YALI1_C24597r	tRNA	YALI1C	2459780	2459853	+	tRNA Ala (AGC) ,codon recognized: GCU
YALI0C17457r	YALI1_C24782r	tRNA	YALI1C	2478158	2478250	-	tRNA Lys (TTT),codon recognized: AAA
YALI0C17611r	YALI1_C24936r	tRNA	YALI1C	2493655	2493725	+	codon recognized: GGC,tRNA Gly (GCC)
YALI0C17677r	YALI1_C24973r	tRNA	YALI1C	2497368	2497439	+	tRNA Thr (AGT) ,codon recognized: ACU
YALI0C17699r	YALI1_C24978r	tRNA	YALI1C	2497867	2497948	+	tRNA Ser (AGA) ,codon recognized: UCU
YALI0C17721r	YALI1_C24984r	tRNA	YALI1C	2498419	2498492	-	codon recognized: GCU,tRNA Ala (AGC)
YALI0C17743r	YALI1_C24992r	tRNA	YALI1C	2499226	2499321	+	tRNA Leu (CAG),codon recognized: CUG
YALI0C17787r	YALI1_C25003r	tRNA	YALI1C	2500379	2500469	+	codon recognized: AUU,tRNA Ile (AAT)
YALI0C17985r	YALI1_C25149r	tRNA	YALI1C	2514942	2515041	+	codon recognized: CUU,tRNA Leu (AAG)
YALI0C18579r	YALI1_C25817r	tRNA	YALI1C	2581678	2581763	-	codon recognized: UGG,tRNA Trp (CCA)
YALI0C18843r	YALI1_C26090r	tRNA	YALI1C	2608946	2609026	-	codon recognized: GAG,tRNA Glu (CTC)
YALI0C18887r	YALI1_C26096r	tRNA	YALI1C	2609607	2609698	-	codon recognized: UCG,tRNA Ser (CGA)
YALI0C18931r	YALI1_C26098r	tRNA	YALI1C	2609770	2609857	-	codon recognized: GGA,tRNA Gly (TCC)
YALI0C19173r	YALI1_C26543r	tRNA	YALI1C	2654272	2654353	-	tRNA Ser (AGA) ,codon recognized: UCU
YALI0C19470r	YALI1_C26847r	tRNA	YALI1C	2684748	2684841	+	codon recognized: AUU,tRNA Ile (AAT)
YALI0C19514r	YALI1_C26849r	tRNA	YALI1C	2684925	2685019	+	codon recognized: UUC,tRNA Phe (GAA)
	YALI1_C27452r	tRNA	YALI1C	2745205	2745299	+	codon recognized: AUU,tRNA (Ile)
	YALI1_C27453r	tRNA	YALI1C	2745382	2745477	+	codon recognized: UUC,tRNA (Phe)
YALI0C20009r	YALI1_C27976r	tRNA	YALI1C	2797574	2797660	-	codon recognized: CAA,tRNA Gln (TTG)
YALI0C20163r	YALI1_C28186r	tRNA	YALI1C	2818690	2818775	+	codon recognized: GAC,tRNA Asp (GTC)
YALI0C20493r	YALI1_C28573r	tRNA	YALI1C	2857377	2857466	+	codon recognized: UAC,tRNA Tyr (GTA)
YALI0C20537r	YALI1_C28578r	tRNA	YALI1C	2857721	2857801	-	tRNA Glu (CTC),codon recognized: GAG
YALI0C20581r	YALI1_C28581r	tRNA	YALI1C	2858106	2858198	-	tRNA Ile (AAT),codon recognized: AUU
YALI0C20845r	YALI1_C28861r	tRNA	YALI1C	2886066	2886146	-	tRNA Glu (CTC),codon recognized: GAG
YALI0C21714r	YALI1_C29988r	tRNA	YALI1C	2998880	2998951	+	tRNA Glu (TTC) ,codon recognized: GAA
YALI0C22814r	YALI1_C31538r	tRNA	YALI1C	3153737	3153807	-	codon recognized: GGC,tRNA Gly (GCC)
YALI0C23012r	YALI1_C31804r	tRNA	YALI1C	3180378	3180451	-	codon recognized: GUU,tRNA Val (AAC)
YALI0D00517r	YALI1_D00534r	tRNA	YALI1D	53459	53530	+	tRNA Arg (ACG) ,codon recognized: CGU
YALI0D01650r	YALI1_D01988r	tRNA	YALI1D	198857	198939	+	codon recognized: AAG,tRNA Lys (CTT)
YALI0D01826r	YALI1_D02105r	tRNA	YALI1D	210575	210646	+	codon recognized: GCA,tRNA Ala (TGC)
YALI0D01848r	YALI1_D02110r	tRNA	YALI1D	210919	211004	-	codon recognized: UGG,tRNA Trp (CCA)
YALI0D03025r	YALI1_D03852r	tRNA	YALI1D	385252	385336	+	tRNA Gln (CTG),codon recognized: CAG
YALI0D03201r	YALI1_D04082r	tRNA	YALI1D	408182	408264	-	tRNA Lys (CTT),codon recognized: AAG
YALI0D03421r	YALI1_D04355r	tRNA	YALI1D	435502	435601	+	codon recognized: CUU,tRNA Leu (AAG)
YALI0D03806r	YALI1_D04808r	tRNA	YALI1D	480846	480928	+	tRNA Lys (CTT),codon recognized: AAG
YALI0D03850r	YALI1_D04809r	tRNA	YALI1D	480944	481024	+	tRNA Glu (CTC),codon recognized: GAG
YALI0D04532r	YALI1_D05699r	tRNA	YALI1D	569969	570042	+	codon recognized: GUU,tRNA Val (AAC)
YALI0D04631r	YALI1_D05783r	tRNA	YALI1D	578311	578399	+	codon recognized: CGA,tRNA Arg (TCG)
YALI0D04675r	YALI1_D05795r	tRNA	YALI1D	579532	579603	+	codon recognized: AUG,tRNA iMet (CAT)
YALI0D05115r	YALI1_D06675r	tRNA	YALI1D	667453	667534	-	tRNA Ser (AGA) ,codon recognized: UCU
YALI0D05225r	YALI1_D06772r	tRNA	YALI1D	677286	677357	+	codon recognized: UGC,tRNA Cys (GCA)
YALI0D05423r	YALI1_D07060r	tRNA	YALI1D	706046	706126	+	codon recognized: GAG,tRNA Glu (CTC)
YALI0D05885r	YALI1_D07564r	tRNA	YALI1D	756320	756409	-	tRNA Phe (GAA),codon recognized: UUC
YALI0D06105r	YALI1_D07812r	tRNA	YALI1D	781249	781329	+	tRNA Glu (CTC),codon recognized: GAG
YALI0D08008r	YALI1_D10284r	tRNA	YALI1D	1028370	1028464	-	codon recognized: GUG,tRNA Val (CAC)
YALI0D08074r	YALI1_D10310r	tRNA	YALI1D	1030987	1031071	-	codon recognized: GAC,tRNA Asp (GTC)
YALI0D09405r	YALI1_D12038r	tRNA	YALI1D	1203717	1203788	-	tRNA Thr (AGT) ,codon recognized: ACU
YALI0D09515r	YALI1_D12100r	tRNA	YALI1D	1209887	1209975	-	codon recognized: UAC,tRNA Tyr (GTA)
YALI0D09559r	YALI1_D12101r	tRNA	YALI1D	1209987	1210072	-	codon recognized: CCU,tRNA Pro (AGG)
YALI0D10197r	YALI1_D12900r	tRNA	YALI1D	1289993	1290083	+	codon recognized: AAC,tRNA Asp (GTC)
YALI0D10395r	YALI1_D13056r	tRNA	YALI1D	1305619	1305700	+	codon recognized: UCU,tRNA Ser (AGA)
YALI0D10439r	YALI1_D13105r	tRNA	YALI1D	1310499	1310570	-	codon recognized: ACU,tRNA Thr (AGT)
YALI0D10637r	YALI1_D13285r	tRNA	YALI1D	1328487	1328560	+	tRNA Val (AAC) ,codon recognized: GUU
YALI0D11154r	YALI1_D14012r	tRNA	YALI1D	1401216	1401287	+	codon recognized: ACU,tRNA Thr (AGT)
YALI0D12034r	YALI1_D14896r	tRNA	YALI1D	1489609	1489680	+	codon recognized: ACU,tRNA Thr (AGT)
YALI0D13310r	YALI1_D16577r	tRNA	YALI1D	1657706	1657779	+	tRNA Ala (AGC) ,codon recognized: GCU
YALI0D13332r	YALI1_D16582r	tRNA	YALI1D	1658176	1658265	+	codon recognized: UAC,tRNA Tyr (GTA)
YALI0D13376r	YALI1_D16587r	tRNA	YALI1D	1658672	1658752	-	codon recognized: GGA,tRNA Gly (TCC)
YALI0D13420r	YALI1_D16597r	tRNA	YALI1D	1659644	1659715	-	codon recognized: GCA,tRNA Ala (TGC)
YALI0D13926r	YALI1_D17262r	tRNA	YALI1D	1726193	1726274	+	tRNA Ser (AGA) ,codon recognized: UCU
YALI0D14014r	YALI1_D17342r	tRNA	YALI1D	1734166	1734246	-	tRNA Gly (TCC),codon recognized: GGA
YALI0D14124r	YALI1_D17424r	tRNA	YALI1D	1742456	1742547	+	tRNA Phe (GAA),codon recognized: UUC
YALI0D14168r	YALI1_D17428r	tRNA	YALI1D	1742753	1742833	-	tRNA Lys (CTT),codon recognized: AAG
YALI0D14212r	YALI1_D17436r	tRNA	YALI1D	1743621	1743708	+	tRNA His (GTG),codon recognized: CAC
YALI0D14256r	YALI1_D17445r	tRNA	YALI1D	1744497	1744585	+	tRNA Asp (GTC),codon recognized: GAC
	YALI1_D17542r	Pseudo tRNA	YALI1D	1754250	1754344	+	tRNA (Arg)
YALI0D14696r	YALI1_D17943r	tRNA	YALI1D	1794200	1794293	-	tRNA Arg (TCG),codon recognized: CGA
YALI0D14806r	YALI1_D18034r	tRNA	YALI1D	1803454	1803549	+	tRNA Ser (GCT),codon recognized: AGC
YALI0D14938r	YALI1_D18179r	tRNA	YALI1D	1817920	1818011	+	codon recognized: UCG,tRNA Ser (CGA)
YALI0D15884r	YALI1_D19566r	tRNA	YALI1D	1956646	1956727	+	tRNA Ser (AGA) ,codon recognized: UCU
YALI0D16511r	YALI1_D20426r	tRNA	YALI1D	2042507	2042583	-	tRNA Val (AAC) ,codon recognized: GUU
YALI0D16533r	YALI1_D20436r	tRNA	YALI1D	2043576	2043659	+	tRNA Ser (AGA) ,codon recognized: UCU
YALI0D16555r	YALI1_D20442r	tRNA	YALI1D	2044204	2044288	+	tRNA Lys (CTT)
YALI0D16621r	YALI1_D20464r	tRNA	YALI1D	2046308	2046379	-	codon recognized: CAC,tRNA His (GTG)
YALI0D17358r	YALI1_D21380r	tRNA	YALI1D	2138008	2138079	+	tRNA Thr (AGT) ,codon recognized: ACU
YALI0D17908r	YALI1_D22199r	tRNA	YALI1D	2219877	2219950	-	codon recognized: GCU,tRNA Ala (AGC)
	YALI1_D24435r	Pseudo tRNA	YALI1D	2443501	2443572	+	tRNA (Gly)
YALI0D19690r	YALI1_D24985r	tRNA	YALI1D	2498534	2498633	+	codon recognized: CUU,tRNA Leu (AAG)
YALI0D20284r	YALI1_D25680r	tRNA	YALI1D	2567965	2568036	-	tRNA His (GTG) ,codon recognized: CAC
YALI0D20746r	YALI1_D26336r	tRNA	YALI1D	2633590	2633663	+	codon recognized: GUU,tRNA Val (AAC)
YALI0D22176r	YALI1_D28030r	tRNA	YALI1D	2802903	2802989	-	tRNA His (GTG),codon recognized: CAC
YALI0D22374r	YALI1_D28307r	tRNA	YALI1D	2830550	2830623	-	codon recognized: GUU,tRNA Val (AAC)
YALI0D22704r	YALI1_D29211r	tRNA	YALI1D	2921117	2921202	+	codon recognized: CCU,tRNA Pro (AGG)
YALI0D23089r	YALI1_D29803r	tRNA	YALI1D	2980254	2980344	+	codon recognized: GUG,tRNA Val (CAC)
YALI0D23507r	YALI1_D30444r	tRNA	YALI1D	3044376	3044464	+	tRNA Arg (TCG),codon recognized: CGA
YALI0D24013r	YALI1_D31261r	tRNA	YALI1D	3126117	3126198	+	tRNA Ser (AGA) ,codon recognized: UCU
YALI0D24255r	YALI1_D31884r	tRNA	YALI1D	3188350	3188423	+	tRNA Ala (AGC) ,codon recognized: GCU
YALI0D25300r	YALI1_D33579r	tRNA	YALI1D	3357860	3357933	+	codon recognized: GUU,tRNA Val (AAC)
YALI0D26037r	YALI1_D34422r	tRNA	YALI1D	3442008	3442088	-	tRNA Glu (CTC),codon recognized: GAG
	YALI1_E00258r	tRNA	YALI1E	25856	25930	+	codon recognized: CAC,tRNA (His)
	YALI1_E00375r	Pseudo tRNA	YALI1E	37519	37587	+	tRNA (Val)
YALI0E00352r	YALI1_E00741r	tRNA	YALI1E	74140	74220	+	tRNA Glu (CTC),codon recognized: GAG
YALI0E00440r	YALI1_E00811r	tRNA	YALI1E	81134	81206	+	codon recognized: GUG,tRNA Val (CAC)
YALI0E01342r	YALI1_E01888r	tRNA	YALI1E	188748	188819	-	codon recognized: AUG,tRNA iMet (CAT)
YALI0E01716r	YALI1_E02276r	tRNA	YALI1E	227612	227683	+	codon recognized: CAC,tRNA His (GTG)
YALI0E02464r	YALI1_E03122r	tRNA	YALI1E	312112	312203	-	codon recognized: AAC,tRNA Asn (GTT)
YALI0E02926r	YALI1_E03549r	tRNA	YALI1E	354889	354969	-	codon recognized: GAG,tRNA Glu (CTC)
YALI0E02970r	YALI1_E03550r	tRNA	YALI1E	354981	355063	-	tRNA Lys (CTT),codon recognized: AAG
YALI0E03652r	YALI1_E04393r	tRNA	YALI1E	439301	439372	+	tRNA Thr (AGT) ,codon recognized: ACU
YALI0E04895r	YALI1_E05813r	tRNA	YALI1E	581229	581317	-	tRNA Arg (TCG),codon recognized: CGA
YALI0E06259r	YALI1_E07524r	tRNA	YALI1E	752462	752547	+	codon recognized: CCU,tRNA Pro (AGG)
YALI0E06303r	YALI1_E07525r	tRNA	YALI1E	752563	752652	+	tRNA Tyr (GTA),codon recognized: UAC
YALI0E06963r	YALI1_E08341r	tRNA	YALI1E	834090	834182	+	tRNA Ile (AAT),codon recognized: AUU
YALI0E07007r	YALI1_E08342r	tRNA	YALI1E	834193	834277	+	codon recognized: CAG,tRNA Gln (CTG)
YALI0E07227r	YALI1_E08590r	tRNA	YALI1E	858953	859039	-	codon recognized: CAG,tRNA Gln (CTG)
YALI0E07359r	YALI1_E08771r	tRNA	YALI1E	876990	877060	-	codon recognized: GGC,tRNA Gly (GCC)
YALI0E07403r	YALI1_E08786r	tRNA	YALI1E	878537	878612	-	codon recognized: ,tRNA Ala (AGC)
YALI0E07854r	YALI1_E09505r	tRNA	YALI1E	950572	950671	+	tRNA Leu (AAG),codon recognized: CUU
YALI0E08118r	YALI1_E09904r	tRNA	YALI1E	990376	990466	-	codon recognized: GAC,tRNA Asp (GTC)
YALI0E08272r	YALI1_E10105r	tRNA	YALI1E	1010515	1010597	+	tRNA Lys (CTT)
YALI0E08404r	YALI1_E10256r	tRNA	YALI1E	1025592	1025672	+	tRNA Gly (TCC),codon recognized: GGA
YALI0E08668r	YALI1_E10524r	tRNA	YALI1E	1052358	1052451	-	codon recognized: AAC,tRNA Asn (GTT)
YALI0E08712r	YALI1_E10533r	tRNA	YALI1E	1053284	1053371	+	codon recognized: GAC,tRNA Asp (GTC)
YALI0E08778r	YALI1_E10702r	tRNA	YALI1E	1070085	1070180	-	codon recognized: CUG,tRNA Leu (CAG)
YALI0E10945r	YALI1_E13790r	tRNA	YALI1E	1378995	1379066	-	codon recognized: CAC,tRNA His (GTG)
YALI0E10967r	YALI1_E13793r	tRNA	YALI1E	1379231	1379302	-	tRNA His (GTG) ,codon recognized: CAC
YALI0E11231r	YALI1_E14045r	tRNA	YALI1E	1404522	1404601	+	codon recognized: CCU,tRNA Pro (AGG)
YALI0E11275r	YALI1_E14046r	tRNA	YALI1E	1404615	1404706	+	tRNA Tyr (GTA)
YALI0E11759r	YALI1_E14572r	tRNA	YALI1E	1457126	1457221	-	tRNA Ser (TGA),codon recognized: UCA
YALI0E12265r	YALI1_E15182r	tRNA	YALI1E	1518182	1518255	-	codon recognized: GCU,tRNA Ala (AGC)
YALI0E12749r	YALI1_E15770r	tRNA	YALI1E	1577040	1577120	+	tRNA Lys (CTT),codon recognized: AAG
YALI0E12793r	YALI1_E15771r	tRNA	YALI1E	1577138	1577229	+	tRNA Glu (CTC),codon recognized: GAG
YALI0E12903r	YALI1_E15852r	tRNA	YALI1E	1585090	1585212	-	tRNA Ile (TAT),codon recognized: AUA
YALI0E13816r	YALI1_E16850r	tRNA	YALI1E	1685072	1685165	+	tRNA Phe (GAA)
YALI0E14278r	YALI1_E17343r	tRNA	YALI1E	1734273	1734364	-	tRNA Ser (CGA),codon recognized: UCG
YALI0E14421r	YALI1_E17415r	tRNA	YALI1E	1741508	1741581	+	codon recognized: AUG,tRNA iMet (CAT)
YALI0E14531r	YALI1_E17524r	tRNA	YALI1E	1752345	1752430	-	codon recognized: UGG,tRNA Trp (CCA)
YALI0E14861r	YALI1_E17882r	tRNA	YALI1E	1788121	1788192	-	tRNA Glu (TTC) ,codon recognized: GAA
YALI0E14883r	YALI1_E17896r	tRNA	YALI1E	1789518	1789609	-	codon recognized: UUC,tRNA Phe (GAA)
YALI0E15950r	YALI1_E19124r	tRNA	YALI1E	1912269	1912377	-	codon recognized: CCG,tRNA Pro (CGG)
YALI0E16082r	YALI1_E19292r	tRNA	YALI1E	1929083	1929182	-	codon recognized: CUU,tRNA Leu (AAG)
YALI0E17039r	YALI1_E20293r	tRNA	YALI1E	2029270	2029355	-	tRNA Pro (AGG),codon recognized: CCU
YALI0E17237r	YALI1_E20538r	tRNA	YALI1E	2053827	2053915	+	tRNA Asp (GTC)
YALI0E17501r	YALI1_E20762r	tRNA	YALI1E	2076272	2076352	+	tRNA Glu (CTC),codon recognized: GAG
YALI0E18370r	YALI1_E22049r	tRNA	YALI1E	2204936	2205017	+	tRNA Glu (CTC),codon recognized: GAG
YALI0E19096r	YALI1_E22877r	tRNA	YALI1E	2287601	2287689	-	tRNA Arg (TCG),codon recognized: CGA
YALI0E19316r	YALI1_E23102r	tRNA	YALI1E	2310182	2310257	+	codon recognized: ,tRNA Val (TAC)
YALI0E19833r	YALI1_E23765r	tRNA	YALI1E	2376571	2376641	+	codon recognized: GGC,tRNA Gly (GCC)
YALI0E19855r	YALI1_E23774r	tRNA	YALI1E	2377374	2377460	-	tRNA Asp (GTC),codon recognized: GAC
YALI0E20075r	YALI1_E23948r	tRNA	YALI1E	2394712	2394783	-	tRNA His (GTG) ,codon recognized: CAC
YALI0E20317r	YALI1_E24131r	tRNA	YALI1E	2412994	2413078	-	tRNA Lys (CTT)
YALI0E21263r	YALI1_E25388r	tRNA	YALI1E	2538821	2538907	+	codon recognized: AAC,tRNA Asn (GTT)
YALI0E21461r	YALI1_E25521r	tRNA	YALI1E	2552070	2552156	-	codon recognized: UGG,tRNA Trp (CCA)
YALI0E21714r	YALI1_E25724r	tRNA	YALI1E	2572447	2572535	+	tRNA Arg (TCG),codon recognized: CGA
YALI0E22110r	YALI1_E26115r	tRNA	YALI1E	2611421	2611494	-	codon recognized: GCU,tRNA Ala (AGC)
YALI0E22154r	YALI1_E26130r	tRNA	YALI1E	2613015	2613103	+	codon recognized: UAC,tRNA Tyr (GTA)
YALI0E22308r	YALI1_E26296r	tRNA	YALI1E	2629595	2629666	-	tRNA Thr (AGT) ,codon recognized: ACU
YALI0E22528r	YALI1_E26570r	tRNA	YALI1E	2657000	2657073	-	codon recognized: GCU,tRNA Ala (AGC)
YALI0E22693r	YALI1_E26870r	tRNA	YALI1E	2687034	2687105	+	tRNA Arg (CCT) ,codon recognized: AGG
YALI0E23837r	YALI1_E28217r	tRNA	YALI1E	2821629	2821702	-	tRNA Met (CAT) ,codon recognized: AUG
YALI0E23881r	YALI1_E28367r	tRNA	YALI1E	2836748	2836828	+	codon recognized: GAG,tRNA Glu (CTC)
YALI0E24871r	YALI1_E29678r	tRNA	YALI1E	2967839	2967910	+	codon recognized: ACU,tRNA Thr (AGT)
YALI0E25157r	YALI1_E30087r	tRNA	YALI1E	3008742	3008823	+	tRNA Ser (AGA) ,codon recognized: UCU
YALI0E25245r	YALI1_E30262r	tRNA	YALI1E	3026207	3026299	+	tRNA Ile (AAT),codon recognized: AUU
YALI0E25289r	YALI1_E30267r	tRNA	YALI1E	3026679	3026751	-	codon recognized: GUG,tRNA Val (CAC)
YALI0E25311r	YALI1_E30277r	tRNA	YALI1E	3027691	3027771	+	tRNA Glu (CTC),codon recognized: GAG
YALI0E25355r	YALI1_E30280r	tRNA	YALI1E	3027991	3028072	-	codon recognized: UCU,tRNA Ser (AGA)
YALI0E25377r	YALI1_E30290r	tRNA	YALI1E	3028954	3029039	-	codon recognized: CCU,tRNA Pro (AGG)
YALI0E25465r	YALI1_E30323r	tRNA	YALI1E	3032281	3032366	+	codon recognized: CCU,tRNA Pro (AGG)
YALI0E25509r	YALI1_E30333r	tRNA	YALI1E	3033297	3033386	+	codon recognized: CGA,tRNA Arg (TCG)
	YALI1_E30335r	Pseudo tRNA	YALI1E	3033527	3033582	+	tRNA (Gly)
YALI0E25564r	YALI1_E30343r	tRNA	YALI1E	3034347	3034442	+	tRNA Ser (GCT),codon recognized: AGC
YALI0E26103r	YALI1_E30980r	tRNA	YALI1E	3097926	3097998	-	codon recognized: GUG,tRNA Val (CAC)
YALI0E26213r	YALI1_E31072r	tRNA	YALI1E	3107253	3107334	+	codon recognized: CUG,tRNA Leu (CAG)
YALI0E26411r	YALI1_E31366r	tRNA	YALI1E	3136605	3136686	+	codon recognized: UCU,tRNA Ser (AGA)
YALI0E27324r	YALI1_E32327r	tRNA	YALI1E	3232605	3232675	-	codon recognized: GGC,tRNA Gly (GCC)
YALI0E27610r	YALI1_E32510r	tRNA	YALI1E	3251024	3251096	+	codon recognized: AGA,tRNA Arg (TCT)
YALI0E28028r	YALI1_E33128r	tRNA	YALI1E	3312780	3312864	-	codon recognized: CAG,tRNA Gln (CTG)
YALI0E28072r	YALI1_E33129r	tRNA	YALI1E	3312874	3312965	-	tRNA Ile (AAT),codon recognized: AUU
YALI0E28116r	YALI1_E33140r	tRNA	YALI1E	3314050	3314138	+	tRNA Arg (TCG),codon recognized: CGA
YALI0E28765r	YALI1_E34064r	tRNA	YALI1E	3406356	3406429	-	codon recognized: GCU,tRNA Ala (AGC)
YALI0E29799r	YALI1_E35260r	tRNA	YALI1E	3526069	3526150	+	codon recognized: GAG,tRNA Glu (CTC)
YALI0E30041r	YALI1_E35457r	tRNA	YALI1E	3545719	3545806	+	codon recognized: GAC,tRNA Asp (GTC)
YALI0E30195r	YALI1_E35571r	tRNA	YALI1E	3557051	3557122	-	tRNA Thr (AGT) ,codon recognized: ACU
YALI0E30239r	YALI1_E35635r	tRNA	YALI1E	3563534	3563608	+	codon recognized: GGC,tRNA Gly (GCC)
YALI0E30437r	YALI1_E35797r	tRNA	YALI1E	3579771	3579856	+	codon recognized: GAC,tRNA Asp (GTC)
YALI0E32923r	YALI1_E39149r	tRNA	YALI1E	3914935	3915023	+	codon recognized: CGA,tRNA Arg (TCG)
YALI0F01276r	YALI1_F02100r	tRNA	YALI1F	210082	210166	+	codon recognized: CAG,tRNA Gln (CTG)
YALI0F01342r	YALI1_F02155r	tRNA	YALI1F	215599	215707	+	codon recognized: UUG,tRNA Leu (CAA)
YALI0F03091r	YALI1_F04285r	tRNA	YALI1F	428497	428568	-	tRNA Thr (AGT) ,codon recognized: ACU
YALI0F04246r	YALI1_F06501r	tRNA	YALI1F	650028	650100	-	tRNA Ala (CGC) ,codon recognized: GCG
YALI0F04488r	YALI1_F06899r	tRNA	YALI1F	689892	689987	-	tRNA Phe (GAA),codon recognized: UUC
YALI0F04840r	YALI1_F07461r	tRNA	YALI1F	746141	746222	+	codon recognized: AAG,tRNA Lys (CTT)
YALI0F04994r	YALI1_F07588r	tRNA	YALI1F	758812	758883	-	codon recognized: ACU,tRNA Thr (AGT)
YALI0F06930r	YALI1_F10214r	tRNA	YALI1F	1021310	1021395	-	codon recognized: UGG,tRNA Trp (CCA)
YALI0F06996r	YALI1_F10237r	tRNA	YALI1F	1023679	1023752	-	codon recognized: GUU,tRNA Val (AAC)
YALI0F07150r	YALI1_F10538r	tRNA	YALI1F	1053772	1053861	-	tRNA Asn (GTT),codon recognized: AAC
YALI0F07403r	YALI1_F10757r	tRNA	YALI1F	1075726	1075825	+	tRNA Leu (AAG),codon recognized: CUU
YALI0F08173r	YALI1_F11572r	tRNA	YALI1F	1157254	1157325	+	tRNA Glu (TTC) ,codon recognized: GAA
YALI0F08239r	YALI1_F11618r	tRNA	YALI1F	1161849	1161937	+	tRNA Arg (TCG),codon recognized: CGA
YALI0F09900r	YALI1_F13467r	tRNA	YALI1F	1346664	1346748	-	tRNA Gln (CTG),codon recognized: CAG
YALI0F10263r	YALI1_F13971r	tRNA	YALI1F	1397096	1397169	-	tRNA Ala (AGC) ,codon recognized: GCU
YALI0F10329r	YALI1_F14041r	tRNA	YALI1F	1404198	1404289	+	tRNA Phe (GAA),codon recognized: UUC
YALI0F10395r	YALI1_F14097r	tRNA	YALI1F	1409694	1409786	-	codon recognized: AUU,tRNA Ile (AAT)
YALI0F10571r	YALI1_F14259r	tRNA	YALI1F	1425986	1426081	+	tRNA Leu (CAG),codon recognized: CUG
YALI0F10879r	YALI1_F14519r	tRNA	YALI1F	1451882	1451955	-	tRNA Ala (AGC) ,codon recognized: GCU
YALI0F10967r	YALI1_F14630r	tRNA	YALI1F	1462920	1463005	-	tRNA Pro (AGG),codon recognized: CCU
YALI0F11451r	YALI1_F15159r	tRNA	YALI1F	1515880	1515953	-	codon recognized: GUU,tRNA Val (AAC)
YALI0F12419r	YALI1_F16639r	tRNA	YALI1F	1663949	1664041	+	codon recognized: AAA,tRNA Lys (TTT)
YALI0F12485r	YALI1_F16687r	tRNA	YALI1F	1668636	1668709	-	codon recognized: GCU,tRNA Ala (AGC)
YALI0F13563r	YALI1_F18114r	tRNA	YALI1F	1811396	1811467	-	codon recognized: CAC,tRNA His (GTG)
YALI0F13893r	YALI1_F18725r	tRNA	YALI1F	1872508	1872589	-	codon recognized: AAG,tRNA Lys (CTT)
YALI0F15301r	YALI1_F20603r	tRNA	YALI1F	2060235	2060307	-	codon recognized: GCG,tRNA Ala (CGC)
YALI0F15455r	YALI1_F20806r	tRNA	YALI1F	2080621	2080694	+	tRNA Ala (AGC) ,codon recognized: GCU
YALI0F15499r	YALI1_F20858r	tRNA	YALI1F	2085748	2085840	-	codon recognized: AUU,tRNA Ile (AAT)
YALI0F15565r	YALI1_F20897r	tRNA	YALI1F	2089757	2089838	+	codon recognized: UCU,tRNA Ser (AGA)
YALI0F16247r	YALI1_F21749r	tRNA	YALI1F	2174920	2175027	+	tRNA Leu (AAG)
YALI0F16533r	YALI1_F22096r	tRNA	YALI1F	2209647	2209737	+	tRNA Asn (GTT),codon recognized: AAC
YALI0F16775r	YALI1_F22414r	tRNA	YALI1F	2241330	2241418	-	codon recognized: ACA,tRNA Asp (GTC)
YALI0F17094r	YALI1_F22880r	tRNA	YALI1F	2288077	2288158	+	tRNA Ser (AGA) ,codon recognized: UCU
YALI0F17930r	YALI1_F23849r	tRNA	YALI1F	2384942	2385027	+	tRNA Pro (AGG),codon recognized: CCU
YALI0F18062r	YALI1_F24000r	tRNA	YALI1F	2399930	2400000	-	codon recognized: GGC,tRNA Gly (GCC)
YALI0F18986r	YALI1_F25348r	tRNA	YALI1F	2534857	2534948	+	codon recognized: AAC,tRNA Asn (GTT)
YALI0F19294r	YALI1_F25691r	tRNA	YALI1F	2569182	2569255	+	tRNA Ala (AGC) ,codon recognized: GCU
YALI0F19932r	YALI1_F26593r	tRNA	YALI1F	2659361	2659448	+	codon recognized: GAC,tRNA Asp (GTC)
YALI0F20064r	YALI1_F26708r	tRNA	YALI1F	2670753	2670827	-	codon recognized: GCU,tRNA Ala (AGC)
YALI0F21571r	YALI1_F28505r	tRNA	YALI1F	2850516	2850596	+	tRNA Glu (CTC),codon recognized: GAG
YALI0F22253r	YALI1_F29522r	tRNA	YALI1F	2952235	2952330	+	tRNA Ser (GCT),codon recognized: AGC
YALI0F22891r	YALI1_F30094r	tRNA	YALI1F	3009435	3009526	+	codon recognized: AAC,tRNA Asn (GTT)
YALI0F22979r	YALI1_F30144r	tRNA	YALI1F	3014381	3014464	-	codon recognized: AAG,tRNA Lys (CTT)
YALI0F23155r	YALI1_F30372r	tRNA	YALI1F	3037261	3037342	+	tRNA Ala (AGC)
YALI0F23331r	YALI1_F30571r	tRNA	YALI1F	3057087	3057170	-	codon recognized: UUA,tRNA Leu (TAA)
YALI0F23617r	YALI1_F31034r	tRNA	YALI1F	3103386	3103467	-	tRNA Leu (CAG) ,codon recognized: CUG
YALI0F23771r	YALI1_F31186r	tRNA	YALI1F	3118590	3118664	-	tRNA Ala (TGC) ,codon recognized: GCA
YALI0F24211r	YALI1_F31648r	tRNA	YALI1F	3164756	3164842	-	tRNA Asp (GTC),codon recognized: GAC
YALI0F24607r	YALI1_F31974r	tRNA	YALI1F	3197365	3197456	-	codon recognized: AAC,tRNA Asn (GTT)
YALI0F24805r	YALI1_F32170r	tRNA	YALI1F	3216998	3217097	-	tRNA Leu (AAG),codon recognized: CUU
YALI0F24849r	YALI1_F32177r	tRNA	YALI1F	3217796	3217877	+	tRNA Ser (AGA) ,codon recognized: UCU
YALI0F25311r	YALI1_F32618r	tRNA	YALI1F	3261795	3261867	-	tRNA Arg (TCT) ,codon recognized: AGA
YALI0F25355r	YALI1_F32649r	tRNA	YALI1F	3264840	3264924	-	tRNA Thr (TGT),codon recognized: ACA
YALI0F25949r	YALI1_F33373r	tRNA	YALI1F	3337234	3337321	-	tRNA Asp (GTC),codon recognized: GAC
YALI0F26235r	YALI1_F33708r	tRNA	YALI1F	3370814	3370899	-	codon recognized: CCU,tRNA Pro (AGG)
YALI0F26741r	YALI1_F34132r	tRNA	YALI1F	3413122	3413192	-	codon recognized: GGC,tRNA Gly (GCC)
YALI0F26829r	YALI1_F34222r	tRNA	YALI1F	3422148	3422231	-	codon recognized: UGG,tRNA Trp (CCA)
YALI0F26939r	YALI1_F34291r	tRNA	YALI1F	3429107	3429177	+	tRNA Gly (GCC) ,codon recognized: GGC
YALI0F27115r	YALI1_F34488r	tRNA	YALI1F	3448713	3448821	-	tRNA Leu (CAA),codon recognized: UUG
YALI0F28237r	YALI1_F35929r	tRNA	YALI1F	3592850	3592934	-	codon recognized: AAG,tRNA Lys (CTT)
YALI0F28721r	YALI1_F36571r	tRNA	YALI1F	3657185	3657284	+	codon recognized: CUU,tRNA Leu (AAG)
YALI0F28787r	YALI1_F36598r	tRNA	YALI1F	3659776	3659864	-	codon recognized: CGA,tRNA Arg (TCG)
YALI0F28853r	YALI1_F36640r	tRNA	YALI1F	3663976	3664048	-	codon recognized: GUG,tRNA Val (CAC)
YALI0F28875r	YALI1_F36643r	tRNA	YALI1F	3664246	3664338	-	codon recognized: AAA,tRNA Lys (TTT)
YALI0F28941r	YALI1_F36664r	tRNA	YALI1F	3666409	3666501	+	tRNA Tyr (GTA),codon recognized: UAC
YALI0F28985r	YALI1_F36666r	tRNA	YALI1F	3666576	3666656	-	tRNA Gly (TCC),codon recognized: GGA
YALI0F29029r	YALI1_F36692r	tRNA	YALI1F	3669201	3669289	+	codon recognized: CGA,tRNA Arg (TCG)
YALI0F29117r	YALI1_F36720r	tRNA	YALI1F	3672059	3672132	+	codon recognized: GUU,tRNA Val (AAC)
YALI0F29271r	YALI1_F36917r	tRNA	YALI1F	3691787	3691879	+	codon recognized: AUU,tRNA Ile (AAT)
YALI0F29403r	YALI1_F37030r	tRNA	YALI1F	3703025	3703116	+	tRNA Asp (GTC)
YALI0F29447r	YALI1_F37044r	tRNA	YALI1F	3704439	3704523	+	tRNA Gln (CTG),codon recognized: CAG
YALI0F29535r	YALI1_F37182r	tRNA	YALI1F	3718162	3718257	-	codon recognized: CUG,tRNA Leu (CAG)
YALI0F29579r	YALI1_F37187r	tRNA	YALI1F	3718603	3718711	-	tRNA Leu (CAA),codon recognized: UUG
YALI0F29733r	YALI1_F37294r	tRNA	YALI1F	3729450	3729547	+	codon recognized: UCA,tRNA Ser (TGA)
YALI0F29777r	YALI1_F37301r	tRNA	YALI1F	3730120	3730208	+	tRNA Arg (TCG),codon recognized: CGA
YALI0F31779r	YALI1_F39376r	tRNA	YALI1F	3937690	3937789	+	tRNA Leu (AAG),codon recognized: CUU
YALI0F32087r	YALI1_F39816r	tRNA	YALI1F	3981550	3981640	-	tRNA Ile (AAT),codon recognized: AUU
YalifMt32	YALI1_M00030r	tRNA	YALI1M	3066	3136	+	product=tRNA-Thr
YalifMt33	YALI1_M00031r	tRNA	YALI1M	3186	3255	+	product=tRNA-Glu
YalifMt34	YALI1_M00032r	tRNA	YALI1M	3275	3346	+	product=tRNA-Met
YalifMt35	YALI1_M00033r	tRNA	YALI1M	3377	3448	+	product=tRNA-Met
YalifMt36	YALI1_M00035r	tRNA	YALI1M	3491	3572	+	product=tRNA-Leu
YalifMt38	YALI1_M00039r	tRNA	YALI1M	3903	3975	+	product=tRNA-Gln
YalifMt39	YALI1_M00040r	tRNA	YALI1M	3994	4064	+	product=tRNA-Lys
YalifMt40	YALI1_M00043r	tRNA	YALI1M	4335	4406	+	product=tRNA-Ile
YalifMt41	YALI1_M00044r	tRNA	YALI1M	4412	4498	+	product=tRNA-Ser
YalifMt42	YALI1_M00045r	tRNA	YALI1M	4597	4668	+	product=tRNA-Ala
YalifMt43	YALI1_M00046r	tRNA	YALI1M	4677	4749	+	product=tRNA-Phe
YalifMt44	YALI1_M00050r	tRNA	YALI1M	4986	5070	+	product=tRNA-Tyr
YalifMt45	YALI1_M00054r	tRNA	YALI1M	5463	5533	+	product=tRNA-Asn
YalifMt46	YALI1_M00085r	tRNA	YALI1M	8561	8629	+	product=tRNA-Cys
YalifMt47	YALI1_M00089r	tRNA	YALI1M	8988	9058	+	product=tRNA-Gly
	YALI1_M00090r	tRNA	YALI1M	9075	9147	+	product=tRNA-Val
YalifMt48	YALI1_M00109r	tRNA	YALI1M	10939	11010	+	product=tRNA-His
YalifMt49	YALI1_M00121r	tRNA	YALI1M	12162	12233	+	product=tRNA-Asp
YalifMt50	YALI1_M00124r	tRNA	YALI1M	12418	12488	+	product=tRNA-Met
YalifMt51	YALI1_M00312r	tRNA	YALI1M	31284	31354	+	product=tRNA-Trp
YalifMt52	YALI1_M00314r	tRNA	YALI1M	31474	31555	+	product=tRNA-Leu
YalifMt53	YALI1_M00316r	tRNA	YALI1M	31695	31765	+	product=tRNA-Pro
YalifMt55	YALI1_M00387r	tRNA	YALI1M	38731	38809	+	product=tRNA-Ser
YalifMt56	YALI1_M00388r	tRNA	YALI1M	38845	38915	+	product=tRNA-Arg

## Sheet: YALI0 only tDNA
YALI0 locus ID	Chromosome	Gene Type	Start Base	End Base	Strand	Annotation
YALI0A02805r	YALI0A	tRNA	340263	340343	-	tRNA Gly (TCC) cove;product=tRNA-Gly
YALI0C12683r	YALI0C	tRNA	1769602	1769683	+	tRNA Lys (CTT) cove;product=tRNA-Lys
YALI0D10351r	YALI0D	tRNA	1303136	1303221	-	tRNA Asp (GTC) cove;product=tRNA-Asp
YALI0E26675r	YALI0E	tRNA	3171018	3171109	+	tRNA Glu (CTC) cove;product=tRNA-Glu
YALI0F05368r	YALI0F	tRNA	803052	803122	-	tRNA Gly (GCC) cove score%3D64.77;product=tRNA-Gly
YalifMt57	YALI0M	tRNA	85	162	-	product=tRNA-Ile
YalifMt54	YALI0M	tRNA	15754	15825	-	anticodon=(pos:complement(15792..15794)%2Caa:Tyr%2Cseq:ttt);codon_recognized=UAU;product=tRNA-Tyr
YalifMt37	YALI0M	tRNA	44238	44318	-	product=tRNA-Leu

## Sheet: YALI1-YALI0 Pseudo-tDNA
YALI1 locus ID	Gene Type	Chromosome	Start Base	End Base	Strand	Product	Equal	YALI0 Chromosome	Start Base2	End Base2	Strand2
YALI1_A13693r	Pseudo-tRNA	YALI1A	1369331	1369400	+	tRNA (Gly)		YALI0A	1405139	1405208	+
YALI1_B03244r	Pseudo-tRNA	YALI1B	324437	324517	+	tRNA (Glu)		YALI0B	320809	320889	+
YALI1_B15626r	Pseudo-tRNA	YALI1B	1562618	1562701	+	tRNA (Lys)		YALI0B	1585218	1585301	+
YALI1_C06384r	Pseudo-tRNA	YALI1C	638443	638537	+	tRNA (Leu)		YALI0C	638969	639063	+
YALI1_C18458r	Pseudo-tRNA	YALI1C	1845884	1845962	+	tRNA (Glu)		YALI0C	1826329	1826407	+
YALI1_D17542r	Pseudo-tRNA	YALI1D	1754250	1754344	+	tRNA (Arg)		YALI0D	1753847	1753941	+
YALI1_D24435r	Pseudo-tRNA	YALI1D	2443501	2443572	+	tRNA (Gly)		YALI0D	2438420	2438491	+
YALI1_E00375r	Pseudo-tRNA	YALI1E	37519	37587	+	tRNA (Val)		YALI0E	125	193	+
YALI1_E30335r	Pseudo-tRNA	YALI1E	3033527	3033582	+	tRNA (Gly)		YALI0E	3036915	3036970	+

## Sheet: YALI1 5S and mito
YALI0 locus ID	YALI1 Locus ID	Gene Type	Chromosome	Start Base	End Base	Strand	Annotation
YALI0A03916r	YALI1_A04155r	rRNA	YALI1A	415471	415589	-	5S RNA
YALI0A04202r	YALI1_A04438r	rRNA	YALI1A	443721	443839	-	5S RNA
YALI0A04576r	YALI1_A04710r	rRNA	YALI1A	471072	471190	+	5S RNA
YALI0A06226r	YALI1_A06019r	rRNA	YALI1A	601820	601938	-	5S RNA
YALI0A06644r	YALI1_A06327r	rRNA	YALI1A	632606	632724	-	5S RNA
YALI0A06754r	YALI1_A06423r	rRNA	YALI1A	642253	642371	-	5S RNA
YALI0A07260r	YALI1_A06928r	rRNA	YALI1A	692724	692842	-	5S RNA
YALI0A08206r	YALI1_A07842r	rRNA	YALI1A	784220	784338	+	5S RNA
	YALI1_A08661r	rRNA	YALI1A	865953	866075	-
	YALI1_A10483r	rRNA	YALI1A	1048304	1048419	+
YALI0A10890r	YALI1_A10943r	rRNA	YALI1A	1094227	1094345	-	5S RNA
YALI0A12452r	YALI1_A12629r	rRNA	YALI1A	1262847	1262965	-	5S RNA
YALI0A12782r	YALI1_A12837r	rRNA	YALI1A	1283686	1283807	+	5S RNA
YALI0A13002r	YALI1_A12996r	rRNA	YALI1A	1299625	1299743	+	5S RNA
YALI0A13431r	YALI1_A13497r	rRNA	YALI1A	1349589	1349707	-	5S RNA
YALI0A14894r	YALI1_A14905r	rRNA	YALI1A	1490529	1490647	+	5S RNA
YALI0A15334r	YALI1_A15397r	rRNA	YALI1A	1539652	1539772	-	5S RNA
YALI0A16126r	YALI1_A16068r	rRNA	YALI1A	1606681	1606799	-	5S RNA
YALI0A16599r	YALI1_A16583r	rRNA	YALI1A	1658206	1658326	-	5S RNA
	YALI1_A18225r	rRNA	YALI1A	1822537	1822654	+
	YALI1_A18374r	rRNA	YALI1A	1837322	1837447	-
YALI0A18073r	YALI1_A18377r	rRNA	YALI1A	1837637	1837761	-	5S RNA
YALI0B00352r	YALI1_B00298r	rRNA	YALI1B	29866	29984	+	5S RNA
YALI0B04686r	YALI1_B06399r	rRNA	YALI1B	639926	640044	+	5S RNA
YALI0B07128r	YALI1_B09238r	rRNA	YALI1B	923701	923819	-	5S RNA
YALI0B08349r	YALI1_B11359r	rRNA	YALI1B	1135940	1136058	+	5S RNA
YALI0B09108r	YALI1_B12227r	rRNA	YALI1B	1222793	1222912	+	5S RNA mutated 5'
YALI0B09984r	YALI1_B13388r	rRNA	YALI1B	1338889	1339010	+	5S RNA
YALI0B13035r	YALI1_B17229r	rRNA	YALI1B	1722954	1723078	+	5S RNA
YALI0B17567r	YALI1_B22769r	rRNA	YALI1B	2276802	2276920	-	5S RNA
YALI0B18821r	YALI1_B24542r	rRNA	YALI1B	2454069	2454189	-	5S RNA
YALI0B19987r	YALI1_B26045r	rRNA	YALI1B	2604407	2604526	-	5S RNA
YALI0B20515r	YALI1_B26831r	rRNA	YALI1B	2683108	2683230	+	5S RNA
YALI0B21725r	YALI1_B28380r	rRNA	YALI1B	2837880	2837999	-	5S RNA
YALI0B23485r	YALI1_B30365r	rRNA	YALI1B	3036558	3036665	+	5S RNA
	YALI1_C00083r	rRNA	YALI1C	8270	8377	-
YALI0C01815r	YALI1_C02508r	rRNA	YALI1C	250859	250977	+	5S RNA
YALI0C03124r	YALI1_C04173r	rRNA	YALI1C	417369	417487	+	5S RNA
YALI0C04763r	YALI1_C06244r	rRNA	YALI1C	624479	624602	+	5S RNA
YALI0C05313r	YALI1_C06735r	rRNA	YALI1C	673576	673699	+	5S RNA
YALI0C05544r	YALI1_C07087r	rRNA	YALI1C	708634	708752	-	5S RNA
YALI0C06688r	YALI1_C08942r	rRNA	YALI1C	894114	894237	-	5S RNA
YALI0C07227r	YALI1_C09627r	rRNA	YALI1C	962742	962864	+	5S RNA
YALI0C08998r	YALI1_C12370r	rRNA	YALI1C	1237092	1237210	+	5S RNA
YALI0C09064r	YALI1_C12549r	rRNA	YALI1C	1254973	1255091	+	5S RNA
YALI0C09405r	YALI1_C13071r	rRNA	YALI1C	1307060	1307178	-	5S RNA
YALI0C10219r	YALI1_C14402r	rRNA	YALI1C	1440277	1440403	+	5S RNA
YALI0C10384r	YALI1_C14691r	rRNA	YALI1C	1468999	1469117	-	5S RNA
YALI0C10637r	YALI1_C14949r	rRNA	YALI1C	1494994	1495112	+	5S RNA
YALI0C11198r	YALI1_C15649r	rRNA	YALI1C	1564946	1565064	+	5S RNA
YALI0C12309r	YALI1_C17260r	rRNA	YALI1C	1726047	1726174	+	5S RNA
YALI0C13717r	YALI1_C19049r	rRNA	YALI1C	1904928	1905051	+	5S RNA
YALI0C17622r	YALI1_C24937r	rRNA	YALI1C	2493731	2493854	+	5S RNA
YALI0C18832r	YALI1_C26082r	rRNA	YALI1C	2608120	2608238	-	5S RNA
YALI0C19536r	YALI1_C26856r	rRNA	YALI1C	2685565	2685683	-	5S RNA
YALI0C19536r:2	YALI1_C27461r	rRNA	YALI1C	2746023	2746141	-	5S RNA
YALI0C20834r	YALI1_C28860r	rRNA	YALI1C	2885943	2886061	-	5S RNA
YALI0C20922r	YALI1_C28922r	rRNA	YALI1C	2892270	2892388	+	5S RNA
YALI0C21571r	YALI1_C29834r	rRNA	YALI1C	2983412	2983530	+	5S RNA
YALI0C22803r	YALI1_C31537r	rRNA	YALI1C	3153614	3153732	-	5S RNA
YALI0C24442r	YALI1_C33579r	rRNA	YALI1C	3357913	3358031	+	5S RNA
YALI0D00099r	YALI1_D00030r	rRNA	YALI1D	2929	3047	-	5S RNA
YALI0D04840r	YALI1_D06081r	rRNA	YALI1D	608199	608317	+	5S RNA
YALI0D05445r	YALI1_D07061r	rRNA	YALI1D	706131	706249	+	5S RNA
YALI0D05660r	YALI1_D07261r	rRNA	YALI1D	726155	726273	+	5S RNA
	YALI1_D11278r	rRNA	YALI1D	1127683	1127805	-
YALI0D09581r	YALI1_D12115r	rRNA	YALI1D	1211497	1211615	+	5S RNA
YALI0D10215r	YALI1_D12901r	rRNA	YALI1D	1290088	1290211	+	5S RNA
	YALI1_D13034r	rRNA	YALI1D	1303315	1303437	-
YALI0D10626r	YALI1_D13271r	rRNA	YALI1D	1327163	1327282	+	5S RNA
YALI0D16280r	YALI1_D20080r	rRNA	YALI1D	2008034	2008152	+	5S RNA
YALI0D19305r	YALI1_D24436r	rRNA	YALI1D	2443578	2443696	+	5S RNA
YALI0D21197r	YALI1_D26787r	rRNA	YALI1D	2678696	2678820	+	5S RNA
YALI0D26026r	YALI1_D34421r	rRNA	YALI1D	3441878	3442002	-	5S RNA
YALI0E00374r	YALI1_E00742r	rRNA	YALI1E	74225	74343	+	5S RNA
YALI0E07348r	YALI1_E08770r	rRNA	YALI1E	876863	876983	-	5S RNA
YALI0E07755r	YALI1_E09300r	rRNA	YALI1E	929995	930112	+	5S RNA
YALI0E08107r	YALI1_E09903r	rRNA	YALI1E	990253	990371	-	5S RNA
YALI0E11506r	YALI1_E14341r	rRNA	YALI1E	1433957	1434085	-	5S RNA
YALI0E12815r	YALI1_E15772r	rRNA	YALI1E	1577234	1577350	+	5S RNA
YALI0E14245r	YALI1_E17311r	rRNA	YALI1E	1731038	1731163	-	5S RNA
YALI0E19173r	YALI1_E22906r	rRNA	YALI1E	2290478	2290600	-	5S RNA
YALI0E19844r	YALI1_E23766r	rRNA	YALI1E	2376647	2376767	+	5S RNA
YALI0E23485r	YALI1_E27668r	rRNA	YALI1E	2766866	2766993	+	5S RNA
YALI0E24112r	YALI1_E28730r	rRNA	YALI1E	2873036	2873154	+	5S RNA
YALI0E26400r	YALI1_E31361r	rRNA	YALI1E	3135995	3136124	-	5S RNA
YALI0E27318r	YALI1_E32326r	rRNA	YALI1E	3232474	3232600	-	5S RNA
YALI0E29821r	YALI1_E35261r	rRNA	YALI1E	3526155	3526273	+	5S RNA
YALI0E30250r	YALI1_E35636r	rRNA	YALI1E	3563613	3563732	+	5S RNA
YALI0E30459r	YALI1_E35798r	rRNA	YALI1E	3579861	3579979	+	5S RNA
YALI0F00099r	YALI1_F00082r	rRNA	YALI1F	8095	8213	-	5S RNA
YALI0F01177r	YALI1_F01905r	rRNA	YALI1F	190395	190513	-	5S RNA
	YALI1_F08031r	rRNA	YALI1F	802985	803106	-
YALI0F06523r	YALI1_F09634r	rRNA	YALI1F	963418	963539	+	5S RNA
YALI0F07205r	YALI1_F10558r	rRNA	YALI1F	1055737	1055863	-	5S RNA
YALI0F08158r	YALI1_F11511r	rRNA	YALI1F	1151118	1151248	+	5S RNA
YALI0F09889r	YALI1_F13466r	rRNA	YALI1F	1346541	1346659	-	5S RNA
YALI0F10593r	YALI1_F14278r	rRNA	YALI1F	1427702	1427820	-	5S RNA
YALI0F12518r	YALI1_F16709r	rRNA	YALI1F	1670989	1671107	+	5S RNA
YALI0F13970r	YALI1_F18798r	rRNA	YALI1F	1879754	1879872	-	5S RNA
YALI0F15686r	YALI1_F21145r	rRNA	YALI1F	2114438	2114556	-	5S RNA
YALI0F15796r	YALI1_F21267r	rRNA	YALI1F	2126628	2126746	-	5S RNA
YALI0F16452r	YALI1_F21945r	rRNA	YALI1F	2194468	2194580	-	5S RNA
YALI0F16720r	YALI1_F22359r	rRNA	YALI1F	2235953	2236076	+	5S RNA
YALI0F16885r	YALI1_F22548r	rRNA	YALI1F	2254710	2254829	-	5S RNA
YALI0F18051r	YALI1_F23999r	rRNA	YALI1F	2399796	2399924	-	5S RNA
YALI0F19954r	YALI1_F26594r	rRNA	YALI1F	2659453	2659571	+	5S RNA
	YALI1_F31361r	rRNA	YALI1F	3136045	3136168	-
YALI0F25938r	YALI1_F33372r	rRNA	YALI1F	3337110	3337228	-	5S RNA
YALI0F26730r	YALI1_F34131r	rRNA	YALI1F	3412999	3413117	-	5S RNA
YALI0F26950r	YALI1_F34292r	rRNA	YALI1F	3429182	3429300	+	5S RNA
YalifMr30	YALI1_M00010r	rRNA	YALI1M	50	2905	+	product=23S ribosomal RNA
YalifMr31	YALI1_M00093r	rRNA	YALI1M	9358	10911	+	product=16S ribosomal RNA

## Sheet: YALI1 5S Pseudo
Pseudo rRNA included in final optimized genome annotation
YALI0 locus ID	YALI1 Locus ID	Gene Type	Chromosome	Start Base	End Base	Strand	Annotation
YALI0B14938r	YALI1_B19587r	Pseudo rRNA	YALI1B	1958774	1958878	+	5S RNA 3' shortened
YALI0D23760r	YALI1_D30826g	Pseudo rRNA	YALI1D	3080564	3080616	-	5S RNA relics
YALI0F01419r	YALI1_F02211r	Pseudo rRNA	YALI1F	221161	221261	+	5S RNA 5' truncated
Pseudo rRNA not included in final genome annotation submitted to NCBI(failed NCBI size requirement)
YALI0 locus ID	YALI1 Locus ID	Gene Type	Chromosome	Start Base	End Base	Strand	Annotation
YALI0A00792r	YALI1_A00994r	Pseudo rRNA	YALI1A	99424	99483	-	5S RNA remnant
YALI0E25234r	YALI1_E30255r	Pseudo rRNA	YALI1E	3025419	3025506	-	5S RNA relics
YALI0E25520r	YALI1_E30336r	Pseudo rRNA	YALI1E	3033593	3033658	+	5S RNA relics
YALI0E28682r	YALI1_E34006r	Pseudo rRNA	YALI1E	3400555	3400601	-	5S RNA relics

## Sheet: YALI0 5S unique
YALI0 locus ID	Chromosome	Gene Type	Start Base	End Base	Strand	Annotation
YALI0A08902r	YALI0A	rRNA	870354	870425	-	5S RNA 5' deleted interruptiuon by Ylt1;old_locus_tag=YALI0A08893r;product=5S ribosomal RNA
YALI0A08961r	YALI0A	rRNA	879879	879929	-	5S RNA 3' deleted interruption by Ylt1;old_locus_tag=YALI0A08974r;product=5S ribosomal RNA
YALI0A10505r	YALI0A	rRNA	1081038	1081156	+	5S RNA;old_locus_tag=YALI0A10493r;product=5S ribosomal RNA
YALI0A17974r	YALI0A	rRNA	1868216	1868334	+	5S RNA;old_locus_tag=YALI0A17966r;product=5S ribosomal RNA
YALI0C00099r	YALI0C	rRNA	8188	8306	-	product=5S ribosomal RNA
YALI0D08811r	YALI0D	rRNA	1127421	1127539	-	5S RNA;old_locus_tag=YALI0D08806r;product=5S ribosomal RNA
YALI0D10340r	YALI0D	rRNA	1303013	1303131	-	5S RNA;old_locus_tag=YALI0D10349r;product=5S ribosomal RNA
YALI0F05357r	YALI0F	rRNA	802929	803047	-	5S RNA;old_locus_tag=YALI0F05366r;product=5S ribosomal RNA
YALI0F23892r	YALI0F	rRNA	3135914	3136032	-	5SRNA;old_locus_tag=YALI0F23886r;product=5S ribosomal RNA

## Sheet: Other RNAP3 genes
YALI0 locus ID	YALI1 Locus ID	Gene Type	Chromosome	Start Base	End Base	Strand	Annotation
YALI0A01389r	YALI1_A01786r	ncRNA	YALI1A	178588	178631	-	RPR1 (RNase P RNA) noncoding RNA scR1 domain IV
	YALI1_A08573r	ncRNA	YALI1A	857314	857356	-
	YALI1_A13689r	ncRNA	YALI1A	1368945	1369024	+
	YALI1_A13884r	ncRNA	YALI1A	1388367	1388445	-
	YALI1_A15302r	ncRNA	YALI1A	1530163	1530249	-
YALI0B14567r	YALI1_B19143r	ncRNA	YALI1B	1914334	1914483	+	SNR19 (U1 RNA)
	YALI1_B26308r	ncRNA	YALI1B	2630851	2630925	+
YALI0B20936r	YALI1_B27339r	ncRNA	YALI1B	2733954	2734065	+	SNR19 (U1 RNA)
	YALI1_C02856r	ncRNA	YALI1C	285595	285673	-
YALI0C03391r	YALI1_C04456r	ncRNA	YALI1C	445625	445821	+	LSR1 SNR20 (U2 RNA)
	YALI1_C06645r	ncRNA	YALI1C	664511	664587	+
	YALI1_C25816r	ncRNA	YALI1C	2581605	2581677	-
	YALI1_D02109r	ncRNA	YALI1D	210841	210918	-
	YALI1_D06774r	ncRNA	YALI1D	677410	677519	+
YALI0D06405r	YALI1_D08195r	ncRNA	YALI1D	819582	819625	+	SCR1 (SRP RNA) domain IV
YALI0D22905r	YALI1_D29500r	ncRNA	YALI1D	2949865	2950013	-	SNR14 (U4 RNA)
YALI0E01422r	YALI1_E01971r	ncRNA	YALI1E	197194	197454	+	C/D snoRNA SNR17 (U3 RNA)
	YALI1_E17523r	ncRNA	YALI1E	1752257	1752344	-
YALI0E17603r	YALI1_E20829r	ncRNA	YALI1E	2082658	2082944	-	RPR1 (RNase P RNA) noncoding RNA H1
YALI0E31947r	YALI1_E37921r	ncRNA	YALI1E	3791863	3792127	-	C/D snoRNA SNR17 (U3 RNA)
	YALI1_F10213r	ncRNA	YALI1F	1021230	1021309	-
YALI0F07549r	YALI1_F10893r	ncRNA	YALI1F	1089190	1089371	-	SNR6 (U6 RNA)
YALI0F10145r	YALI1_F13709r	ncRNA	YALI1F	1370904	1371346	+	SNR7 (U5 RNA)
YALI0F23873r	YALI1_F31353r	ncRNA	YALI1F	3135380	3135647	+	C/D snoRNA SNR17 (U3 RNA)
	YALI1_F34221r	ncRNA	YALI1F	3422070	3422147	-
