# Supplementary material for: Sequence Assembly of Yarrowia lipolytica Strain W29/CLIB89 Shows Transposable Element Diversity
Source: PLoS One. 2016 Sep 7;11(9):e0162363. doi: 10.1371/journal.pone.0162363 (PMC5014426; doi:10.1371/journal.pone.0162363)
Supplement: S7 Table — (XLSX) [file pone.0162363.s009.xlsx]

## Sheet: Ylli (LINE)
Ylli BLAST Hits in CLIB122 and CLIB89
CLIB89 LINES	Count					CLIB89 LINES	Count
Full length (6.5 kb)	10					Full length (6.5 kb)	17
1 kb - 5 kb	11					1 kb - 5 kb	7
500 bp - 1 kb	12					500 bp - 1 kb	12
100 bp - 500 bp	31					100 bp - 500 bp	26
30 bp - 100 bp	38					30 bp - 100 bp	66
Total	102					Total	128
CLIB122 Chromosome	Hit start	Hit end	Hit length	E-value		CLIB89 Chromosome	Hit start	Hit end	Hit length	E-value
YALI0F	458088	451586	6503	0		YALI1D	2387164	2380227	6938	0
YALI0D	3515520	3522018	6499	0		YALI1A	834116	840611	6496	0
YALI0A	1083499	1089996	6498	0		YALI1A	1196639	1203134	6496	0
YALI0D	758790	765287	6498	0		YALI1C	457747	464242	6496	0
YALI0D	287262	293758	6497	0		YALI1C	978138	984633	6496	0
YALI0A	708816	702321	6496	0		YALI1C	1059109	1065604	6496	0
YALI0C	458292	464787	6496	0		YALI1C	1204456	1210951	6496	0
YALI0C	1507484	1500989	6496	0		YALI1C	1528502	1522007	6496	0
YALI0C	2639944	2633449	6496	0		YALI1C	2066400	2072895	6496	0
YALI0C	2700395	2693900	6496	0		YALI1C	2188070	2181575	6496	0
YALI0D	2551803	2555833	4031	0		YALI1C	2670397	2663902	6496	0
YALI0A	1830432	1834413	3982	0		YALI1C	2730855	2724360	6496	0
YALI0F	1762924	1759295	3630	0		YALI1C	2791313	2784818	6496	0
YALI0D	3459092	3456266	2827	0		YALI1D	287400	293895	6496	0
YALI0D	1984465	1986368	1904	0		YALI1D	759044	765539	6496	0
YALI0C	129302	130873	1572	0		YALI1F	458082	451587	6496	0
YALI0D	3319614	3321065	1452	0		YALI1E	1315068	1321562	6495	0
YALI0C	182591	184016	1426	0		YALI1D	2185122	2190038	4917	0
YALI0A	845747	847084	1338	0		YALI1F	2874105	2869606	4500	0
YALI0F	554340	553224	1117	0		YALI1A	1788255	1784255	4001	0
YALI0B	1752374	1753472	1099	0		YALI1C	1256533	1260419	3887	0
YALI0F	459105	458139	967	0		YALI1C	130086	131700	1615	0
YALI0A	1306933	1305988	946	0		YALI1F	554387	553226	1162	0
YALI0F	1435062	1434205	858	0		YALI1B	1729810	1730858	1049	0
YALI0D	1479214	1479983	770	0		YALI1F	459099	458133	967	0
YALI0B	312465	313216	752	0		YALI1A	1272681	1271824	858	0
YALI0B	2269103	2268419	685	0		YALI1F	1435342	1434485	858	0
YALI0E	3078858	3078233	626	0		YALI1B	316053	316844	792	0
YALI0A	1266963	1266365	599	0		YALI1B	2246670	2245986	685	0
YALI0E	3955753	3955185	569	0		YALI1A	1668465	1669141	677	0
YALI0F	3138724	3139261	538	0		YALI1C	2098366	2099038	673	0
YALI0C	3073164	3073685	522	0		YALI1E	3075539	3074871	669	0
YALI0C	2661531	2662039	509	0		YALI1E	3949916	3949348	569	0
YALI0C	2235358	2234869	490	0		YALI1D	2468191	2467648	544	0
YALI0B	61101	61575	475	0		YALI1D	1479828	1480352	525	0
YALI0A	831047	831520	474	0		YALI1F	3095970	3095447	524	0
YALI0E	2118539	2119003	465	0		YALI1B	1251097	1251573	477	4.75e-143
YALI0B	1273735	1274195	461	0		YALI1D	2467646	2467172	475	0
YALI0D	1972961	1972509	453	0		YALI1D	275286	274836	451	3.2e-164
YALI0B	1780939	1781376	438	0		YALI1B	1758469	1758918	450	0
YALI0D	267075	267509	435	0		YALI1D	267168	267612	445	9.16e-165
YALI0C	2934143	2933716	428	0		YALI1F	3881219	3880784	436	5.78e-161
YALI0A	1362346	1361920	427	0		YALI1A	1232576	1232149	428	1.45e-168
YALI0D	275153	274729	425	0		YALI1C	3025076	3024649	428	0
YALI0F	2512497	2512919	423	0		YALI1A	323429	323793	365	4.45e-137
YALI0F	3633533	3633951	419	0		YALI1C	3164162	3164517	356	1.77e-129
YALI0F	3881873	3881457	417	0		YALI1F	3014068	3013718	351	4.75e-124
YALI0F	3549421	3549010	412	0		YALI1C	2691984	2692305	322	3.2e-126
YALI0B	311391	311791	401	0		YALI1C	2752442	2752763	322	3.2e-126
YALI0A	1313470	1313836	367	0		YALI1D	744517	744770	254	3.42e-94
YALI0C	1130660	1130320	341	1.11e-169		YALI1F	3632922	3633168	247	2.02e-122
YALI0D	744275	744516	242	9.77e-120		YALI1C	1528513	1528732	220	2.16e-109
YALI0D	3393553	3393793	241	4.15e-118		YALI1F	2506826	2506997	172	6.62e-78
YALI0C	1507495	1507714	220	2.02e-109		YALI1F	1727718	1727559	160	1.36e-67
YALI0A	1834408	1834619	212	6.17e-97		YALI1B	1977941	1977805	137	5.44e-60
YALI0F	849519	849308	212	2.3e-102		YALI1D	1479566	1479700	135	1.28e-61
YALI0E	4198872	4199072	201	4.16e-99		YALI1E	686349	686224	126	6.2e-53
YALI0A	1709761	1709921	161	9.17e-76		YALI1D	2878547	2878670	124	1.12e-49
YALI0B	2000379	2000243	137	5.07e-60		YALI1B	1377255	1377137	119	1.46e-54
YALI0E	652778	652653	126	5.79e-53		YALI1C	1179523	1179641	119	2.31e-39
YALI0D	2894732	2894853	122	1.66e-53		YALI1F	1600915	1601030	116	1.66e-47
YALI0B	1399859	1399741	119	1.36e-54		YALI1F	2507128	2507228	101	5.1e-35
YALI0F	1600652	1600767	116	1.55e-47		YALI1D	3192705	3192803	99	1.05e-43
YALI0D	3208854	3208952	99	9.8e-44		YALI1B	708605	708702	98	1.9e-40
YALI0A	1746502	1746405	98	3.9e-36		YALI1F	44771	44675	97	5.44e-41
YALI0B	704955	705052	98	1.77e-40		YALI1D	2761989	2761897	93	3.92e-30
YALI0F	44800	44704	97	5.08e-41		YALI1A	1315326	1315236	91	5.81e-28
YALI0A	1198724	1198818	95	7.54e-39		YALI1C	1027444	1027355	90	1.67e-28
YALI0B	382715	382627	89	7.06e-33		YALI1B	386346	386258	89	7.56e-33
YALI0F	1046252	1046166	87	3.2e-37		YALI1C	1780467	1780555	89	1.12e-30
YALI0A	1567812	1567732	81	8.05e-26		YALI1F	1046370	1046284	87	3.43e-37
YALI0B	2260889	2260969	81	3e-31		YALI1B	2238453	2238533	81	3.22e-31
YALI0F	3731308	3731229	80	1.05e-30		YALI1F	3730627	3730548	80	1.12e-30
YALI0C	2639955	2640033	79	3e-31		YALI1C	2670408	2670486	79	3.22e-31
YALI0C	1791215	1791291	77	3.66e-30		YALI1C	2730866	2730944	79	3.22e-31
YALI0F	142041	141965	77	4.45e-29		YALI1C	1811044	1811120	77	3.92e-30
YALI0B	1946823	1946894	72	1.89e-27		YALI1F	142029	141953	77	4.77e-29
YALI0E	894369	894300	70	2.31e-26		YALI1A	1232765	1232692	74	2.03e-27
YALI0C	102192	102124	69	1.77e-21		YALI1B	1924380	1924451	72	2.03e-27
YALI0D	493287	493355	69	8.05e-26		YALI1C	102946	102878	69	1.9e-21
YALI0F	3316955	3317022	68	2.81e-25		YALI1D	493498	493566	69	8.63e-26
YALI0B	2986068	2986134	67	1.2e-23		YALI1B	2964669	2964735	67	1.28e-23
YALI0C	2526010	2525944	67	2.31e-26		YALI1C	2556460	2556394	67	2.47e-26
YALI0C	677856	677921	66	8.05e-26		YALI1C	677344	677409	66	8.63e-26
YALI0C	102452	102390	63	1.77e-21		YALI1F	3632754	3632818	65	1.28e-23
YALI0E	992565	992627	63	1.46e-22		YALI1C	103206	103144	63	1.9e-21
YALI0C	3082884	3082824	61	1.77e-21		YALI1E	1027264	1027326	63	1.56e-22
YALI0A	1558975	1559034	60	6.19e-21		YALI1C	3173915	3173855	61	1.9e-21
YALI0D	2860504	2860445	60	6.19e-21		YALI1B	266948	266890	59	5.45e-22
YALI0B	263402	263344	59	5.08e-22		YALI1F	1066657	1066712	56	9.85e-19
YALI0F	1066526	1066581	56	9.19e-19		YALI1E	1023972	1024026	55	4.19e-17
YALI0E	989272	989326	55	3.21e-18		YALI1F	1425727	1425781	55	3.44e-18
YALI0F	1425447	1425501	55	3.21e-18		YALI1C	2692431	2692479	49	2.47e-07
YALI0B	1663758	1663811	54	3.66e-11		YALI1C	2752889	2752937	49	2.47e-07
YALI0C	1512567	1512522	46	2.47e-13		YALI1C	3164668	3164715	48	2.64e-13
YALI0A	1923975	1923932	44	1.9e-08		YALI1F	2731014	2731060	47	7.57e-14
YALI0C	1042713	1042672	42	8.61e-13		YALI1C	1533585	1533540	46	2.64e-13
YALI0A	1924090	1924130	41	3e-12		YALI1E	3158935	3158895	41	3.22e-12
YALI0E	3162237	3162197	41	3e-12		YALI1E	344641	344680	40	1.12e-11
YALI0A	281074	281113	40	1.05e-11		YALI1B	386310	386273	38	7.09e-08
YALI0E	309185	309224	40	1.05e-11		YALI1B	708652	708689	38	7.09e-08
						YALI1B	1758866	1758903	38	7.09e-08
						YALI1B	1924399	1924436	38	7.09e-08
						YALI1B	1977855	1977818	38	7.09e-08
						YALI1B	2238481	2238518	38	7.09e-08
						YALI1B	2246038	2246001	38	7.09e-08
						YALI1B	2964683	2964720	38	7.09e-08
						YALI1C	103196	103159	38	7.09e-08
						YALI1C	1780504	1780541	38	7.09e-08
						YALI1C	1811068	1811105	38	7.09e-08
						YALI1C	2098986	2099023	38	7.09e-08
						YALI1C	3024699	3024662	38	7.09e-08
						YALI1C	3173907	3173870	38	7.09e-08
						YALI1E	1023974	1024011	38	7.09e-08
						YALI1E	1027274	1027311	38	7.09e-08
						YALI1E	3949400	3949363	38	7.09e-08
						YALI1F	44727	44690	38	7.09e-08
						YALI1F	142005	141968	38	7.09e-08
						YALI1F	458185	458148	38	7.09e-08
						YALI1F	1066660	1066697	38	7.09e-08
						YALI1F	1425729	1425766	38	7.09e-08
						YALI1F	1600978	1601015	38	7.09e-08
						YALI1F	3316152	3316189	38	7.09e-08
						YALI1F	3633116	3633153	38	7.09e-08
						YALI1F	3730600	3730563	38	7.09e-08
						YALI1F	2507171	2507206	36	8.64e-07
						YALI1E	686276	686244	33	3.01e-06
						YALI1F	553274	553242	33	3.01e-06

## Sheet: Ylt1
Ylt1
CLIB122 Chromosome	Hit start	Hit end	Length
YALI0A	870426	871139	713
YALI0A	879165	879878	713
YALI0A	915377	916090	713
YALI0A	924116	924829	713
YALI0A	1058220	1058933	713
YALI0A	1066959	1067672	713
YALI0A	1203289	1204002	713
YALI0A	1324357	1325070	713
YALI0A	1745634	1746347	713
YALI0A	2268388	2269101	713
YALI0A	2302413	2303126	713
YALI0B	18607	19320	713
YALI0B	841364	842077	713
YALI0B	850103	850816	713
YALI0B	863908	864621	713
YALI0B	872647	873360	713
YALI0C	1031320	1032033	713
YALI0C	1090601	1091314	713
YALI0C	1780526	1781239	713
YALI0C	2235842	2236555	713
YALI0D	2505196	2505909	713
YALI0D	2579603	2580316	713
YALI0D	2664336	2665049	713
YALI0D	2686388	2687101	713
YALI0D	2695126	2695839	713
YALI0D	2768739	2769452	713
YALI0D	2777478	2778191	713
YALI0D	3298564	3299277	713
YALI0E	1117573	1118286	713
YALI0E	1126312	1127025	713
YALI0E	1326997	1327710	713
YALI0E	4004253	4004966	713
YALI0E	4116680	4117393	713
YALI0E	4125419	4126132	713
YALI0E	4173487	4174200	713
YALI0E	4182226	4182939	713
YALI0F	2198957	2199670	713

## Sheet: Tyl6
Tyl6
CLIB122 Chromosome	Hit start	Hit end	Length
YALI0E	1723614	1723889	275
YALI0E	1728446	1728721	275

## Sheet: Tyl3
Tyl3
CLIB122 Chromosome	Hit Start	Hit End	Length		CLIB89 Chromosome	Hit Start	Hit End	Length
YALI0A	1797050	1797293	243		YALI1A	1750996	1751239	243
YALI0C	1220414	1220171	243		YALI1C	1237083	1236840	243
YALI0C	1809208	1808965	243		YALI1C	1892867	1893112	245
YALI0F	1157097	1156828	269		YALI1C	1898592	1898838	246
					YALI1E	878845	878610	235
					YALI1F	1157244	1156975	269

## Sheet: LTRyl1
LTRyl1
CLIB122 Chromosome	Hit Start	Hit End	Length		CLIB89 Chromosome	Hit Start	Hit End	Length
YALI0A	571171	570912	259		YALI1A	35879	35590	289
YALI0A	587137	587358	221		YALI1A	534552	534824	272
YALI0A	1015958	1015689	269		YALI1A	558109	557850	259
YALI0A	1182397	1182247	150		YALI1A	574077	574298	221
YALI0A	1369940	1370146	206		YALI1A	985244	984968	276
YALI0A	1715131	1715399	268		YALI1A	992384	992115	269
YALI0B	189923	190163	240		YALI1A	1142674	1142524	150
YALI0B	623300	623121	179		YALI1A	1334056	1334262	206
YALI0B	1691868	1691659	209		YALI1A	1669535	1669803	268
YALI0B	2000050	2000217	167		YALI1A	1815625	1815799	174
YALI0C	174115	173928	187		YALI1B	193315	193555	240
YALI0C	288363	288521	158		YALI1B	626947	626768	179
YALI0C	1113984	1114224	240		YALI1B	731830	731558	272
YALI0C	1219481	1219271	210		YALI1B	1305774	1305502	272
YALI0C	1433985	1433716	269		YALI1B	1669278	1669069	209
YALI0C	2149754	2149562	192		YALI1B	1721159	1721431	272
YALI0C	2451039	2450781	258		YALI1B	1977612	1977779	167
YALI0C	2478113	2477888	225		YALI1C	174942	174755	187
YALI0C	2736631	2736360	271		YALI1C	287786	287944	158
YALI0D	1480114	1480011	103		YALI1C	1124122	1124362	240
YALI0D	1922093	1922336	243		YALI1C	1236189	1235980	209
YALI0D	2492478	2492214	264		YALI1C	1373865	1374137	272
YALI0D	2640395	2640127	268		YALI1C	1438744	1439016	272
YALI0E	375298	375580	282		YALI1C	1454990	1454721	269
YALI0E	1885626	1885868	242		YALI1C	2173616	2173424	192
YALI0E	4199286	4199075	211		YALI1C	2481467	2481209	258
YALI0F	45053	44958	95		YALI1C	2508578	2508353	225
YALI0F	612733	612953	220		YALI1C	2827553	2827282	271
YALI0F	616438	616704	266		YALI1D	250838	250566	272
YALI0F	1946990	1946782	208		YALI1D	307705	307977	272
					YALI1D	419107	419366	259
					YALI1D	1480458	1480355	103
					YALI1D	1921362	1921618	256
					YALI1D	1922529	1922772	243
					YALI1D	1928988	1928722	266
					YALI1D	1989393	1989120	273
					YALI1D	2034433	2034708	275
					YALI1D	2494822	2494954	132
					YALI1D	2498411	2498147	264
					YALI1D	2640865	2640605	260
					YALI1E	18226	17958	268
					YALI1E	34700	34952	252
					YALI1E	410754	411036	282
					YALI1E	1848494	1848765	271
					YALI1E	1898149	1898390	241
					YALI1E	4173717	4173503	214
					YALI1F	45024	44929	95
					YALI1F	612786	613006	220
					YALI1F	616487	616753	266
					YALI1F	1859372	1859643	271
					YALI1F	1942067	1941859	208
					YALI1F	3008747	3008467	280
					YALI1F	3665506	3665224	282
					YALI1F	3938207	3937938	269

## Sheet: LTRyl7
LTRyl7
CLIB122 Chromosome	Hit Start	Hit End	Length		CLIB89 Chromosome	Hit Start	Hit End	Length
YALI0A	902990	902641	349		YALI1A	888980	888712	268
YALI0A	909018	909354	336		YALI1A	1048298	1047963	335
YALI0A	1317927	1317773	154		YALI1A	1283292	1283138	154
YALI0A	1418807	1419120	313		YALI1A	1382818	1383140	322
YALI0A	1867871	1868208	337		YALI1A	1704201	1703861	340
YALI0B	2112270	2112082	188		YALI1B	2089835	2089647	188
YALI0C	8311	8624	313		YALI1C	8382	8695	313
YALI0C	1473967	1473630	337		YALI1C	1494985	1494648	337
YALI0D	434943	435279	336		YALI1D	435340	435490	150
YALI0D	3356776	3357077	301		YALI1D	3338730	3339031	301
YALI0E	42930	43266	336		YALI1E	80322	80658	336
YALI0E	2385704	2386043	339		YALI1E	2630015	2629679	336
YALI0E	2387795	2388131	336		YALI1E	3579422	3579762	340
YALI0E	2625219	2624883	336		YALI1F	3667215	3667413	198
YALI0E	3585265	3585601	336
YALI0F	3136038	3136379	341
YALI0F	3667930	3668128	198

## Sheet: LTRyl8
LTRyl8
CLIB122 Chromosome	Hit Start	Hit End	Length		CLIB89 Chromosome	Hit Start	Hit End	Length
YALI0A	54932	54632	300		YALI1A	569422	569744	322
YALI0A	582484	582806	322		YALI1C	250767	250584	183
YALI0C	251354	251171	183		YALI1D	434816	435136	320
YALI0D	434631	434936	305		YALI1D	1303851	1303526	325
YALI0D	1303538	1303228	310		YALI1E	1682625	1682324	301
YALI0D	2045895	2046195	300		YALI1E	1685060	1684747	313
YALI0E	1377962	1377780	182		YALI1F	1397483	1397182	301
YALI0E	1380163	1379864	299		YALI1F	1399081	1398763	318
YALI0E	2298308	2298609	301		YALI1F	1463330	1463018	312
YALI0E	2300671	2300972	301		YALI1F	3009423	3009100	323
YALI0E	2388438	2388137	301		YALI1F	3422548	3422247	301
YALI0E	2390069	2389768	301
YALI0F	1397282	1396981	301
YALI0F	1398812	1398512	300
YALI0F	1463079	1462778	301
YALI0F	3010684	3010361	323
YALI0F	3423364	3423063	301

## Sheet: LTRyl9
LTRyl9
CLIB122 Chromosome	Hit Start	Hit End	Length		CLIB89 Chromosome	Hit Start	Hit End	Length
YALI0A	340800	340357	443		YALI1F	3666674	3667117	443
YALI0A	1643181	1643624	443
YALI0B	11325	11768	443
YALI0D	2221423	2221866	443
YALI0F	3667389	3667832	443
