# Supplementary material for: Sequence Assembly of Yarrowia lipolytica Strain W29/CLIB89 Shows Transposable Element Diversity
Source: PLoS One. 2016 Sep 7;11(9):e0162363. doi: 10.1371/journal.pone.0162363 (PMC5014426; doi:10.1371/journal.pone.0162363)
Supplement: S8 Table — (XLSX) [file pone.0162363.s010.xlsx]

## Sheet: CLIB89 iLoci
CLIB89 iLocus	CLIB89 Chromsome	Start	End	Strand	CLIB89 Gene	Length
YALI1A-1	YALI1A	1	1179	.		1178
YALI1A-2	YALI1A	1230	1648	-	YALI1_A00014g	418
YALI1A-3	YALI1A	1699	1755	.		56
YALI1A-4	YALI1A	1806	2173	-	YALI1_A00019g	367
YALI1A-5	YALI1A	2224	3234	.		1010
YALI1A-6	YALI1A	3285	3920	+	YALI1_A00032g	635
YALI1A-7	YALI1A	3971	5817	.		1846
YALI1A-8	YALI1A	5868	8531	+	YALI1_A00058g	2663
YALI1A-9	YALI1A	8582	10248	.		1666
YALI1A-10	YALI1A	10299	12134	+	YALI1_A00102g	1835
YALI1A-11	YALI1A	12185	13215	.		1030
YALI1A-12	YALI1A	13266	13647	-	YALI1_A00135g	381
YALI1A-13	YALI1A	13698	14774	.		1076
YALI1A-14	YALI1A	14825	15919	+	YALI1_A00148g	1094
YALI1A-15	YALI1A	15970	20371	.		4401
YALI1A-16	YALI1A	20422	20919	+	YALI1_A00204g	497
YALI1A-17	YALI1A	20970	23355	.		2385
YALI1A-18	YALI1A	23406	24176	-	YALI1_A00241g	770
YALI1A-19	YALI1A	24227	25217	.		990
YALI1A-20	YALI1A	25268	26506	+	YALI1_A00252g	1238
YALI1A-21	YALI1A	26557	27063	.		506
YALI1A-22	YALI1A	27114	27198	-	YALI1_A00271r	84
YALI1A-23	YALI1A	27249	27655	.		406
YALI1A-24	YALI1A	27706	30948	-	YALI1_A00309g	3242
YALI1A-25	YALI1A	30999	32548	.		1549
YALI1A-26	YALI1A	32599	33705	+	YALI1_A00325g	1106
YALI1A-27	YALI1A	33756	34536	.		780
YALI1A-28	YALI1A	34587	34841	-	YALI1_A00348g	254
YALI1A-29	YALI1A	34892	35539	.		647
YALI1A-30	YALI1A	35590	35879	-	YALI1_A00358t	289
YALI1A-31	YALI1A	35930	36866	.		936
YALI1A-32	YALI1A	36917	37567	-	YALI1_A00375g	650
YALI1A-33	YALI1A	37618	40618	.		3000
YALI1A-34	YALI1A	40669	43582	+	YALI1_A00406g	2913
YALI1A-35	YALI1A	43633	43918	.		285
YALI1A-36	YALI1A	43969	44763	-	YALI1_A00447g	794
YALI1A-37	YALI1A	44814	46222	.		1408
YALI1A-38	YALI1A	46273	46803	-	YALI1_A00468g	530
YALI1A-39	YALI1A	46854	48927	.		2073
YALI1A-40	YALI1A	48978	50495	-	YALI1_A00504g	1517
YALI1A-41	YALI1A	50546	52228	.		1682
YALI1A-42	YALI1A	52279	53898	-	YALI1_A00538g	1619
YALI1A-43	YALI1A	53949	55834	.		1885
YALI1A-44	YALI1A	55885	56409	+	YALI1_A00558g	524
YALI1A-45	YALI1A	56460	57032	.		572
YALI1A-46	YALI1A	57083	57511	-	YALI1_A00574g	428
YALI1A-47	YALI1A	57562	57887	.		325
YALI1A-48	YALI1A	57938	58018	+	YALI1_A00579r	80
YALI1A-49	YALI1A	58069	60074	.		2005
YALI1A-50	YALI1A	60125	62950	+	YALI1_A00601g	2825
YALI1A-51	YALI1A	63001	64510	.		1509
YALI1A-52	YALI1A	64561	66150	-	YALI1_A00661g	1589
YALI1A-53	YALI1A	66201	68347	.		2146
YALI1A-54	YALI1A	68398	69993	+	YALI1_A00683g	1595
YALI1A-55	YALI1A	70106	71509	-	YALI1_A00715g	1403
YALI1A-56	YALI1A	71560	73333	.		1773
YALI1A-57	YALI1A	73384	74673	-	YALI1_A00746g	1289
YALI1A-58	YALI1A	74724	75336	.		612
YALI1A-59	YALI1A	75387	79215	-	YALI1_A00789g	3828
YALI1A-60	YALI1A	79266	80108	.		842
YALI1A-61	YALI1A	80159	80830	+	YALI1_A00801g	671
YALI1A-62	YALI1A	80881	82268	.		1387
YALI1A-63	YALI1A	82319	82999	-	YALI1_A00829g	680
YALI1A-64	YALI1A	83050	86715	.		3665
YALI1A-65	YALI1A	86766	89120	+	YALI1_A00867g	2354
YALI1A-66	YALI1A	89171	90323	.		1152
YALI1A-67	YALI1A	90374	90709	-	YALI1_A00905g	335
YALI1A-68	YALI1A	90760	90860	.		100
YALI1A-69	YALI1A	90911	91204	-	YALI1_A00911g	293
YALI1A-70	YALI1A	91255	92038	.		783
YALI1A-71	YALI1A	92089	92170	-	YALI1_A00921r	81
YALI1A-72	YALI1A	92221	94682	.		2461
YALI1A-73	YALI1A	94733	97438	+	YALI1_A00947g	2705
YALI1A-74	YALI1A	97489	97745	.		256
YALI1A-75	YALI1A	97796	98389	-	YALI1_A00983g	593
YALI1A-76	YALI1A	98440	102961	.		4521
YALI1A-77	YALI1A	103012	106152	-	YALI1_A01061g	3140
YALI1A-78	YALI1A	106203	107380	.		1177
YALI1A-79	YALI1A	107431	108012	+	YALI1_A01074g	581
YALI1A-80	YALI1A	108063	109260	.		1197
YALI1A-81	YALI1A	109311	110708	+	YALI1_A01093g	1397
YALI1A-82	YALI1A	110759	111198	.		439
YALI1A-83	YALI1A	111249	112292	-	YALI1_A01122g	1043
YALI1A-84	YALI1A	112343	112784	.		441
YALI1A-85	YALI1A	112835	114388	-	YALI1_A01143g	1553
YALI1A-86	YALI1A	114439	115890	.		1451
YALI1A-87	YALI1A	115941	117326	-	YALI1_A01173g	1385
YALI1A-88	YALI1A	117377	119809	.		2432
YALI1A-89	YALI1A	119860	122118	+	YALI1_A01198g	2258
YALI1A-90	YALI1A	122169	122993	.		824
YALI1A-91	YALI1A	123044	123409	+	YALI1_A01230g	365
YALI1A-92	YALI1A	123501	124019	-	YALI1_A01240g	518
YALI1A-93	YALI1A	124160	124479	+	YALI1_A01241g	319
YALI1A-94	YALI1A	124498	124950	-	YALI1_A01249g	452
YALI1A-95	YALI1A	125001	125742	.		741
YALI1A-96	YALI1A	125793	126158	-	YALI1_A01260g	365
YALI1A-97	YALI1A	126209	126686	.		477
YALI1A-98	YALI1A	126737	128185	+	YALI1_A01267g	1448
YALI1A-99	YALI1A	128236	129791	.		1555
YALI1A-100	YALI1A	129842	130924	+	YALI1_A01298g	1082
YALI1A-101	YALI1A	130975	139436	.		8461
YALI1A-102	YALI1A	139487	142723	+	YALI1_A01394g	3236
YALI1A-103	YALI1A	142751	143078	-	YALI1_A01430g	327
YALI1A-104	YALI1A	143129	143213	.		84
YALI1A-105	YALI1A	143264	143557	-	YALI1_A01434g	293
YALI1A-106	YALI1A	143608	146770	.		3162
YALI1A-107	YALI1A	146821	147936	+	YALI1_A01468g	1115
YALI1A-108	YALI1A	147987	150063	.		2076
YALI1A-109	YALI1A	150114	150575	-	YALI1_A01505g	461
YALI1A-110	YALI1A	150626	153652	.		3026
YALI1A-111	YALI1A	153703	155265	+	YALI1_A01537g	1562
YALI1A-112	YALI1A	155316	157126	.		1810
YALI1A-113	YALI1A	157177	157704	-	YALI1_A01577g	527
YALI1A-114	YALI1A	157755	158513	.		758
YALI1A-115	YALI1A	158564	160204	-	YALI1_A01602g	1640
YALI1A-116	YALI1A	160255	161821	.		1566
YALI1A-117	YALI1A	161872	162232	+	YALI1_A01618g	360
YALI1A-118	YALI1A	162283	162794	.		511
YALI1A-119	YALI1A	162845	164071	+	YALI1_A01628g	1226
YALI1A-120	YALI1A	164208	164304	+	YALI1_A01642r	96
YALI1A-121	YALI1A	164355	165261	.		906
YALI1A-122	YALI1A	165312	165411	-	YALI1_A01654r	99
YALI1A-123	YALI1A	165462	166988	.		1526
YALI1A-124	YALI1A	167039	168535	+	YALI1_A01670g	1496
YALI1A-125	YALI1A	168586	168947	.		361
YALI1A-126	YALI1A	168998	169096	+	YALI1_A01689r	98
YALI1A-127	YALI1A	169147	170534	.		1387
YALI1A-128	YALI1A	170585	171778	-	YALI1_A01717g	1193
YALI1A-129	YALI1A	171829	173017	.		1188
YALI1A-130	YALI1A	173068	173387	-	YALI1_A01732g	319
YALI1A-131	YALI1A	173432	173784	-	YALI1_A01736g	352
YALI1A-132	YALI1A	173835	174333	.		498
YALI1A-133	YALI1A	174384	176618	-	YALI1_A01766g	2234
YALI1A-134	YALI1A	176669	177054	.		385
YALI1A-135	YALI1A	177105	178281	-	YALI1_A01777g	1176
YALI1A-136	YALI1A	178332	178537	.		205
YALI1A-137	YALI1A	178588	178631	-	YALI1_A01786r	43
YALI1A-138	YALI1A	178682	179444	.		762
YALI1A-139	YALI1A	179495	182445	+	YALI1_A01794g	2950
YALI1A-140	YALI1A	182474	183774	-	YALI1_A01824g	1300
YALI1A-141	YALI1A	183825	184237	.		412
YALI1A-142	YALI1A	184288	185352	+	YALI1_A01842g	1064
YALI1A-143	YALI1A	185405	185694	+	YALI1_A01854g	289
YALI1A-144	YALI1A	185745	186089	.		344
YALI1A-145	YALI1A	186140	186448	-	YALI1_A01864g	308
YALI1A-146	YALI1A	186499	186562	.		63
YALI1A-147	YALI1A	186613	186931	-	YALI1_A01868g	318
YALI1A-148	YALI1A	186982	187347	.		365
YALI1A-149	YALI1A	187398	188822	-	YALI1_A01888g	1424
YALI1A-150	YALI1A	188873	189374	.		501
YALI1A-151	YALI1A	189425	190510	-	YALI1_A01905g	1085
YALI1A-152	YALI1A	190561	193799	.		3238
YALI1A-153	YALI1A	193850	194513	-	YALI1_A01945g	663
YALI1A-154	YALI1A	194564	202175	.		7611
YALI1A-155	YALI1A	202226	202516	+	YALI1_A02022g	290
YALI1A-156	YALI1A	202567	202633	.		66
YALI1A-157	YALI1A	202684	203757	-	YALI1_A02037g	1073
YALI1A-158	YALI1A	203808	205688	.		1880
YALI1A-159	YALI1A	205739	205834	+	YALI1_A02057r	95
YALI1A-160	YALI1A	205954	207525	-	YALI1_A02075g	1571
YALI1A-161	YALI1A	207576	207898	.		322
YALI1A-162	YALI1A	207949	208922	-	YALI1_A02083g	973
YALI1A-163	YALI1A	208973	209578	.		605
YALI1A-164	YALI1A	209629	210909	+	YALI1_A02096g	1280
YALI1A-165	YALI1A	211009	211437	-	YALI1_A02113g	428
YALI1A-166	YALI1A	211488	212000	.		512
YALI1A-167	YALI1A	212051	213196	-	YALI1_A02131g	1145
YALI1A-168	YALI1A	213247	213766	.		519
YALI1A-169	YALI1A	213817	213890	-	YALI1_A02138r	73
YALI1A-170	YALI1A	213941	214987	.		1046
YALI1A-171	YALI1A	215038	216879	+	YALI1_A02150g	1841
YALI1A-172	YALI1A	216930	218005	.		1075
YALI1A-173	YALI1A	218056	219042	-	YALI1_A02190g	986
YALI1A-174	YALI1A	219093	219843	.		750
YALI1A-175	YALI1A	219894	220853	+	YALI1_A02198g	959
YALI1A-176	YALI1A	220904	226264	.		5360
YALI1A-177	YALI1A	226315	228591	+	YALI1_A02263g	2276
YALI1A-178	YALI1A	228642	229975	.		1333
YALI1A-179	YALI1A	230026	230385	-	YALI1_A02301g	359
YALI1A-180	YALI1A	230436	231699	.		1263
YALI1A-181	YALI1A	231750	231834	-	YALI1_A02318r	84
YALI1A-182	YALI1A	231885	233464	.		1579
YALI1A-183	YALI1A	233515	235116	+	YALI1_A02335g	1601
YALI1A-184	YALI1A	235167	236498	.		1331
YALI1A-185	YALI1A	236549	238105	+	YALI1_A02365g	1556
YALI1A-186	YALI1A	238156	239402	.		1246
YALI1A-187	YALI1A	239453	240832	+	YALI1_A02394g	1379
YALI1A-188	YALI1A	240891	242681	-	YALI1_A02426g	1790
YALI1A-189	YALI1A	242732	243345	.		613
YALI1A-190	YALI1A	243396	244370	-	YALI1_A02443g	974
YALI1A-191	YALI1A	244421	245044	.		623
YALI1A-192	YALI1A	245095	246171	-	YALI1_A02461g	1076
YALI1A-193	YALI1A	246222	247009	.		787
YALI1A-194	YALI1A	247060	248982	+	YALI1_A02470g	1922
YALI1A-195	YALI1A	249033	249853	.		820
YALI1A-196	YALI1A	249904	250278	+	YALI1_A02499g	374
YALI1A-197	YALI1A	250329	250431	.		102
YALI1A-198	YALI1A	250482	254690	-	YALI1_A02546g	4208
YALI1A-199	YALI1A	254741	255196	.		455
YALI1A-200	YALI1A	255247	255698	+	YALI1_A02552g	451
YALI1A-201	YALI1A	255755	256192	-	YALI1_A02561g	437
YALI1A-202	YALI1A	256243	256792	.		549
YALI1A-203	YALI1A	256843	259110	+	YALI1_A02568g	2267
YALI1A-204	YALI1A	259161	259212	.		51
YALI1A-205	YALI1A	259263	261515	-	YALI1_A02615g	2252
YALI1A-206	YALI1A	261566	265297	.		3731
YALI1A-207	YALI1A	265348	267069	+	YALI1_A02653g	1721
YALI1A-208	YALI1A	267120	268219	.		1099
YALI1A-209	YALI1A	268270	271431	+	YALI1_A02682g	3161
YALI1A-210	YALI1A	271482	272761	.		1279
YALI1A-211	YALI1A	272812	275301	+	YALI1_A02728g	2489
YALI1A-212	YALI1A	275352	277527	.		2175
YALI1A-213	YALI1A	277578	279612	+	YALI1_A02775g	2034
YALI1A-214	YALI1A	279663	279792	.		129
YALI1A-215	YALI1A	279843	281318	-	YALI1_A02813g	1475
YALI1A-216	YALI1A	281369	281893	.		524
YALI1A-217	YALI1A	281944	282296	+	YALI1_A02819g	352
YALI1A-218	YALI1A	282347	283315	.		968
YALI1A-219	YALI1A	283366	285048	+	YALI1_A02833g	1682
YALI1A-220	YALI1A	285099	287453	.		2354
YALI1A-221	YALI1A	287504	288157	+	YALI1_A02875g	653
YALI1A-222	YALI1A	288208	289461	.		1253
YALI1A-223	YALI1A	289512	290468	+	YALI1_A02895g	956
YALI1A-224	YALI1A	290519	293713	.		3194
YALI1A-225	YALI1A	293764	294863	-	YALI1_A02947g	1099
YALI1A-226	YALI1A	294914	295140	.		226
YALI1A-227	YALI1A	295191	297479	-	YALI1_A02974g	2288
YALI1A-228	YALI1A	297530	297712	.		182
YALI1A-229	YALI1A	297763	298021	+	YALI1_A02977g	258
YALI1A-230	YALI1A	298072	299814	.		1742
YALI1A-231	YALI1A	299865	300410	+	YALI1_A02998g	545
YALI1A-232	YALI1A	300461	301702	.		1241
YALI1A-233	YALI1A	301753	302370	+	YALI1_A03017g	617
YALI1A-234	YALI1A	302421	302925	.		504
YALI1A-235	YALI1A	302976	304190	+	YALI1_A03029g	1214
YALI1A-236	YALI1A	304241	304601	.		360
YALI1A-237	YALI1A	304652	306931	-	YALI1_A03069g	2279
YALI1A-238	YALI1A	306982	307850	.		868
YALI1A-239	YALI1A	307901	308919	-	YALI1_A03081g	1018
YALI1A-240	YALI1A	308970	309126	.		156
YALI1A-241	YALI1A	309177	310199	+	YALI1_A03091g	1022
YALI1A-242	YALI1A	310331	311617	-	YALI1_A03116g	1286
YALI1A-243	YALI1A	311668	313354	.		1686
YALI1A-244	YALI1A	313405	313755	-	YALI1_A03137g	350
YALI1A-245	YALI1A	313806	315265	.		1459
YALI1A-246	YALI1A	315316	316240	+	YALI1_A03153g	924
YALI1A-247	YALI1A	316291	317025	.		734
YALI1A-248	YALI1A	317076	317861	+	YALI1_A03170g	785
YALI1A-249	YALI1A	317912	318312	.		400
YALI1A-250	YALI1A	318363	319376	+	YALI1_A03183g	1013
YALI1A-251	YALI1A	319427	320056	.		629
YALI1A-252	YALI1A	320107	321066	-	YALI1_A03210g	959
YALI1A-253	YALI1A	321117	324072	.		2955
YALI1A-254	YALI1A	324123	324212	-	YALI1_A03242r	89
YALI1A-255	YALI1A	324263	325301	.		1038
YALI1A-256	YALI1A	325352	325891	-	YALI1_A03258g	539
YALI1A-257	YALI1A	325942	327810	.		1868
YALI1A-258	YALI1A	327861	328286	+	YALI1_A03278g	425
YALI1A-259	YALI1A	328337	328878	.		541
YALI1A-260	YALI1A	328929	329247	-	YALI1_A03289g	318
YALI1A-261	YALI1A	329298	329997	.		699
YALI1A-262	YALI1A	330048	331667	+	YALI1_A03300g	1619
YALI1A-263	YALI1A	331718	332199	.		481
YALI1A-264	YALI1A	332250	332927	+	YALI1_A03322g	677
YALI1A-265	YALI1A	332978	334448	.		1470
YALI1A-266	YALI1A	334499	335146	-	YALI1_A03351g	647
YALI1A-267	YALI1A	335197	335622	.		425
YALI1A-268	YALI1A	335673	337877	+	YALI1_A03356g	2204
YALI1A-269	YALI1A	337928	338511	.		583
YALI1A-270	YALI1A	338562	340007	-	YALI1_A03396g	1445
YALI1A-271	YALI1A	340058	340199	.		141
YALI1A-272	YALI1A	340250	340759	+	YALI1_A03402g	509
YALI1A-273	YALI1A	340810	341240	.		430
YALI1A-274	YALI1A	341291	342259	-	YALI1_A03422g	968
YALI1A-275	YALI1A	342310	343665	.		1355
YALI1A-276	YALI1A	343716	343788	+	YALI1_A03437r	72
YALI1A-277	YALI1A	343839	344161	.		322
YALI1A-278	YALI1A	344212	344757	+	YALI1_A03442g	545
YALI1A-279	YALI1A	344808	345034	.		226
YALI1A-280	YALI1A	345085	346590	+	YALI1_A03450g	1505
YALI1A-281	YALI1A	346641	348377	.		1736
YALI1A-282	YALI1A	348428	348775	-	YALI1_A03487g	347
YALI1A-283	YALI1A	348826	350653	.		1827
YALI1A-284	YALI1A	350704	350987	+	YALI1_A03507g	283
YALI1A-285	YALI1A	351038	351151	.		113
YALI1A-286	YALI1A	351202	352836	+	YALI1_A03512g	1634
YALI1A-287	YALI1A	352903	352984	-	YALI1_A03529r	81
YALI1A-288	YALI1A	353035	354197	.		1162
YALI1A-289	YALI1A	354248	354916	-	YALI1_A03549g	668
YALI1A-290	YALI1A	354967	356696	.		1729
YALI1A-291	YALI1A	356747	357889	+	YALI1_A03567g	1142
YALI1A-292	YALI1A	357960	358443	+	YALI1_A03579g	483
YALI1A-293	YALI1A	358494	359691	.		1197
YALI1A-294	YALI1A	359742	360027	-	YALI1_A03599g	285
YALI1A-295	YALI1A	360078	360794	.		716
YALI1A-296	YALI1A	360845	362494	-	YALI1_A03624g	1649
YALI1A-297	YALI1A	362545	362712	.		167
YALI1A-298	YALI1A	362763	362855	+	YALI1_A03627r	92
YALI1A-299	YALI1A	362906	363139	.		233
YALI1A-300	YALI1A	363190	363273	-	YALI1_A03632r	83
YALI1A-301	YALI1A	363324	364332	.		1008
YALI1A-302	YALI1A	364383	364482	+	YALI1_A03643r	99
YALI1A-303	YALI1A	364533	364816	.		283
YALI1A-304	YALI1A	364867	366942	-	YALI1_A03669g	2075
YALI1A-305	YALI1A	366993	368302	.		1309
YALI1A-306	YALI1A	368353	368871	-	YALI1_A03688g	518
YALI1A-307	YALI1A	368922	370249	.		1327
YALI1A-308	YALI1A	370300	372117	-	YALI1_A03721g	1817
YALI1A-309	YALI1A	372168	373213	.		1045
YALI1A-310	YALI1A	373264	373362	+	YALI1_A03732r	98
YALI1A-311	YALI1A	373413	373554	.		141
YALI1A-312	YALI1A	373605	375710	-	YALI1_A03757g	2105
YALI1A-313	YALI1A	375761	376286	.		525
YALI1A-314	YALI1A	376337	377605	+	YALI1_A03763g	1268
YALI1A-315	YALI1A	377656	377836	.		180
YALI1A-316	YALI1A	377887	380453	-	YALI1_A03803g	2566
YALI1A-317	YALI1A	380504	380941	.		437
YALI1A-318	YALI1A	380992	381309	+	YALI1_A03809g	317
YALI1A-319	YALI1A	381311	381681	-	YALI1_A03815g	370
YALI1A-320	YALI1A	381732	382216	.		484
YALI1A-321	YALI1A	382267	383745	-	YALI1_A03837g	1478
YALI1A-322	YALI1A	383796	384017	.		221
YALI1A-323	YALI1A	384068	384484	-	YALI1_A03842g	416
YALI1A-324	YALI1A	384535	385653	.		1118
YALI1A-325	YALI1A	385704	386732	+	YALI1_A03857g	1028
YALI1A-326	YALI1A	386783	387260	.		477
YALI1A-327	YALI1A	387311	388342	-	YALI1_A03883g	1031
YALI1A-328	YALI1A	388393	389971	.		1578
YALI1A-329	YALI1A	390022	390474	+	YALI1_A03900g	452
YALI1A-330	YALI1A	390525	390739	.		214
YALI1A-331	YALI1A	390790	391341	+	YALI1_A03907g	551
YALI1A-332	YALI1A	391392	393184	.		1792
YALI1A-333	YALI1A	393235	393321	-	YALI1_A03933r	86
YALI1A-334	YALI1A	393372	393676	.		304
YALI1A-335	YALI1A	393727	395271	+	YALI1_A03937g	1544
YALI1A-336	YALI1A	395322	395384	.		62
YALI1A-337	YALI1A	395435	396427	-	YALI1_A03964g	992
YALI1A-338	YALI1A	396478	400614	.		4136
YALI1A-339	YALI1A	400665	401297	+	YALI1_A04006g	632
YALI1A-340	YALI1A	401348	402163	.		815
YALI1A-341	YALI1A	402214	403815	+	YALI1_A04022g	1601
YALI1A-342	YALI1A	403866	404388	.		522
YALI1A-343	YALI1A	404439	404851	+	YALI1_A04044g	412
YALI1A-344	YALI1A	404902	405226	.		324
YALI1A-345	YALI1A	405277	407178	-	YALI1_A04071g	1901
YALI1A-346	YALI1A	407229	407556	.		327
YALI1A-347	YALI1A	407607	410981	-	YALI1_A04109g	3374
YALI1A-348	YALI1A	411032	411873	.		841
YALI1A-349	YALI1A	411924	412889	+	YALI1_A04119g	965
YALI1A-350	YALI1A	412940	415420	.		2480
YALI1A-351	YALI1A	415471	415589	-	YALI1_A04155r	118
YALI1A-352	YALI1A	415640	416172	.		532
YALI1A-353	YALI1A	416223	416579	-	YALI1_A04164g	356
YALI1A-354	YALI1A	416630	417766	.		1136
YALI1A-355	YALI1A	417817	420126	+	YALI1_A04178g	2309
YALI1A-356	YALI1A	420177	426134	.		5957
YALI1A-357	YALI1A	426185	428896	+	YALI1_A04261g	2711
YALI1A-358	YALI1A	428947	430916	.		1969
YALI1A-359	YALI1A	430967	432667	+	YALI1_A04309g	1700
YALI1A-360	YALI1A	432708	433268	-	YALI1_A04332g	560
YALI1A-361	YALI1A	433319	433838	.		519
YALI1A-362	YALI1A	433889	433975	+	YALI1_A04338r	86
YALI1A-363	YALI1A	434026	434123	.		97
YALI1A-364	YALI1A	434174	435823	+	YALI1_A04341g	1649
YALI1A-365	YALI1A	435909	435989	-	YALI1_A04359r	80
YALI1A-366	YALI1A	436040	438274	.		2234
YALI1A-367	YALI1A	438325	439527	-	YALI1_A04385g	1202
YALI1A-368	YALI1A	439578	439713	.		135
YALI1A-369	YALI1A	439764	439859	-	YALI1_A04398r	95
YALI1A-370	YALI1A	439910	440323	.		413
YALI1A-371	YALI1A	440374	441540	-	YALI1_A04415g	1166
YALI1A-372	YALI1A	441591	443670	.		2079
YALI1A-373	YALI1A	443721	443839	-	YALI1_A04438r	118
YALI1A-374	YALI1A	443844	443914	-	YALI1_A04439r	70
YALI1A-375	YALI1A	443965	444587	.		622
YALI1A-376	YALI1A	444638	444729	+	YALI1_A04446r	91
YALI1A-377	YALI1A	444780	445322	.		542
YALI1A-378	YALI1A	445373	447597	-	YALI1_A04462g	2224
YALI1A-379	YALI1A	447648	448699	.		1051
YALI1A-380	YALI1A	448750	449598	-	YALI1_A04495g	848
YALI1A-381	YALI1A	449649	452499	.		2850
YALI1A-382	YALI1A	452550	453398	-	YALI1_A04533g	848
YALI1A-383	YALI1A	453449	455027	.		1578
YALI1A-384	YALI1A	455078	456139	-	YALI1_A04561g	1061
YALI1A-385	YALI1A	456190	456992	.		802
YALI1A-386	YALI1A	457043	457672	-	YALI1_A04576g	629
YALI1A-387	YALI1A	457723	460096	.		2373
YALI1A-388	YALI1A	460147	460238	-	YALI1_A04602r	91
YALI1A-389	YALI1A	460289	461072	.		783
YALI1A-390	YALI1A	461123	461194	-	YALI1_A04611r	71
YALI1A-391	YALI1A	461245	462005	.		760
YALI1A-392	YALI1A	462056	462664	+	YALI1_A04620g	608
YALI1A-393	YALI1A	462715	464539	.		1824
YALI1A-394	YALI1A	464590	464663	+	YALI1_A04645r	73
YALI1A-395	YALI1A	464714	465255	.		541
YALI1A-396	YALI1A	465306	465722	+	YALI1_A04653g	416
YALI1A-397	YALI1A	465773	466093	.		320
YALI1A-398	YALI1A	466144	466443	+	YALI1_A04661g	299
YALI1A-399	YALI1A	466494	467600	.		1106
YALI1A-400	YALI1A	467651	468382	+	YALI1_A04676g	731
YALI1A-401	YALI1A	468433	469939	.		1506
YALI1A-402	YALI1A	469990	470063	+	YALI1_A04699r	73
YALI1A-403	YALI1A	470114	470946	.		832
YALI1A-404	YALI1A	470997	471067	+	YALI1_A04709r	70
YALI1A-405	YALI1A	471072	471190	+	YALI1_A04710r	118
YALI1A-406	YALI1A	471241	471505	.		264
YALI1A-407	YALI1A	471556	472014	+	YALI1_A04715g	458
YALI1A-408	YALI1A	472065	474216	.		2151
YALI1A-409	YALI1A	474267	477914	+	YALI1_A04742g	3647
YALI1A-410	YALI1A	477965	478044	.		79
YALI1A-411	YALI1A	478095	478353	-	YALI1_A04781g	258
YALI1A-412	YALI1A	478404	478469	.		65
YALI1A-413	YALI1A	478520	479524	-	YALI1_A04795g	1004
YALI1A-414	YALI1A	479575	479931	.		356
YALI1A-415	YALI1A	479982	481508	-	YALI1_A04815g	1526
YALI1A-416	YALI1A	481559	481691	.		132
YALI1A-417	YALI1A	481742	482281	+	YALI1_A04817g	539
YALI1A-418	YALI1A	482332	482432	.		100
YALI1A-419	YALI1A	482483	484840	-	YALI1_A04848g	2357
YALI1A-420	YALI1A	484891	485860	.		969
YALI1A-421	YALI1A	485911	486381	+	YALI1_A04859g	470
YALI1A-422	YALI1A	486472	487107	+	YALI1_A04864g	635
YALI1A-423	YALI1A	487158	488170	.		1012
YALI1A-424	YALI1A	488221	488478	-	YALI1_A04884g	257
YALI1A-425	YALI1A	488529	489297	.		768
YALI1A-426	YALI1A	489348	491336	+	YALI1_A04893g	1988
YALI1A-427	YALI1A	491387	491581	.		194
YALI1A-428	YALI1A	491632	491705	+	YALI1_A04916r	73
YALI1A-429	YALI1A	491833	492765	-	YALI1_A04927g	932
YALI1A-430	YALI1A	492816	493863	.		1047
YALI1A-431	YALI1A	493914	494686	+	YALI1_A04939g	772
YALI1A-432	YALI1A	494737	495678	.		941
YALI1A-433	YALI1A	495729	495820	-	YALI1_A04958r	91
YALI1A-434	YALI1A	495871	496211	.		340
YALI1A-435	YALI1A	496262	497614	-	YALI1_A04976g	1352
YALI1A-436	YALI1A	497665	498094	.		429
YALI1A-437	YALI1A	498145	498689	-	YALI1_A04983g	544
YALI1A-438	YALI1A	498740	498875	.		135
YALI1A-439	YALI1A	498926	499226	-	YALI1_A04990g	300
YALI1A-440	YALI1A	499277	500284	.		1007
YALI1A-441	YALI1A	500335	500958	+	YALI1_A05003g	623
YALI1A-442	YALI1A	501009	501922	.		913
YALI1A-443	YALI1A	501973	503193	-	YALI1_A05031g	1220
YALI1A-444	YALI1A	503244	505225	.		1981
YALI1A-445	YALI1A	505276	508272	+	YALI1_A05052g	2996
YALI1A-446	YALI1A	508323	508711	.		388
YALI1A-447	YALI1A	508762	509160	-	YALI1_A05091g	398
YALI1A-448	YALI1A	509211	511557	.		2346
YALI1A-449	YALI1A	511608	512591	+	YALI1_A05116g	983
YALI1A-450	YALI1A	512642	513308	.		666
YALI1A-451	YALI1A	513359	514363	-	YALI1_A05143g	1004
YALI1A-452	YALI1A	514414	516182	.		1768
YALI1A-453	YALI1A	516233	518001	-	YALI1_A05168g	1768
YALI1A-454	YALI1A	518052	518575	.		523
YALI1A-455	YALI1A	518626	518708	+	YALI1_A05186r	82
YALI1A-456	YALI1A	518759	518867	.		108
YALI1A-457	YALI1A	518918	518989	-	YALI1_A05189r	71
YALI1A-458	YALI1A	519040	520116	.		1076
YALI1A-459	YALI1A	520167	521051	-	YALI1_A05210g	884
YALI1A-460	YALI1A	521102	521774	.		672
YALI1A-461	YALI1A	521825	522761	-	YALI1_A05220g	936
YALI1A-462	YALI1A	522812	522895	.		83
YALI1A-463	YALI1A	522946	523803	+	YALI1_A05229g	857
YALI1A-464	YALI1A	523854	524021	.		167
YALI1A-465	YALI1A	524072	525466	-	YALI1_A05254g	1394
YALI1A-466	YALI1A	525517	525898	.		381
YALI1A-467	YALI1A	525949	528036	+	YALI1_A05259g	2087
YALI1A-468	YALI1A	528087	528187	.		100
YALI1A-469	YALI1A	528238	528576	-	YALI1_A05284g	338
YALI1A-470	YALI1A	528627	529294	.		667
YALI1A-471	YALI1A	529345	533577	-	YALI1_A05335g	4232
YALI1A-472	YALI1A	533628	534501	.		873
YALI1A-473	YALI1A	534552	534824	-	YALI1_A05348t	272
YALI1A-474	YALI1A	534875	535488	.		613
YALI1A-475	YALI1A	535539	536294	+	YALI1_A05355g	755
YALI1A-476	YALI1A	536345	536595	.		250
YALI1A-477	YALI1A	536646	539273	+	YALI1_A05366g	2627
YALI1A-478	YALI1A	539324	540701	.		1377
YALI1A-479	YALI1A	540752	541720	+	YALI1_A05407g	968
YALI1A-480	YALI1A	541771	543179	.		1408
YALI1A-481	YALI1A	543230	545923	-	YALI1_A05459g	2693
YALI1A-482	YALI1A	545974	547331	.		1357
YALI1A-483	YALI1A	547382	547873	+	YALI1_A05473g	491
YALI1A-484	YALI1A	547924	548835	.		911
YALI1A-485	YALI1A	548886	549885	-	YALI1_A05491g	999
YALI1A-486	YALI1A	549999	550088	-	YALI1_A05500r	89
YALI1A-487	YALI1A	550139	550468	.		329
YALI1A-488	YALI1A	550519	550610	+	YALI1_A05505r	91
YALI1A-489	YALI1A	550661	552726	.		2065
YALI1A-490	YALI1A	552777	555815	+	YALI1_A05527g	3038
YALI1A-491	YALI1A	555866	555993	.		127
YALI1A-492	YALI1A	556044	557141	-	YALI1_A05571g	1097
YALI1A-493	YALI1A	557192	557799	.		607
YALI1A-494	YALI1A	557850	558109	+	YALI1_A05578g	259
YALI1A-495	YALI1A	558160	558299	.		139
YALI1A-496	YALI1A	558350	558754	+	YALI1_A05583g	404
YALI1A-497	YALI1A	558781	559325	-	YALI1_A05592g	544
YALI1A-498	YALI1A	559376	560533	.		1157
YALI1A-499	YALI1A	560584	563508	+	YALI1_A05605g	2924
YALI1A-500	YALI1A	563559	563685	.		126
YALI1A-501	YALI1A	563736	563807	+	YALI1_A05637r	71
YALI1A-502	YALI1A	563886	563968	-	YALI1_A05639r	82
YALI1A-503	YALI1A	564019	564740	.		721
YALI1A-504	YALI1A	564791	566284	-	YALI1_A05662g	1493
YALI1A-505	YALI1A	566335	568363	.		2028
YALI1A-506	YALI1A	568414	568506	+	YALI1_A05684r	92
YALI1A-507	YALI1A	568557	569278	.		721
YALI1A-508	YALI1A	569329	569409	-	YALI1_A05694r	80
YALI1A-509	YALI1A	569460	569753	.		293
YALI1A-510	YALI1A	569804	570148	-	YALI1_A05701g	344
YALI1A-511	YALI1A	570199	570888	.		689
YALI1A-512	YALI1A	570939	571609	+	YALI1_A05709g	670
YALI1A-513	YALI1A	571660	571789	.		129
YALI1A-514	YALI1A	571840	571930	+	YALI1_A05718r	90
YALI1A-515	YALI1A	571981	572215	.		234
YALI1A-516	YALI1A	572266	572339	-	YALI1_A05723r	73
YALI1A-517	YALI1A	572390	572532	.		142
YALI1A-518	YALI1A	572583	573734	-	YALI1_A05737g	1151
YALI1A-519	YALI1A	573785	574024	.		239
YALI1A-520	YALI1A	574075	574298	+	YALI1_A05740g	223
YALI1A-521	YALI1A	574349	574476	.		127
YALI1A-522	YALI1A	574527	574600	+	YALI1_A05745r	73
YALI1A-523	YALI1A	574651	575358	.		707
YALI1A-524	YALI1A	575409	577496	-	YALI1_A05774g	2087
YALI1A-525	YALI1A	577547	578167	.		620
YALI1A-526	YALI1A	578218	579561	-	YALI1_A05795g	1343
YALI1A-527	YALI1A	579613	579879	-	YALI1_A05798g	266
YALI1A-528	YALI1A	579930	581263	.		1333
YALI1A-529	YALI1A	581314	581682	+	YALI1_A05813g	368
YALI1A-530	YALI1A	581733	582127	.		394
YALI1A-531	YALI1A	582178	583035	+	YALI1_A05821g	857
YALI1A-532	YALI1A	583086	583334	.		248
YALI1A-533	YALI1A	583385	584111	-	YALI1_A05836g	726
YALI1A-534	YALI1A	584155	584976	-	YALI1_A05844g	821
YALI1A-535	YALI1A	585027	586775	.		1748
YALI1A-536	YALI1A	586826	587082	-	YALI1_A05869g	256
YALI1A-537	YALI1A	587138	588448	-	YALI1_A05884g	1310
YALI1A-538	YALI1A	588499	589964	.		1465
YALI1A-539	YALI1A	590015	590410	-	YALI1_A05904g	395
YALI1A-540	YALI1A	590461	591985	.		1524
YALI1A-541	YALI1A	592036	592737	-	YALI1_A05927g	701
YALI1A-542	YALI1A	592788	593299	.		511
YALI1A-543	YALI1A	593350	593445	+	YALI1_A05933r	95
YALI1A-544	YALI1A	593496	593553	.		57
YALI1A-545	YALI1A	593604	594791	-	YALI1_A05947g	1187
YALI1A-546	YALI1A	594842	595330	.		488
YALI1A-547	YALI1A	595381	595452	+	YALI1_A05953r	71
YALI1A-548	YALI1A	595503	597832	.		2329
YALI1A-549	YALI1A	597883	599291	-	YALI1_A05987g	1408
YALI1A-550	YALI1A	599342	601769	.		2427
YALI1A-551	YALI1A	601820	601938	-	YALI1_A06019r	118
YALI1A-552	YALI1A	601943	602013	-	YALI1_A06020r	70
YALI1A-553	YALI1A	602064	602409	.		345
YALI1A-554	YALI1A	602460	602549	+	YALI1_A06024r	89
YALI1A-555	YALI1A	602600	603231	.		631
YALI1A-556	YALI1A	603282	603370	+	YALI1_A06032r	88
YALI1A-557	YALI1A	603421	605161	.		1740
YALI1A-558	YALI1A	605212	606144	+	YALI1_A06052g	932
YALI1A-559	YALI1A	606195	606287	.		92
YALI1A-560	YALI1A	606338	607333	-	YALI1_A06073g	995
YALI1A-561	YALI1A	607384	608013	.		629
YALI1A-562	YALI1A	608064	608147	-	YALI1_A06081r	83
YALI1A-563	YALI1A	608198	608533	.		335
YALI1A-564	YALI1A	608584	609999	-	YALI1_A06099g	1415
YALI1A-565	YALI1A	610078	610406	-	YALI1_A06102g	328
YALI1A-566	YALI1A	610473	610763	+	YALI1_A06104g	290
YALI1A-567	YALI1A	610814	611549	.		735
YALI1A-568	YALI1A	611600	612070	+	YALI1_A6116g	470
YALI1A-569	YALI1A	612121	612842	.		721
YALI1A-570	YALI1A	612893	614437	+	YALI1_A06128g	1544
YALI1A-571	YALI1A	614488	614906	.		418
YALI1A-572	YALI1A	614957	615520	+	YALI1_A06149g	563
YALI1A-573	YALI1A	615571	615811	.		240
YALI1A-574	YALI1A	615862	616971	-	YALI1_A06169g	1109
YALI1A-575	YALI1A	617022	617220	.		198
YALI1A-576	YALI1A	617271	617627	-	YALI1_A06174g	356
YALI1A-577	YALI1A	617678	619026	.		1348
YALI1A-578	YALI1A	619077	619159	+	YALI1_A06190r	82
YALI1A-579	YALI1A	619210	619559	.		349
YALI1A-580	YALI1A	619610	619950	+	YALI1_A06196g	340
YALI1A-581	YALI1A	620001	620676	.		675
YALI1A-582	YALI1A	620727	621200	+	YALI1_A06207g	473
YALI1A-583	YALI1A	621251	622014	.		763
YALI1A-584	YALI1A	622065	622652	+	YALI1_A06220g	587
YALI1A-585	YALI1A	622703	622903	.		200
YALI1A-586	YALI1A	622954	624465	+	YALI1_A06229g	1511
YALI1A-587	YALI1A	624516	626372	.		1856
YALI1A-588	YALI1A	626423	628744	-	YALI1_A06287g	2321
YALI1A-589	YALI1A	628795	631128	.		2333
YALI1A-590	YALI1A	631179	631858	+	YALI1_A06311g	679
YALI1A-591	YALI1A	631909	632555	.		646
YALI1A-592	YALI1A	632606	632724	-	YALI1_A06327r	118
YALI1A-593	YALI1A	632775	633309	.		534
YALI1A-594	YALI1A	633360	636152	-	YALI1_A06361g	2792
YALI1A-595	YALI1A	636203	637024	.		821
YALI1A-596	YALI1A	637075	638166	-	YALI1_A06381g	1091
YALI1A-597	YALI1A	638217	638382	.		165
YALI1A-598	YALI1A	638433	638812	+	YALI1_A06384g	379
YALI1A-599	YALI1A	638863	639603	.		740
YALI1A-600	YALI1A	639654	640154	+	YALI1_A06396g	500
YALI1A-601	YALI1A	640253	640732	+	YALI1_A06402g	479
YALI1A-602	YALI1A	640783	640865	.		82
YALI1A-603	YALI1A	640916	641602	-	YALI1_A06416g	686
YALI1A-604	YALI1A	641653	642202	.		549
YALI1A-605	YALI1A	642253	642371	-	YALI1_A06423r	118
YALI1A-606	YALI1A	642422	642591	.		169
YALI1A-607	YALI1A	642642	643439	-	YALI1_A06434g	797
YALI1A-608	YALI1A	643490	643968	.		478
YALI1A-609	YALI1A	644019	645323	-	YALI1_A06453g	1304
YALI1A-610	YALI1A	645374	647318	.		1944
YALI1A-611	YALI1A	647369	647838	+	YALI1_A06473g	469
YALI1A-612	YALI1A	647965	648852	-	YALI1_A06488g	887
YALI1A-613	YALI1A	648903	649618	.		715
YALI1A-614	YALI1A	649669	653097	-	YALI1_A06530g	3428
YALI1A-615	YALI1A	653148	658001	.		4853
YALI1A-616	YALI1A	658052	659197	-	YALI1_A06591g	1145
YALI1A-617	YALI1A	659248	659382	.		134
YALI1A-618	YALI1A	659433	659942	+	YALI1_A06594g	509
YALI1A-619	YALI1A	659993	660277	.		284
YALI1A-620	YALI1A	660328	661299	-	YALI1_A06612g	971
YALI1A-621	YALI1A	661384	661667	-	YALI1_A06615g	283
YALI1A-622	YALI1A	661718	662527	.		809
YALI1A-623	YALI1A	662578	662880	+	YALI1_A06625g	302
YALI1A-624	YALI1A	662916	663804	-	YALI1_A06634g	888
YALI1A-625	YALI1A	663855	663974	.		119
YALI1A-626	YALI1A	664025	665143	+	YALI1_A06640g	1118
YALI1A-627	YALI1A	665194	665463	.		269
YALI1A-628	YALI1A	665514	666614	-	YALI1_A06666g	1100
YALI1A-629	YALI1A	666665	667243	.		578
YALI1A-630	YALI1A	667294	670758	+	YALI1_A06672g	3464
YALI1A-631	YALI1A	670809	671033	.		224
YALI1A-632	YALI1A	671084	671155	+	YALI1_A06710r	71
YALI1A-633	YALI1A	671206	672132	.		926
YALI1A-634	YALI1A	672183	673154	+	YALI1_A06721g	971
YALI1A-635	YALI1A	673205	673476	.		271
YALI1A-636	YALI1A	673527	673864	+	YALI1_A06735g	337
YALI1A-637	YALI1A	673901	674395	-	YALI1_A06743g	494
YALI1A-638	YALI1A	674446	675111	.		665
YALI1A-639	YALI1A	675162	675812	+	YALI1_A06751g	650
YALI1A-640	YALI1A	675825	676354	-	YALI1_A06761g	529
YALI1A-641	YALI1A	676405	677827	.		1422
YALI1A-642	YALI1A	677878	680511	+	YALI1_A06778g	2633
YALI1A-643	YALI1A	680562	681079	.		517
YALI1A-644	YALI1A	681130	681585	-	YALI1_A06815g	455
YALI1A-645	YALI1A	681620	681939	-	YALI1_A06818g	319
YALI1A-646	YALI1A	681990	682274	.		284
YALI1A-647	YALI1A	682325	683986	+	YALI1_A06823g	1661
YALI1A-648	YALI1A	684037	685021	.		984
YALI1A-649	YALI1A	685072	688016	-	YALI1_A06873g	2944
YALI1A-650	YALI1A	688067	688259	.		192
YALI1A-651	YALI1A	688310	688409	+	YALI1_A06883r	99
YALI1A-652	YALI1A	688460	688702	.		242
YALI1A-653	YALI1A	688753	688841	-	YALI1_A06888r	88
YALI1A-654	YALI1A	688892	692673	.		3781
YALI1A-655	YALI1A	692724	692842	-	YALI1_A06928r	118
YALI1A-656	YALI1A	692847	692917	-	YALI1_A06929r	70
YALI1A-657	YALI1A	692968	693563	.		595
YALI1A-658	YALI1A	693614	693685	+	YALI1_A06936r	71
YALI1A-659	YALI1A	693736	693792	.		56
YALI1A-660	YALI1A	693843	693924	-	YALI1_A06939r	81
YALI1A-661	YALI1A	693975	695659	.		1684
YALI1A-662	YALI1A	695710	695795	-	YALI1_A06957r	85
YALI1A-663	YALI1A	695873	696700	+	YALI1_A06958g	827
YALI1A-664	YALI1A	696751	697031	.		280
YALI1A-665	YALI1A	697082	698956	-	YALI1_A06989g	1874
YALI1A-666	YALI1A	699007	699568	.		561
YALI1A-667	YALI1A	699619	701409	-	YALI1_A07014g	1790
YALI1A-668	YALI1A	701460	703817	.		2357
YALI1A-669	YALI1A	703868	703950	+	YALI1_A07038r	82
YALI1A-670	YALI1A	704001	704353	.		352
YALI1A-671	YALI1A	704404	704491	+	YALI1_A07044r	87
YALI1A-672	YALI1A	704542	705086	.		544
YALI1A-673	YALI1A	705137	707095	+	YALI1_A07051g	1958
YALI1A-674	YALI1A	707146	708754	.		1608
YALI1A-675	YALI1A	708805	710388	-	YALI1_A07103g	1583
YALI1A-676	YALI1A	710439	711536	.		1097
YALI1A-677	YALI1A	711587	713743	-	YALI1_A07137g	2156
YALI1A-678	YALI1A	713794	716091	.		2297
YALI1A-679	YALI1A	716142	716628	+	YALI1_A07161g	486
YALI1A-680	YALI1A	716679	716892	.		213
YALI1A-681	YALI1A	716943	717404	-	YALI1_A07171g	461
YALI1A-682	YALI1A	717455	720088	.		2633
YALI1A-683	YALI1A	720139	721533	+	YALI1_A07201g	1394
YALI1A-684	YALI1A	721584	722059	.		475
YALI1A-685	YALI1A	722110	722661	-	YALI1_A07226g	551
YALI1A-686	YALI1A	722712	723097	.		385
YALI1A-687	YALI1A	723148	724185	-	YALI1_A07241g	1037
YALI1A-688	YALI1A	724236	724377	.		141
YALI1A-689	YALI1A	724428	726734	-	YALI1_A07267g	2306
YALI1A-690	YALI1A	726785	727492	.		707
YALI1A-691	YALI1A	727543	727758	-	YALI1_A07277g	215
YALI1A-692	YALI1A	727809	728949	.		1140
YALI1A-693	YALI1A	729000	729833	+	YALI1_A7290g	833
YALI1A-694	YALI1A	729884	730132	.		248
YALI1A-695	YALI1A	730183	730938	-	YALI1_A07309g	755
YALI1A-696	YALI1A	730989	731772	.		783
YALI1A-697	YALI1A	731823	732233	+	YALI1_A07318g	410
YALI1A-698	YALI1A	732284	732628	.		344
YALI1A-699	YALI1A	732679	733100	+	YALI1_A07326g	421
YALI1A-700	YALI1A	733151	733479	.		328
YALI1A-701	YALI1A	733530	734981	-	YALI1_A07349g	1451
YALI1A-702	YALI1A	735032	735705	.		673
YALI1A-703	YALI1A	735756	736321	+	YALI1_A07357g	565
YALI1A-704	YALI1A	736372	737159	.		787
YALI1A-705	YALI1A	737210	737491	+	YALI1_A07372g	281
YALI1A-706	YALI1A	737628	737957	+	YALI1_A07376g	329
YALI1A-707	YALI1A	738008	738067	.		59
YALI1A-708	YALI1A	738118	740175	+	YALI1_A07381g	2057
YALI1A-709	YALI1A	740226	740453	.		227
YALI1A-710	YALI1A	740504	740962	+	YALI1_A07405g	458
YALI1A-711	YALI1A	741094	741894	-	YALI1_A07418g	800
YALI1A-712	YALI1A	741945	742116	.		171
YALI1A-713	YALI1A	742167	742255	+	YALI1_A07421r	88
YALI1A-714	YALI1A	742306	742501	.		195
YALI1A-715	YALI1A	742552	742633	+	YALI1_A07425r	81
YALI1A-716	YALI1A	742684	742995	.		311
YALI1A-717	YALI1A	743046	748157	-	YALI1_A07472g	5111
YALI1A-718	YALI1A	748208	753846	.		5638
YALI1A-719	YALI1A	753897	755306	+	YALI1_A07538g	1409
YALI1A-720	YALI1A	755404	755820	-	YALI1_A07557g	416
YALI1A-721	YALI1A	755871	757509	.		1638
YALI1A-722	YALI1A	757560	759440	+	YALI1_A07575g	1880
YALI1A-723	YALI1A	759491	760760	.		1269
YALI1A-724	YALI1A	760811	761053	+	YALI1_A07608g	242
YALI1A-725	YALI1A	761087	762400	-	YALI1_A7624g	1313
YALI1A-726	YALI1A	762451	762867	.		416
YALI1A-727	YALI1A	762918	763411	-	YALI1_A07632g	493
YALI1A-728	YALI1A	763535	764095	+	YALI1_A07635g	560
YALI1A-729	YALI1A	764146	764918	.		772
YALI1A-730	YALI1A	764969	766623	+	YALI1_A07649g	1654
YALI1A-731	YALI1A	766674	766819	.		145
YALI1A-732	YALI1A	766870	768069	+	YALI1_A07668g	1199
YALI1A-733	YALI1A	768132	768665	+	YALI1_A07681g	533
YALI1A-734	YALI1A	768716	771185	.		2469
YALI1A-735	YALI1A	771236	772162	+	YALI1_A07712g	926
YALI1A-736	YALI1A	772213	772756	.		543
YALI1A-737	YALI1A	772807	773798	-	YALI1_A07730g	991
YALI1A-738	YALI1A	773849	776354	.		2505
YALI1A-739	YALI1A	776405	776742	-	YALI1_A07766g	337
YALI1A-740	YALI1A	776810	781520	+	YALI1_A07768g	4710
YALI1A-741	YALI1A	781571	782948	.		1377
YALI1A-742	YALI1A	782999	783484	+	YALI1_A07829g	485
YALI1A-743	YALI1A	783535	784169	.		634
YALI1A-744	YALI1A	784220	784338	+	YALI1_A07842r	118
YALI1A-745	YALI1A	784389	787614	.		3225
YALI1A-746	YALI1A	787665	788714	-	YALI1_A07887g	1049
YALI1A-747	YALI1A	788765	792250	.		3485
YALI1A-748	YALI1A	792301	793716	-	YALI1_A07937g	1415
YALI1A-749	YALI1A	793767	797659	.		3892
YALI1A-750	YALI1A	797710	801789	+	YALI1_A07977g	4079
YALI1A-751	YALI1A	801840	802584	.		744
YALI1A-752	YALI1A	802635	802720	-	YALI1_A08027r	85
YALI1A-753	YALI1A	802771	804311	.		1540
YALI1A-754	YALI1A	804362	804715	-	YALI1_A08047g	353
YALI1A-755	YALI1A	804744	804962	-	YALI1_A08049g	218
YALI1A-756	YALI1A	805013	806455	.		1442
YALI1A-757	YALI1A	806506	807132	+	YALI1_A08065g	626
YALI1A-758	YALI1A	807183	807334	.		151
YALI1A-759	YALI1A	807385	808986	+	YALI1_A08073g	1601
YALI1A-760	YALI1A	809037	810739	.		1702
YALI1A-761	YALI1A	810790	811269	+	YALI1_A08107g	479
YALI1A-762	YALI1A	811285	811630	-	YALI1_A08115g	345
YALI1A-763	YALI1A	811681	812554	.		873
YALI1A-764	YALI1A	812605	814299	+	YALI1_A08126g	1694
YALI1A-765	YALI1A	814370	817588	-	YALI1_A08175g	3218
YALI1A-766	YALI1A	817639	819535	.		1896
YALI1A-767	YALI1A	819586	820099	-	YALI1_A08197g	513
YALI1A-768	YALI1A	820150	820555	.		405
YALI1A-769	YALI1A	820606	821598	+	YALI1_A08206g	992
YALI1A-770	YALI1A	821649	829831	.		8182
YALI1A-771	YALI1A	829882	833796	-	YALI1_A08299g	3914
YALI1A-772	YALI1A	833847	834095	.		248
YALI1A-773	YALI1A	834146	836290	+	YALI1_A08341t	2144
YALI1A-774	YALI1A	836293	840195	+	YALI1_A08362t	3902	3902
YALI1A-775	YALI1A	840246	840721	.		475
YALI1A-776	YALI1A	840772	842463	-	YALI1_A08424g	1691
YALI1A-777	YALI1A	842514	843265	.		751
YALI1A-778	YALI1A	843316	843416	-	YALI1_A08434r	100
YALI1A-779	YALI1A	843467	843645	.		178
YALI1A-780	YALI1A	843696	845540	+	YALI1_A08436g	1844
YALI1A-781	YALI1A	845591	845760	.		169
YALI1A-782	YALI1A	845811	846740	-	YALI1_A08467g	929
YALI1A-783	YALI1A	846859	847908	+	YALI1_A08468g	1049
YALI1A-784	YALI1A	847959	848191	.		232
YALI1A-785	YALI1A	848242	848315	-	YALI1_A08483r	73
YALI1A-786	YALI1A	848366	848588	.		222
YALI1A-787	YALI1A	848639	849037	+	YALI1_A08486g	398
YALI1A-788	YALI1A	849088	849199	.		111
YALI1A-789	YALI1A	849250	850501	-	YALI1_A08502g	1251
YALI1A-790	YALI1A	850552	851154	.		602
YALI1A-791	YALI1A	851205	852137	+	YALI1_A08512g	932
YALI1A-792	YALI1A	852188	853154	.		966
YALI1A-793	YALI1A	853205	853557	+	YALI1_A08532g	352
YALI1A-794	YALI1A	853608	854109	.		501
YALI1A-795	YALI1A	854160	854245	-	YALI1_A08542r	85
YALI1A-796	YALI1A	854296	854566	.		270
YALI1A-797	YALI1A	854617	855963	+	YALI1_A08546g	1346
YALI1A-798	YALI1A	856014	857263	.		1249
YALI1A-799	YALI1A	857314	857356	-	YALI1_A08573r	42
YALI1A-800	YALI1A	857357	857442	-	YALI1_A08574r	85
YALI1A-801	YALI1A	857493	860212	.		2719
YALI1A-802	YALI1A	860263	861375	-	YALI1_A08614g	1112
YALI1A-803	YALI1A	861426	861950	.		524
YALI1A-804	YALI1A	862001	862096	+	YALI1_A08620r	95
YALI1A-805	YALI1A	862147	862230	.		83
YALI1A-806	YALI1A	862281	862529	+	YALI1_A08623g	248
YALI1A-807	YALI1A	862580	865295	.		2715
YALI1A-808	YALI1A	865346	865642	+	YALI1_A08653g	296
YALI1A-809	YALI1A	865693	865902	.		209
YALI1A-810	YALI1A	865953	866075	-	YALI1_A08661r	122
YALI1A-811	YALI1A	866080	866149	-	YALI1_A8662r	69
YALI1A-812	YALI1A	866200	867139	.		939
YALI1A-813	YALI1A	867190	868917	+	YALI1_A08672g	1727
YALI1A-814	YALI1A	868968	869041	.		73
YALI1A-815	YALI1A	869092	872961	-	YALI1_A08729g	3869
YALI1A-816	YALI1A	873012	875902	.		2890
YALI1A-817	YALI1A	875953	876492	+	YALI1_A08759g	539
YALI1A-818	YALI1A	876543	876696	.		153
YALI1A-819	YALI1A	876747	878144	-	YALI1_A08781g	1397
YALI1A-820	YALI1A	878195	878641	.		446
YALI1A-821	YALI1A	878692	880083	+	YALI1_A08787g	1391
YALI1A-822	YALI1A	880134	881464	.		1330
YALI1A-823	YALI1A	881515	882111	-	YALI1_A08821g	596
YALI1A-824	YALI1A	882162	882283	.		121
YALI1A-825	YALI1A	882334	882780	-	YALI1_A08828g	446
YALI1A-826	YALI1A	882831	883442	.		611
YALI1A-827	YALI1A	883493	883977	+	YALI1_A08835g	484
YALI1A-828	YALI1A	884028	884537	.		509
YALI1A-829	YALI1A	884588	885586	-	YALI1_A08856g	998
YALI1A-830	YALI1A	885637	887197	.		1560
YALI1A-831	YALI1A	887248	887319	-	YALI1_A08873r	71
YALI1A-832	YALI1A	887370	887439	.		69
YALI1A-833	YALI1A	887490	887855	+	YALI1_A08875g	365
YALI1A-834	YALI1A	887906	888988	.		1082
YALI1A-835	YALI1A	889039	889127	+	YALI1_A08890r	88
YALI1A-836	YALI1A	889178	890062	.		884
YALI1A-837	YALI1A	890113	890313	+	YALI1_A08901g	200
YALI1A-838	YALI1A	890364	893048	.		2684
YALI1A-839	YALI1A	893099	893388	+	YALI1_A08931g	289
YALI1A-840	YALI1A	893452	893970	+	YALI1_A08934g	518
YALI1A-841	YALI1A	894036	894293	-	YALI1_A08941g	257
YALI1A-842	YALI1A	894344	895063	.		719
YALI1A-843	YALI1A	895114	895203	+	YALI1_A08951r	89
YALI1A-844	YALI1A	895254	896419	.		1165
YALI1A-845	YALI1A	896470	898104	-	YALI1_A08981g	1634
YALI1A-846	YALI1A	898155	900065	.		1910
YALI1A-847	YALI1A	900116	901003	-	YALI1_A09010g	887
YALI1A-848	YALI1A	901054	901554	.		500
YALI1A-849	YALI1A	901605	902144	-	YALI1_A09021g	539
YALI1A-850	YALI1A	902195	904827	.		2632
YALI1A-851	YALI1A	904878	906443	-	YALI1_A09064g	1565
YALI1A-852	YALI1A	906494	908707	.		2213
YALI1A-853	YALI1A	908758	910056	-	YALI1_A09100g	1298
YALI1A-854	YALI1A	910107	912075	.		1968
YALI1A-855	YALI1A	912126	913511	+	YALI1_A09121g	1385
YALI1A-856	YALI1A	913562	913822	.		260
YALI1A-857	YALI1A	913873	914378	+	YALI1_A9139g	505
YALI1A-858	YALI1A	914429	914909	.		480
YALI1A-859	YALI1A	914960	915374	+	YALI1_A09149g	414
YALI1A-860	YALI1A	915425	915895	.		470
YALI1A-861	YALI1A	915946	916485	-	YALI1_A09165g	539
YALI1A-862	YALI1A	916536	916599	.		63
YALI1A-863	YALI1A	916650	917360	+	YALI1_A09166g	710
YALI1A-864	YALI1A	917411	918995	.		1584
YALI1A-865	YALI1A	919046	919830	+	YALI1_A09190g	784
YALI1A-866	YALI1A	919881	921729	.		1848
YALI1A-867	YALI1A	921780	926150	+	YALI1_A09218g	4370
YALI1A-868	YALI1A	926201	932469	.		6268
YALI1A-869	YALI1A	932520	933728	+	YALI1_A09325g	1208
YALI1A-870	YALI1A	933779	937163	.		3384
YALI1A-871	YALI1A	937214	938542	+	YALI1_A09372g	1328
YALI1A-872	YALI1A	938593	938770	.		177
YALI1A-873	YALI1A	938821	939717	-	YALI1_A09397g	896
YALI1A-874	YALI1A	939768	939904	.		136
YALI1A-875	YALI1A	939955	940776	-	YALI1_A09408g	821
YALI1A-876	YALI1A	940827	942163	.		1336
YALI1A-877	YALI1A	942214	943959	+	YALI1_A09422g	1745
YALI1A-878	YALI1A	944010	944354	.		344
YALI1A-879	YALI1A	944405	945595	+	YALI1_A09444g	1190
YALI1A-880	YALI1A	945646	946711	.		1065
YALI1A-881	YALI1A	946762	948879	+	YALI1_A09467g	2117
YALI1A-882	YALI1A	948930	949166	.		236
YALI1A-883	YALI1A	949217	952189	-	YALI1_A09522g	2972
YALI1A-884	YALI1A	952240	952377	.		137
YALI1A-885	YALI1A	952428	953078	+	YALI1_A09524g	650
YALI1A-886	YALI1A	953129	955260	.		2131
YALI1A-887	YALI1A	955311	956264	+	YALI1_A09553g	953
YALI1A-888	YALI1A	956315	956427	.		112
YALI1A-889	YALI1A	956478	957614	-	YALI1_A09576g	1136
YALI1A-890	YALI1A	957665	959250	.		1585
YALI1A-891	YALI1A	959301	960674	+	YALI1_A09593g	1373
YALI1A-892	YALI1A	960725	961151	.		426
YALI1A-893	YALI1A	961202	962614	-	YALI1_A09626g	1412
YALI1A-894	YALI1A	962665	963766	.		1101
YALI1A-895	YALI1A	963817	964880	+	YALI1_A09638g	1063
YALI1A-896	YALI1A	964931	965300	.		369
YALI1A-897	YALI1A	965351	966642	-	YALI1_A09654g	1291
YALI1A-898	YALI1A	966693	969340	.		2647
YALI1A-899	YALI1A	969391	972375	+	YALI1_A09694g	2984
YALI1A-900	YALI1A	972426	973235	.		809
YALI1A-901	YALI1A	973286	974116	-	YALI1_A09741g	830
YALI1A-902	YALI1A	974167	974874	.		707
YALI1A-903	YALI1A	974925	976658	-	YALI1_A09766g	1733
YALI1A-904	YALI1A	976709	977568	.		859
YALI1A-905	YALI1A	977619	978004	+	YALI1_A09776g	385
YALI1A-906	YALI1A	978055	978187	.		132
YALI1A-907	YALI1A	978238	978753	-	YALI1_A09787g	515
YALI1A-908	YALI1A	978757	979069	-	YALI1_A09789g	312
YALI1A-909	YALI1A	979120	979759	.		639
YALI1A-910	YALI1A	979810	980575	+	YALI1_A09798g	765
YALI1A-911	YALI1A	980626	983442	.		2816
YALI1A-912	YALI1A	983493	983552	+	YALI1_A09835g	59
YALI1A-913	YALI1A	983603	984917	.		1314
YALI1A-914	YALI1A	984968	985244	-	YALI1_A09852g	276
YALI1A-915	YALI1A	985295	985576	.		281
YALI1A-916	YALI1A	985627	987957	+	YALI1_A09856g	2330
YALI1A-917	YALI1A	988008	988191	.		183
YALI1A-918	YALI1A	988242	989291	-	YALI1_A09893g	1049
YALI1A-919	YALI1A	989342	989901	.		559
YALI1A-920	YALI1A	989952	991172	-	YALI1_A09911g	1220
YALI1A-921	YALI1A	991223	991840	.		617
YALI1A-922	YALI1A	991891	992430	+	YALI1_A09919t	539
YALI1A-923	YALI1A	992481	992547	.		66
YALI1A-924	YALI1A	992598	993935	-	YALI1_A09939g	1337
YALI1A-925	YALI1A	993986	994913	.		927
YALI1A-926	YALI1A	994964	995920	+	YALI1_A09949g	956
YALI1A-927	YALI1A	995971	997721	.		1750
YALI1A-928	YALI1A	997772	999625	-	YALI1_A09996g	1853
YALI1A-929	YALI1A	999676	999909	.		233
YALI1A-930	YALI1A	999960	1001510	-	YALI1_A10015g	1550
YALI1A-931	YALI1A	1001561	1002126	.		565
YALI1A-932	YALI1A	1002177	1003541	+	YALI1_A10022g	1364
YALI1A-933	YALI1A	1003592	1003841	.		249
YALI1A-934	YALI1A	1003892	1006135	+	YALI1_A10039g	2243
YALI1A-935	YALI1A	1006186	1007162	.		976
YALI1A-936	YALI1A	1007213	1008467	+	YALI1_A10072g	1254
YALI1A-937	YALI1A	1008579	1010543	-	YALI1_A10105g	1964
YALI1A-938	YALI1A	1010594	1012842	.		2248
YALI1A-939	YALI1A	1012893	1014284	-	YALI1_A10143g	1391
YALI1A-940	YALI1A	1014335	1014595	.		260
YALI1A-941	YALI1A	1014646	1015188	+	YALI1_A10146g	542
YALI1A-942	YALI1A	1015239	1016196	.		957
YALI1A-943	YALI1A	1016247	1020357	-	YALI1_A10199g	4110
YALI1A-944	YALI1A	1020408	1024431	.		4023
YALI1A-945	YALI1A	1024482	1025387	-	YALI1_A10254g	905
YALI1A-946	YALI1A	1025438	1026714	.		1276
YALI1A-947	YALI1A	1026765	1029785	+	YALI1_A10267g	3020
YALI1A-948	YALI1A	1029836	1030839	.		1003
YALI1A-949	YALI1A	1030890	1030962	+	YALI1_A10309r	72
YALI1A-950	YALI1A	1031013	1031808	.		795
YALI1A-951	YALI1A	1031859	1034396	+	YALI1_A10318g	2537
YALI1A-952	YALI1A	1034447	1036436	.		1989
YALI1A-953	YALI1A	1036487	1037647	+	YALI1_A10365g	1160
YALI1A-954	YALI1A	1037698	1039171	.		1473
YALI1A-955	YALI1A	1039222	1039680	-	YALI1_A10397g	458
YALI1A-956	YALI1A	1039731	1044728	.		4997
YALI1A-957	YALI1A	1044779	1045034	+	YALI1_A10448g	255
YALI1A-958	YALI1A	1045085	1045174	.		89
YALI1A-959	YALI1A	1045225	1046784	-	YALI1_A10468g	1559
YALI1A-960	YALI1A	1046835	1047059	.		224
YALI1A-961	YALI1A	1047110	1047392	-	YALI1_A10473g	282
YALI1A-962	YALI1A	1047443	1048253	.		810
YALI1A-963	YALI1A	1048304	1048419	+	YALI1_A10483r	115
YALI1A-964	YALI1A	1048470	1050926	.		2456
YALI1A-965	YALI1A	1050977	1052056	+	YALI1_A10510g	1079
YALI1A-966	YALI1A	1052107	1052384	.		277
YALI1A-967	YALI1A	1052435	1052914	-	YALI1_A10529g	479
YALI1A-968	YALI1A	1052965	1054602	.		1637
YALI1A-969	YALI1A	1054653	1056563	-	YALI1_A10565g	1910
YALI1A-970	YALI1A	1056614	1061832	.		5218
YALI1A-971	YALI1A	1061883	1064285	+	YALI1_A10619g	2402
YALI1A-972	YALI1A	1064336	1064604	.		268
YALI1A-973	YALI1A	1064655	1067177	-	YALI1_A10672g	2522
YALI1A-974	YALI1A	1067228	1069827	.		2599
YALI1A-975	YALI1A	1069878	1070786	-	YALI1_A10708g	908
YALI1A-976	YALI1A	1070837	1077219	.		6382
YALI1A-977	YALI1A	1077270	1078445	-	YALI1_A10784g	1175
YALI1A-978	YALI1A	1078496	1079370	.		874
YALI1A-979	YALI1A	1079421	1079737	-	YALI1_A10796g	316
YALI1A-980	YALI1A	1079785	1080891	+	YALI1_A10798g	1106
YALI1A-981	YALI1A	1080942	1082092	.		1150
YALI1A-982	YALI1A	1082143	1082721	-	YALI1_A10827g	578
YALI1A-983	YALI1A	1082772	1085716	.		2944
YALI1A-984	YALI1A	1085767	1086120	+	YALI1_A10857g	353
YALI1A-985	YALI1A	1086171	1086754	.		583
YALI1A-986	YALI1A	1086805	1090068	-	YALI1_A10883g	3263
YALI1A-987	YALI1A	1090119	1090673	.		554
YALI1A-988	YALI1A	1090724	1091518	+	YALI1_A10907g	794
YALI1A-989	YALI1A	1091569	1092073	.		504
YALI1A-990	YALI1A	1092124	1092216	+	YALI1_A10921r	92
YALI1A-991	YALI1A	1092267	1092840	.		573
YALI1A-992	YALI1A	1092891	1093379	-	YALI1_A10934g	488
YALI1A-993	YALI1A	1093430	1094176	.		746
YALI1A-994	YALI1A	1094227	1094345	-	YALI1_A10943r	118
YALI1A-995	YALI1A	1094396	1096606	.		2210
YALI1A-996	YALI1A	1096657	1099034	+	YALI1_A10966g	2377
YALI1A-997	YALI1A	1099085	1100661	.		1576
YALI1A-998	YALI1A	1100712	1101166	-	YALI1_A11010g	454
YALI1A-999	YALI1A	1101217	1102879	.		1662
YALI1A-1000	YALI1A	1102930	1104273	-	YALI1_A11043g	1343
YALI1A-1001	YALI1A	1104324	1106264	.		1940
YALI1A-1002	YALI1A	1106315	1106785	-	YALI1_A11068g	470
YALI1A-1003	YALI1A	1106836	1107853	.		1017
YALI1A-1004	YALI1A	1107904	1108377	+	YALI1_A11079g	473
YALI1A-1005	YALI1A	1108428	1109591	.		1163
YALI1A-1006	YALI1A	1109642	1111462	-	YALI1_A11114g	1820
YALI1A-1007	YALI1A	1111513	1114041	.		2528
YALI1A-1008	YALI1A	1114092	1114625	+	YALI1_A11141g	533
YALI1A-1009	YALI1A	1114676	1115419	.		743
YALI1A-1010	YALI1A	1115470	1115628	+	YALI1_A11154g	158
YALI1A-1011	YALI1A	1115679	1116508	.		829
YALI1A-1012	YALI1A	1116559	1116890	+	YALI1_A11165g	331
YALI1A-1013	YALI1A	1116941	1117796	.		855
YALI1A-1014	YALI1A	1117847	1117936	+	YALI1_A11178r	89
YALI1A-1015	YALI1A	1117987	1118143	.		156
YALI1A-1016	YALI1A	1118194	1119078	+	YALI1_A11182g	884
YALI1A-1017	YALI1A	1119129	1119411	.		282
YALI1A-1018	YALI1A	1119462	1121837	-	YALI1_A11218g	2375
YALI1A-1019	YALI1A	1121888	1122585	.		697
YALI1A-1020	YALI1A	1122636	1123157	-	YALI1_A11231g	521
YALI1A-1021	YALI1A	1123208	1124630	.		1422
YALI1A-1022	YALI1A	1124681	1125832	-	YALI1_A11258g	1151
YALI1A-1023	YALI1A	1125883	1126929	.		1046
YALI1A-1024	YALI1A	1126980	1128548	+	YALI1_A11270g	1568
YALI1A-1025	YALI1A	1128599	1128744	.		145
YALI1A-1026	YALI1A	1128795	1129325	-	YALI1_A11293g	530
YALI1A-1027	YALI1A	1129376	1129774	.		398
YALI1A-1028	YALI1A	1129825	1130403	-	YALI1_A11303g	578
YALI1A-1029	YALI1A	1130454	1131910	.		1456
YALI1A-1030	YALI1A	1131961	1134078	-	YALI1_A11341g	2117
YALI1A-1031	YALI1A	1134168	1134640	-	YALI1_A11345g	472
YALI1A-1032	YALI1A	1134784	1135557	-	YALI1_A11355g	773
YALI1A-1033	YALI1A	1135700	1135786	+	YALI1_A11357r	86
YALI1A-1034	YALI1A	1135837	1137669	.		1832
YALI1A-1035	YALI1A	1137720	1139303	+	YALI1_A11377g	1583
YALI1A-1036	YALI1A	1139442	1139531	+	YALI1_A11394r	89
YALI1A-1037	YALI1A	1139670	1141547	-	YALI1_A11415g	1877
YALI1A-1038	YALI1A	1141598	1141695	.		97
YALI1A-1039	YALI1A	1141746	1141837	-	YALI1_A11418r	91
YALI1A-1040	YALI1A	1141888	1143903	.		2015
YALI1A-1041	YALI1A	1143954	1147718	+	YALI1_A11439g	3764
YALI1A-1042	YALI1A	1147769	1147997	.		228
YALI1A-1043	YALI1A	1148048	1148124	-	YALI1_A11481r	76
YALI1A-1044	YALI1A	1148175	1149018	.		843
YALI1A-1045	YALI1A	1149069	1150067	-	YALI1_A11500g	998
YALI1A-1046	YALI1A	1150118	1150580	.		462
YALI1A-1047	YALI1A	1150631	1153522	+	YALI1_A11506g	2891
YALI1A-1048	YALI1A	1153573	1155478	.		1905
YALI1A-1049	YALI1A	1155529	1156015	-	YALI1_A11557g	486
YALI1A-1050	YALI1A	1156066	1156802	.		736
YALI1A-1051	YALI1A	1156853	1157928	+	YALI1_A11568g	1075
YALI1A-1052	YALI1A	1157979	1158554	.		575
YALI1A-1053	YALI1A	1158605	1158966	-	YALI1_A11588g	361
YALI1A-1054	YALI1A	1159017	1159432	.		415
YALI1A-1055	YALI1A	1159483	1161192	-	YALI1_A11612g	1709
YALI1A-1056	YALI1A	1161243	1161985	.		742
YALI1A-1057	YALI1A	1162036	1162365	-	YALI1_A11622g	329
YALI1A-1058	YALI1A	1162416	1164175	.		1759
YALI1A-1059	YALI1A	1164226	1164559	-	YALI1_A11643g	333
YALI1A-1060	YALI1A	1164610	1165359	.		749
YALI1A-1061	YALI1A	1165410	1167014	+	YALI1_A11654g	1604
YALI1A-1062	YALI1A	1167147	1167659	-	YALI1_A11676g	512
YALI1A-1063	YALI1A	1167710	1169775	.		2065
YALI1A-1064	YALI1A	1169826	1170458	+	YALI1_A11698g	632
YALI1A-1065	YALI1A	1170509	1171939	.		1430
YALI1A-1066	YALI1A	1171990	1173011	-	YALI1_A11723g	1021
YALI1A-1067	YALI1A	1173062	1174517	.		1455
YALI1A-1068	YALI1A	1174568	1176448	+	YALI1_A11745g	1880
YALI1A-1069	YALI1A	1176499	1177083	.		584
YALI1A-1070	YALI1A	1177134	1179740	-	YALI1_A11797g	2606
YALI1A-1071	YALI1A	1179791	1182106	.		2315
YALI1A-1072	YALI1A	1182157	1182536	+	YALI1_A11821g	379
YALI1A-1073	YALI1A	1182587	1183143	.		556
YALI1A-1074	YALI1A	1183194	1183511	-	YALI1_A11833g	317
YALI1A-1075	YALI1A	1183636	1185432	-	YALI1_A11854g	1796
YALI1A-1076	YALI1A	1185483	1187271	.		1788
YALI1A-1077	YALI1A	1187322	1187709	-	YALI1_A11876g	387
YALI1A-1078	YALI1A	1187760	1187865	.		105
YALI1A-1079	YALI1A	1187916	1187999	-	YALI1_A11880r	83
YALI1A-1080	YALI1A	1188050	1190493	.		2443
YALI1A-1081	YALI1A	1190544	1191661	+	YALI1_A11905g	1117
YALI1A-1082	YALI1A	1191712	1193499	.		1787
YALI1A-1083	YALI1A	1193550	1195409	-	YALI1_A11954g	1859
YALI1A-1084	YALI1A	1195460	1196591	.		1131
YALI1A-1085	YALI1A	1196642	1198786	+	YALI1_A11966t	2144
YALI1A-1086	YALI1A	1198789	1202691	+	YALI1_A11988t	3902
YALI1A-1087	YALI1A	1202742	1203647	.		905
YALI1A-1088	YALI1A	1203698	1205695	+	YALI1_A12037g	1997
YALI1A-1089	YALI1A	1205746	1206629	.		883
YALI1A-1090	YALI1A	1206680	1207648	+	YALI1_A12067g	968
YALI1A-1091	YALI1A	1207699	1208466	.		767
YALI1A-1092	YALI1A	1208517	1209236	+	YALI1_A12085g	719
YALI1A-1093	YALI1A	1209287	1209888	.		601
YALI1A-1094	YALI1A	1209939	1213721	+	YALI1_A12099g	3782
YALI1A-1095	YALI1A	1213857	1214562	+	YALI1_A12138g	705
YALI1A-1096	YALI1A	1214613	1215153	.		540
YALI1A-1097	YALI1A	1215204	1215461	+	YALI1_A12152g	257
YALI1A-1098	YALI1A	1215512	1216693	.		1181
YALI1A-1099	YALI1A	1216744	1217433	+	YALI1_A12167g	689
YALI1A-1100	YALI1A	1217484	1217554	.		70
YALI1A-1101	YALI1A	1217605	1217685	-	YALI1_A12177r	80
YALI1A-1102	YALI1A	1217736	1218412	.		676
YALI1A-1103	YALI1A	1218463	1222500	-	YALI1_A12225g	4037
YALI1A-1104	YALI1A	1222551	1224468	.		1917
YALI1A-1105	YALI1A	1224519	1225397	+	YALI1_A12245g	878
YALI1A-1106	YALI1A	1225448	1227905	.		2457
YALI1A-1107	YALI1A	1227956	1228453	-	YALI1_A12284g	497
YALI1A-1108	YALI1A	1228504	1228888	.		384
YALI1A-1109	YALI1A	1228939	1229562	-	YALI1_A12294g	623
YALI1A-1110	YALI1A	1229613	1230219	.		606
YALI1A-1111	YALI1A	1230270	1230890	+	YALI1_A12302g	620
YALI1A-1112	YALI1A	1230941	1233916	.		2975
YALI1A-1113	YALI1A	1233967	1235646	-	YALI1_A12356g	1679
YALI1A-1114	YALI1A	1235697	1238862	.		3165
YALI1A-1115	YALI1A	1238913	1240355	-	YALI1_A12403g	1442
YALI1A-1116	YALI1A	1240406	1241054	.		648
YALI1A-1117	YALI1A	1241105	1242325	+	YALI1_A12411g	1220
YALI1A-1118	YALI1A	1242376	1242519	.		143
YALI1A-1119	YALI1A	1242570	1243718	-	YALI1_A12437g	1148
YALI1A-1120	YALI1A	1243769	1243933	.		164
YALI1A-1121	YALI1A	1243984	1244559	-	YALI1_A12445g	575
YALI1A-1122	YALI1A	1244610	1246517	.		1907
YALI1A-1123	YALI1A	1246568	1247383	+	YALI1_A12465g	815
YALI1A-1124	YALI1A	1247434	1247492	.		58
YALI1A-1125	YALI1A	1247543	1249165	+	YALI1_A12475g	1622
YALI1A-1126	YALI1A	1249247	1249666	+	YALI1_A12492g	419
YALI1A-1127	YALI1A	1249717	1250207	.		490
YALI1A-1128	YALI1A	1250258	1252705	+	YALI1_A12502g	2447
YALI1A-1129	YALI1A	1252756	1252916	.		160
YALI1A-1130	YALI1A	1252967	1253062	-	YALI1_A12530r	95
YALI1A-1131	YALI1A	1253113	1254014	.		901
YALI1A-1132	YALI1A	1254065	1255171	+	YALI1_A12540g	1106
YALI1A-1133	YALI1A	1255222	1259709	.		4487
YALI1A-1134	YALI1A	1259760	1259840	+	YALI1_A12597r	80
YALI1A-1135	YALI1A	1259891	1260116	.		225
YALI1A-1136	YALI1A	1260167	1260619	+	YALI1_A12601g	452
YALI1A-1137	YALI1A	1260681	1261733	-	YALI1_A12617g	1052
YALI1A-1138	YALI1A	1261784	1262796	.		1012
YALI1A-1139	YALI1A	1262847	1262965	-	YALI1_A12629r	118
YALI1A-1140	YALI1A	1262970	1263050	-	YALI1_A12630r	80
YALI1A-1141	YALI1A	1263101	1263737	.		636
YALI1A-1142	YALI1A	1263788	1264516	+	YALI1_A12638g	728
YALI1A-1143	YALI1A	1264567	1267528	.		2961
YALI1A-1144	YALI1A	1267579	1267664	+	YALI1_A12676r	85
YALI1A-1145	YALI1A	1267715	1268761	.		1046
YALI1A-1146	YALI1A	1268812	1270713	+	YALI1_A12688g	1901
YALI1A-1147	YALI1A	1270764	1272047	.		1283
YALI1A-1148	YALI1A	1272098	1272656	-	YALI1_A12726t	558
YALI1A-1149	YALI1A	1272707	1272892	.		185
YALI1A-1150	YALI1A	1272943	1274334	+	YALI1_A12729g	1391
YALI1A-1151	YALI1A	1274385	1275363	.		978
YALI1A-1152	YALI1A	1275414	1275494	+	YALI1_A12754r	80
YALI1A-1153	YALI1A	1275545	1275614	.		69
YALI1A-1154	YALI1A	1275665	1276495	+	YALI1_A12756g	830
YALI1A-1155	YALI1A	1276637	1277227	-	YALI1_A12772g	590
YALI1A-1156	YALI1A	1277278	1281160	.		3882
YALI1A-1157	YALI1A	1281211	1281292	+	YALI1_A12812r	81
YALI1A-1158	YALI1A	1281343	1281949	.		606
YALI1A-1159	YALI1A	1282000	1282431	-	YALI1_A12822g	431
YALI1A-1160	YALI1A	1282482	1283559	.		1077
YALI1A-1161	YALI1A	1283610	1283680	+	YALI1_A12836r	70
YALI1A-1162	YALI1A	1283686	1283807	+	YALI1_A12837r	121
YALI1A-1163	YALI1A	1283858	1284546	.		688
YALI1A-1164	YALI1A	1284597	1284668	-	YALI1_A12846r	71
YALI1A-1165	YALI1A	1284719	1285145	.		426
YALI1A-1166	YALI1A	1285196	1286362	+	YALI1_A12852g	1166
YALI1A-1167	YALI1A	1286413	1286502	.		89
YALI1A-1168	YALI1A	1286553	1286816	-	YALI1_A12868g	263
YALI1A-1169	YALI1A	1286867	1287384	.		517
YALI1A-1170	YALI1A	1287435	1287522	+	YALI1_A12874r	87
YALI1A-1171	YALI1A	1287573	1292862	.		5289
YALI1A-1172	YALI1A	1292913	1294282	+	YALI1_A12929g	1369
YALI1A-1173	YALI1A	1294395	1294466	-	YALI1_A12944r	71
YALI1A-1174	YALI1A	1294517	1297955	.		3438
YALI1A-1175	YALI1A	1298006	1298968	-	YALI1_A12989g	962
YALI1A-1176	YALI1A	1299019	1299499	.		480
YALI1A-1177	YALI1A	1299550	1299620	+	YALI1_A12995r	70
YALI1A-1178	YALI1A	1299625	1299743	+	YALI1_A12996r	118
YALI1A-1179	YALI1A	1299794	1300717	.		923
YALI1A-1180	YALI1A	1300768	1301507	+	YALI1_A13007g	739
YALI1A-1181	YALI1A	1301558	1301859	.		301
YALI1A-1182	YALI1A	1301910	1303049	+	YALI1_A13019g	1139
YALI1A-1183	YALI1A	1303100	1303606	.		506
YALI1A-1184	YALI1A	1303657	1304142	-	YALI1_A13041g	485
YALI1A-1185	YALI1A	1304193	1304540	.		347
YALI1A-1186	YALI1A	1304591	1307038	+	YALI1_A13046g	2447
YALI1A-1187	YALI1A	1307089	1307376	.		287
YALI1A-1188	YALI1A	1307427	1309526	-	YALI1_A13095g	2099
YALI1A-1189	YALI1A	1309577	1309952	.		375
YALI1A-1190	YALI1A	1310003	1312555	+	YALI1_A13100g	2552
YALI1A-1191	YALI1A	1312606	1312670	.		64
YALI1A-1192	YALI1A	1312721	1312794	-	YALI1_A13128r	73
YALI1A-1193	YALI1A	1312845	1313109	.		264
YALI1A-1194	YALI1A	1313160	1313441	+	YALI1_A13131g	281
YALI1A-1195	YALI1A	1313492	1314535	.		1043
YALI1A-1196	YALI1A	1314586	1314935	-	YALI1_A13148g	349
YALI1A-1197	YALI1A	1314986	1316986	.		2000
YALI1A-1198	YALI1A	1317037	1317125	-	YALI1_A13171r	88
YALI1A-1199	YALI1A	1317176	1318448	.		1272
YALI1A-1200	YALI1A	1318499	1320028	-	YALI1_A13200g	1529
YALI1A-1201	YALI1A	1320079	1321220	.		1141
YALI1A-1202	YALI1A	1321271	1322452	-	YALI1_A13224g	1181
YALI1A-1203	YALI1A	1322486	1322926	-	YALI1_A13227g	440
YALI1A-1204	YALI1A	1322977	1323362	.		385
YALI1A-1205	YALI1A	1323413	1323692	-	YALI1_A13236g	279
YALI1A-1206	YALI1A	1323743	1328699	.		4956
YALI1A-1207	YALI1A	1328750	1329171	+	YALI1_A13287g	421
YALI1A-1208	YALI1A	1329222	1332936	.		3714
YALI1A-1209	YALI1A	1332987	1333277	+	YALI1_A13330g	290
YALI1A-1210	YALI1A	1333410	1334010	+	YALI1_A13334g	600
YALI1A-1210	YALI1A	1334009	1334262	+	YALI1_A13340g	253
YALI1A-1211	YALI1A	1334313	1334826	.		513
YALI1A-1212	YALI1A	1334877	1336687	+	YALI1_A13349g	1810
YALI1A-1213	YALI1A	1336778	1338274	-	YALI1_A13383g	1496
YALI1A-1214	YALI1A	1338325	1339122	.		797
YALI1A-1215	YALI1A	1339173	1339494	+	YALI1_A13392g	321
YALI1A-1216	YALI1A	1339545	1339638	.		93
YALI1A-1217	YALI1A	1339689	1340001	+	YALI1_A13397g	312
YALI1A-1218	YALI1A	1340052	1341158	.		1106
YALI1A-1219	YALI1A	1341209	1342720	+	YALI1_A13412g	1511
YALI1A-1220	YALI1A	1342771	1343154	.		383
YALI1A-1221	YALI1A	1343205	1343295	+	YALI1_A13432r	90
YALI1A-1222	YALI1A	1343346	1345382	.		2036
YALI1A-1223	YALI1A	1345433	1347127	+	YALI1_A13454g	1694
YALI1A-1224	YALI1A	1347178	1348962	.		1784
YALI1A-1225	YALI1A	1349013	1349105	+	YALI1_A13490r	92
YALI1A-1226	YALI1A	1349156	1349538	.		382
YALI1A-1227	YALI1A	1349589	1349707	-	YALI1_A13497r	118
YALI1A-1228	YALI1A	1349712	1349799	-	YALI1_A13498r	87
YALI1A-1229	YALI1A	1349850	1350270	.		420
YALI1A-1230	YALI1A	1350321	1350836	-	YALI1_A13508g	515
YALI1A-1231	YALI1A	1350887	1351722	.		835
YALI1A-1232	YALI1A	1351773	1355516	-	YALI1_A13555g	3743
YALI1A-1233	YALI1A	1355567	1356570	.		1003
YALI1A-1234	YALI1A	1356621	1357809	+	YALI1_A13566g	1188
YALI1A-1235	YALI1A	1357860	1358851	.		991
YALI1A-1236	YALI1A	1358902	1359234	-	YALI1_A13591g	332
YALI1A-1237	YALI1A	1359337	1359605	+	YALI1_A13593g	268
YALI1A-1238	YALI1A	1359646	1361553	+	YALI1_A13596g	1907
YALI1A-1239	YALI1A	1361604	1363483	.		1879
YALI1A-1240	YALI1A	1363534	1363828	-	YALI1_A13637g	294
YALI1A-1241	YALI1A	1363879	1364875	.		996
YALI1A-1242	YALI1A	1364926	1366659	+	YALI1_A13649g	1733
YALI1A-1243	YALI1A	1366710	1368138	.		1428
YALI1A-1244	YALI1A	1368189	1368452	+	YALI1_A13682g	263
YALI1A-1245	YALI1A	1368503	1368809	.		306
YALI1A-1246	YALI1A	1368860	1368945	+	YALI1_A13688r	85
YALI1A-1246	YALI1A	1368945	1369024	+	YALI1_A13689r	79
YALI1A-1247	YALI1A	1369075	1369280	.		205
YALI1A-1248	YALI1A	1369331	1369400	+	YALI1_A13693r	69
YALI1A-1249	YALI1A	1369451	1369816	.		365
YALI1A-1250	YALI1A	1369867	1371354	-	YALI1_A13713g	1487
YALI1A-1251	YALI1A	1371405	1371542	.		137
YALI1A-1252	YALI1A	1371593	1373695	-	YALI1_A13737g	2102
YALI1A-1253	YALI1A	1373746	1374377	.		631
YALI1A-1254	YALI1A	1374428	1374919	-	YALI1_A13749g	491
YALI1A-1255	YALI1A	1374970	1377490	.		2520
YALI1A-1256	YALI1A	1377541	1378311	+	YALI1_A13775g	770
YALI1A-1257	YALI1A	1378362	1378438	.		76
YALI1A-1258	YALI1A	1378489	1378841	+	YALI1_A13785g	352
YALI1A-1259	YALI1A	1378892	1383105	.		4213
YALI1A-1260	YALI1A	1383156	1383244	+	YALI1_A13831r	88
YALI1A-1261	YALI1A	1383295	1383590	.		295
YALI1A-1262	YALI1A	1383641	1383723	-	YALI1_A13837r	82
YALI1A-1263	YALI1A	1383774	1384008	.		234
YALI1A-1264	YALI1A	1384059	1384145	-	YALI1_A13841r	86
YALI1A-1265	YALI1A	1384196	1384490	.		294
YALI1A-1266	YALI1A	1384541	1384813	+	YALI1_A13845g	272
YALI1A-1267	YALI1A	1384864	1386202	.		1338
YALI1A-1268	YALI1A	1386253	1386343	+	YALI1_A13862r	90
YALI1A-1269	YALI1A	1386394	1387638	.		1244
YALI1A-1270	YALI1A	1387689	1388264	+	YALI1_A13877g	575
YALI1A-1271	YALI1A	1388367	1388445	-	YALI1_A13884r	78
YALI1A-1271	YALI1A	1388445	1388532	+	YALI1_A13885r	87
YALI1A-1272	YALI1A	1388583	1388735	.		152
YALI1A-1273	YALI1A	1388786	1388855	+	YALI1_A13888r	69
YALI1A-1274	YALI1A	1388906	1390261	.		1355
YALI1A-1275	YALI1A	1390312	1390872	+	YALI1_A13903g	560
YALI1A-1276	YALI1A	1390923	1392229	.		1306
YALI1A-1277	YALI1A	1392280	1392364	+	YALI1_A13923r	84
YALI1A-1278	YALI1A	1392415	1396187	.		3772
YALI1A-1279	YALI1A	1396238	1397029	+	YALI1_A13962g	791
YALI1A-1280	YALI1A	1397080	1397241	.		161
YALI1A-1281	YALI1A	1397292	1397363	-	YALI1_A13973r	71
YALI1A-1282	YALI1A	1397414	1398194	.		780
YALI1A-1283	YALI1A	1398245	1398335	+	YALI1_A13982r	90
YALI1A-1284	YALI1A	1398386	1398708	.		322
YALI1A-1285	YALI1A	1398759	1399469	-	YALI1_A13994g	710
YALI1A-1286	YALI1A	1399560	1399655	-	YALI1_A13996r	95
YALI1A-1287	YALI1A	1399706	1401989	.		2283
YALI1A-1288	YALI1A	1402040	1402316	+	YALI1_A14020g	276
YALI1A-1289	YALI1A	1402376	1403905	+	YALI1_A14024g	1529
YALI1A-1290	YALI1A	1403956	1406235	.		2279
YALI1A-1291	YALI1A	1406286	1407938	-	YALI1_A14079g	1652
YALI1A-1292	YALI1A	1407989	1409894	.		1905
YALI1A-1293	YALI1A	1409945	1410883	+	YALI1_A14099g	938
YALI1A-1294	YALI1A	1410909	1411315	+	YALI1_A14109g	406
YALI1A-1295	YALI1A	1411366	1411806	.		440
YALI1A-1296	YALI1A	1411857	1411943	+	YALI1_A14118r	86
YALI1A-1297	YALI1A	1411994	1412494	.		500
YALI1A-1298	YALI1A	1412545	1412910	-	YALI1_A14127g	365
YALI1A-1299	YALI1A	1412961	1413065	.		104
YALI1A-1300	YALI1A	1413116	1413424	+	YALI1_A14131g	308
YALI1A-1301	YALI1A	1413475	1413529	.		54
YALI1A-1302	YALI1A	1413580	1414074	-	YALI1_A14141g	494
YALI1A-1303	YALI1A	1414125	1414837	.		712
YALI1A-1304	YALI1A	1414888	1415153	-	YALI1_A14150g	265
YALI1A-1305	YALI1A	1415198	1416250	-	YALI1_A14162g	1052
YALI1A-1306	YALI1A	1416301	1417040	.		739
YALI1A-1307	YALI1A	1417091	1417162	+	YALI1_A14171r	71
YALI1A-1308	YALI1A	1417213	1418328	.		1115
YALI1A-1309	YALI1A	1418379	1418957	-	YALI1_A14189g	578
YALI1A-1310	YALI1A	1419008	1419909	.		901
YALI1A-1311	YALI1A	1419960	1420994	+	YALI1_A14199g	1034
YALI1A-1312	YALI1A	1421045	1421402	.		357
YALI1A-1313	YALI1A	1421453	1421540	-	YALI1_A14215r	87
YALI1A-1314	YALI1A	1421591	1421934	.		343
YALI1A-1315	YALI1A	1421985	1422842	-	YALI1_A14228g	857
YALI1A-1316	YALI1A	1422893	1423623	.		730
YALI1A-1317	YALI1A	1423674	1424189	+	YALI1_A14237g	515
YALI1A-1318	YALI1A	1424240	1424827	.		587
YALI1A-1319	YALI1A	1424878	1425936	-	YALI1_A14259g	1058
YALI1A-1320	YALI1A	1425987	1427241	.		1254
YALI1A-1321	YALI1A	1427292	1427645	-	YALI1_A14274g	353
YALI1A-1322	YALI1A	1427696	1428632	.		936
YALI1A-1323	YALI1A	1428683	1429204	+	YALI1_A14287g	521
YALI1A-1324	YALI1A	1429241	1429600	+	YALI1_A14292g	359
YALI1A-1325	YALI1A	1429651	1430451	.		800
YALI1A-1326	YALI1A	1430502	1431830	+	YALI1_A14305g	1328
YALI1A-1327	YALI1A	1431881	1434461	.		2580
YALI1A-1328	YALI1A	1434512	1436455	+	YALI1_A14345g	1943
YALI1A-1329	YALI1A	1436506	1436810	.		304
YALI1A-1330	YALI1A	1436861	1437559	+	YALI1_A14368g	698
YALI1A-1331	YALI1A	1437689	1438165	+	YALI1_A14377g	476
YALI1A-1332	YALI1A	1438216	1438959	.		743
YALI1A-1333	YALI1A	1439010	1440917	+	YALI1_A14390g	1907
YALI1A-1334	YALI1A	1440968	1441283	.		315
YALI1A-1335	YALI1A	1441334	1442738	-	YALI1_A14414g	1404
YALI1A-1336	YALI1A	1442838	1443263	-	YALI1_A14430g	425
YALI1A-1337	YALI1A	1443314	1445774	.		2460
YALI1A-1338	YALI1A	1445825	1446185	+	YALI1_A14458g	360
YALI1A-1339	YALI1A	1446236	1448260	.		2024
YALI1A-1340	YALI1A	1448311	1448626	+	YALI1_A14483g	315
YALI1A-1341	YALI1A	1448677	1450560	.		1883
YALI1A-1342	YALI1A	1450611	1451072	-	YALI1_A14510g	461
YALI1A-1343	YALI1A	1451123	1451295	.		172
YALI1A-1344	YALI1A	1451346	1454963	+	YALI1_A14513g	3617
YALI1A-1345	YALI1A	1455014	1455068	.		54
YALI1A-1346	YALI1A	1455119	1457381	-	YALI1_A14568g	2262
YALI1A-1347	YALI1A	1457432	1458453	.		1021
YALI1A-1348	YALI1A	1458504	1458577	-	YALI1_A14586r	73
YALI1A-1349	YALI1A	1458628	1459527	.		899
YALI1A-1350	YALI1A	1459578	1460425	+	YALI1_A14596g	847
YALI1A-1351	YALI1A	1460476	1460685	.		209
YALI1A-1352	YALI1A	1460736	1465980	-	YALI1_A14658g	5244
YALI1A-1353	YALI1A	1466031	1466998	.		967
YALI1A-1354	YALI1A	1467049	1468413	+	YALI1_A14670g	1364
YALI1A-1355	YALI1A	1468464	1469038	.		574
YALI1A-1356	YALI1A	1469089	1469365	+	YALI1_A14691g	276
YALI1A-1357	YALI1A	1469416	1470227	.		811
YALI1A-1358	YALI1A	1470278	1470961	+	YALI1_A14703g	683
YALI1A-1359	YALI1A	1471012	1471569	.		557
YALI1A-1360	YALI1A	1471620	1472117	-	YALI1_A14721g	497
YALI1A-1361	YALI1A	1472168	1473586	.		1418
YALI1A-1362	YALI1A	1473637	1475061	+	YALI1_A14736g	1424
YALI1A-1363	YALI1A	1475112	1477198	.		2086
YALI1A-1364	YALI1A	1477249	1477788	+	YALI1_A14772g	539
YALI1A-1365	YALI1A	1477839	1478244	.		405
YALI1A-1366	YALI1A	1478295	1481957	+	YALI1_A14783g	3662
YALI1A-1367	YALI1A	1482008	1482604	.		596
YALI1A-1368	YALI1A	1482655	1485897	+	YALI1_A14826g	3242
YALI1A-1369	YALI1A	1485948	1488212	.		2264
YALI1A-1370	YALI1A	1488263	1490188	+	YALI1_A14882g	1925
YALI1A-1371	YALI1A	1490239	1490478	.		239
YALI1A-1372	YALI1A	1490529	1490647	+	YALI1_A14905r	118
YALI1A-1373	YALI1A	1490698	1490963	.		265
YALI1A-1374	YALI1A	1491014	1494019	-	YALI1_A14922g	3005
YALI1A-1375	YALI1A	1494070	1498252	.		4182
YALI1A-1376	YALI1A	1498303	1498878	-	YALI1_A14989g	575
YALI1A-1377	YALI1A	1498929	1499584	.		655
YALI1A-1378	YALI1A	1499635	1499943	-	YALI1_A14999g	308
YALI1A-1379	YALI1A	1499994	1500494	.		500
YALI1A-1380	YALI1A	1500545	1501732	-	YALI1_A15017t	1187
YALI1A-1381	YALI1A	1501783	1502787	.		1004
YALI1A-1382	YALI1A	1502838	1504064	-	YALI1_A15040t	1226
YALI1A-1383	YALI1A	1504115	1504451	.		336
YALI1A-1384	YALI1A	1504502	1505244	+	YALI1_A15045g	742
YALI1A-1385	YALI1A	1505336	1506331	+	YALI1_A15053g	995
YALI1A-1386	YALI1A	1506382	1506448	.		66
YALI1A-1387	YALI1A	1506499	1507314	-	YALI1_A15073g	815
YALI1A-1388	YALI1A	1507365	1507912	.		547
YALI1A-1389	YALI1A	1507963	1508628	+	YALI1_A15079g	665
YALI1A-1390	YALI1A	1508679	1510438	.		1759
YALI1A-1391	YALI1A	1510489	1512252	+	YALI1_A15105g	1763
YALI1A-1392	YALI1A	1512303	1513179	.		876
YALI1A-1393	YALI1A	1513230	1514963	+	YALI1_A15132g	1733
YALI1A-1394	YALI1A	1515014	1516899	.		1885
YALI1A-1395	YALI1A	1516950	1517398	-	YALI1_A15172g	448
YALI1A-1396	YALI1A	1517449	1517682	.		233
YALI1A-1397	YALI1A	1517733	1517996	-	YALI1_A15178g	263
YALI1A-1398	YALI1A	1518047	1518513	.		466
YALI1A-1399	YALI1A	1518564	1519025	+	YALI1_A15185g	461
YALI1A-1400	YALI1A	1519076	1519170	.		94
YALI1A-1401	YALI1A	1519221	1519658	+	YALI1_A15192g	437
YALI1A-1402	YALI1A	1519709	1522686	.		2977
YALI1A-1403	YALI1A	1522737	1523783	+	YALI1_A15227g	1046
YALI1A-1404	YALI1A	1523834	1527372	.		3538
YALI1A-1405	YALI1A	1527423	1528823	+	YALI1_A15274g	1400
YALI1A-1406	YALI1A	1528874	1529630	.		756
YALI1A-1407	YALI1A	1529681	1529769	+	YALI1_A15297r	88
YALI1A-1408	YALI1A	1529820	1530112	.		292
YALI1A-1409	YALI1A	1530163	1530249	-	YALI1_A15302r	86
YALI1A-1410	YALI1A	1530250	1530335	-	YALI1_A15303r	85
YALI1A-1411	YALI1A	1530386	1530559	.		173
YALI1A-1412	YALI1A	1530610	1531110	-	YALI1_A15311g	500
YALI1A-1413	YALI1A	1531161	1532955	.		1794
YALI1A-1414	YALI1A	1533006	1534892	-	YALI1_A15349g	1886
YALI1A-1415	YALI1A	1534943	1536591	.		1648
YALI1A-1416	YALI1A	1536642	1537121	+	YALI1_A15366g	479
YALI1A-1417	YALI1A	1537222	1537562	-	YALI1_A15373g	340
YALI1A-1418	YALI1A	1537613	1538197	.		584
YALI1A-1419	YALI1A	1538248	1538336	+	YALI1_A15382r	88
YALI1A-1420	YALI1A	1538387	1539041	.		654
YALI1A-1421	YALI1A	1539092	1539163	-	YALI1_A15391r	71
YALI1A-1422	YALI1A	1539214	1539601	.		387
YALI1A-1423	YALI1A	1539652	1539772	-	YALI1_A15397r	120
YALI1A-1424	YALI1A	1539823	1541400	.		1577
YALI1A-1425	YALI1A	1541451	1543334	+	YALI1_A15414g	1883
YALI1A-1426	YALI1A	1543385	1543537	.		152
YALI1A-1427	YALI1A	1543588	1543900	-	YALI1_A15437g	312
YALI1A-1428	YALI1A	1543951	1545568	.		1617
YALI1A-1429	YALI1A	1545619	1546104	-	YALI1_A15461g	485
YALI1A-1430	YALI1A	1546155	1547591	.		1436
YALI1A-1431	YALI1A	1547642	1548175	-	YALI1_A15482g	533
YALI1A-1432	YALI1A	1548226	1549041	.		815
YALI1A-1433	YALI1A	1549092	1549769	-	YALI1_A15497g	677
YALI1A-1434	YALI1A	1549820	1550442	.		622
YALI1A-1435	YALI1A	1550493	1550747	-	YALI1_A15507g	254
YALI1A-1436	YALI1A	1550798	1551452	.		654
YALI1A-1437	YALI1A	1551503	1552042	+	YALI1_A15515g	539
YALI1A-1438	YALI1A	1552174	1552555	-	YALI1_A15523g	381
YALI1A-1439	YALI1A	1552606	1552783	.		177
YALI1A-1440	YALI1A	1552834	1553364	+	YALI1_A15528g	530
YALI1A-1441	YALI1A	1553415	1554395	.		980
YALI1A-1442	YALI1A	1554446	1556026	+	YALI1_A15544g	1580
YALI1A-1443	YALI1A	1556077	1556237	.		160
YALI1A-1444	YALI1A	1556288	1556387	-	YALI1_A15564r	99
YALI1A-1445	YALI1A	1556438	1556487	.		49
YALI1A-1446	YALI1A	1556538	1558385	-	YALI1_A15584g	1847
YALI1A-1447	YALI1A	1558436	1560475	.		2039
YALI1A-1448	YALI1A	1560526	1562445	-	YALI1_A15624g	1919
YALI1A-1449	YALI1A	1562496	1562796	.		300
YALI1A-1450	YALI1A	1562847	1563332	-	YALI1_A15633g	485
YALI1A-1451	YALI1A	1563383	1566588	.		3205
YALI1A-1452	YALI1A	1566639	1567136	+	YALI1_A15666g	497
YALI1A-1453	YALI1A	1567187	1567469	.		282
YALI1A-1454	YALI1A	1567520	1567972	+	YALI1_A15675g	452
YALI1A-1455	YALI1A	1568023	1568095	.		72
YALI1A-1456	YALI1A	1568146	1568227	-	YALI1_A15682r	81
YALI1A-1457	YALI1A	1568278	1569062	.		784
YALI1A-1458	YALI1A	1569113	1572058	-	YALI1_A15720g	2945
YALI1A-1459	YALI1A	1572109	1572206	.		97
YALI1A-1460	YALI1A	1572257	1573792	+	YALI1_A15722g	1535
YALI1A-1461	YALI1A	1573931	1574002	-	YALI1_A15740r	71
YALI1A-1462	YALI1A	1574053	1576549	.		2496
YALI1A-1463	YALI1A	1576600	1576971	+	YALI1_A15766g	371
YALI1A-1464	YALI1A	1577050	1578441	-	YALI1_A15784g	1391
YALI1A-1465	YALI1A	1578492	1580597	.		2105
YALI1A-1466	YALI1A	1580648	1581343	-	YALI1_A15813g	695
YALI1A-1467	YALI1A	1581394	1583333	.		1939
YALI1A-1468	YALI1A	1583384	1583475	-	YALI1_A15835r	91
YALI1A-1469	YALI1A	1583526	1584233	.		707
YALI1A-1470	YALI1A	1584284	1584355	+	YALI1_A15843r	71
YALI1A-1471	YALI1A	1584406	1584560	.		154
YALI1A-1472	YALI1A	1584611	1585309	+	YALI1_A15846g	698
YALI1A-1473	YALI1A	1585360	1586002	.		642
YALI1A-1474	YALI1A	1586053	1586595	+	YALI1_A15860g	542
YALI1A-1474	YALI1A	1586294	1587103	+	YALI1_A15863g	809
YALI1A-1475	YALI1A	1587154	1587505	.		351
YALI1A-1476	YALI1A	1587556	1587629	+	YALI1_A15875r	73
YALI1A-1477	YALI1A	1587680	1587908	.		228
YALI1A-1478	YALI1A	1587959	1590526	+	YALI1_A15879g	2567
YALI1A-1479	YALI1A	1590577	1592425	.		1848
YALI1A-1480	YALI1A	1592476	1593492	+	YALI1_A15925g	1016
YALI1A-1481	YALI1A	1593543	1595295	.		1752
YALI1A-1482	YALI1A	1595346	1595419	+	YALI1_A15953r	73
YALI1A-1483	YALI1A	1595470	1595597	.		127
YALI1A-1484	YALI1A	1595648	1596076	-	YALI1_A15961g	428
YALI1A-1485	YALI1A	1596127	1597730	.		1603
YALI1A-1486	YALI1A	1597781	1598739	-	YALI1_A15978g	958
YALI1A-1487	YALI1A	1598790	1600416	.		1626
YALI1A-1488	YALI1A	1600467	1601927	+	YALI1_A16004g	1460
YALI1A-1489	YALI1A	1601935	1602206	-	YALI1_A16020g	271
YALI1A-1490	YALI1A	1602290	1602865	-	YALI1_A16028g	575
YALI1A-1491	YALI1A	1602906	1603184	-	YALI1_A16031g	278
YALI1A-1492	YALI1A	1603235	1604980	.		1745
YALI1A-1493	YALI1A	1605031	1605115	+	YALI1_A16050r	84
YALI1A-1494	YALI1A	1605166	1606630	.		1464
YALI1A-1495	YALI1A	1606681	1606799	-	YALI1_A16068r	118
YALI1A-1496	YALI1A	1606850	1607027	.		177
YALI1A-1497	YALI1A	1607078	1607488	-	YALI1_A16075g	410
YALI1A-1498	YALI1A	1607539	1608518	.		979
YALI1A-1499	YALI1A	1608569	1609495	-	YALI1_A16095g	926
YALI1A-1500	YALI1A	1609546	1611007	.		1461
YALI1A-1501	YALI1A	1611058	1612152	-	YALI1_A16121g	1094
YALI1A-1502	YALI1A	1612203	1613617	.		1414
YALI1A-1503	YALI1A	1613668	1614007	+	YALI1_A16136g	339
YALI1A-1504	YALI1A	1614058	1614335	.		277
YALI1A-1505	YALI1A	1614386	1614681	-	YALI1_A16145g	295
YALI1A-1506	YALI1A	1614783	1617872	-	YALI1_A16178g	3089
YALI1A-1507	YALI1A	1617923	1618987	.		1064
YALI1A-1508	YALI1A	1619038	1621503	-	YALI1_A16215g	2465
YALI1A-1509	YALI1A	1621554	1622887	.		1333
YALI1A-1510	YALI1A	1622938	1623267	-	YALI1_A16230g	329
YALI1A-1511	YALI1A	1623318	1625804	.		2486
YALI1A-1512	YALI1A	1625855	1626373	-	YALI1_A16264g	518
YALI1A-1513	YALI1A	1626424	1627300	.		876
YALI1A-1514	YALI1A	1627351	1627438	-	YALI1_A16274r	87
YALI1A-1515	YALI1A	1627489	1629208	.		1719
YALI1A-1516	YALI1A	1629259	1630308	+	YALI1_A16292g	1049
YALI1A-1517	YALI1A	1630360	1630654	+	YALI1_A16303g	294
YALI1A-1518	YALI1A	1630705	1631162	.		457
YALI1A-1519	YALI1A	1631213	1631839	-	YALI1_A16314g	626
YALI1A-1520	YALI1A	1631890	1633499	.		1609
YALI1A-1521	YALI1A	1633550	1634173	+	YALI1_A16335g	623
YALI1A-1522	YALI1A	1634224	1635711	.		1487
YALI1A-1523	YALI1A	1635762	1639205	-	YALI1_A16392g	3443
YALI1A-1524	YALI1A	1639256	1642202	.		2946
YALI1A-1525	YALI1A	1642253	1644268	+	YALI1_A16422g	2015
YALI1A-1526	YALI1A	1644319	1645721	.		1402
YALI1A-1527	YALI1A	1645772	1646152	-	YALI1_A16461g	380
YALI1A-1528	YALI1A	1646203	1646586	.		383
YALI1A-1529	YALI1A	1646637	1647674	+	YALI1_A16466g	1037
YALI1A-1530	YALI1A	1647725	1648500	.		775
YALI1A-1531	YALI1A	1648551	1649476	+	YALI1_A16485g	925
YALI1A-1532	YALI1A	1649579	1649881	+	YALI1_A16496g	302
YALI1A-1533	YALI1A	1649904	1650639	-	YALI1_A16501g	735
YALI1A-1534	YALI1A	1650690	1650907	.		217
YALI1A-1535	YALI1A	1650958	1656353	+	YALI1_A16509g	5395
YALI1A-1536	YALI1A	1656404	1658155	.		1751
YALI1A-1537	YALI1A	1658206	1658326	-	YALI1_A16583r	120
YALI1A-1538	YALI1A	1658377	1658737	.		360
YALI1A-1539	YALI1A	1658788	1659303	-	YALI1_A16593g	515
YALI1A-1540	YALI1A	1659354	1659935	.		581
YALI1A-1541	YALI1A	1659986	1661791	-	YALI1_A16618g	1805
YALI1A-1542	YALI1A	1661842	1662728	.		886
YALI1A-1543	YALI1A	1662779	1662860	+	YALI1_A16628r	81
YALI1A-1544	YALI1A	1662911	1663225	.		314
YALI1A-1545	YALI1A	1663276	1663349	-	YALI1_A16633r	73
YALI1A-1546	YALI1A	1663400	1664123	.		723
YALI1A-1547	YALI1A	1664174	1665292	+	YALI1_A16642g	1118
YALI1A-1548	YALI1A	1665343	1666057	.		714
YALI1A-1549	YALI1A	1666108	1668114	-	YALI1_A16681g	2006
YALI1A-1550	YALI1A	1668165	1669484	.		1319
YALI1A-1551	YALI1A	1669535	1669805	-	YALI1_A16698g	270
YALI1A-1552	YALI1A	1669856	1670712	.		856
YALI1A-1553	YALI1A	1670763	1673624	-	YALI1_A16712g	2861
YALI1A-1554	YALI1A	1673675	1674098	.		423
YALI1A-1555	YALI1A	1674149	1674798	-	YALI1_A16745g	649
YALI1A-1556	YALI1A	1674849	1675030	.		181
YALI1A-1557	YALI1A	1675081	1676979	-	YALI1_A16770g	1898
YALI1A-1558	YALI1A	1677030	1678636	.		1606
YALI1A-1559	YALI1A	1678687	1680060	+	YALI1_A16787g	1373
YALI1A-1560	YALI1A	1680111	1680485	.		374
YALI1A-1561	YALI1A	1680536	1680893	-	YALI1_A16808g	357
YALI1A-1562	YALI1A	1680934	1681248	+	YALI1_A16809g	314
YALI1A-1563	YALI1A	1681299	1682581	.		1282
YALI1A-1564	YALI1A	1682632	1683084	+	YALI1_A16826g	452
YALI1A-1565	YALI1A	1683209	1683515	+	YALI1_A16832g	306
YALI1A-1566	YALI1A	1683566	1684240	.		674
YALI1A-1567	YALI1A	1684291	1684927	+	YALI1_A16843g	636
YALI1A-1568	YALI1A	1684978	1686268	.		1290
YALI1A-1569	YALI1A	1686319	1686819	+	YALI1_A16863g	500
YALI1A-1570	YALI1A	1686870	1689101	.		2231
YALI1A-1571	YALI1A	1689152	1690546	+	YALI1_A16891g	1394
YALI1A-1572	YALI1A	1690597	1691720	.		1123
YALI1A-1573	YALI1A	1691771	1692052	-	YALI1_A16918g	281
YALI1A-1574	YALI1A	1692103	1693301	.		1198
YALI1A-1575	YALI1A	1693352	1693837	-	YALI1_A16938g	485
YALI1A-1576	YALI1A	1693888	1694351	.		463
YALI1A-1577	YALI1A	1694402	1694784	+	YALI1_A16944g	382
YALI1A-1578	YALI1A	1694811	1695162	-	YALI1_A16950g	351
YALI1A-1579	YALI1A	1695233	1695638	+	YALI1_A16952g	405
YALI1A-1580	YALI1A	1695689	1697839	.		2150
YALI1A-1581	YALI1A	1697890	1698849	-	YALI1_A16988g	959
YALI1A-1582	YALI1A	1698900	1699052	.		152
YALI1A-1583	YALI1A	1699103	1699672	+	YALI1_A16991g	569
YALI1A-1584	YALI1A	1699723	1700735	.		1012
YALI1A-1585	YALI1A	1700786	1700876	+	YALI1_A17008r	90
YALI1A-1586	YALI1A	1700927	1703463	.		2536
YALI1A-1587	YALI1A	1703514	1703590	+	YALI1_A17035r	76
YALI1A-1588	YALI1A	1703736	1703843	+	YALI1_A17037r	107
YALI1A-1589	YALI1A	1703894	1704711	.		817
YALI1A-1590	YALI1A	1704762	1709104	-	YALI1_A17085g	4342
YALI1A-1591	YALI1A	1709155	1710262	.		1107
YALI1A-1592	YALI1A	1710313	1711052	+	YALI1_A17103g	739
YALI1A-1593	YALI1A	1711103	1711214	.		111
YALI1A-1594	YALI1A	1711265	1711789	-	YALI1_A17118g	524
YALI1A-1595	YALI1A	1711840	1711965	.		125
YALI1A-1596	YALI1A	1712016	1712360	-	YALI1_A17123g	344
YALI1A-1597	YALI1A	1712411	1712610	.		199
YALI1A-1598	YALI1A	1712661	1712741	+	YALI1_A17126r	80
YALI1A-1599	YALI1A	1712792	1712864	.		72
YALI1A-1600	YALI1A	1712915	1718232	-	YALI1_A17177g	5317
YALI1A-1601	YALI1A	1718283	1721315	.		3032
YALI1A-1602	YALI1A	1721366	1723444	-	YALI1_A17234g	2078
YALI1A-1603	YALI1A	1723495	1723885	.		390
YALI1A-1604	YALI1A	1723936	1724465	+	YALI1_A17239g	529
YALI1A-1605	YALI1A	1724516	1724695	.		179
YALI1A-1606	YALI1A	1724746	1728960	-	YALI1_A17289g	4214
YALI1A-1607	YALI1A	1729011	1731506	.		2495
YALI1A-1608	YALI1A	1731557	1732258	-	YALI1_A17320g	701
YALI1A-1609	YALI1A	1732309	1732763	.		454
YALI1A-1610	YALI1A	1732814	1734340	+	YALI1_A17328g	1526
YALI1A-1611	YALI1A	1734391	1734798	.		407
YALI1A-1612	YALI1A	1734849	1735760	+	YALI1_A17348g	911
YALI1A-1613	YALI1A	1735811	1737802	.		1991
YALI1A-1614	YALI1A	1737853	1738296	-	YALI1_A17383g	443
YALI1A-1615	YALI1A	1738347	1739484	.		1137
YALI1A-1616	YALI1A	1739535	1740131	-	YALI1_A17401g	596
YALI1A-1617	YALI1A	1740182	1740793	.		611
YALI1A-1618	YALI1A	1740844	1741878	-	YALI1_A17419g	1034
YALI1A-1619	YALI1A	1741929	1742188	.		259
YALI1A-1620	YALI1A	1742239	1743294	-	YALI1_A17433g	1055
YALI1A-1621	YALI1A	1743345	1743778	.		433
YALI1A-1622	YALI1A	1743829	1744986	-	YALI1_A17450g	1157
YALI1A-1623	YALI1A	1745037	1746413	.		1376
YALI1A-1624	YALI1A	1746464	1747036	-	YALI1_A17470g	572
YALI1A-1625	YALI1A	1747087	1748561	.		1474
YALI1A-1626	YALI1A	1748612	1750111	+	YALI1_A17486g	1499
YALI1A-1627	YALI1A	1750162	1750264	.		102
YALI1A-1628	YALI1A	1750315	1751106	-	YALI1_A17511g	791
YALI1A-1629	YALI1A	1751249	1751320	+	YALI1_A17512r	71
YALI1A-1630	YALI1A	1751371	1751520	.		149
YALI1A-1631	YALI1A	1751571	1753193	+	YALI1_A17515g	1622
YALI1A-1632	YALI1A	1753244	1753884	.		640
YALI1A-1633	YALI1A	1753935	1754639	-	YALI1_A17546g	704
YALI1A-1634	YALI1A	1754775	1755131	-	YALI1_A17551g	356
YALI1A-1635	YALI1A	1755182	1755861	.		679
YALI1A-1636	YALI1A	1755912	1756985	-	YALI1_A17570g	1073
YALI1A-1637	YALI1A	1757036	1758295	.		1259
YALI1A-1638	YALI1A	1758346	1760136	+	YALI1_A17583g	1790
YALI1A-1639	YALI1A	1760187	1760337	.		150
YALI1A-1640	YALI1A	1760388	1762271	-	YALI1_A17622g	1883
YALI1A-1641	YALI1A	1762363	1764054	-	YALI1_A17640g	1691
YALI1A-1642	YALI1A	1764105	1765074	.		969
YALI1A-1643	YALI1A	1765125	1765760	+	YALI1_A17651g	635
YALI1A-1644	YALI1A	1765811	1767045	.		1234
YALI1A-1645	YALI1A	1767096	1770803	+	YALI1_A17671g	3707
YALI1A-1646	YALI1A	1770854	1770970	.		116
YALI1A-1647	YALI1A	1771021	1772034	-	YALI1_A17720g	1013
YALI1A-1648	YALI1A	1772085	1772291	.		206
YALI1A-1649	YALI1A	1772342	1772629	-	YALI1_A17724g	287
YALI1A-1650	YALI1A	1772680	1773078	.		398
YALI1A-1651	YALI1A	1773129	1773221	-	YALI1_A17732r	92
YALI1A-1652	YALI1A	1773272	1774861	.		1589
YALI1A-1653	YALI1A	1774912	1776459	+	YALI1_A17749g	1547
YALI1A-1654	YALI1A	1776559	1776630	-	YALI1_A17766r	71
YALI1A-1655	YALI1A	1776681	1778046	.		1365
YALI1A-1656	YALI1A	1778097	1778178	+	YALI1_A17781r	81
YALI1A-1657	YALI1A	1778229	1778676	.		447
YALI1A-1658	YALI1A	1778727	1778800	-	YALI1_A17788r	73
YALI1A-1659	YALI1A	1778851	1779432	.		581
YALI1A-1660	YALI1A	1779483	1782440	-	YALI1_A17824g	2957
YALI1A-1661	YALI1A	1782491	1784593	.		2102
YALI1A-1662	YALI1A	1784644	1787634	-	YALI1_A17876t	2990
YALI1A-1663	YALI1A	1787685	1790066	.		2381
YALI1A-1664	YALI1A	1790117	1792753	-	YALI1_A17927g	2636
YALI1A-1665	YALI1A	1792804	1795656	.		2852
YALI1A-1666	YALI1A	1795707	1796312	+	YALI1_A17957g	605
YALI1A-1667	YALI1A	1796363	1798286	.		1923
YALI1A-1668	YALI1A	1798337	1798665	+	YALI1_A17983g	328
YALI1A-1669	YALI1A	1798716	1799814	.		1098
YALI1A-1670	YALI1A	1799865	1801040	-	YALI1_A18010g	1175
YALI1A-1671	YALI1A	1801091	1801528	.		437
YALI1A-1672	YALI1A	1801579	1803672	-	YALI1_A18036g	2093
YALI1A-1673	YALI1A	1803723	1804615	.		892
YALI1A-1674	YALI1A	1804666	1806267	-	YALI1_A18062g	1601
YALI1A-1675	YALI1A	1806318	1807053	.		735
YALI1A-1676	YALI1A	1807104	1807670	-	YALI1_A18076g	566
YALI1A-1677	YALI1A	1807721	1813232	.		5511
YALI1A-1678	YALI1A	1813283	1815023	+	YALI1_A18133g	1740
YALI1A-1679	YALI1A	1815074	1815574	.		500
YALI1A-1680	YALI1A	1815625	1815805	+	YALI1_A18156g	180
YALI1A-1681	YALI1A	1815856	1816533	.		677
YALI1A-1682	YALI1A	1816584	1818434	+	YALI1_A18166g	1850
YALI1A-1683	YALI1A	1818485	1818758	.		273
YALI1A-1684	YALI1A	1818809	1819218	+	YALI1_A18188g	409
YALI1A-1685	YALI1A	1819269	1819536	.		267
YALI1A-1686	YALI1A	1819587	1819916	+	YALI1_A18196g	329
YALI1A-1687	YALI1A	1819967	1820189	.		222
YALI1A-1688	YALI1A	1820240	1820627	-	YALI1_A18204g	387
YALI1A-1689	YALI1A	1820678	1821836	.		1158
YALI1A-1690	YALI1A	1821887	1823367	+	YALI1_A18219g	1480
YALI1A-1691	YALI1A	1822537	1822654	+	YALI1_A18225r	117
YALI1A-1692	YALI1A	1823418	1825100	.		1682
YALI1A-1693	YALI1A	1825151	1827295	-	YALI1_A18273g	2144
YALI1A-1694	YALI1A	1827346	1828541	.		1195
YALI1A-1695	YALI1A	1828592	1830262	+	YALI1_A18286g	1670
YALI1A-1696	YALI1A	1830313	1830949	.		636
YALI1A-1697	YALI1A	1831000	1831548	-	YALI1_A18315g	548
YALI1A-1698	YALI1A	1831599	1832845	.		1246
YALI1A-1699	YALI1A	1832896	1834419	-	YALI1_A18344g	1523
YALI1A-1700	YALI1A	1834470	1837271	.		2801
YALI1A-1701	YALI1A	1837322	1837447	-	YALI1_A18374r	125
YALI1A-1702	YALI1A	1837498	1837586	.		88
YALI1A-1703	YALI1A	1837637	1837761	-	YALI1_A18377r	124
YALI1A-1704	YALI1A	1837766	1837847	-	YALI1_A18378r	81
YALI1A-1705	YALI1A	1837898	1839058	.		1160
YALI1A-1706	YALI1A	1839109	1841439	-	YALI1_A18414g	2330
YALI1A-1707	YALI1A	1841490	1842240	.		750
YALI1A-1708	YALI1A	1842291	1842644	-	YALI1_A18426g	353
YALI1A-1709	YALI1A	1842674	1843831	-	YALI1_A18439g	1157
YALI1A-1710	YALI1A	1843882	1844254	.		372
YALI1A-1711	YALI1A	1844305	1844766	+	YALI1_A18443g	461
YALI1A-1712	YALI1A	1844817	1845033	.		216
YALI1A-1713	YALI1A	1845084	1845502	+	YALI1_A18451g	418
YALI1A-1714	YALI1A	1845553	1845996	.		443
YALI1A-1715	YALI1A	1846047	1846485	-	YALI1_A18463g	438
YALI1A-1716	YALI1A	1846561	1846890	+	YALI1_A18466g	329
YALI1A-1717	YALI1A	1846962	1847438	+	YALI1_A18470g	476
YALI1A-1718	YALI1A	1847489	1848303	.		814
YALI1A-1719	YALI1A	1848354	1848836	-	YALI1_A18489g	482
YALI1A-1720	YALI1A	1848887	1849698	.		811
YALI1A-1721	YALI1A	1849749	1851383	-	YALI1_A18514g	1634
YALI1A-1722	YALI1A	1851434	1855613	.		4179
YALI1A-1723	YALI1A	1855664	1857201	+	YALI1_A18557g	1537
YALI1A-1724	YALI1A	1857252	1858441	.		1189
YALI1A-1725	YALI1A	1858492	1859007	-	YALI1_A18590g	515
YALI1A-1726	YALI1A	1859058	1860413	.		1355
YALI1A-1727	YALI1A	1860464	1860714	+	YALI1_A18605g	250
YALI1A-1728	YALI1A	1860765	1861223	.		458
YALI1A-1729	YALI1A	1861274	1862137	-	YALI1_A18622g	863
YALI1A-1730	YALI1A	1862188	1865948	.		3760
YALI1A-1731	YALI1A	1865999	1867033	+	YALI1_A18660g	1034
YALI1A-1732	YALI1A	1867085	1867393	+	YALI1_A18671g	308
YALI1A-1733	YALI1A	1867462	1867718	+	YALI1_A18675g	256
YALI1A-1734	YALI1A	1867769	1869076	.		1307
YALI1A-1735	YALI1A	1869127	1869640	+	YALI1_A18692g	513
YALI1A-1736	YALI1A	1869691	1871861	.		2170
YALI1A-1737	YALI1A	1871912	1872209	+	YALI1_A18719g	297
YALI1A-1738	YALI1A	1872260	1872751	.		491
YALI1A-1739	YALI1A	1872802	1873078	+	YALI1_A18728g	276
YALI1A-1740	YALI1A	1873182	1873574	+	YALI1_A18732g	392
YALI1A-1741	YALI1A	1873625	1875112	.		1487
YALI1A-1742	YALI1A	1875163	1878078	+	YALI1_A18752g	2915
YALI1A-1743	YALI1A	1878129	1879242	.		1113
YALI1A-1744	YALI1A	1879293	1880450	-	YALI1_A18805g	1157
YALI1A-1745	YALI1A	1880501	1881644	.		1143
YALI1A-1746	YALI1A	1881695	1882306	+	YALI1_A18817g	611
YALI1A-1747	YALI1A	1882357	1883684	.		1327
YALI1A-1748	YALI1A	1883735	1884634	-	YALI1_A18847g	899
YALI1A-1749	YALI1A	1884685	1888489	.		3804
YALI1A-1750	YALI1A	1888540	1889688	-	YALI1_A18897g	1148
YALI1A-1751	YALI1A	1889739	1891434	.		1695
YALI1A-1752	YALI1A	1891485	1894319	+	YALI1_A18915g	2834
YALI1A-1753	YALI1A	1894370	1900793	.		6423
YALI1A-1754	YALI1A	1900844	1901148	-	YALI1_A19010g	304
YALI1A-1755	YALI1A	1901199	1902414	.		1215
YALI1A-1756	YALI1A	1902465	1904567	+	YALI1_A19025g	2102
YALI1A-1757	YALI1A	1904618	1905342	.		724
YALI1A-1758	YALI1A	1905393	1906994	-	YALI1_A19070g	1601
YALI1A-1759	YALI1A	1907045	1908636	.		1591
YALI1A-1760	YALI1A	1908687	1909160	-	YALI1_A19089g	473
YALI1A-1761	YALI1A	1909211	1909483	.		272
YALI1A-1762	YALI1A	1909534	1910121	+	YALI1_A19096g	587
YALI1A-1763	YALI1A	1910172	1911721	.		1549
YALI1A-1764	YALI1A	1911772	1912278	-	YALI1_A19123g	506
YALI1A-1765	YALI1A	1912329	1919452	.		7123
YALI1A-1766	YALI1A	1919503	1919973	+	YALI1_A19195g	470
YALI1A-1767	YALI1A	1920024	1920435	.		411
YALI1A-1768	YALI1A	1920486	1921337	-	YALI1_A19214g	851
YALI1A-1769	YALI1A	1921439	1922017	-	YALI1_A19220g	578
YALI1A-1770	YALI1A	1922068	1924514	.		2446
YALI1A-1771	YALI1A	1924565	1924956	-	YALI1_A19249g	391
YALI1A-1772	YALI1A	1925007	1938748	.		13741
YALI1A-1773	YALI1A	1938799	1939797	-	YALI1_A19398g	998
YALI1A-1774	YALI1A	1939848	1941857	.		2009
YALI1A-1775	YALI1A	1941908	1942258	+	YALI1_A19419g	350
YALI1A-1776	YALI1A	1942309	1942726	.		417
YALI1A-1777	YALI1A	1942777	1943907	+	YALI1_A19428g	1130
YALI1A-1778	YALI1A	1944033	1944297	-	YALI1_A19441g	264
YALI1A-1779	YALI1A	1944375	1945835	-	YALI1_A19459g	1460
YALI1A-1780	YALI1A	1945886	1948193	.		2307
YALI1A-1781	YALI1A	1948244	1949029	+	YALI1_A19483g	785
YALI1A-1782	YALI1A	1949080	1949928	.		848
YALI1A-1783	YALI1A	1949979	1951502	-	YALI1_A19515g	1523
YALI1A-1784	YALI1A	1951553	1952546	.		993
YALI1A-1785	YALI1A	1952597	1952983	+	YALI1_A19526g	386
YALI1A-1786	YALI1A	1953034	1954146	.		1112
YALI1A-1787	YALI1A	1954197	1954850	-	YALI1_A19549g	653
YALI1A-1788	YALI1A	1954901	1956176	.		1275
YALI1A-1789	YALI1A	1956227	1958431	+	YALI1_A19563g	2204
YALI1A-1790	YALI1A	1958482	1958635	.		153
YALI1A-1791	YALI1A	1958686	1959426	-	YALI1_A19595g	740
YALI1A-1792	YALI1A	1959477	1963794	.		4317
YALI1A-1793	YALI1A	1963845	1964957	-	YALI1_A19650g	1112
YALI1A-1794	YALI1A	1964989	1967818	-	YALI1_A19675g	2829
YALI1A-1795	YALI1A	1967869	1969807	.		1938
YALI1A-1796	YALI1A	1969858	1972461	-	YALI1_A19725g	2603
YALI1A-1797	YALI1A	1972512	1972976	.		464
YALI1A-1798	YALI1A	1973027	1974397	+	YALI1_A19731g	1370
YALI1A-1799	YALI1A	1974448	1975872	.		1424
YALI1A-1800	YALI1A	1975923	1977404	+	YALI1_A19759g	1481
YALI1A-1801	YALI1A	1977455	1977709	.		254
YALI1A-1802	YALI1A	1977760	1979478	-	YALI1_A19795g	1718
YALI1A-1803	YALI1A	1979545	1979912	-	YALI1_A19798g	367
YALI1A-1804	YALI1A	1979963	1982058	.		2095
YALI1A-1805	YALI1A	1982109	1982198	+	YALI1_A19821r	89
YALI1A-1806	YALI1A	1982249	1982797	.		548
YALI1A-1807	YALI1A	1982848	1984254	+	YALI1_A19829g	1406
YALI1A-1808	YALI1A	1984305	1984471	.		166
YALI1A-1809	YALI1A	1984522	1986210	-	YALI1_A19862g	1688
YALI1A-1810	YALI1A	1986261	1987845	.		1584
YALI1A-1811	YALI1A	1987896	1988456	-	YALI1_A19885g	560
YALI1A-1812	YALI1A	1988507	1989688	.		1181
YALI1A-1813	YALI1A	1989739	1990338	+	YALI1_A19898g	599
YALI1A-1814	YALI1A	1990389	1990724	.		335
YALI1A-1815	YALI1A	1990775	1992715	-	YALI1_A19924g	1940
YALI1A-1816	YALI1A	1992766	1993548	.		782
YALI1A-1817	YALI1A	1993599	1996445	-	YALI1_A19965g	2846
YALI1A-1818	YALI1A	1996496	1997339	.		843
YALI1A-1819	YALI1A	1997390	1998223	+	YALI1_A19974g	833
YALI1A-1820	YALI1A	1998274	1998826	.		552
YALI1A-1821	YALI1A	1998877	2001570	+	YALI1_A19989g	2693
YALI1A-1822	YALI1A	2001621	2001924	.		303
YALI1A-1823	YALI1A	2001975	2006520	-	YALI1_A20063g	4545
YALI1A-1824	YALI1A	2006571	2008868	.		2297
YALI1A-1825	YALI1A	2008919	2009860	+	YALI1_A20089g	941
YALI1A-1826	YALI1A	2009911	2011243	.		1332
YALI1A-1827	YALI1A	2011294	2011893	+	YALI1_A20113g	599
YALI1A-1828	YALI1A	2011944	2012028	.		84
YALI1A-1829	YALI1A	2012079	2012861	-	YALI1_A20129g	782
YALI1A-1830	YALI1A	2012912	2013020	.		108
YALI1A-1831	YALI1A	2013071	2014663	+	YALI1_A20131g	1592
YALI1A-1832	YALI1A	2014714	2014849	.		135
YALI1A-1833	YALI1A	2014900	2016006	+	YALI1_A20149g	1106
YALI1A-1834	YALI1A	2016057	2016142	.		85
YALI1A-1835	YALI1A	2016193	2017533	-	YALI1_A20176g	1340
YALI1A-1836	YALI1A	2017584	2020012	.		2428
YALI1A-1837	YALI1A	2020063	2021430	+	YALI1_A20201g	1367
YALI1A-1838	YALI1A	2021481	2022011	.		530
YALI1A-1839	YALI1A	2022062	2022703	+	YALI1_A20221g	641
YALI1A-1840	YALI1A	2022754	2022833	.		79
YALI1A-1841	YALI1A	2022884	2023453	+	YALI1_A20229g	569
YALI1A-1842	YALI1A	2023504	2023723	.		219
YALI1A-1843	YALI1A	2023774	2024341	-	YALI1_A20242g	567
YALI1A-1844	YALI1A	2024436	2024657	-	YALI1_A20247g	221
YALI1A-1845	YALI1A	2024708	2025375	.		667
YALI1A-1846	YALI1A	2025426	2025797	-	YALI1_A20258g	371
YALI1A-1847	YALI1A	2025848	2026559	.		711
YALI1A-1848	YALI1A	2026610	2028298	-	YALI1_A20283g	1688
YALI1A-1849	YALI1A	2028349	2029664	.		1315
YALI1A-1850	YALI1A	2029715	2031946	-	YALI1_A20320g	2231
YALI1A-1851	YALI1A	2031997	2033354	.		1357
YALI1A-1852	YALI1A	2033405	2035246	-	YALI1_A20353g	1841
YALI1A-1853	YALI1A	2035297	2036279	.		982
YALI1A-1854	YALI1A	2036330	2036998	-	YALI1_A20370g	668
YALI1A-1855	YALI1A	2037049	2038326	.		1277
YALI1A-1856	YALI1A	2038377	2039777	-	YALI1_A20398g	1400
YALI1A-1857	YALI1A	2039828	2040674	.		846
YALI1A-1858	YALI1A	2040725	2043324	+	YALI1_A20408g	2599
YALI1A-1859	YALI1A	2043375	2043605	.		230
YALI1A-1860	YALI1A	2043656	2044458	-	YALI1_A20441g	802
YALI1A-1861	YALI1A	2044509	2045237	.		728
YALI1A-1862	YALI1A	2045288	2047045	+	YALI1_A20453g	1757
YALI1A-1863	YALI1A	2047096	2047297	.		201
YALI1A-1864	YALI1A	2047348	2048400	-	YALI1_A20484g	1052
YALI1A-1865	YALI1A	2048451	2050986	.		2535
YALI1A-1866	YALI1A	2051037	2052806	-	YALI1_A20528g	1769
YALI1A-1867	YALI1A	2052857	2055685	.		2828
YALI1A-1868	YALI1A	2055736	2059692	+	YALI1_A20558g	3956
YALI1A-1869	YALI1A	2059743	2060097	.		354
YALI1A-1870	YALI1A	2060148	2060716	+	YALI1_A20602g	568
YALI1A-1871	YALI1A	2060767	2060982	.		215
YALI1A-1872	YALI1A	2061033	2062248	+	YALI1_A20611g	1215
YALI1A-1873	YALI1A	2062299	2062984	.		685
YALI1A-1874	YALI1A	2063035	2064969	+	YALI1_A20631g	1934
YALI1A-1875	YALI1A	2065020	2065948	.		928
YALI1A-1876	YALI1A	2065999	2068470	-	YALI1_A20685g	2471
YALI1A-1877	YALI1A	2068521	2073862	.		5341
YALI1A-1878	YALI1A	2073913	2074485	+	YALI1_A20739g	572
YALI1A-1879	YALI1A	2074536	2075947	.		1411
YALI1A-1880	YALI1A	2075998	2076336	+	YALI1_A20760g	338
YALI1A-1881	YALI1A	2076387	2077369	.		982
YALI1A-1882	YALI1A	2077420	2079288	-	YALI1_A20793g	1868
YALI1A-1883	YALI1A	2079339	2080659	.		1320
YALI1A-1884	YALI1A	2080710	2082388	-	YALI1_A20822g	1678
YALI1A-1885	YALI1A	2082439	2083473	.		1034
YALI1A-1886	YALI1A	2083524	2084051	-	YALI1_A20839g	527
YALI1A-1887	YALI1A	2084102	2084434	.		332
YALI1A-1888	YALI1A	2084485	2084971	-	YALI1_A20849g	486
YALI1A-1889	YALI1A	2085022	2085385	.		363
YALI1A-1890	YALI1A	2085436	2087334	+	YALI1_A20855g	1898
YALI1A-1891	YALI1A	2087421	2088380	-	YALI1_A20884g	959
YALI1A-1892	YALI1A	2088431	2088899	.		468
YALI1A-1893	YALI1A	2088950	2090164	-	YALI1_A20902g	1214
YALI1A-1894	YALI1A	2090215	2093671	.		3456
YALI1A-1895	YALI1A	2093722	2095854	+	YALI1_A20937g	2132
YALI1A-1896	YALI1A	2095905	2096007	.		102
YALI1A-1897	YALI1A	2096058	2096507	-	YALI1_A20965g	449
YALI1A-1898	YALI1A	2096558	2098202	.		1644
YALI1A-1899	YALI1A	2098253	2099488	-	YALI1_A20995g	1235
YALI1A-1900	YALI1A	2099539	2099952	.		413
YALI1A-1901	YALI1A	2100003	2100866	+	YALI1_A21000g	863
YALI1A-1902	YALI1A	2100917	2101134	.		217
YALI1A-1903	YALI1A	2101185	2101438	+	YALI1_A21012g	253
YALI1A-1904	YALI1A	2101495	2102028	-	YALI1_A21021g	533
YALI1A-1905	YALI1A	2102079	2102454	.		375
YALI1A-1906	YALI1A	2102505	2103950	-	YALI1_A21040g	1445
YALI1A-1907	YALI1A	2104001	2104175	.		174
YALI1A-1908	YALI1A	2104226	2104747	+	YALI1_A21043g	521
YALI1A-1909	YALI1A	2104798	2105638	.		840
YALI1A-1910	YALI1A	2105689	2108664	+	YALI1_A21057g	2975
YALI1A-1911	YALI1A	2108715	2108862	.		147
YALI1A-1912	YALI1A	2108913	2110022	+	YALI1_A21089g	1109
YALI1A-1913	YALI1A	2110073	2110564	.		491
YALI1A-1914	YALI1A	2110615	2111796	+	YALI1_A21106g	1181
YALI1A-1915	YALI1A	2111946	2113331	+	YALI1_A21120g	1385
YALI1A-1916	YALI1A	2113448	2115565	-	YALI1_A21156g	2117
YALI1A-1917	YALI1A	2115616	2115891	.		275
YALI1A-1918	YALI1A	2115942	2117507	-	YALI1_A21175g	1565
YALI1A-1919	YALI1A	2117558	2117708	.		150
YALI1A-1920	YALI1A	2117759	2120287	-	YALI1_A21203g	2528
YALI1A-1921	YALI1A	2120338	2123477	.		3139
YALI1A-1922	YALI1A	2123528	2126062	+	YALI1_A21236g	2534
YALI1A-1923	YALI1A	2126113	2126473	.		360
YALI1A-1924	YALI1A	2126524	2127318	+	YALI1_A21265g	794
YALI1A-1925	YALI1A	2127369	2127623	.		254
YALI1A-1926	YALI1A	2127674	2127764	+	YALI1_A21277r	90
YALI1A-1927	YALI1A	2127815	2128232	.		417
YALI1A-1928	YALI1A	2128283	2130370	+	YALI1_A21283g	2087
YALI1A-1929	YALI1A	2130421	2131026	.		605
YALI1A-1930	YALI1A	2131077	2131736	+	YALI1_A21311g	659
YALI1A-1931	YALI1A	2131787	2132161	.		374
YALI1A-1932	YALI1A	2132212	2134443	-	YALI1_A21345g	2231
YALI1A-1933	YALI1A	2134494	2137111	.		2617
YALI1A-1934	YALI1A	2137162	2138166	+	YALI1_A21372g	1004
YALI1A-1935	YALI1A	2138259	2140871	-	YALI1_A21409g	2612
YALI1A-1936	YALI1A	2140922	2141487	.		565
YALI1A-1937	YALI1A	2141538	2142014	-	YALI1_A21420g	476
YALI1A-1938	YALI1A	2142065	2142463	.		398
YALI1A-1939	YALI1A	2142514	2144904	-	YALI1_A21449g	2390
YALI1A-1940	YALI1A	2144955	2147626	.		2671
YALI1A-1941	YALI1A	2147677	2149541	+	YALI1_A21477g	1864
YALI1A-1942	YALI1A	2149592	2149865	.		273
YALI1A-1943	YALI1A	2149916	2150551	+	YALI1_A21499g	635
YALI1A-1944	YALI1A	2150602	2150815	.		213
YALI1A-1945	YALI1A	2150866	2152170	+	YALI1_A21509g	1304
YALI1A-1946	YALI1A	2152172	2154997	-	YALI1_A21550g	2825
YALI1A-1947	YALI1A	2155048	2155291	.		243
YALI1A-1948	YALI1A	2155342	2155991	+	YALI1_A21554g	649
YALI1A-1949	YALI1A	2156042	2156453	.		411
YALI1A-1950	YALI1A	2156504	2157409	+	YALI1_A21565g	905
YALI1A-1951	YALI1A	2157460	2159371	.		1911
YALI1A-1952	YALI1A	2159422	2160612	+	YALI1_A21594g	1190
YALI1A-1953	YALI1A	2160696	2161646	-	YALI1_A21617g	950
YALI1A-1954	YALI1A	2161697	2161916	.		219
YALI1A-1955	YALI1A	2161967	2162692	+	YALI1_A21620g	725
YALI1A-1956	YALI1A	2162743	2162874	.		131
YALI1A-1957	YALI1A	2162925	2164406	+	YALI1_A21630g	1481
YALI1A-1958	YALI1A	2164457	2165335	.		878
YALI1A-1959	YALI1A	2165386	2168052	+	YALI1_A21654g	2666
YALI1A-1960	YALI1A	2168179	2169609	-	YALI1_A21696g	1430
YALI1A-1961	YALI1A	2169660	2170539	.		879
YALI1A-1962	YALI1A	2170590	2171057	-	YALI1_A21711g	467
YALI1A-1963	YALI1A	2171108	2171910	.		802
YALI1A-1964	YALI1A	2171961	2173547	+	YALI1_A21720g	1586
YALI1A-1965	YALI1A	2173598	2174481	.		883
YALI1A-1966	YALI1A	2174532	2175776	+	YALI1_A21746g	1244
YALI1A-1967	YALI1A	2175827	2177042	.		1215
YALI1A-1968	YALI1A	2177093	2177907	-	YALI1_A21775g	814
YALI1A-1969	YALI1A	2177958	2179607	.		1649
YALI1A-1970	YALI1A	2179658	2182510	+	YALI1_A21797g	2852
YALI1A-1971	YALI1A	2182558	2183430	-	YALI1_A21835g	872
YALI1A-1972	YALI1A	2183481	2183582	.		101
YALI1A-1973	YALI1A	2183633	2184076	-	YALI1_A21841g	443
YALI1A-1974	YALI1A	2184127	2184933	.		806
YALI1A-1975	YALI1A	2184984	2185302	-	YALI1_A21852g	318
YALI1A-1976	YALI1A	2185353	2185573	.		220
YALI1A-1977	YALI1A	2185624	2187090	-	YALI1_A21871g	1466
YALI1A-1978	YALI1A	2187141	2188990	.		1849
YALI1A-1979	YALI1A	2189041	2191308	-	YALI1_A21913g	2267
YALI1A-1980	YALI1A	2191359	2191839	.		480
YALI1A-1981	YALI1A	2191890	2193624	+	YALI1_A21919g	1734
YALI1A-1982	YALI1A	2193675	2194463	.		788
YALI1A-1983	YALI1A	2194514	2196382	+	YALI1_A21945g	1868
YALI1A-1984	YALI1A	2196433	2196962	.		529
YALI1A-1985	YALI1A	2197013	2198233	+	YALI1_A21970g	1220
YALI1A-1986	YALI1A	2198374	2199273	-	YALI1_A21993g	899
YALI1A-1987	YALI1A	2199324	2200771	.		1447
YALI1A-1988	YALI1A	2200822	2201232	+	YALI1_A22008g	410
YALI1A-1989	YALI1A	2201340	2202293	-	YALI1_A22023g	953
YALI1A-1990	YALI1A	2202344	2202620	.		276
YALI1A-1991	YALI1A	2202671	2203101	+	YALI1_A22027g	430
YALI1A-1992	YALI1A	2203152	2203347	.		195
YALI1A-1993	YALI1A	2203398	2204324	-	YALI1_A22043g	926
YALI1A-1994	YALI1A	2204375	2204641	.		266
YALI1A-1995	YALI1A	2204692	2207632	-	YALI1_A22073g	2940
[truncated: 14,369 more rows]

## Sheet: CLIB122 iLoci
CLIB122 iLocus	CLIB122 Chromsome	Start	End	Strand	CLIB122 Gene	Length
YALI0A-1	YALI0A	1	2608	.		2607
YALI0A-2	YALI0A	2659	5277	+	YALI0A00110g	2618
YALI0A-3	YALI0A	5328	6994	.		1666
YALI0A-4	YALI0A	7045	8880	+	YALI0A00132g	1835
YALI0A-5	YALI0A	8931	11508	.		2577
YALI0A-6	YALI0A	11559	12653	+	YALI0A00154g	1094
YALI0A-7	YALI0A	12704	15810	.		3106
YALI0A-8	YALI0A	15861	18419	+	YALI0A00176g	2558
YALI0A-9	YALI0A	18470	20036	.		1566
YALI0A-10	YALI0A	20087	20857	-	YALI0A00198g	770
YALI0A-11	YALI0A	20908	21893	.		985
YALI0A-12	YALI0A	21944	23305	+	YALI0A00212g	1361
YALI0A-13	YALI0A	23356	23737	.		381
YALI0A-14	YALI0A	23788	23876	-	YALI0A00220r	88
YALI0A-15	YALI0A	23927	24295	.		368
YALI0A-16	YALI0A	24346	27588	-	YALI0A00264g	3242
YALI0A-17	YALI0A	27639	29185	.		1546
YALI0A-18	YALI0A	29236	30342	+	YALI0A00286g	1106
YALI0A-19	YALI0A	30393	32191	.		1798
YALI0A-20	YALI0A	32242	32514	-	YALI0A00308t	272
YALI0A-21	YALI0A	32565	33525	.		960
YALI0A-22	YALI0A	33576	34226	-	YALI0A00330g	650
YALI0A-23	YALI0A	34277	37285	.		3008
YALI0A-24	YALI0A	37336	40249	+	YALI0A00352g	2913
YALI0A-25	YALI0A	40300	40590	.		290
YALI0A-26	YALI0A	40641	41435	-	YALI0A00369g	794
YALI0A-27	YALI0A	41486	42587	.		1101
YALI0A-28	YALI0A	42638	43495	-	YALI0A00374g	857
YALI0A-29	YALI0A	43546	45590	.		2044
YALI0A-30	YALI0A	45641	47158	-	YALI0A00396g	1517
YALI0A-31	YALI0A	47209	48890	.		1681
YALI0A-32	YALI0A	48941	50560	-	YALI0A00418g	1619
YALI0A-33	YALI0A	50611	52544	.		1933
YALI0A-34	YALI0A	52595	53119	+	YALI0A00440g	524
YALI0A-35	YALI0A	53170	54898	.		1728
YALI0A-36	YALI0A	54949	55034	+	YALI0A00462r	85
YALI0A-37	YALI0A	55085	57105	.		2020
YALI0A-38	YALI0A	57156	59981	+	YALI0A00506g	2825
YALI0A-39	YALI0A	60032	61538	.		1506
YALI0A-40	YALI0A	61589	63178	-	YALI0A00528g	1589
YALI0A-41	YALI0A	63229	65375	.		2146
YALI0A-42	YALI0A	65426	67021	+	YALI0A00550g	1595
YALI0A-43	YALI0A	67134	69045	-	YALI0A00572g	1911
YALI0A-44	YALI0A	69096	70367	.		1271
YALI0A-45	YALI0A	70418	71707	-	YALI0A00594g	1289
YALI0A-46	YALI0A	71758	72371	.		613
YALI0A-47	YALI0A	72422	76250	-	YALI0A00616g	3828
YALI0A-48	YALI0A	76301	77143	.		842
YALI0A-49	YALI0A	77194	77865	+	YALI0A00638g	671
YALI0A-50	YALI0A	77916	79326	.		1410
YALI0A-51	YALI0A	79377	80057	-	YALI0A00660g	680
YALI0A-52	YALI0A	80108	83762	.		3654
YALI0A-53	YALI0A	83813	86167	+	YALI0A00682g	2354
YALI0A-54	YALI0A	86218	89091	.		2873
YALI0A-55	YALI0A	89142	89223	-	YALI0A00715r	81
YALI0A-56	YALI0A	89274	91406	.		2132
YALI0A-57	YALI0A	91457	94501	+	YALI0A00759g	3044
YALI0A-58	YALI0A	94552	94808	.		256
YALI0A-59	YALI0A	94859	95452	-	YALI0A00781g	593
YALI0A-60	YALI0A	95503	96436	.		933
YALI0A-61	YALI0A	96487	96546	-	YALI0A00792r	59
YALI0A-62	YALI0A	96597	100073	.		3476
YALI0A-63	YALI0A	100124	103264	-	YALI0A00803g	3140
YALI0A-64	YALI0A	103315	106305	.		2990
YALI0A-65	YALI0A	106356	107765	+	YALI0A00825g	1409
YALI0A-66	YALI0A	107816	108250	.		434
YALI0A-67	YALI0A	108301	109344	-	YALI0A00847g	1043
YALI0A-68	YALI0A	109395	109833	.		438
YALI0A-69	YALI0A	109884	111338	-	YALI0A00869g	1454
YALI0A-70	YALI0A	111389	112937	.		1548
YALI0A-71	YALI0A	112988	114379	-	YALI0A00891g	1391
YALI0A-72	YALI0A	114430	116898	.		2468
YALI0A-73	YALI0A	116949	119207	+	YALI0A00913g	2258
YALI0A-74	YALI0A	119258	121061	.		1803
YALI0A-75	YALI0A	121112	121432	-	YALI0A00935g	320
YALI0A-76	YALI0A	121483	121932	.		449
YALI0A-77	YALI0A	121983	122435	-	YALI0A00957g	452
YALI0A-78	YALI0A	122486	124174	.		1688
YALI0A-79	YALI0A	124225	125673	+	YALI0A00979g	1448
YALI0A-80	YALI0A	125724	127279	.		1555
YALI0A-81	YALI0A	127330	128412	+	YALI0A01001g	1082
YALI0A-82	YALI0A	128463	136889	.		8426
YALI0A-83	YALI0A	136940	140176	+	YALI0A01023g	3236
YALI0A-84	YALI0A	140227	144203	.		3976
YALI0A-85	YALI0A	144254	145369	+	YALI0A01045g	1115
YALI0A-86	YALI0A	145420	147477	.		2057
YALI0A-87	YALI0A	147528	147989	-	YALI0A01067g	461
YALI0A-88	YALI0A	148040	151060	.		3020
YALI0A-89	YALI0A	151111	153015	+	YALI0A01089g	1904
YALI0A-90	YALI0A	153066	154565	.		1499
YALI0A-91	YALI0A	154616	155143	-	YALI0A01111g	527
YALI0A-92	YALI0A	155194	155964	.		770
YALI0A-93	YALI0A	156015	157655	-	YALI0A01133g	1640
YALI0A-94	YALI0A	157706	160570	.		2864
YALI0A-95	YALI0A	160621	161847	+	YALI0A01155g	1226
YALI0A-96	YALI0A	161984	162079	+	YALI0A01177r	95
YALI0A-97	YALI0A	162130	163032	.		902
YALI0A-98	YALI0A	163083	163182	-	YALI0A01221r	99
YALI0A-99	YALI0A	163233	164754	.		1521
YALI0A-100	YALI0A	164805	166301	+	YALI0A01265g	1496
YALI0A-101	YALI0A	166352	166712	.		360
YALI0A-102	YALI0A	166763	166861	+	YALI0A01287r	98
YALI0A-103	YALI0A	166912	168311	.		1399
YALI0A-104	YALI0A	168362	169555	-	YALI0A01331g	1193
YALI0A-105	YALI0A	169606	172110	.		2504
YALI0A-106	YALI0A	172161	174395	-	YALI0A01353g	2234
YALI0A-107	YALI0A	174446	174831	.		385
YALI0A-108	YALI0A	174882	176080	-	YALI0A01375g	1198
YALI0A-109	YALI0A	176131	176330	.		199
YALI0A-110	YALI0A	176381	176424	-	YALI0A01389r	43
YALI0A-111	YALI0A	176475	177249	.		774
YALI0A-112	YALI0A	177300	180250	+	YALI0A01397g	2950
YALI0A-113	YALI0A	180279	181579	-	YALI0A01419g	1300
YALI0A-114	YALI0A	181630	182042	.		412
YALI0A-115	YALI0A	182093	183157	+	YALI0A01441g	1064
YALI0A-116	YALI0A	183208	183904	.		696
YALI0A-117	YALI0A	183955	184263	-	YALI0A01452g	308
YALI0A-118	YALI0A	184314	185186	.		872
YALI0A-119	YALI0A	185237	186661	-	YALI0A01463g	1424
YALI0A-120	YALI0A	186712	187210	.		498
YALI0A-121	YALI0A	187261	188346	-	YALI0A01485g	1085
YALI0A-122	YALI0A	188397	196816	.		8419
YALI0A-123	YALI0A	196867	197313	+	YALI0A01540g	446
YALI0A-124	YALI0A	197364	201308	.		3944
YALI0A-125	YALI0A	201359	204712	+	YALI0A01562g	3353
YALI0A-126	YALI0A	204763	208549	.		3786
YALI0A-127	YALI0A	208600	210492	+	YALI0A01602g	1892
YALI0A-128	YALI0A	210543	213876	.		3333
YALI0A-129	YALI0A	213927	214640	-	YALI0A01626t	713
YALI0A-130	YALI0A	214691	215840	.		1149
YALI0A-131	YALI0A	215891	216946	-	YALI0A01650g	1055
YALI0A-132	YALI0A	216997	218917	.		1920
YALI0A-133	YALI0A	218968	219059	+	YALI0A01672r	91
YALI0A-134	YALI0A	219110	219174	.		64
YALI0A-135	YALI0A	219225	220796	-	YALI0A01716g	1571
YALI0A-136	YALI0A	220847	221171	.		324
YALI0A-137	YALI0A	221222	222018	-	YALI0A01738g	796
YALI0A-138	YALI0A	222069	222851	.		782
YALI0A-139	YALI0A	222902	224182	+	YALI0A01760g	1280
YALI0A-140	YALI0A	224233	225273	.		1040
YALI0A-141	YALI0A	225324	226469	-	YALI0A01782g	1145
YALI0A-142	YALI0A	226520	227039	.		519
YALI0A-143	YALI0A	227090	227163	-	YALI0A01804r	73
YALI0A-144	YALI0A	227214	228266	.		1052
YALI0A-145	YALI0A	228317	230158	+	YALI0A01826g	1841
YALI0A-146	YALI0A	230209	231295	.		1086
YALI0A-147	YALI0A	231346	232332	-	YALI0A01848g	986
YALI0A-148	YALI0A	232383	233054	.		671
YALI0A-149	YALI0A	233105	234136	+	YALI0A01870g	1031
YALI0A-150	YALI0A	234187	239512	.		5325
YALI0A-151	YALI0A	239563	241857	+	YALI0A01892g	2294
YALI0A-152	YALI0A	241908	244995	.		3087
YALI0A-153	YALI0A	245046	245126	-	YALI0A01914r	80
YALI0A-154	YALI0A	245177	246733	.		1556
YALI0A-155	YALI0A	246784	248385	+	YALI0A01958g	1601
YALI0A-156	YALI0A	248436	249768	.		1332
YALI0A-157	YALI0A	249819	251375	+	YALI0A01980g	1556
YALI0A-158	YALI0A	251426	252675	.		1249
YALI0A-159	YALI0A	252726	254057	+	YALI0A02002g	1331
YALI0A-160	YALI0A	254153	255943	-	YALI0A02024g	1790
YALI0A-161	YALI0A	255994	256502	.		508
YALI0A-162	YALI0A	256553	257527	-	YALI0A02046g	974
YALI0A-163	YALI0A	257578	258208	.		630
YALI0A-164	YALI0A	258259	259335	-	YALI0A02068g	1076
YALI0A-165	YALI0A	259386	260174	.		788
YALI0A-166	YALI0A	260225	262147	+	YALI0A02090g	1922
YALI0A-167	YALI0A	262198	263004	.		806
YALI0A-168	YALI0A	263055	263429	+	YALI0A02112g	374
YALI0A-169	YALI0A	263480	263582	.		102
YALI0A-170	YALI0A	263633	267733	-	YALI0A02134g	4100
YALI0A-171	YALI0A	267784	268350	.		566
YALI0A-172	YALI0A	268401	268852	+	YALI0A02156g	451
YALI0A-173	YALI0A	268909	269346	-	YALI0A02178g	437
YALI0A-174	YALI0A	269397	269950	.		553
YALI0A-175	YALI0A	270001	272268	+	YALI0A02200g	2267
YALI0A-176	YALI0A	272319	272370	.		51
YALI0A-177	YALI0A	272421	274673	-	YALI0A02222g	2252
YALI0A-178	YALI0A	274724	278436	.		3712
YALI0A-179	YALI0A	278487	280208	+	YALI0A02244g	1721
YALI0A-180	YALI0A	280259	281975	.		1716
YALI0A-181	YALI0A	282026	284653	+	YALI0A02266g	2627
YALI0A-182	YALI0A	284704	285974	.		1270
YALI0A-183	YALI0A	286025	288514	+	YALI0A02288g	2489
YALI0A-184	YALI0A	288565	290732	.		2167
YALI0A-185	YALI0A	290783	292818	+	YALI0A02310g	2035
YALI0A-186	YALI0A	292869	292998	.		129
YALI0A-187	YALI0A	293049	294524	-	YALI0A02332g	1475
YALI0A-188	YALI0A	294575	296519	.		1944
YALI0A-189	YALI0A	296570	298252	+	YALI0A02354g	1682
YALI0A-190	YALI0A	298303	302631	.		4328
YALI0A-191	YALI0A	302682	303638	+	YALI0A02409g	956
YALI0A-192	YALI0A	303689	303939	.		250
YALI0A-193	YALI0A	303990	304157	-	YALI0A02416g	167
YALI0A-194	YALI0A	304208	305010	.		802
YALI0A-195	YALI0A	305061	305225	+	YALI0A02423g	164
YALI0A-196	YALI0A	305276	306846	.		1570
YALI0A-197	YALI0A	306897	307996	-	YALI0A02431g	1099
YALI0A-198	YALI0A	308047	308273	.		226
YALI0A-199	YALI0A	308324	310612	-	YALI0A02453g	2288
YALI0A-200	YALI0A	310663	312934	.		2271
YALI0A-201	YALI0A	312985	313530	+	YALI0A02475g	545
YALI0A-202	YALI0A	313581	316042	.		2461
YALI0A-203	YALI0A	316093	317005	+	YALI0A02497g	912
YALI0A-204	YALI0A	317056	317724	.		668
YALI0A-205	YALI0A	317775	320054	-	YALI0A02541g	2279
YALI0A-206	YALI0A	320105	320973	.		868
YALI0A-207	YALI0A	321024	322042	-	YALI0A02563g	1018
YALI0A-208	YALI0A	322093	322249	.		156
YALI0A-209	YALI0A	322300	323322	+	YALI0A02585g	1022
YALI0A-210	YALI0A	323454	324740	-	YALI0A02607g	1286
YALI0A-211	YALI0A	324791	326467	.		1676
YALI0A-212	YALI0A	326518	326868	-	YALI0A02629g	350
YALI0A-213	YALI0A	326919	328383	.		1464
YALI0A-214	YALI0A	328434	329358	+	YALI0A02651g	924
YALI0A-215	YALI0A	329409	330118	.		709
YALI0A-216	YALI0A	330169	330954	+	YALI0A02673g	785
YALI0A-217	YALI0A	331005	331676	.		671
YALI0A-218	YALI0A	331727	332740	+	YALI0A02695g	1013
YALI0A-219	YALI0A	332791	333420	.		629
YALI0A-220	YALI0A	333471	334430	-	YALI0A02717g	959
YALI0A-221	YALI0A	334481	337038	.		2557
YALI0A-222	YALI0A	337089	337180	-	YALI0A02739r	91
YALI0A-223	YALI0A	337231	338284	.		1053
YALI0A-224	YALI0A	338335	338874	-	YALI0A02783g	539
YALI0A-225	YALI0A	338925	340212	.		1287
YALI0A-226	YALI0A	340263	340343	-	YALI0A02805r	80
YALI0A-227	YALI0A	340394	341314	.		920
YALI0A-228	YALI0A	341365	341730	+	YALI0A02849g	365
YALI0A-229	YALI0A	341781	342385	.		604
YALI0A-230	YALI0A	342436	342691	-	YALI0A02871g	255
YALI0A-231	YALI0A	342742	343441	.		699
YALI0A-232	YALI0A	343492	345111	+	YALI0A02893g	1619
YALI0A-233	YALI0A	345162	345643	.		481
YALI0A-234	YALI0A	345694	346371	+	YALI0A02915g	677
YALI0A-235	YALI0A	346422	347892	.		1470
YALI0A-236	YALI0A	347943	348560	-	YALI0A02937g	617
YALI0A-237	YALI0A	348611	348904	.		293
YALI0A-238	YALI0A	348955	351309	+	YALI0A02959g	2354
YALI0A-239	YALI0A	351360	351943	.		583
YALI0A-240	YALI0A	351994	353625	-	YALI0A02981g	1631
YALI0A-241	YALI0A	353774	354193	+	YALI0A03003g	419
YALI0A-242	YALI0A	354244	354674	.		430
YALI0A-243	YALI0A	354725	355693	-	YALI0A03025g	968
YALI0A-244	YALI0A	355744	357101	.		1357
YALI0A-245	YALI0A	357152	357224	+	YALI0A03047r	72
YALI0A-246	YALI0A	357275	357597	.		322
YALI0A-247	YALI0A	357648	358193	+	YALI0A03069g	545
YALI0A-248	YALI0A	358244	358470	.		226
YALI0A-249	YALI0A	358521	360026	+	YALI0A03091g	1505
YALI0A-250	YALI0A	360077	361831	.		1754
YALI0A-251	YALI0A	361882	362229	-	YALI0A03113g	347
YALI0A-252	YALI0A	362280	364589	.		2309
YALI0A-253	YALI0A	364640	366274	+	YALI0A03135g	1634
YALI0A-254	YALI0A	366341	366422	-	YALI0A03157r	81
YALI0A-255	YALI0A	366473	367639	.		1166
YALI0A-256	YALI0A	367690	368358	-	YALI0A03179g	668
YALI0A-257	YALI0A	368409	370132	.		1723
YALI0A-258	YALI0A	370183	371325	+	YALI0A03201g	1142
YALI0A-259	YALI0A	371376	374229	.		2853
YALI0A-260	YALI0A	374280	375929	-	YALI0A03245g	1649
YALI0A-261	YALI0A	375980	376147	.		167
YALI0A-262	YALI0A	376198	376290	+	YALI0A03267r	92
YALI0A-263	YALI0A	376341	376574	.		233
YALI0A-264	YALI0A	376625	376708	-	YALI0A03311r	83
YALI0A-265	YALI0A	376759	377766	.		1007
YALI0A-266	YALI0A	377817	377916	+	YALI0A03355r	99
YALI0A-267	YALI0A	377967	378253	.		286
YALI0A-268	YALI0A	378304	380358	-	YALI0A03399g	2054
YALI0A-269	YALI0A	380409	381731	.		1322
YALI0A-270	YALI0A	381782	382300	-	YALI0A03421g	518
YALI0A-271	YALI0A	382351	383678	.		1327
YALI0A-272	YALI0A	383729	385546	-	YALI0A03443g	1817
YALI0A-273	YALI0A	385597	386616	.		1019
YALI0A-274	YALI0A	386667	386765	+	YALI0A03465r	98
YALI0A-275	YALI0A	386816	386957	.		141
YALI0A-276	YALI0A	387008	389113	-	YALI0A03509g	2105
YALI0A-277	YALI0A	389164	389701	.		537
YALI0A-278	YALI0A	389752	391008	+	YALI0A03531g	1256
YALI0A-279	YALI0A	391059	391239	.		180
YALI0A-280	YALI0A	391290	393856	-	YALI0A03553g	2566
YALI0A-281	YALI0A	393907	394344	.		437
YALI0A-282	YALI0A	394395	394712	+	YALI0A03575g	317
YALI0A-283	YALI0A	394763	395619	.		856
YALI0A-284	YALI0A	395670	397148	-	YALI0A03597g	1478
YALI0A-285	YALI0A	397199	399056	.		1857
YALI0A-286	YALI0A	399107	400135	+	YALI0A03641g	1028
YALI0A-287	YALI0A	400186	400663	.		477
YALI0A-288	YALI0A	400714	401745	-	YALI0A03663g	1031
YALI0A-289	YALI0A	401796	403949	.		2153
YALI0A-290	YALI0A	404000	404746	+	YALI0A03685g	746
YALI0A-291	YALI0A	404797	406588	.		1791
YALI0A-292	YALI0A	406639	406725	-	YALI0A03707r	86
YALI0A-293	YALI0A	406776	407079	.		303
YALI0A-294	YALI0A	407130	408674	+	YALI0A03751g	1544
YALI0A-295	YALI0A	408725	408784	.		59
YALI0A-296	YALI0A	408835	409827	-	YALI0A03773g	992
YALI0A-297	YALI0A	409945	410217	+	YALI0A03795t	272
YALI0A-298	YALI0A	410268	414289	.		4021
YALI0A-299	YALI0A	414340	414972	+	YALI0A03817g	632
YALI0A-300	YALI0A	415023	415843	.		820
YALI0A-301	YALI0A	415894	417456	+	YALI0A03839g	1562
YALI0A-302	YALI0A	417507	418290	.		783
YALI0A-303	YALI0A	418341	420242	-	YALI0A03861g	1901
YALI0A-304	YALI0A	420293	420620	.		327
YALI0A-305	YALI0A	420671	424045	-	YALI0A03883g	3374
YALI0A-306	YALI0A	424096	424937	.		841
YALI0A-307	YALI0A	424988	425953	+	YALI0A03905g	965
YALI0A-308	YALI0A	426004	428484	.		2480
YALI0A-309	YALI0A	428535	428653	-	YALI0A03916r	118
YALI0A-310	YALI0A	428704	430830	.		2126
YALI0A-311	YALI0A	430881	433190	+	YALI0A03927g	2309
YALI0A-312	YALI0A	433241	439198	.		5957
YALI0A-313	YALI0A	439249	441960	+	YALI0A03949g	2711
YALI0A-314	YALI0A	442011	443980	.		1969
YALI0A-315	YALI0A	444031	445731	+	YALI0A03971g	1700
YALI0A-316	YALI0A	445772	446332	-	YALI0A03993g	560
YALI0A-317	YALI0A	446383	446902	.		519
YALI0A-318	YALI0A	446953	447039	+	YALI0A04015r	86
YALI0A-319	YALI0A	447090	447187	.		97
YALI0A-320	YALI0A	447238	448887	+	YALI0A04059g	1649
YALI0A-321	YALI0A	448973	449053	-	YALI0A04081r	80
YALI0A-322	YALI0A	449104	452777	.		3673
YALI0A-323	YALI0A	452828	452923	-	YALI0A04147r	95
YALI0A-324	YALI0A	452974	453387	.		413
YALI0A-325	YALI0A	453438	454604	-	YALI0A04191g	1166
YALI0A-326	YALI0A	454655	456728	.		2073
YALI0A-327	YALI0A	456779	456897	-	YALI0A04202r	118
YALI0A-328	YALI0A	456902	456972	-	YALI0A04213r	70
YALI0A-329	YALI0A	457023	457645	.		622
YALI0A-330	YALI0A	457696	457787	+	YALI0A04235r	91
YALI0A-331	YALI0A	457838	458380	.		542
YALI0A-332	YALI0A	458431	460655	-	YALI0A04279g	2224
YALI0A-333	YALI0A	460706	461757	.		1051
YALI0A-334	YALI0A	461808	462656	-	YALI0A04301g	848
YALI0A-335	YALI0A	462707	465557	.		2850
YALI0A-336	YALI0A	465608	466456	-	YALI0A04323g	848
YALI0A-337	YALI0A	466507	468085	.		1578
YALI0A-338	YALI0A	468136	469197	-	YALI0A04345g	1061
YALI0A-339	YALI0A	469248	470050	.		802
YALI0A-340	YALI0A	470101	470730	-	YALI0A04367g	629
YALI0A-341	YALI0A	470781	473153	.		2372
YALI0A-342	YALI0A	473204	473295	-	YALI0A04389r	91
YALI0A-343	YALI0A	473346	474129	.		783
YALI0A-344	YALI0A	474180	474251	-	YALI0A04433r	71
YALI0A-345	YALI0A	474302	475062	.		760
YALI0A-346	YALI0A	475113	475721	+	YALI0A04455g	608
YALI0A-347	YALI0A	475772	477596	.		1824
YALI0A-348	YALI0A	477647	477720	+	YALI0A04477r	73
YALI0A-349	YALI0A	477771	479150	.		1379
YALI0A-350	YALI0A	479201	479500	+	YALI0A04499g	299
YALI0A-351	YALI0A	479551	480657	.		1106
YALI0A-352	YALI0A	480708	481439	+	YALI0A04521g	731
YALI0A-353	YALI0A	481490	482996	.		1506
YALI0A-354	YALI0A	483047	483120	+	YALI0A04543r	73
YALI0A-355	YALI0A	483171	484003	.		832
YALI0A-356	YALI0A	484054	484124	+	YALI0A04565r	70
YALI0A-357	YALI0A	484129	484247	+	YALI0A04576r	118
YALI0A-358	YALI0A	484298	484562	.		264
YALI0A-359	YALI0A	484613	485071	+	YALI0A04587g	458
YALI0A-360	YALI0A	485122	487276	.		2154
YALI0A-361	YALI0A	487327	490974	+	YALI0A04609g	3647
YALI0A-362	YALI0A	491025	491222	.		197
YALI0A-363	YALI0A	491273	492676	-	YALI0A04631g	1403
YALI0A-364	YALI0A	492727	492996	.		269
YALI0A-365	YALI0A	493047	494573	-	YALI0A04653g	1526
YALI0A-366	YALI0A	494624	494757	.		133
YALI0A-367	YALI0A	494808	495347	+	YALI0A04675g	539
YALI0A-368	YALI0A	495398	495495	.		97
YALI0A-369	YALI0A	495546	497903	-	YALI0A04697g	2357
YALI0A-370	YALI0A	497954	501233	.		3279
YALI0A-371	YALI0A	501284	501541	-	YALI0A04719g	257
YALI0A-372	YALI0A	501592	502360	.		768
YALI0A-373	YALI0A	502411	504399	+	YALI0A04741g	1988
YALI0A-374	YALI0A	504450	504644	.		194
YALI0A-375	YALI0A	504695	504768	+	YALI0A04763r	73
YALI0A-376	YALI0A	504896	505828	-	YALI0A04785g	932
YALI0A-377	YALI0A	505879	508741	.		2862
YALI0A-378	YALI0A	508792	508883	-	YALI0A04829r	91
YALI0A-379	YALI0A	508934	509274	.		340
YALI0A-380	YALI0A	509325	510677	-	YALI0A04873g	1352
YALI0A-381	YALI0A	510728	513401	.		2673
YALI0A-382	YALI0A	513452	514021	+	YALI0A04895g	569
YALI0A-383	YALI0A	514072	514985	.		913
YALI0A-384	YALI0A	515036	516256	-	YALI0A04917g	1220
YALI0A-385	YALI0A	516307	518288	.		1981
YALI0A-386	YALI0A	518339	521335	+	YALI0A04939g	2996
YALI0A-387	YALI0A	521386	521774	.		388
YALI0A-388	YALI0A	521825	523181	-	YALI0A04961g	1356
YALI0A-389	YALI0A	523232	524620	.		1388
YALI0A-390	YALI0A	524671	525654	+	YALI0A04983g	983
YALI0A-391	YALI0A	525705	526371	.		666
YALI0A-392	YALI0A	526422	527426	-	YALI0A05005g	1004
YALI0A-393	YALI0A	527477	529245	.		1768
YALI0A-394	YALI0A	529296	531064	-	YALI0A05027g	1768
YALI0A-395	YALI0A	531115	531638	.		523
YALI0A-396	YALI0A	531689	531771	+	YALI0A05049r	82
YALI0A-397	YALI0A	531822	531930	.		108
YALI0A-398	YALI0A	531981	532052	-	YALI0A05093r	71
YALI0A-399	YALI0A	532103	533179	.		1076
YALI0A-400	YALI0A	533230	534114	-	YALI0A05115g	884
YALI0A-401	YALI0A	534165	534837	.		672
YALI0A-402	YALI0A	534888	535824	-	YALI0A05137g	936
YALI0A-403	YALI0A	535875	535958	.		83
YALI0A-404	YALI0A	536009	536866	+	YALI0A05159g	857
YALI0A-405	YALI0A	536917	537084	.		167
YALI0A-406	YALI0A	537135	538529	-	YALI0A05181g	1394
YALI0A-407	YALI0A	538580	538961	.		381
YALI0A-408	YALI0A	539012	541099	+	YALI0A05203g	2087
YALI0A-409	YALI0A	541150	541451	.		301
YALI0A-410	YALI0A	541502	541618	+	YALI0A05225g	116
YALI0A-411	YALI0A	541669	542357	.		688
YALI0A-412	YALI0A	542408	546424	-	YALI0A05247g	4016
YALI0A-413	YALI0A	546475	547564	.		1089
YALI0A-414	YALI0A	547615	547887	+	YALI0A05269t	272
YALI0A-415	YALI0A	547938	548551	.		613
YALI0A-416	YALI0A	548602	549357	+	YALI0A05291g	755
YALI0A-417	YALI0A	549408	553763	.		4355
YALI0A-418	YALI0A	553814	554782	+	YALI0A05357g	968
YALI0A-419	YALI0A	554833	556241	.		1408
YALI0A-420	YALI0A	556292	558652	-	YALI0A05379g	2360
YALI0A-421	YALI0A	558703	560393	.		1690
YALI0A-422	YALI0A	560444	560935	+	YALI0A05401g	491
YALI0A-423	YALI0A	560986	561897	.		911
YALI0A-424	YALI0A	561948	562947	-	YALI0A05423g	999
YALI0A-425	YALI0A	563061	563150	-	YALI0A05445r	89
YALI0A-426	YALI0A	563201	563530	.		329
YALI0A-427	YALI0A	563581	563672	+	YALI0A05489r	91
YALI0A-428	YALI0A	563723	565788	.		2065
YALI0A-429	YALI0A	565839	568877	+	YALI0A05533g	3038
YALI0A-430	YALI0A	568928	569055	.		127
YALI0A-431	YALI0A	569106	570203	-	YALI0A05555g	1097
YALI0A-432	YALI0A	570254	573595	.		3341
YALI0A-433	YALI0A	573646	576570	+	YALI0A05577g	2924
YALI0A-434	YALI0A	576621	576747	.		126
YALI0A-435	YALI0A	576798	576869	+	YALI0A05599r	71
YALI0A-436	YALI0A	576948	577030	-	YALI0A05621r	82
YALI0A-437	YALI0A	577081	577802	.		721
YALI0A-438	YALI0A	577853	579346	-	YALI0A05665g	1493
YALI0A-439	YALI0A	579397	581425	.		2028
YALI0A-440	YALI0A	581476	581568	+	YALI0A05687r	92
YALI0A-441	YALI0A	581619	582340	.		721
YALI0A-442	YALI0A	582391	582471	-	YALI0A05731r	80
YALI0A-443	YALI0A	582522	582815	.		293
YALI0A-444	YALI0A	582866	583210	-	YALI0A05775g	344
YALI0A-445	YALI0A	583261	584851	.		1590
YALI0A-446	YALI0A	584902	584992	+	YALI0A05819r	90
YALI0A-447	YALI0A	585043	585277	.		234
YALI0A-448	YALI0A	585328	585401	-	YALI0A05863r	73
YALI0A-449	YALI0A	585452	585594	.		142
YALI0A-450	YALI0A	585645	586796	-	YALI0A05885g	1151
YALI0A-451	YALI0A	586847	587536	.		689
YALI0A-452	YALI0A	587587	587660	+	YALI0A05907r	73
YALI0A-453	YALI0A	587711	588418	.		707
YALI0A-454	YALI0A	588469	590556	-	YALI0A05929g	2087
YALI0A-455	YALI0A	590607	591227	.		620
YALI0A-456	YALI0A	591278	592621	-	YALI0A05951g	1343
YALI0A-457	YALI0A	592672	594417	.		1745
YALI0A-458	YALI0A	594468	594743	+	YALI0A05973g	275
YALI0A-459	YALI0A	594794	595188	.		394
YALI0A-460	YALI0A	595239	596096	+	YALI0A05995g	857
YALI0A-461	YALI0A	596147	597165	.		1018
YALI0A-462	YALI0A	597216	597497	-	YALI0A06017g	281
YALI0A-463	YALI0A	597627	598037	-	YALI0A06039g	410
YALI0A-464	YALI0A	598088	600144	.		2056
YALI0A-465	YALI0A	600195	601505	-	YALI0A06061g	1310
YALI0A-466	YALI0A	601556	605042	.		3486
YALI0A-467	YALI0A	605093	605794	-	YALI0A06105g	701
YALI0A-468	YALI0A	605845	606356	.		511
YALI0A-469	YALI0A	606407	606502	+	YALI0A06127r	95
YALI0A-470	YALI0A	606553	606610	.		57
YALI0A-471	YALI0A	606661	607848	-	YALI0A06171g	1187
YALI0A-472	YALI0A	607899	608387	.		488
YALI0A-473	YALI0A	608438	608509	+	YALI0A06193r	71
YALI0A-474	YALI0A	608560	610889	.		2329
YALI0A-475	YALI0A	610940	612187	-	YALI0A06215g	1247
YALI0A-476	YALI0A	612238	614826	.		2588
YALI0A-477	YALI0A	614877	614995	-	YALI0A06226r	118
YALI0A-478	YALI0A	615000	615070	-	YALI0A06237r	70
YALI0A-479	YALI0A	615121	615466	.		345
YALI0A-480	YALI0A	615517	615606	+	YALI0A06259r	89
YALI0A-481	YALI0A	615657	616288	.		631
YALI0A-482	YALI0A	616339	616427	+	YALI0A06303r	88
YALI0A-483	YALI0A	616478	618218	.		1740
YALI0A-484	YALI0A	618269	619201	+	YALI0A06347g	932
YALI0A-485	YALI0A	619252	619344	.		92
YALI0A-486	YALI0A	619395	620390	-	YALI0A06369g	995
YALI0A-487	YALI0A	620441	621070	.		629
YALI0A-488	YALI0A	621121	621204	-	YALI0A06391r	83
YALI0A-489	YALI0A	621255	621590	.		335
YALI0A-490	YALI0A	621641	623056	-	YALI0A06435g	1415
YALI0A-491	YALI0A	623107	624606	.		1499
YALI0A-492	YALI0A	624657	625127	+	YALI0A06457g	470
YALI0A-493	YALI0A	625178	625899	.		721
YALI0A-494	YALI0A	625950	627494	+	YALI0A06479g	1544
YALI0A-495	YALI0A	627545	627963	.		418
YALI0A-496	YALI0A	628014	628577	+	YALI0A06501g	563
YALI0A-497	YALI0A	628628	628868	.		240
YALI0A-498	YALI0A	628919	630028	-	YALI0A06523g	1109
YALI0A-499	YALI0A	630079	632083	.		2004
YALI0A-500	YALI0A	632134	632216	+	YALI0A06545r	82
YALI0A-501	YALI0A	632267	636141	.		3874
YALI0A-502	YALI0A	636192	637532	+	YALI0A06589g	1340
YALI0A-503	YALI0A	637583	639439	.		1856
YALI0A-504	YALI0A	639490	641811	-	YALI0A06611g	2321
YALI0A-505	YALI0A	641862	644415	.		2553
YALI0A-506	YALI0A	644466	644960	+	YALI0A06633g	494
YALI0A-507	YALI0A	645011	645632	.		621
YALI0A-508	YALI0A	645683	645801	-	YALI0A06644r	118
YALI0A-509	YALI0A	645852	646419	.		567
YALI0A-510	YALI0A	646470	649262	-	YALI0A06655g	2792
YALI0A-511	YALI0A	649313	650134	.		821
YALI0A-512	YALI0A	650185	651276	-	YALI0A06677g	1091
YALI0A-513	YALI0A	651327	652887	.		1560
YALI0A-514	YALI0A	652938	653264	+	YALI0A06699g	326
YALI0A-515	YALI0A	653401	653820	-	YALI0A06721g	419
YALI0A-516	YALI0A	653871	653975	.		104
YALI0A-517	YALI0A	654026	654712	-	YALI0A06743g	686
YALI0A-518	YALI0A	654763	655312	.		549
YALI0A-519	YALI0A	655363	655481	-	YALI0A06754r	118
YALI0A-520	YALI0A	655532	655701	.		169
YALI0A-521	YALI0A	655752	656549	-	YALI0A06765g	797
YALI0A-522	YALI0A	656600	657082	.		482
YALI0A-523	YALI0A	657133	658302	-	YALI0A06787g	1169
YALI0A-524	YALI0A	658353	660424	.		2071
YALI0A-525	YALI0A	660475	660944	+	YALI0A06809g	469
YALI0A-526	YALI0A	661073	662116	-	YALI0A06831g	1043
YALI0A-527	YALI0A	662167	671107	.		8940
YALI0A-528	YALI0A	671158	672303	-	YALI0A06886g	1145
YALI0A-529	YALI0A	672354	672488	.		134
YALI0A-530	YALI0A	672539	673048	+	YALI0A06908g	509
YALI0A-531	YALI0A	673099	673312	.		213
YALI0A-532	YALI0A	673363	674334	-	YALI0A06930g	971
YALI0A-533	YALI0A	674385	675521	.		1136
YALI0A-534	YALI0A	675572	675874	+	YALI0A06952g	302
YALI0A-535	YALI0A	675925	676989	.		1064
YALI0A-536	YALI0A	677040	678158	+	YALI0A06974g	1118
YALI0A-537	YALI0A	678209	678476	.		267
YALI0A-538	YALI0A	678527	679621	-	YALI0A06996g	1094
YALI0A-539	YALI0A	679672	680250	.		578
YALI0A-540	YALI0A	680301	683711	+	YALI0A07018g	3410
YALI0A-541	YALI0A	683762	684020	.		258
YALI0A-542	YALI0A	684071	684142	+	YALI0A07040r	71
YALI0A-543	YALI0A	684193	685119	.		926
YALI0A-544	YALI0A	685170	686141	+	YALI0A07062g	971
YALI0A-545	YALI0A	686192	686837	.		645
YALI0A-546	YALI0A	686888	687382	-	YALI0A07084g	494
YALI0A-547	YALI0A	687433	690800	.		3367
YALI0A-548	YALI0A	690851	693484	+	YALI0A07106g	2633
YALI0A-549	YALI0A	693535	695252	.		1717
YALI0A-550	YALI0A	695303	696964	+	YALI0A07128g	1661
YALI0A-551	YALI0A	697015	697999	.		984
YALI0A-552	YALI0A	698050	700305	-	YALI0A07142g	2255
YALI0A-553	YALI0A	700356	701237	.		881
YALI0A-554	YALI0A	701288	701387	+	YALI0A07150r	99
YALI0A-555	YALI0A	701438	701680	.		242
YALI0A-556	YALI0A	701731	701819	-	YALI0A07194r	88
YALI0A-557	YALI0A	701870	702686	.		816
YALI0A-558	YALI0A	702737	706639	-	YALI0A07238g	3902
YALI0A-559	YALI0A	706642	708786	-	YALI0A07249g	2144
YALI0A-560	YALI0A	708837	712039	.		3202
YALI0A-561	YALI0A	712090	712208	-	YALI0A07260r	118
YALI0A-562	YALI0A	712213	712283	-	YALI0A07271r	70
YALI0A-563	YALI0A	712334	712925	.		591
YALI0A-564	YALI0A	712976	713047	+	YALI0A07293r	71
YALI0A-565	YALI0A	713098	713154	.		56
YALI0A-566	YALI0A	713205	713286	-	YALI0A07315r	81
YALI0A-567	YALI0A	713337	715032	.		1695
YALI0A-568	YALI0A	715083	715168	-	YALI0A07359r	85
YALI0A-569	YALI0A	715219	715414	.		195
YALI0A-570	YALI0A	715465	716073	+	YALI0A07403g	608
YALI0A-571	YALI0A	716124	716404	.		280
YALI0A-572	YALI0A	716455	718329	-	YALI0A07425g	1874
YALI0A-573	YALI0A	718380	718941	.		561
YALI0A-574	YALI0A	718992	720782	-	YALI0A07447g	1790
YALI0A-575	YALI0A	720833	723195	.		2362
YALI0A-576	YALI0A	723246	723328	+	YALI0A07469r	82
YALI0A-577	YALI0A	723379	723731	.		352
YALI0A-578	YALI0A	723782	723870	-	YALI0A07513r	88
YALI0A-579	YALI0A	723921	724413	.		492
YALI0A-580	YALI0A	724464	726422	+	YALI0A07557g	1958
YALI0A-581	YALI0A	726473	728032	.		1559
YALI0A-582	YALI0A	728083	729666	-	YALI0A07579g	1583
YALI0A-583	YALI0A	729717	730814	.		1097
YALI0A-584	YALI0A	730865	733021	-	YALI0A07601g	2156
YALI0A-585	YALI0A	733072	739366	.		6294
YALI0A-586	YALI0A	739417	740811	+	YALI0A07623g	1394
YALI0A-587	YALI0A	740862	742136	.		1274
YALI0A-588	YALI0A	742187	742318	+	YALI0A07645g	131
YALI0A-589	YALI0A	742426	743463	-	YALI0A07667g	1037
YALI0A-590	YALI0A	743514	743655	.		141
YALI0A-591	YALI0A	743706	746012	-	YALI0A07689g	2306
YALI0A-592	YALI0A	746063	746770	.		707
YALI0A-593	YALI0A	746821	747036	-	YALI0A07711g	215
YALI0A-594	YALI0A	747087	748227	.		1140
YALI0A-595	YALI0A	748278	749111	+	YALI0A07733g	833
YALI0A-596	YALI0A	749162	749410	.		248
YALI0A-597	YALI0A	749461	750216	-	YALI0A07755g	755
YALI0A-598	YALI0A	750267	751050	.		783
YALI0A-599	YALI0A	751101	751511	+	YALI0A07777g	410
YALI0A-600	YALI0A	751562	751906	.		344
YALI0A-601	YALI0A	751957	752378	+	YALI0A07799g	421
YALI0A-602	YALI0A	752429	752757	.		328
YALI0A-603	YALI0A	752808	754259	-	YALI0A07821g	1451
YALI0A-604	YALI0A	754310	757345	.		3035
YALI0A-605	YALI0A	757396	759453	+	YALI0A07843g	2057
YALI0A-606	YALI0A	759504	759731	.		227
YALI0A-607	YALI0A	759782	760240	+	YALI0A07865g	458
YALI0A-608	YALI0A	760372	761172	-	YALI0A07887g	800
YALI0A-609	YALI0A	761223	761394	.		171
YALI0A-610	YALI0A	761445	761533	+	YALI0A07909r	88
YALI0A-611	YALI0A	761584	761779	.		195
YALI0A-612	YALI0A	761830	761911	+	YALI0A07953r	81
YALI0A-613	YALI0A	761962	762273	.		311
YALI0A-614	YALI0A	762324	766571	-	YALI0A07997g	4247
YALI0A-615	YALI0A	766622	773182	.		6560
YALI0A-616	YALI0A	773233	774642	+	YALI0A08019g	1409
YALI0A-617	YALI0A	774693	776845	.		2152
YALI0A-618	YALI0A	776896	778776	+	YALI0A08041g	1880
YALI0A-619	YALI0A	778827	780372	.		1545
YALI0A-620	YALI0A	780423	781736	-	YALI0A08063g	1313
YALI0A-621	YALI0A	781787	784266	.		2479
YALI0A-622	YALI0A	784317	785971	+	YALI0A08077g	1654
YALI0A-623	YALI0A	786022	786167	.		145
YALI0A-624	YALI0A	786218	787417	+	YALI0A08107g	1199
YALI0A-625	YALI0A	787468	790562	.		3094
YALI0A-626	YALI0A	790613	791539	+	YALI0A08129g	926
YALI0A-627	YALI0A	791590	792133	.		543
YALI0A-628	YALI0A	792184	793175	-	YALI0A08151g	991
YALI0A-629	YALI0A	793226	796136	.		2910
YALI0A-630	YALI0A	796187	800897	+	YALI0A08165g	4710
YALI0A-631	YALI0A	800948	802323	.		1375
YALI0A-632	YALI0A	802374	802859	+	YALI0A08195g	485
YALI0A-633	YALI0A	802910	803545	.		635
YALI0A-634	YALI0A	803596	803714	+	YALI0A08206r	118
YALI0A-635	YALI0A	803765	808925	.		5160
YALI0A-636	YALI0A	808976	810025	-	YALI0A08217g	1049
YALI0A-637	YALI0A	810076	813597	.		3521
YALI0A-638	YALI0A	813648	815063	-	YALI0A08239g	1415
YALI0A-639	YALI0A	815114	819004	.		3890
YALI0A-640	YALI0A	819055	823128	+	YALI0A08261g	4073
YALI0A-641	YALI0A	823179	823919	.		740
YALI0A-642	YALI0A	823970	824055	-	YALI0A08283r	85
YALI0A-643	YALI0A	824106	825632	.		1526
YALI0A-644	YALI0A	825683	826036	-	YALI0A08327g	353
YALI0A-645	YALI0A	826072	826290	-	YALI0A08338g	218
YALI0A-646	YALI0A	826341	828738	.		2397
YALI0A-647	YALI0A	828789	830390	+	YALI0A08360g	1601
YALI0A-648	YALI0A	830441	834433	.		3992
YALI0A-649	YALI0A	834484	836175	+	YALI0A08404g	1691
YALI0A-650	YALI0A	836244	839462	-	YALI0A08426g	3218
YALI0A-651	YALI0A	839513	842429	.		2916
YALI0A-652	YALI0A	842480	843472	+	YALI0A08448g	992
YALI0A-653	YALI0A	843523	847728	.		4205
YALI0A-654	YALI0A	847779	847879	-	YALI0A08492r	100
YALI0A-655	YALI0A	848027	850004	+	YALI0A08536g	1977
YALI0A-656	YALI0A	850055	850224	.		169
YALI0A-657	YALI0A	850275	851204	-	YALI0A08558g	929
YALI0A-658	YALI0A	851338	852372	+	YALI0A08580g	1034
YALI0A-659	YALI0A	852423	852655	.		232
YALI0A-660	YALI0A	852706	852779	-	YALI0A08602r	73
YALI0A-661	YALI0A	852830	853065	.		235
YALI0A-662	YALI0A	853116	853514	+	YALI0A08624g	398
YALI0A-663	YALI0A	853565	853676	.		111
YALI0A-664	YALI0A	853727	854978	-	YALI0A08646g	1251
YALI0A-665	YALI0A	855029	855617	.		588
YALI0A-666	YALI0A	855668	856600	+	YALI0A08668g	932
YALI0A-667	YALI0A	856651	858558	.		1907
YALI0A-668	YALI0A	858609	858694	-	YALI0A08690r	85
YALI0A-669	YALI0A	858745	859025	.		280
YALI0A-670	YALI0A	859076	860422	+	YALI0A08734g	1346
YALI0A-671	YALI0A	860473	861765	.		1292
YALI0A-672	YALI0A	861816	861901	-	YALI0A08756r	85
YALI0A-673	YALI0A	861952	864628	.		2676
YALI0A-674	YALI0A	864679	865791	-	YALI0A08800g	1112
YALI0A-675	YALI0A	865842	866366	.		524
YALI0A-676	YALI0A	866417	866512	+	YALI0A08822r	95
YALI0A-677	YALI0A	866563	866646	.		83
YALI0A-678	YALI0A	866697	866945	+	YALI0A08866g	248
YALI0A-679	YALI0A	866996	869623	.		2627
YALI0A-680	YALI0A	869674	870045	+	YALI0A08888g	371
YALI0A-681	YALI0A	870096	870303	.		207
YALI0A-682	YALI0A	870354	870425	-	YALI0A08902r	71
YALI0A-683	YALI0A	870426	871139	-	YALI0A08917t	713
YALI0A-684	YALI0A	871188	879053	-	YALI0A08932g	7865
YALI0A-685	YALI0A	879165	879878	-	YALI0A08946t	713
YALI0A-686	YALI0A	879879	879929	-	YALI0A08961r	50
YALI0A-687	YALI0A	879934	880004	-	YALI0A08976r	70
YALI0A-688	YALI0A	880055	880992	.		937
YALI0A-689	YALI0A	881043	882770	+	YALI0A08998g	1727
YALI0A-690	YALI0A	882821	882894	.		73
YALI0A-691	YALI0A	882945	887309	-	YALI0A09020g	4364
YALI0A-692	YALI0A	887360	890549	.		3189
YALI0A-693	YALI0A	890600	891997	-	YALI0A09042g	1397
YALI0A-694	YALI0A	892048	892498	.		450
YALI0A-695	YALI0A	892549	893940	+	YALI0A09064g	1391
YALI0A-696	YALI0A	893991	896140	.		2149
YALI0A-697	YALI0A	896191	896637	-	YALI0A09086g	446
YALI0A-698	YALI0A	896688	898390	.		1702
YALI0A-699	YALI0A	898441	899457	-	YALI0A09108g	1016
YALI0A-700	YALI0A	899508	901121	.		1613
YALI0A-701	YALI0A	901172	901243	-	YALI0A09130r	71
YALI0A-702	YALI0A	901294	902955	.		1661
YALI0A-703	YALI0A	903006	903094	+	YALI0A09152r	88
YALI0A-704	YALI0A	903145	903989	.		844
YALI0A-705	YALI0A	904040	904240	+	YALI0A09196g	200
YALI0A-706	YALI0A	904291	909316	.		5025
YALI0A-707	YALI0A	909367	909459	+	YALI0A09218r	92
YALI0A-708	YALI0A	909510	910678	.		1168
YALI0A-709	YALI0A	910729	912363	-	YALI0A09262g	1634
YALI0A-710	YALI0A	912414	914324	.		1910
YALI0A-711	YALI0A	914375	915262	-	YALI0A09284g	887
YALI0A-712	YALI0A	915377	916090	+	YALI0A09300t	713
YALI0A-713	YALI0A	916202	924067	+	YALI0A09317g	7865
YALI0A-714	YALI0A	924116	924829	+	YALI0A09350t	713
YALI0A-715	YALI0A	924880	928535	.		3655
YALI0A-716	YALI0A	928586	930151	-	YALI0A09383g	1565
YALI0A-717	YALI0A	930202	932417	.		2215
YALI0A-718	YALI0A	932468	933766	-	YALI0A09405g	1298
YALI0A-719	YALI0A	933817	935804	.		1987
YALI0A-720	YALI0A	935855	937240	+	YALI0A09427g	1385
YALI0A-721	YALI0A	937291	937551	.		260
YALI0A-722	YALI0A	937602	938079	+	YALI0A09438g	477
YALI0A-723	YALI0A	938130	940301	.		2171
YALI0A-724	YALI0A	940352	941062	+	YALI0A09449g	710
YALI0A-725	YALI0A	941113	942580	.		1467
YALI0A-726	YALI0A	942631	943071	+	YALI0A09471g	440
YALI0A-727	YALI0A	943122	943814	.		692
YALI0A-728	YALI0A	943865	944050	+	YALI0A09515g	185
YALI0A-729	YALI0A	944101	945438	.		1337
YALI0A-730	YALI0A	945489	949859	+	YALI0A09537g	4370
YALI0A-731	YALI0A	949910	956163	.		6253
YALI0A-732	YALI0A	956214	957422	+	YALI0A09559g	1208
YALI0A-733	YALI0A	957473	960859	.		3386
YALI0A-734	YALI0A	960910	962238	+	YALI0A09592g	1328
YALI0A-735	YALI0A	962289	962463	.		174
YALI0A-736	YALI0A	962514	963410	-	YALI0A09614g	896
YALI0A-737	YALI0A	963461	963597	.		136
YALI0A-738	YALI0A	963648	964469	-	YALI0A09636g	821
YALI0A-739	YALI0A	964520	965855	.		1335
YALI0A-740	YALI0A	965906	967651	+	YALI0A09658g	1745
YALI0A-741	YALI0A	967702	968046	.		344
YALI0A-742	YALI0A	968097	969287	+	YALI0A09680g	1190
YALI0A-743	YALI0A	969338	970403	.		1065
YALI0A-744	YALI0A	970454	972571	+	YALI0A09702g	2117
YALI0A-745	YALI0A	972622	972858	.		236
YALI0A-746	YALI0A	972909	975881	-	YALI0A09724g	2972
YALI0A-747	YALI0A	975932	976159	.		227
YALI0A-748	YALI0A	976210	976770	+	YALI0A09746g	560
YALI0A-749	YALI0A	976821	978948	.		2127
YALI0A-750	YALI0A	978999	979952	+	YALI0A09768g	953
YALI0A-751	YALI0A	980003	980127	.		124
YALI0A-752	YALI0A	980178	981314	-	YALI0A09790g	1136
YALI0A-753	YALI0A	981365	982950	.		1585
YALI0A-754	YALI0A	983001	984374	+	YALI0A09812g	1373
YALI0A-755	YALI0A	984425	984851	.		426
YALI0A-756	YALI0A	984902	986314	-	YALI0A09834g	1412
YALI0A-757	YALI0A	986365	987466	.		1101
YALI0A-758	YALI0A	987517	988580	+	YALI0A09845g	1063
YALI0A-759	YALI0A	988631	993041	.		4410
YALI0A-760	YALI0A	993092	996076	+	YALI0A09856g	2984
YALI0A-761	YALI0A	996127	996921	.		794
YALI0A-762	YALI0A	996972	997802	-	YALI0A09878g	830
YALI0A-763	YALI0A	997853	998561	.		708
YALI0A-764	YALI0A	998612	1000957	-	YALI0A09900g	2345
YALI0A-765	YALI0A	1001008	1003446	.		2438
YALI0A-766	YALI0A	1003497	1004262	+	YALI0A09922g	765
YALI0A-767	YALI0A	1004313	1005866	.		1553
YALI0A-768	YALI0A	1005917	1005994	+	YALI0A09933g	77
YALI0A-769	YALI0A	1006045	1007108	.		1063
YALI0A-770	YALI0A	1007159	1007218	+	YALI0A09951s	59
YALI0A-771	YALI0A	1007269	1008557	.		1288
YALI0A-772	YALI0A	1008608	1008818	-	YALI0A09969t	210
YALI0A-773	YALI0A	1008869	1009150	.		281
YALI0A-774	YALI0A	1009201	1011531	+	YALI0A09988g	2330
YALI0A-775	YALI0A	1011582	1011765	.		183
YALI0A-776	YALI0A	1011816	1012865	-	YALI0A10010g	1049
YALI0A-777	YALI0A	1012916	1013475	.		559
YALI0A-778	YALI0A	1013526	1014746	-	YALI0A10032g	1220
YALI0A-779	YALI0A	1014797	1015638	.		841
YALI0A-780	YALI0A	1015689	1015958	-	YALI0A10054t	269
YALI0A-781	YALI0A	1016009	1016121	.		112
YALI0A-782	YALI0A	1016172	1017509	-	YALI0A10076g	1337
YALI0A-783	YALI0A	1017560	1018500	.		940
YALI0A-784	YALI0A	1018551	1019507	+	YALI0A10098g	956
YALI0A-785	YALI0A	1019558	1021306	.		1748
YALI0A-786	YALI0A	1021357	1023210	-	YALI0A10120g	1853
YALI0A-787	YALI0A	1023261	1023494	.		233
YALI0A-788	YALI0A	1023545	1024573	-	YALI0A10142g	1028
YALI0A-789	YALI0A	1024624	1025711	.		1087
YALI0A-790	YALI0A	1025762	1027126	+	YALI0A10164g	1364
YALI0A-791	YALI0A	1027177	1027586	.		409
YALI0A-792	YALI0A	1027637	1029721	+	YALI0A10186g	2084
YALI0A-793	YALI0A	1029772	1030748	.		976
YALI0A-794	YALI0A	1030799	1032058	+	YALI0A10208g	1259
YALI0A-795	YALI0A	1032170	1034134	-	YALI0A10230g	1964
YALI0A-796	YALI0A	1034185	1036435	.		2250
YALI0A-797	YALI0A	1036486	1037709	-	YALI0A10252g	1223
YALI0A-798	YALI0A	1037760	1038177	.		417
YALI0A-799	YALI0A	1038228	1038781	+	YALI0A10274g	553
YALI0A-800	YALI0A	1038832	1039792	.		960
YALI0A-801	YALI0A	1039843	1043953	-	YALI0A10296g	4110
YALI0A-802	YALI0A	1044004	1048040	.		4036
YALI0A-803	YALI0A	1048091	1048996	-	YALI0A10310g	905
YALI0A-804	YALI0A	1049047	1050322	.		1275
YALI0A-805	YALI0A	1050373	1053402	+	YALI0A10318g	3029
YALI0A-806	YALI0A	1053453	1054459	.		1006
YALI0A-807	YALI0A	1054510	1054582	+	YALI0A10340r	72
YALI0A-808	YALI0A	1054633	1055426	.		793
YALI0A-809	YALI0A	1055477	1058014	+	YALI0A10362g	2537
YALI0A-810	YALI0A	1058065	1058169	.		104
YALI0A-811	YALI0A	1058220	1058933	+	YALI0A10378t	713
YALI0A-812	YALI0A	1059045	1066910	+	YALI0A10395g	7865
YALI0A-813	YALI0A	1066959	1067672	+	YALI0A10417t	713
YALI0A-814	YALI0A	1067723	1069507	.		1784
YALI0A-815	YALI0A	1069558	1070718	+	YALI0A10439g	1160
YALI0A-816	YALI0A	1070769	1078232	.		7463
YALI0A-817	YALI0A	1078283	1079839	-	YALI0A10483g	1556
YALI0A-818	YALI0A	1079890	1080987	.		1097
YALI0A-819	YALI0A	1081038	1081156	+	YALI0A10505r	118
YALI0A-820	YALI0A	1081207	1085627	.		4420
YALI0A-821	YALI0A	1085678	1089580	+	YALI0A10527g	3902
YALI0A-822	YALI0A	1089631	1090200	.		569
YALI0A-823	YALI0A	1090251	1091330	+	YALI0A10549g	1079
YALI0A-824	YALI0A	1091381	1091658	.		277
YALI0A-825	YALI0A	1091709	1092188	-	YALI0A10571g	479
YALI0A-826	YALI0A	1092239	1093875	.		1636
YALI0A-827	YALI0A	1093926	1095836	-	YALI0A10593g	1910
YALI0A-828	YALI0A	1095887	1101076	.		5189
YALI0A-829	YALI0A	1101127	1103529	+	YALI0A10615g	2402
YALI0A-830	YALI0A	1103580	1103864	.		284
YALI0A-831	YALI0A	1103915	1106437	-	YALI0A10637g	2522
YALI0A-832	YALI0A	1106488	1109110	.		2622
YALI0A-833	YALI0A	1109161	1110069	-	YALI0A10659g	908
YALI0A-834	YALI0A	1110120	1116466	.		6346
YALI0A-835	YALI0A	1116517	1117692	-	YALI0A10681g	1175
YALI0A-836	YALI0A	1117743	1118980	.		1237
YALI0A-837	YALI0A	1119031	1120137	+	YALI0A10703g	1106
YALI0A-838	YALI0A	1120188	1121344	.		1156
YALI0A-839	YALI0A	1121395	1121973	-	YALI0A10725g	578
YALI0A-840	YALI0A	1122024	1124985	.		2961
YALI0A-841	YALI0A	1125036	1125389	+	YALI0A10747g	353
YALI0A-842	YALI0A	1125440	1126024	.		584
YALI0A-843	YALI0A	1126075	1129338	-	YALI0A10769g	3263
YALI0A-844	YALI0A	1129389	1129936	.		547
YALI0A-845	YALI0A	1129987	1130781	+	YALI0A10813g	794
YALI0A-846	YALI0A	1130832	1131332	.		500
YALI0A-847	YALI0A	1131383	1131475	+	YALI0A10835r	92
YALI0A-848	YALI0A	1131526	1132100	.		574
YALI0A-849	YALI0A	1132151	1132639	-	YALI0A10879g	488
YALI0A-850	YALI0A	1132690	1133437	.		747
YALI0A-851	YALI0A	1133488	1133606	-	YALI0A10890r	118
YALI0A-852	YALI0A	1133657	1137055	.		3398
YALI0A-853	YALI0A	1137106	1137321	+	YALI0A10901g	215
YALI0A-854	YALI0A	1137372	1142150	.		4778
YALI0A-855	YALI0A	1142201	1143544	-	YALI0A10945g	1343
YALI0A-856	YALI0A	1143595	1147127	.		3532
YALI0A-857	YALI0A	1147178	1147651	+	YALI0A10967g	473
YALI0A-858	YALI0A	1147702	1148844	.		1142
YALI0A-859	YALI0A	1148895	1150715	-	YALI0A10989g	1820
YALI0A-860	YALI0A	1150766	1152704	.		1938
YALI0A-861	YALI0A	1152755	1154215	+	YALI0A11011g	1460
YALI0A-862	YALI0A	1154266	1157478	.		3212
YALI0A-863	YALI0A	1157529	1157618	+	YALI0A11033r	89
YALI0A-864	YALI0A	1157669	1157825	.		156
YALI0A-865	YALI0A	1157876	1158760	+	YALI0A11077g	884
YALI0A-866	YALI0A	1158811	1159093	.		282
YALI0A-867	YALI0A	1159144	1161519	-	YALI0A11099g	2375
YALI0A-868	YALI0A	1161570	1162267	.		697
YALI0A-869	YALI0A	1162318	1162839	-	YALI0A11121g	521
YALI0A-870	YALI0A	1162890	1164325	.		1435
YALI0A-871	YALI0A	1164376	1165527	-	YALI0A11143g	1151
YALI0A-872	YALI0A	1165578	1166808	.		1230
YALI0A-873	YALI0A	1166859	1168243	+	YALI0A11157g	1384
YALI0A-874	YALI0A	1168294	1171449	.		3155
YALI0A-875	YALI0A	1171500	1173725	+	YALI0A11198g	2225
YALI0A-876	YALI0A	1173776	1174437	.		661
YALI0A-877	YALI0A	1174488	1175261	-	YALI0A11220g	773
YALI0A-878	YALI0A	1175404	1175490	+	YALI0A11242r	86
YALI0A-879	YALI0A	1175541	1179113	.		3572
YALI0A-880	YALI0A	1179164	1179253	+	YALI0A11363r	89
YALI0A-881	YALI0A	1179392	1181269	-	YALI0A11407g	1877
YALI0A-882	YALI0A	1181320	1181417	.		97
YALI0A-883	YALI0A	1181468	1181559	-	YALI0A11429r	91
YALI0A-884	YALI0A	1181610	1183626	.		2016
YALI0A-885	YALI0A	1183677	1187441	+	YALI0A11473g	3764
YALI0A-886	YALI0A	1187492	1187708	.		216
YALI0A-887	YALI0A	1187759	1187832	-	YALI0A11495r	73
YALI0A-888	YALI0A	1187883	1188668	.		785
YALI0A-889	YALI0A	1188719	1189717	-	YALI0A11517g	998
YALI0A-890	YALI0A	1189768	1190227	.		459
YALI0A-891	YALI0A	1190278	1193169	+	YALI0A11539g	2891
YALI0A-892	YALI0A	1193220	1199155	.		5935
YALI0A-893	YALI0A	1199206	1200915	-	YALI0A11561g	1709
YALI0A-894	YALI0A	1200966	1203238	.		2272
YALI0A-895	YALI0A	1203289	1204002	-	YALI0A11583t	713
YALI0A-896	YALI0A	1204053	1205797	.		1744
YALI0A-897	YALI0A	1205848	1207452	+	YALI0A11605g	1604
YALI0A-898	YALI0A	1207585	1208097	-	YALI0A11627g	512
YALI0A-899	YALI0A	1208148	1217541	.		9393
YALI0A-900	YALI0A	1217592	1219853	-	YALI0A11649g	2261
YALI0A-901	YALI0A	1219904	1224026	.		4122
YALI0A-902	YALI0A	1224077	1225873	-	YALI0A11671g	1796
YALI0A-903	YALI0A	1225924	1228306	.		2382
YALI0A-904	YALI0A	1228357	1228440	-	YALI0A11693r	83
YALI0A-905	YALI0A	1228491	1231566	.		3075
YALI0A-906	YALI0A	1231617	1232102	+	YALI0A11737g	485
YALI0A-907	YALI0A	1232153	1233940	.		1787
YALI0A-908	YALI0A	1233991	1235850	-	YALI0A11759g	1859
YALI0A-909	YALI0A	1235901	1237568	.		1667
YALI0A-910	YALI0A	1237619	1239616	+	YALI0A11781g	1997
YALI0A-911	YALI0A	1239667	1240570	.		903
YALI0A-912	YALI0A	1240621	1241589	+	YALI0A11803g	968
YALI0A-913	YALI0A	1241640	1242359	.		719
YALI0A-914	YALI0A	1242410	1243129	+	YALI0A11847g	719
YALI0A-915	YALI0A	1243180	1243785	.		605
YALI0A-916	YALI0A	1243836	1247618	+	YALI0A11869g	3782
YALI0A-917	YALI0A	1247669	1249050	.		1381
YALI0A-918	YALI0A	1249101	1249358	+	YALI0A11891g	257
YALI0A-919	YALI0A	1249409	1249700	.		291
YALI0A-920	YALI0A	1249751	1250023	+	YALI0A11913t	272
YALI0A-921	YALI0A	1250074	1250867	.		793
YALI0A-922	YALI0A	1250918	1251607	+	YALI0A11935g	689
YALI0A-923	YALI0A	1251658	1251728	.		70
YALI0A-924	YALI0A	1251779	1251859	-	YALI0A11957r	80
YALI0A-925	YALI0A	1251910	1252571	.		661
YALI0A-926	YALI0A	1252622	1256659	-	YALI0A12001g	4037
YALI0A-927	YALI0A	1256710	1258664	.		1954
YALI0A-928	YALI0A	1258715	1259593	+	YALI0A12023g	878
YALI0A-929	YALI0A	1259644	1262105	.		2461
YALI0A-930	YALI0A	1262156	1262653	-	YALI0A12045g	497
YALI0A-931	YALI0A	1262704	1264446	.		1742
YALI0A-932	YALI0A	1264497	1265117	+	YALI0A12067g	620
YALI0A-933	YALI0A	1265168	1268272	.		3104
YALI0A-934	YALI0A	1268323	1270002	-	YALI0A12111g	1679
YALI0A-935	YALI0A	1270053	1273218	.		3165
YALI0A-936	YALI0A	1273269	1274711	-	YALI0A12133g	1442
YALI0A-937	YALI0A	1274762	1275410	.		648
YALI0A-938	YALI0A	1275461	1276681	+	YALI0A12155g	1220
YALI0A-939	YALI0A	1276732	1276875	.		143
YALI0A-940	YALI0A	1276926	1278074	-	YALI0A12177g	1148
YALI0A-941	YALI0A	1278125	1278289	.		164
YALI0A-942	YALI0A	1278340	1278915	-	YALI0A12199g	575
YALI0A-943	YALI0A	1278966	1280881	.		1915
YALI0A-944	YALI0A	1280932	1281747	+	YALI0A12221g	815
YALI0A-945	YALI0A	1281798	1282561	.		763
YALI0A-946	YALI0A	1282612	1283529	+	YALI0A12243g	917
YALI0A-947	YALI0A	1283611	1284030	+	YALI0A12265g	419
YALI0A-948	YALI0A	1284081	1284585	.		504
YALI0A-949	YALI0A	1284636	1287083	+	YALI0A12287g	2447
YALI0A-950	YALI0A	1287134	1287292	.		158
YALI0A-951	YALI0A	1287343	1287438	-	YALI0A12309r	95
YALI0A-952	YALI0A	1287489	1288400	.		911
YALI0A-953	YALI0A	1288451	1289557	+	YALI0A12353g	1106
YALI0A-954	YALI0A	1289608	1294042	.		4434
YALI0A-955	YALI0A	1294093	1294173	+	YALI0A12375r	80
YALI0A-956	YALI0A	1294224	1294449	.		225
YALI0A-957	YALI0A	1294500	1294952	+	YALI0A12419g	452
YALI0A-958	YALI0A	1295014	1296066	-	YALI0A12441g	1052
YALI0A-959	YALI0A	1296117	1297129	.		1012
YALI0A-960	YALI0A	1297180	1297298	-	YALI0A12452r	118
YALI0A-961	YALI0A	1297303	1297383	-	YALI0A12463r	80
YALI0A-962	YALI0A	1297434	1298070	.		636
YALI0A-963	YALI0A	1298121	1298849	+	YALI0A12507g	728
YALI0A-964	YALI0A	1298900	1301859	.		2959
YALI0A-965	YALI0A	1301910	1301995	+	YALI0A12529r	85
YALI0A-966	YALI0A	1302046	1303177	.		1131
YALI0A-967	YALI0A	1303228	1305045	+	YALI0A12573g	1817
YALI0A-968	YALI0A	1305096	1307855	.		2759
YALI0A-969	YALI0A	1307906	1308613	+	YALI0A12617g	707
YALI0A-970	YALI0A	1308664	1309642	.		978
YALI0A-971	YALI0A	1309693	1309773	+	YALI0A12639r	80
YALI0A-972	YALI0A	1309824	1309893	.		69
YALI0A-973	YALI0A	1309944	1310774	+	YALI0A12683g	830
YALI0A-974	YALI0A	1310825	1310897	.		72
YALI0A-975	YALI0A	1310948	1311658	-	YALI0A12705g	710
YALI0A-976	YALI0A	1311709	1315886	.		4177
YALI0A-977	YALI0A	1315937	1316018	+	YALI0A12727r	81
YALI0A-978	YALI0A	1316069	1318202	.		2133
YALI0A-979	YALI0A	1318253	1318323	+	YALI0A12771r	70
YALI0A-980	YALI0A	1318328	1318446	+	YALI0A12782r	118
YALI0A-981	YALI0A	1318497	1319203	.		706
YALI0A-982	YALI0A	1319254	1319325	-	YALI0A12793r	71
YALI0A-983	YALI0A	1319376	1320158	.		782
YALI0A-984	YALI0A	1320209	1321012	+	YALI0A12815g	803
YALI0A-985	YALI0A	1321063	1321152	.		89
YALI0A-986	YALI0A	1321203	1321466	-	YALI0A12837g	263
YALI0A-987	YALI0A	1321517	1322065	.		548
YALI0A-988	YALI0A	1322116	1322203	+	YALI0A12859r	87
YALI0A-989	YALI0A	1322254	1324306	.		2052
YALI0A-990	YALI0A	1324357	1325070	-	YALI0A12892t	713
YALI0A-991	YALI0A	1325121	1328276	.		3155
YALI0A-992	YALI0A	1328327	1329463	+	YALI0A12925g	1136
YALI0A-993	YALI0A	1329514	1329734	.		220
YALI0A-994	YALI0A	1329785	1329856	-	YALI0A12947r	71
YALI0A-995	YALI0A	1329907	1333345	.		3438
YALI0A-996	YALI0A	1333396	1334358	-	YALI0A12969g	962
YALI0A-997	YALI0A	1334409	1334889	.		480
YALI0A-998	YALI0A	1334940	1335010	+	YALI0A12991r	70
YALI0A-999	YALI0A	1335015	1335133	+	YALI0A13002r	118
YALI0A-1000	YALI0A	1335184	1337351	.		2167
YALI0A-1001	YALI0A	1337402	1338439	+	YALI0A13013g	1037
YALI0A-1002	YALI0A	1338490	1339012	.		522
YALI0A-1003	YALI0A	1339063	1339548	-	YALI0A13035g	485
YALI0A-1004	YALI0A	1339599	1339946	.		347
YALI0A-1005	YALI0A	1339997	1342444	+	YALI0A13057g	2447
YALI0A-1006	YALI0A	1342495	1342776	.		281
YALI0A-1007	YALI0A	1342827	1344587	-	YALI0A13079g	1760
YALI0A-1008	YALI0A	1344638	1345333	.		695
YALI0A-1009	YALI0A	1345384	1347987	+	YALI0A13101g	2603
YALI0A-1010	YALI0A	1348038	1348102	.		64
YALI0A-1011	YALI0A	1348153	1348226	-	YALI0A13123r	73
YALI0A-1012	YALI0A	1348277	1352312	.		4035
YALI0A-1013	YALI0A	1352363	1352451	-	YALI0A13189r	88
YALI0A-1014	YALI0A	1352502	1353774	.		1272
YALI0A-1015	YALI0A	1353825	1357943	-	YALI0A13233g	4118
YALI0A-1016	YALI0A	1357994	1364804	.		6810
YALI0A-1017	YALI0A	1364855	1365100	+	YALI0A13255g	245
YALI0A-1018	YALI0A	1365151	1370700	.		5549
YALI0A-1019	YALI0A	1370751	1372388	+	YALI0A13277g	1637
YALI0A-1020	YALI0A	1372439	1372601	.		162
YALI0A-1021	YALI0A	1372652	1374148	-	YALI0A13299g	1496
YALI0A-1022	YALI0A	1374199	1376963	.		2764
YALI0A-1023	YALI0A	1377014	1378525	+	YALI0A13321g	1511
YALI0A-1024	YALI0A	1378576	1378959	.		383
YALI0A-1025	YALI0A	1379010	1379100	+	YALI0A13343r	90
YALI0A-1026	YALI0A	1379151	1381194	.		2043
YALI0A-1027	YALI0A	1381245	1382939	+	YALI0A13387g	1694
YALI0A-1028	YALI0A	1382990	1384771	.		1781
YALI0A-1029	YALI0A	1384822	1384914	+	YALI0A13409r	92
YALI0A-1030	YALI0A	1384965	1385347	.		382
YALI0A-1031	YALI0A	1385398	1385516	-	YALI0A13431r	118
YALI0A-1032	YALI0A	1385521	1385608	-	YALI0A13453r	87
YALI0A-1033	YALI0A	1385659	1386074	.		415
YALI0A-1034	YALI0A	1386125	1386640	-	YALI0A13497g	515
YALI0A-1035	YALI0A	1386691	1387526	.		835
YALI0A-1036	YALI0A	1387577	1391320	-	YALI0A13519g	3743
YALI0A-1037	YALI0A	1391371	1392374	.		1003
YALI0A-1038	YALI0A	1392425	1393613	+	YALI0A13541g	1188
YALI0A-1039	YALI0A	1393664	1395399	.		1735
YALI0A-1040	YALI0A	1395450	1397357	+	YALI0A13563g	1907
YALI0A-1041	YALI0A	1397408	1400681	.		3273
YALI0A-1042	YALI0A	1400732	1402465	+	YALI0A13585g	1733
YALI0A-1043	YALI0A	1402516	1403944	.		1428
YALI0A-1044	YALI0A	1403995	1404258	+	YALI0A13607g	263
YALI0A-1045	YALI0A	1404309	1404617	.		308
YALI0A-1046	YALI0A	1404668	1404753	+	YALI0A13629r	85
YALI0A-1047	YALI0A	1404804	1405643	.		839
YALI0A-1048	YALI0A	1405694	1407181	-	YALI0A13673g	1487
YALI0A-1049	YALI0A	1407232	1407369	.		137
YALI0A-1050	YALI0A	1407420	1410914	-	YALI0A13695g	3494
YALI0A-1051	YALI0A	1410965	1419080	.		8115
YALI0A-1052	YALI0A	1419131	1419218	+	YALI0A13717r	87
YALI0A-1053	YALI0A	1419269	1419565	.		296
YALI0A-1054	YALI0A	1419616	1419698	-	YALI0A13761r	82
YALI0A-1055	YALI0A	1419749	1419983	.		234
YALI0A-1056	YALI0A	1420034	1420120	-	YALI0A13805r	86
YALI0A-1057	YALI0A	1420171	1420496	.		325
YALI0A-1058	YALI0A	1420547	1420819	+	YALI0A13849g	272
YALI0A-1059	YALI0A	1420870	1422208	.		1338
YALI0A-1060	YALI0A	1422259	1422349	+	YALI0A13871r	90
YALI0A-1061	YALI0A	1422400	1422869	.		469
YALI0A-1062	YALI0A	1422920	1423096	-	YALI0A13915g	176
YALI0A-1063	YALI0A	1423147	1423644	.		497
YALI0A-1064	YALI0A	1423695	1424270	+	YALI0A13937g	575
YALI0A-1065	YALI0A	1424321	1424401	.		80
YALI0A-1066	YALI0A	1424452	1424537	-	YALI0A13959r	85
YALI0A-1067	YALI0A	1424588	1424733	.		145
YALI0A-1068	YALI0A	1424784	1424857	+	YALI0A14003r	73
YALI0A-1069	YALI0A	1424908	1428122	.		3214
YALI0A-1070	YALI0A	1428173	1428257	+	YALI0A14025r	84
YALI0A-1071	YALI0A	1428308	1432492	.		4184
YALI0A-1072	YALI0A	1432543	1433334	+	YALI0A14069g	791
YALI0A-1073	YALI0A	1433385	1433546	.		161
YALI0A-1074	YALI0A	1433597	1433668	-	YALI0A14091r	71
YALI0A-1075	YALI0A	1433719	1434498	.		779
YALI0A-1076	YALI0A	1434549	1434639	+	YALI0A14113r	90
YALI0A-1077	YALI0A	1434690	1435010	.		320
YALI0A-1078	YALI0A	1435061	1435642	-	YALI0A14157g	581
YALI0A-1079	YALI0A	1435693	1435811	.		118
YALI0A-1080	YALI0A	1435862	1435957	-	YALI0A14168r	95
YALI0A-1081	YALI0A	1436008	1438627	.		2619
YALI0A-1082	YALI0A	1438678	1440195	+	YALI0A14212g	1517
YALI0A-1083	YALI0A	1440246	1442206	.		1960
YALI0A-1084	YALI0A	1442257	1443909	-	YALI0A14234g	1652
YALI0A-1085	YALI0A	1443960	1445878	.		1918
YALI0A-1086	YALI0A	1445929	1446867	+	YALI0A14256g	938
YALI0A-1087	YALI0A	1446918	1447790	.		872
YALI0A-1088	YALI0A	1447841	1447927	+	YALI0A14278r	86
YALI0A-1089	YALI0A	1447978	1451133	.		3155
YALI0A-1090	YALI0A	1451184	1452236	-	YALI0A14322g	1052
YALI0A-1091	YALI0A	1452287	1453026	.		739
YALI0A-1092	YALI0A	1453077	1453148	+	YALI0A14344r	71
YALI0A-1093	YALI0A	1453199	1454322	.		1123
YALI0A-1094	YALI0A	1454373	1454951	-	YALI0A14366g	578
YALI0A-1095	YALI0A	1455002	1455909	.		907
YALI0A-1096	YALI0A	1455960	1456994	+	YALI0A14388g	1034
YALI0A-1097	YALI0A	1457045	1457401	.		356
YALI0A-1098	YALI0A	1457452	1457539	-	YALI0A14410r	87
YALI0A-1099	YALI0A	1457590	1457933	.		343
YALI0A-1100	YALI0A	1457984	1458841	-	YALI0A14454g	857
YALI0A-1101	YALI0A	1458892	1460836	.		1944
YALI0A-1102	YALI0A	1460887	1461945	-	YALI0A14476g	1058
YALI0A-1103	YALI0A	1461996	1464647	.		2651
YALI0A-1104	YALI0A	1464698	1465219	+	YALI0A14498g	521
YALI0A-1105	YALI0A	1465270	1466428	.		1158
YALI0A-1106	YALI0A	1466479	1467807	+	YALI0A14520g	1328
YALI0A-1107	YALI0A	1467858	1470439	.		2581
YALI0A-1108	YALI0A	1470490	1472433	+	YALI0A14542g	1943
YALI0A-1109	YALI0A	1472484	1472812	.		328
YALI0A-1110	YALI0A	1472863	1473537	+	YALI0A14564g	674
YALI0A-1111	YALI0A	1473588	1474937	.		1349
YALI0A-1112	YALI0A	1474988	1476895	+	YALI0A14586g	1907
YALI0A-1113	YALI0A	1476946	1487259	.		10313
YALI0A-1114	YALI0A	1487310	1490927	+	YALI0A14608g	3617
YALI0A-1115	YALI0A	1490978	1491032	.		54
YALI0A-1116	YALI0A	1491083	1492639	-	YALI0A14630g	1556
YALI0A-1117	YALI0A	1492690	1494427	.		1737
YALI0A-1118	YALI0A	1494478	1494551	-	YALI0A14652r	73
YALI0A-1119	YALI0A	1494602	1496639	.		2037
YALI0A-1120	YALI0A	1496690	1501952	-	YALI0A14707g	5262
YALI0A-1121	YALI0A	1502003	1502970	.		967
YALI0A-1122	YALI0A	1503021	1504385	+	YALI0A14740g	1364
YALI0A-1123	YALI0A	1504436	1506199	.		1763
YALI0A-1124	YALI0A	1506250	1506933	+	YALI0A14762g	683
YALI0A-1125	YALI0A	1506984	1507541	.		557
YALI0A-1126	YALI0A	1507592	1508089	-	YALI0A14784g	497
YALI0A-1127	YALI0A	1508140	1511448	.		3308
YALI0A-1128	YALI0A	1511499	1512923	+	YALI0A14806g	1424
YALI0A-1129	YALI0A	1512974	1516528	.		3554
YALI0A-1130	YALI0A	1516579	1519872	+	YALI0A14839g	3293
YALI0A-1131	YALI0A	1519923	1520519	.		596
YALI0A-1132	YALI0A	1520570	1523812	+	YALI0A14861g	3242
YALI0A-1133	YALI0A	1523863	1526127	.		2264
YALI0A-1134	YALI0A	1526178	1528103	+	YALI0A14883g	1925
YALI0A-1135	YALI0A	1528154	1528393	.		239
YALI0A-1136	YALI0A	1528444	1528562	+	YALI0A14894r	118
YALI0A-1137	YALI0A	1528613	1528878	.		265
YALI0A-1138	YALI0A	1528929	1530017	-	YALI0A14905g	1088
YALI0A-1139	YALI0A	1530068	1536165	.		6097
YALI0A-1140	YALI0A	1536216	1536791	-	YALI0A14927g	575
YALI0A-1141	YALI0A	1536842	1537497	.		655
YALI0A-1142	YALI0A	1537548	1537856	-	YALI0A14949g	308
YALI0A-1143	YALI0A	1537907	1544361	.		6454
YALI0A-1144	YALI0A	1544412	1545089	-	YALI0A15059g	677
YALI0A-1145	YALI0A	1545140	1545826	.		686
YALI0A-1146	YALI0A	1545877	1546542	+	YALI0A15081g	665
YALI0A-1147	YALI0A	1546593	1548448	.		1855
YALI0A-1148	YALI0A	1548499	1550163	+	YALI0A15103g	1664
YALI0A-1149	YALI0A	1550214	1551090	.		876
YALI0A-1150	YALI0A	1551141	1552874	+	YALI0A15125g	1733
YALI0A-1151	YALI0A	1552925	1560588	.		7663
YALI0A-1152	YALI0A	1560639	1561685	+	YALI0A15147g	1046
YALI0A-1153	YALI0A	1561736	1565274	.		3538
YALI0A-1154	YALI0A	1565325	1566725	+	YALI0A15169g	1400
YALI0A-1155	YALI0A	1566776	1567534	.		758
YALI0A-1156	YALI0A	1567585	1567666	+	YALI0A15191r	81
YALI0A-1157	YALI0A	1567717	1568083	.		366
YALI0A-1158	YALI0A	1568134	1568219	-	YALI0A15213r	85
YALI0A-1159	YALI0A	1568270	1570839	.		2569
YALI0A-1160	YALI0A	1570890	1572776	-	YALI0A15257g	1886
YALI0A-1161	YALI0A	1572827	1576068	.		3241
YALI0A-1162	YALI0A	1576119	1576207	+	YALI0A15279r	88
YALI0A-1163	YALI0A	1576258	1576912	.		654
YALI0A-1164	YALI0A	1576963	1577034	-	YALI0A15323r	71
YALI0A-1165	YALI0A	1577085	1577472	.		387
YALI0A-1166	YALI0A	1577523	1577641	-	YALI0A15334r	118
YALI0A-1167	YALI0A	1577692	1579047	.		1355
YALI0A-1168	YALI0A	1579098	1581179	+	YALI0A15345g	2081
YALI0A-1169	YALI0A	1581230	1583413	.		2183
YALI0A-1170	YALI0A	1583464	1583949	-	YALI0A15378g	485
YALI0A-1171	YALI0A	1584000	1585435	.		1435
YALI0A-1172	YALI0A	1585486	1586019	-	YALI0A15400g	533
YALI0A-1173	YALI0A	1586070	1586885	.		815
YALI0A-1174	YALI0A	1586936	1587613	-	YALI0A15422g	677
YALI0A-1175	YALI0A	1587664	1588287	.		623
YALI0A-1176	YALI0A	1588338	1588592	-	YALI0A15433g	254
YALI0A-1177	YALI0A	1588643	1589297	.		654
YALI0A-1178	YALI0A	1589348	1589887	+	YALI0A15444g	539
YALI0A-1179	YALI0A	1589938	1590658	.		720
YALI0A-1180	YALI0A	1590709	1591239	+	YALI0A15466g	530
YALI0A-1181	YALI0A	1591290	1592270	.		980
YALI0A-1182	YALI0A	1592321	1593901	+	YALI0A15488g	1580
YALI0A-1183	YALI0A	1593952	1594112	.		160
YALI0A-1184	YALI0A	1594163	1594262	-	YALI0A15510r	99
YALI0A-1185	YALI0A	1594313	1594362	.		49
YALI0A-1186	YALI0A	1594413	1596206	-	YALI0A15554g	1793
YALI0A-1187	YALI0A	1596257	1598323	.		2066
YALI0A-1188	YALI0A	1598374	1600293	-	YALI0A15576g	1919
YALI0A-1189	YALI0A	1600344	1604684	.		4340
YALI0A-1190	YALI0A	1604735	1604914	-	YALI0A15598g	179
YALI0A-1191	YALI0A	1604965	1605348	.		383
YALI0A-1192	YALI0A	1605399	1605629	-	YALI0A15642g	230
YALI0A-1193	YALI0A	1605680	1606004	.		324
YALI0A-1194	YALI0A	1606055	1606136	-	YALI0A15664r	81
YALI0A-1195	YALI0A	1606187	1606970	.		783
YALI0A-1196	YALI0A	1607021	1609966	-	YALI0A15686g	2945
YALI0A-1197	YALI0A	1610017	1610114	.		97
YALI0A-1198	YALI0A	1610165	1611721	+	YALI0A15708g	1556
YALI0A-1199	YALI0A	1611860	1611931	-	YALI0A15730r	71
YALI0A-1200	YALI0A	1611982	1614478	.		2496
YALI0A-1201	YALI0A	1614529	1614900	+	YALI0A15752g	371
YALI0A-1202	YALI0A	1614979	1616370	-	YALI0A15774g	1391
YALI0A-1203	YALI0A	1616421	1616566	.		145
YALI0A-1204	YALI0A	1616617	1619565	-	YALI0A15796g	2948
YALI0A-1205	YALI0A	1619616	1621591	.		1975
YALI0A-1206	YALI0A	1621642	1621733	-	YALI0A15818r	91
YALI0A-1207	YALI0A	1621784	1622491	.		707
YALI0A-1208	YALI0A	1622542	1622613	+	YALI0A15862r	71
YALI0A-1209	YALI0A	1622664	1622818	.		154
YALI0A-1210	YALI0A	1622869	1623567	+	YALI0A15884g	698
YALI0A-1211	YALI0A	1623618	1624501	.		883
YALI0A-1212	YALI0A	1624552	1625481	+	YALI0A15906g	929
YALI0A-1213	YALI0A	1625532	1625658	.		126
YALI0A-1214	YALI0A	1625709	1625782	-	YALI0A15928r	73
YALI0A-1215	YALI0A	1625833	1626068	.		235
YALI0A-1216	YALI0A	1626119	1628686	+	YALI0A15950g	2567
YALI0A-1217	YALI0A	1628737	1630599	.		1862
YALI0A-1218	YALI0A	1630650	1631666	+	YALI0A15972g	1016
YALI0A-1219	YALI0A	1631717	1633451	.		1734
YALI0A-1220	YALI0A	1633502	1633575	+	YALI0A15994r	73
YALI0A-1221	YALI0A	1633626	1633753	.		127
YALI0A-1222	YALI0A	1633804	1634232	-	YALI0A16016g	428
YALI0A-1223	YALI0A	1634283	1635965	.		1682
YALI0A-1224	YALI0A	1636016	1636897	-	YALI0A16038g	881
YALI0A-1225	YALI0A	1636948	1638573	.		1625
YALI0A-1226	YALI0A	1638624	1640084	+	YALI0A16060g	1460
YALI0A-1227	YALI0A	1640135	1640396	.		261
YALI0A-1228	YALI0A	1640447	1640962	-	YALI0A16082g	515
YALI0A-1229	YALI0A	1641013	1643586	.		2573
YALI0A-1230	YALI0A	1643637	1643719	+	YALI0A16104r	82
YALI0A-1231	YALI0A	1643770	1645225	.		1455
YALI0A-1232	YALI0A	1645276	1645394	-	YALI0A16126r	118
YALI0A-1233	YALI0A	1645445	1645622	.		177
YALI0A-1234	YALI0A	1645673	1646083	-	YALI0A16148g	410
YALI0A-1235	YALI0A	1646134	1647113	.		979
YALI0A-1236	YALI0A	1647164	1648090	-	YALI0A16170g	926
YALI0A-1237	YALI0A	1648141	1649716	.		1575
YALI0A-1238	YALI0A	1649767	1651146	+	YALI0A16192g	1379
YALI0A-1239	YALI0A	1651197	1651818	.		621
YALI0A-1240	YALI0A	1651869	1655405	+	YALI0A16207g	3536
YALI0A-1241	YALI0A	1655456	1656979	.		1523
YALI0A-1242	YALI0A	1657030	1658118	-	YALI0A16214g	1088
YALI0A-1243	YALI0A	1658169	1665167	.		6998
YALI0A-1244	YALI0A	1665218	1667653	-	YALI0A16291g	2435
YALI0A-1245	YALI0A	1667704	1671908	.		4204
YALI0A-1246	YALI0A	1671959	1672477	-	YALI0A16313g	518
YALI0A-1247	YALI0A	1672528	1673403	.		875
YALI0A-1248	YALI0A	1673454	1673541	-	YALI0A16335r	87
YALI0A-1249	YALI0A	1673592	1675308	.		1716
YALI0A-1250	YALI0A	1675359	1676408	+	YALI0A16379g	1049
YALI0A-1251	YALI0A	1676459	1679298	.		2839
YALI0A-1252	YALI0A	1679349	1679867	+	YALI0A16401g	518
YALI0A-1253	YALI0A	1679918	1681715	.		1797
YALI0A-1254	YALI0A	1681766	1685134	-	YALI0A16423g	3368
YALI0A-1255	YALI0A	1685185	1688286	.		3101
YALI0A-1256	YALI0A	1688337	1690352	+	YALI0A16445g	2015
YALI0A-1257	YALI0A	1690403	1691792	.		1389
YALI0A-1258	YALI0A	1691843	1692269	-	YALI0A16467g	426
YALI0A-1259	YALI0A	1692320	1692757	.		437
YALI0A-1260	YALI0A	1692808	1693740	+	YALI0A16489g	932
YALI0A-1261	YALI0A	1693791	1694654	.		863
YALI0A-1262	YALI0A	1694705	1695337	+	YALI0A16511g	632
YALI0A-1263	YALI0A	1695388	1695920	.		532
YALI0A-1264	YALI0A	1695971	1696706	-	YALI0A16566g	735
YALI0A-1265	YALI0A	1696757	1696974	.		217
YALI0A-1266	YALI0A	1697025	1702420	+	YALI0A16588g	5395
YALI0A-1267	YALI0A	1702471	1704233	.		1762
YALI0A-1268	YALI0A	1704284	1704402	-	YALI0A16599r	118
YALI0A-1269	YALI0A	1704453	1706011	.		1558
YALI0A-1270	YALI0A	1706062	1707867	-	YALI0A16610g	1805
YALI0A-1271	YALI0A	1707918	1708804	.		886
YALI0A-1272	YALI0A	1708855	1708936	+	YALI0A16632r	81
YALI0A-1273	YALI0A	1708987	1709353	.		366
YALI0A-1274	YALI0A	1709404	1709477	-	YALI0A16676r	73
YALI0A-1275	YALI0A	1709528	1710418	.		890
YALI0A-1276	YALI0A	1710469	1711587	+	YALI0A16698g	1118
YALI0A-1277	YALI0A	1711638	1712352	.		714
YALI0A-1278	YALI0A	1712403	1714409	-	YALI0A16720g	2006
YALI0A-1279	YALI0A	1714460	1719694	.		5234
YALI0A-1280	YALI0A	1719745	1720394	-	YALI0A16775g	649
YALI0A-1281	YALI0A	1720445	1720626	.		181
YALI0A-1282	YALI0A	1720677	1722575	-	YALI0A16797g	1898
YALI0A-1283	YALI0A	1722626	1724184	.		1558
YALI0A-1284	YALI0A	1724235	1725608	+	YALI0A16819g	1373
YALI0A-1285	YALI0A	1725659	1734713	.		9054
YALI0A-1286	YALI0A	1734764	1736128	+	YALI0A16841g	1364
YALI0A-1287	YALI0A	1736179	1743467	.		7288
YALI0A-1288	YALI0A	1743518	1744417	-	YALI0A16863g	899
YALI0A-1289	YALI0A	1744468	1745359	.		891
YALI0A-1290	YALI0A	1745410	1745574	-	YALI0A16868g	164
YALI0A-1291	YALI0A	1745634	1746347	+	YALI0A16887t	713
YALI0A-1292	YALI0A	1746398	1747182	.		784
YALI0A-1293	YALI0A	1747233	1747321	+	YALI0A16907r	88
YALI0A-1294	YALI0A	1747372	1749871	.		2499
YALI0A-1295	YALI0A	1749922	1749995	+	YALI0A16951r	73
YALI0A-1296	YALI0A	1750135	1750234	-	YALI0A16973r	99
YALI0A-1297	YALI0A	1750285	1750748	.		463
YALI0A-1298	YALI0A	1750799	1755141	-	YALI0A17020g	4342
YALI0A-1299	YALI0A	1755192	1757251	.		2059
YALI0A-1300	YALI0A	1757302	1757826	-	YALI0A17039g	524
YALI0A-1301	YALI0A	1757877	1758002	.		125
YALI0A-1302	YALI0A	1758053	1758397	-	YALI0A17061g	344
YALI0A-1303	YALI0A	1758448	1758647	.		199
YALI0A-1304	YALI0A	1758698	1758778	+	YALI0A17083r	80
YALI0A-1305	YALI0A	1758829	1758901	.		72
YALI0A-1306	YALI0A	1758952	1763667	-	YALI0A17127g	4715
YALI0A-1307	YALI0A	1763718	1767352	.		3634
YALI0A-1308	YALI0A	1767403	1769391	-	YALI0A17149g	1988
YALI0A-1309	YALI0A	1769442	1770732	.		1290
YALI0A-1310	YALI0A	1770783	1774997	-	YALI0A17171g	4214
YALI0A-1311	YALI0A	1775048	1778797	.		3749
YALI0A-1312	YALI0A	1778848	1780374	+	YALI0A17193g	1526
YALI0A-1313	YALI0A	1780425	1780832	.		407
YALI0A-1314	YALI0A	1780883	1781794	+	YALI0A17215g	911
YALI0A-1315	YALI0A	1781845	1783836	.		1991
YALI0A-1316	YALI0A	1783887	1784330	-	YALI0A17237g	443
YALI0A-1317	YALI0A	1784381	1785518	.		1137
YALI0A-1318	YALI0A	1785569	1786165	-	YALI0A17259g	596
YALI0A-1319	YALI0A	1786216	1786827	.		611
YALI0A-1320	YALI0A	1786878	1787912	-	YALI0A17281g	1034
YALI0A-1321	YALI0A	1787963	1788242	.		279
YALI0A-1322	YALI0A	1788293	1789348	-	YALI0A17292g	1055
YALI0A-1323	YALI0A	1789399	1789832	.		433
YALI0A-1324	YALI0A	1789883	1791040	-	YALI0A17314g	1157
YALI0A-1325	YALI0A	1791091	1792467	.		1376
YALI0A-1326	YALI0A	1792518	1793090	-	YALI0A17336g	572
YALI0A-1327	YALI0A	1793141	1794630	.		1489
YALI0A-1328	YALI0A	1794681	1796165	+	YALI0A17358g	1484
YALI0A-1329	YALI0A	1796216	1796318	.		102
YALI0A-1330	YALI0A	1796369	1797160	-	YALI0A17380g	791
YALI0A-1331	YALI0A	1797303	1797374	+	YALI0A17402r	71
YALI0A-1332	YALI0A	1797425	1797598	.		173
YALI0A-1333	YALI0A	1797649	1799247	+	YALI0A17424g	1598
YALI0A-1334	YALI0A	1799298	1799938	.		640
YALI0A-1335	YALI0A	1799989	1800666	-	YALI0A17446g	677
YALI0A-1336	YALI0A	1800717	1801915	.		1198
YALI0A-1337	YALI0A	1801966	1802958	-	YALI0A17468g	992
YALI0A-1338	YALI0A	1803009	1804349	.		1340
YALI0A-1339	YALI0A	1804400	1806190	+	YALI0A17490g	1790
YALI0A-1340	YALI0A	1806241	1806391	.		150
YALI0A-1341	YALI0A	1806442	1808325	-	YALI0A17512g	1883
YALI0A-1342	YALI0A	1808417	1809940	-	YALI0A17534g	1523
YALI0A-1343	YALI0A	1809991	1811137	.		1146
YALI0A-1344	YALI0A	1811188	1811823	+	YALI0A17556g	635
YALI0A-1345	YALI0A	1811874	1813191	.		1317
YALI0A-1346	YALI0A	1813242	1816943	+	YALI0A17578g	3701
YALI0A-1347	YALI0A	1816994	1817110	.		116
YALI0A-1348	YALI0A	1817161	1818174	-	YALI0A17600g	1013
YALI0A-1349	YALI0A	1818225	1819241	.		1016
YALI0A-1350	YALI0A	1819292	1819384	-	YALI0A17622r	92
YALI0A-1351	YALI0A	1819435	1821024	.		1589
YALI0A-1352	YALI0A	1821075	1822622	+	YALI0A17666g	1547
YALI0A-1353	YALI0A	1822722	1822793	-	YALI0A17688r	71
YALI0A-1354	YALI0A	1822844	1824209	.		1365
YALI0A-1355	YALI0A	1824260	1824341	+	YALI0A17710r	81
YALI0A-1356	YALI0A	1824392	1824839	.		447
YALI0A-1357	YALI0A	1824890	1824963	-	YALI0A17754r	73
YALI0A-1358	YALI0A	1825014	1825597	.		583
YALI0A-1359	YALI0A	1825648	1829883	-	YALI0A17776g	4235
YALI0A-1360	YALI0A	1829934	1835563	.		5629
YALI0A-1361	YALI0A	1835614	1838250	-	YALI0A17809g	2636
YALI0A-1362	YALI0A	1838301	1841154	.		2853
YALI0A-1363	YALI0A	1841205	1841810	+	YALI0A17831g	605
YALI0A-1364	YALI0A	1841861	1845316	.		3455
YALI0A-1365	YALI0A	1845367	1849173	-	YALI0A17853g	3806
YALI0A-1366	YALI0A	1849224	1850135	.		911
YALI0A-1367	YALI0A	1850186	1851787	-	YALI0A17875g	1601
YALI0A-1368	YALI0A	1851838	1852573	.		735
YALI0A-1369	YALI0A	1852624	1853190	-	YALI0A17897g	566
YALI0A-1370	YALI0A	1853241	1858735	.		5494
YALI0A-1371	YALI0A	1858786	1860526	+	YALI0A17919g	1740
YALI0A-1372	YALI0A	1860577	1861838	.		1261
YALI0A-1373	YALI0A	1861889	1863739	+	YALI0A17941g	1850
YALI0A-1374	YALI0A	1863790	1864063	.		273
YALI0A-1375	YALI0A	1864114	1864523	+	YALI0A17946g	409
YALI0A-1376	YALI0A	1864574	1867146	.		2572
YALI0A-1377	YALI0A	1867197	1867481	+	YALI0A17963g	284
YALI0A-1378	YALI0A	1867532	1868165	.		633
YALI0A-1379	YALI0A	1868216	1868334	+	YALI0A17974r	118
YALI0A-1380	YALI0A	1868385	1870796	.		2411
YALI0A-1381	YALI0A	1870847	1872796	-	YALI0A17985g	1949
YALI0A-1382	YALI0A	1872847	1874300	.		1453
YALI0A-1383	YALI0A	1874351	1875946	+	YALI0A18007g	1595
YALI0A-1384	YALI0A	1875997	1876633	.		636
YALI0A-1385	YALI0A	1876684	1877232	-	YALI0A18029g	548
YALI0A-1386	YALI0A	1877283	1877482	.		199
YALI0A-1387	YALI0A	1877533	1878153	+	YALI0A18040g	620
YALI0A-1388	YALI0A	1878204	1878612	.		408
YALI0A-1389	YALI0A	1878663	1880186	-	YALI0A18062g	1523
YALI0A-1390	YALI0A	1880237	1883117	.		2880
YALI0A-1391	YALI0A	1883168	1883286	-	YALI0A18073r	118
YALI0A-1392	YALI0A	1883291	1883371	-	YALI0A18084r	80
YALI0A-1393	YALI0A	1883422	1884574	.		1152
YALI0A-1394	YALI0A	1884625	1886973	-	YALI0A18139g	2348
YALI0A-1395	YALI0A	1887024	1888180	.		1156
YALI0A-1396	YALI0A	1888231	1889388	-	YALI0A18161g	1157
YALI0A-1397	YALI0A	1889439	1895265	.		5826
YALI0A-1398	YALI0A	1895316	1896950	-	YALI0A18183g	1634
YALI0A-1399	YALI0A	1897001	1901188	.		4187
YALI0A-1400	YALI0A	1901239	1902773	+	YALI0A18205g	1534
YALI0A-1401	YALI0A	1902824	1906836	.		4012
YALI0A-1402	YALI0A	1906887	1907750	-	YALI0A18227g	863
YALI0A-1403	YALI0A	1907801	1911546	.		3745
YALI0A-1404	YALI0A	1911597	1912631	+	YALI0A18249g	1034
YALI0A-1405	YALI0A	1912682	1920718	.		8036
YALI0A-1406	YALI0A	1920769	1923684	+	YALI0A18271g	2915
YALI0A-1407	YALI0A	1923735	1924891	.		1156
YALI0A-1408	YALI0A	1924942	1926099	-	YALI0A18293g	1157
YALI0A-1409	YALI0A	1926150	1927267	.		1117
YALI0A-1410	YALI0A	1927318	1927929	+	YALI0A18315g	611
YALI0A-1411	YALI0A	1927980	1929304	.		1324
YALI0A-1412	YALI0A	1929355	1930038	-	YALI0A18337g	683
YALI0A-1413	YALI0A	1930089	1934103	.		4014
YALI0A-1414	YALI0A	1934154	1935302	-	YALI0A18359g	1148
YALI0A-1415	YALI0A	1935353	1937208	.		1855
YALI0A-1416	YALI0A	1937259	1939904	+	YALI0A18381g	2645
YALI0A-1417	YALI0A	1939955	1947983	.		8028
YALI0A-1418	YALI0A	1948034	1950136	+	YALI0A18403g	2102
YALI0A-1419	YALI0A	1950187	1950913	.		726
YALI0A-1420	YALI0A	1950964	1952565	-	YALI0A18425g	1601
YALI0A-1421	YALI0A	1952616	1960642	.		8026
YALI0A-1422	YALI0A	1960693	1960869	+	YALI0A18447g	176
YALI0A-1423	YALI0A	1960920	1965974	.		5054
YALI0A-1424	YALI0A	1966025	1967554	-	YALI0A18469g	1529
YALI0A-1425	YALI0A	1967605	1986549	.		18944
YALI0A-1426	YALI0A	1986600	1987496	-	YALI0A18524g	896
YALI0A-1427	YALI0A	1987547	1989652	.		2105
YALI0A-1428	YALI0A	1989703	1990053	+	YALI0A18546g	350
YALI0A-1429	YALI0A	1990104	1990581	.		477
YALI0A-1430	YALI0A	1990632	1991702	+	YALI0A18568g	1070
YALI0A-1431	YALI0A	1991753	1994229	.		2476
YALI0A-1432	YALI0A	1994280	1995740	-	YALI0A18590g	1460
YALI0A-1433	YALI0A	1995791	1998114	.		2323
YALI0A-1434	YALI0A	1998165	1998950	+	YALI0A18612g	785
YALI0A-1435	YALI0A	1999001	1999850	.		849
YALI0A-1436	YALI0A	1999901	2001424	-	YALI0A18634g	1523
YALI0A-1437	YALI0A	2001475	2002445	.		970
YALI0A-1438	YALI0A	2002496	2002882	+	YALI0A18656g	386
YALI0A-1439	YALI0A	2002933	2004032	.		1099
YALI0A-1440	YALI0A	2004083	2004685	-	YALI0A18678g	602
YALI0A-1441	YALI0A	2004736	2006064	.		1328
YALI0A-1442	YALI0A	2006115	2008319	+	YALI0A18700g	2204
YALI0A-1443	YALI0A	2008370	2008523	.		153
YALI0A-1444	YALI0A	2008574	2009314	-	YALI0A18722g	740
YALI0A-1445	YALI0A	2009365	2013718	.		4353
YALI0A-1446	YALI0A	2013769	2017726	-	YALI0A18744g	3957
YALI0A-1447	YALI0A	2017777	2019715	.		1938
YALI0A-1448	YALI0A	2019766	2022369	-	YALI0A18766g	2603
YALI0A-1449	YALI0A	2022420	2023082	.		662
YALI0A-1450	YALI0A	2023133	2024305	+	YALI0A18788g	1172
YALI0A-1451	YALI0A	2024356	2025777	.		1421
YALI0A-1452	YALI0A	2025828	2027309	+	YALI0A18810g	1481
YALI0A-1453	YALI0A	2027360	2027614	.		254
YALI0A-1454	YALI0A	2027665	2029383	-	YALI0A18832g	1718
YALI0A-1455	YALI0A	2029434	2031923	.		2489
YALI0A-1456	YALI0A	2031974	2032063	+	YALI0A18854r	89
YALI0A-1457	YALI0A	2032114	2032662	.		548
YALI0A-1458	YALI0A	2032713	2034119	+	YALI0A18898g	1406
YALI0A-1459	YALI0A	2034170	2034336	.		166
YALI0A-1460	YALI0A	2034387	2036075	-	YALI0A18920g	1688
YALI0A-1461	YALI0A	2036126	2037710	.		1584
YALI0A-1462	YALI0A	2037761	2038321	-	YALI0A18942g	560
YALI0A-1463	YALI0A	2038372	2039553	.		1181
YALI0A-1464	YALI0A	2039604	2040203	+	YALI0A18964g	599
YALI0A-1465	YALI0A	2040254	2040596	.		342
YALI0A-1466	YALI0A	2040647	2042587	-	YALI0A18986g	1940
YALI0A-1467	YALI0A	2042638	2043418	.		780
YALI0A-1468	YALI0A	2043469	2046315	-	YALI0A19008g	2846
YALI0A-1469	YALI0A	2046366	2047197	.		831
YALI0A-1470	YALI0A	2047248	2048081	+	YALI0A19030g	833
YALI0A-1471	YALI0A	2048132	2048684	.		552
YALI0A-1472	YALI0A	2048735	2051428	+	YALI0A19052g	2693
YALI0A-1473	YALI0A	2051479	2051783	.		304
YALI0A-1474	YALI0A	2051834	2056379	-	YALI0A19074g	4545
YALI0A-1475	YALI0A	2056430	2058727	.		2297
YALI0A-1476	YALI0A	2058778	2059719	+	YALI0A19096g	941
YALI0A-1477	YALI0A	2059770	2061102	.		1332
YALI0A-1478	YALI0A	2061153	2061752	+	YALI0A19118g	599
YALI0A-1479	YALI0A	2061803	2061887	.		84
YALI0A-1480	YALI0A	2061938	2062720	-	YALI0A19140g	782
YALI0A-1481	YALI0A	2062771	2063121	.		350
YALI0A-1482	YALI0A	2063172	2064542	+	YALI0A19162g	1370
YALI0A-1483	YALI0A	2064593	2064824	.		231
YALI0A-1484	YALI0A	2064875	2065885	+	YALI0A19184g	1010
YALI0A-1485	YALI0A	2065936	2066019	.		83
YALI0A-1486	YALI0A	2066070	2067772	-	YALI0A19206g	1702
YALI0A-1487	YALI0A	2067823	2069895	.		2072
YALI0A-1488	YALI0A	2069946	2071313	+	YALI0A19228g	1367
YALI0A-1489	YALI0A	2071364	2071894	.		530
YALI0A-1490	YALI0A	2071945	2072586	+	YALI0A19250g	641
YALI0A-1491	YALI0A	2072637	2072714	.		77
YALI0A-1492	YALI0A	2072765	2073334	+	YALI0A19272g	569
YALI0A-1493	YALI0A	2073385	2074266	.		881
YALI0A-1494	YALI0A	2074317	2074538	-	YALI0A19316g	221
YALI0A-1495	YALI0A	2074589	2075187	.		598
YALI0A-1496	YALI0A	2075238	2075609	-	YALI0A19338g	371
YALI0A-1497	YALI0A	2075660	2076360	.		700
YALI0A-1498	YALI0A	2076411	2077937	-	YALI0A19360g	1526
YALI0A-1499	YALI0A	2077988	2079477	.		1489
YALI0A-1500	YALI0A	2079528	2085432	-	YALI0A19404g	5904
YALI0A-1501	YALI0A	2085483	2086088	.		605
YALI0A-1502	YALI0A	2086139	2086807	-	YALI0A19426g	668
YALI0A-1503	YALI0A	2086858	2088135	.		1277
YALI0A-1504	YALI0A	2088186	2089586	-	YALI0A19448g	1400
YALI0A-1505	YALI0A	2089637	2090483	.		846
YALI0A-1506	YALI0A	2090534	2093133	+	YALI0A19470g	2599
YALI0A-1507	YALI0A	2093184	2093414	.		230
YALI0A-1508	YALI0A	2093465	2093911	-	YALI0A19492g	446
YALI0A-1509	YALI0A	2093962	2095046	.		1084
YALI0A-1510	YALI0A	2095097	2096854	+	YALI0A19514g	1757
YALI0A-1511	YALI0A	2096905	2097107	.		202
YALI0A-1512	YALI0A	2097158	2098210	-	YALI0A19536g	1052
YALI0A-1513	YALI0A	2098261	2100801	.		2540
YALI0A-1514	YALI0A	2100852	2102501	-	YALI0A19558g	1649
YALI0A-1515	YALI0A	2102552	2105524	.		2972
YALI0A-1516	YALI0A	2105575	2109492	+	YALI0A19580g	3917
YALI0A-1517	YALI0A	2109543	2109897	.		354
YALI0A-1518	YALI0A	2109948	2110516	+	YALI0A19602g	568
YALI0A-1519	YALI0A	2110567	2110782	.		215
YALI0A-1520	YALI0A	2110833	2112051	+	YALI0A19624g	1218
YALI0A-1521	YALI0A	2112102	2112813	.		711
YALI0A-1522	YALI0A	2112864	2114768	+	YALI0A19646g	1904
YALI0A-1523	YALI0A	2114819	2115748	.		929
YALI0A-1524	YALI0A	2115799	2118270	-	YALI0A19668g	2471
YALI0A-1525	YALI0A	2118321	2123662	.		5341
YALI0A-1526	YALI0A	2123713	2124285	+	YALI0A19690g	572
YALI0A-1527	YALI0A	2124336	2127169	.		2833
YALI0A-1528	YALI0A	2127220	2129088	-	YALI0A19712g	1868
YALI0A-1529	YALI0A	2129139	2130515	.		1376
YALI0A-1530	YALI0A	2130566	2132095	-	YALI0A19734g	1529
YALI0A-1531	YALI0A	2132146	2134290	.		2144
YALI0A-1532	YALI0A	2134341	2135087	-	YALI0A19756g	746
YALI0A-1533	YALI0A	2135138	2135244	.		106
YALI0A-1534	YALI0A	2135295	2137193	+	YALI0A19778g	1898
YALI0A-1535	YALI0A	2137280	2138146	-	YALI0A19800g	866
YALI0A-1536	YALI0A	2138197	2138758	.		561
YALI0A-1537	YALI0A	2138809	2139957	-	YALI0A19822g	1148
YALI0A-1538	YALI0A	2140008	2143528	.		3520
YALI0A-1539	YALI0A	2143579	2145711	+	YALI0A19844g	2132
YALI0A-1540	YALI0A	2145762	2145861	.		99
YALI0A-1541	YALI0A	2145912	2146460	-	YALI0A19866g	548
YALI0A-1542	YALI0A	2146511	2148078	.		1567
YALI0A-1543	YALI0A	2148129	2149364	-	YALI0A19888g	1235
YALI0A-1544	YALI0A	2149415	2149828	.		413
YALI0A-1545	YALI0A	2149879	2150742	+	YALI0A19910g	863
YALI0A-1546	YALI0A	2150793	2151320	.		527
YALI0A-1547	YALI0A	2151371	2151904	-	YALI0A19932g	533
YALI0A-1548	YALI0A	2151955	2152330	.		375
YALI0A-1549	YALI0A	2152381	2153826	-	YALI0A19954g	1445
YALI0A-1550	YALI0A	2153877	2154051	.		174
YALI0A-1551	YALI0A	2154102	2154623	+	YALI0A19976g	521
YALI0A-1552	YALI0A	2154674	2155633	.		959
YALI0A-1553	YALI0A	2155684	2158539	+	YALI0A19998g	2855
YALI0A-1554	YALI0A	2158590	2160439	.		1849
YALI0A-1555	YALI0A	2160490	2161671	+	YALI0A20064g	1181
YALI0A-1556	YALI0A	2161722	2161896	.		174
YALI0A-1557	YALI0A	2161947	2163206	+	YALI0A20086g	1259
YALI0A-1558	YALI0A	2163323	2165440	-	YALI0A20108g	2117
YALI0A-1559	YALI0A	2165491	2165761	.		270
YALI0A-1560	YALI0A	2165812	2167377	-	YALI0A20130g	1565
YALI0A-1561	YALI0A	2167428	2167578	.		150
YALI0A-1562	YALI0A	2167629	2170157	-	YALI0A20152g	2528
YALI0A-1563	YALI0A	2170208	2173480	.		3272
YALI0A-1564	YALI0A	2173531	2175933	+	YALI0A20174g	2402
YALI0A-1565	YALI0A	2175984	2176344	.		360
YALI0A-1566	YALI0A	2176395	2177189	+	YALI0A20207g	794
YALI0A-1567	YALI0A	2177240	2177494	.		254
YALI0A-1568	YALI0A	2177545	2177635	+	YALI0A20229r	90
YALI0A-1569	YALI0A	2177686	2178102	.		416
YALI0A-1570	YALI0A	2178153	2180240	+	YALI0A20273g	2087
YALI0A-1571	YALI0A	2180291	2180818	.		527
YALI0A-1572	YALI0A	2180869	2181615	+	YALI0A20295g	746
YALI0A-1573	YALI0A	2181666	2182041	.		375
YALI0A-1574	YALI0A	2182092	2184314	-	YALI0A20328g	2222
YALI0A-1575	YALI0A	2184365	2186975	.		2610
YALI0A-1576	YALI0A	2187026	2188030	+	YALI0A20350g	1004
YALI0A-1577	YALI0A	2188123	2190735	-	YALI0A20372g	2612
YALI0A-1578	YALI0A	2190786	2191351	.		565
YALI0A-1579	YALI0A	2191402	2191851	-	YALI0A20394g	449
YALI0A-1580	YALI0A	2191902	2192326	.		424
YALI0A-1581	YALI0A	2192377	2194752	-	YALI0A20416g	2375
YALI0A-1582	YALI0A	2194803	2197531	.		2728
YALI0A-1583	YALI0A	2197582	2199060	+	YALI0A20438g	1478
YALI0A-1584	YALI0A	2199111	2199749	.		638
YALI0A-1585	YALI0A	2199800	2200435	+	YALI0A20460g	635
YALI0A-1586	YALI0A	2200486	2200699	.		213
YALI0A-1587	YALI0A	2200750	2202054	+	YALI0A20482g	1304
YALI0A-1588	YALI0A	2202056	2204881	-	YALI0A20504g	2825
YALI0A-1589	YALI0A	2204932	2205175	.		243
YALI0A-1590	YALI0A	2205226	2205875	+	YALI0A20518g	649
YALI0A-1591	YALI0A	2205926	2206337	.		411
YALI0A-1592	YALI0A	2206388	2207293	+	YALI0A20526g	905
YALI0A-1593	YALI0A	2207344	2208718	.		1374
YALI0A-1594	YALI0A	2208769	2210494	+	YALI0A20548g	1725
YALI0A-1595	YALI0A	2210578	2211528	-	YALI0A20570g	950
YALI0A-1596	YALI0A	2211579	2211870	.		291
YALI0A-1597	YALI0A	2211921	2212574	+	YALI0A20592g	653
YALI0A-1598	YALI0A	2212625	2212756	.		131
YALI0A-1599	YALI0A	2212807	2214288	+	YALI0A20614g	1481
YALI0A-1600	YALI0A	2214339	2215217	.		878
YALI0A-1601	YALI0A	2215268	2217934	+	YALI0A20636g	2666
YALI0A-1602	YALI0A	2218061	2219491	-	YALI0A20658g	1430
YALI0A-1603	YALI0A	2219542	2220421	.		879
YALI0A-1604	YALI0A	2220472	2221601	-	YALI0A20680g	1129
YALI0A-1605	YALI0A	2221652	2221795	.		143
YALI0A-1606	YALI0A	2221846	2223432	+	YALI0A20702g	1586
YALI0A-1607	YALI0A	2223483	2224362	.		879
YALI0A-1608	YALI0A	2224413	2225657	+	YALI0A20724g	1244
YALI0A-1609	YALI0A	2225708	2226913	.		1205
YALI0A-1610	YALI0A	2226964	2227778	-	YALI0A20746g	814
YALI0A-1611	YALI0A	2227829	2229480	.		1651
YALI0A-1612	YALI0A	2229531	2232383	+	YALI0A20768g	2852
YALI0A-1613	YALI0A	2232431	2233966	-	YALI0A20790g	1535
YALI0A-1614	YALI0A	2234017	2235463	.		1446
YALI0A-1615	YALI0A	2235514	2236980	-	YALI0A20812g	1466
YALI0A-1616	YALI0A	2237031	2238882	.		1851
YALI0A-1617	YALI0A	2238933	2241080	-	YALI0A20834g	2147
YALI0A-1618	YALI0A	2241131	2241729	.		598
YALI0A-1619	YALI0A	2241780	2243514	+	YALI0A20867g	1734
YALI0A-1620	YALI0A	2243565	2244353	.		788
YALI0A-1621	YALI0A	2244404	2246272	+	YALI0A20900g	1868
YALI0A-1622	YALI0A	2246323	2246862	.		539
YALI0A-1623	YALI0A	2246913	2248133	+	YALI0A20922g	1220
YALI0A-1624	YALI0A	2248274	2249173	-	YALI0A20944g	899
YALI0A-1625	YALI0A	2249224	2250671	.		1447
YALI0A-1626	YALI0A	2250722	2251132	+	YALI0A20966g	410
YALI0A-1627	YALI0A	2251240	2252109	-	YALI0A20988g	869
YALI0A-1628	YALI0A	2252160	2252520	.		360
YALI0A-1629	YALI0A	2252571	2253001	+	YALI0A21010g	430
YALI0A-1630	YALI0A	2253052	2254541	.		1489
YALI0A-1631	YALI0A	2254592	2257532	-	YALI0A21076g	2940
YALI0A-1632	YALI0A	2257583	2258606	.		1023
YALI0A-1633	YALI0A	2258657	2259151	-	YALI0A21098g	494
YALI0A-1634	YALI0A	2259202	2259540	.		338
YALI0A-1635	YALI0A	2259591	2260382	-	YALI0A21120g	791
YALI0A-1636	YALI0A	2260433	2260894	.		461
YALI0A-1637	YALI0A	2260945	2262576	+	YALI0A21131g	1631
YALI0A-1638	YALI0A	2262627	2262715	.		88
YALI0A-1639	YALI0A	2262766	2263377	+	YALI0A21153g	611
YALI0A-1640	YALI0A	2263428	2263553	.		125
YALI0A-1641	YALI0A	2263604	2265370	+	YALI0A21175g	1766
YALI0A-1642	YALI0A	2265421	2265553	.		132
YALI0A-1643	YALI0A	2265604	2267688	+	YALI0A21197g	2084
YALI0A-1644	YALI0A	2267739	2268337	.		598
YALI0A-1645	YALI0A	2268388	2269101	-	YALI0A21219t	713
YALI0A-1646	YALI0A	2269152	2269885	.		733
YALI0A-1647	YALI0A	2269936	2271525	+	YALI0A21241g	1589
YALI0A-1648	YALI0A	2271576	2271732	.		156
YALI0A-1649	YALI0A	2271783	2273363	-	YALI0A21263g	1580
YALI0A-1650	YALI0A	2273414	2274096	.		682
YALI0A-1651	YALI0A	2274147	2275460	+	YALI0A21285g	1313
YALI0A-1652	YALI0A	2275511	2276290	.		779
YALI0A-1653	YALI0A	2276341	2278068	-	YALI0A21307g	1727
YALI0A-1654	YALI0A	2278119	2287164	.		9045
YALI0A-1655	YALI0A	2287215	2287481	-	YALI0A21351g	266
YALI0A-1656	YALI0A	2287532	2288662	.		1130
YALI0A-1657	YALI0A	2288713	2289906	-	YALI0A21373g	1193
YALI0A-1658	YALI0A	2289957	2292046	.		2089
YALI0A-1659	YALI0A	2292097	2293164	+	YALI0A21395g	1067
YALI0A-1660	YALI0A	2293215	2294497	.		1282
YALI0A-1661	YALI0A	2294548	2295618	+	YALI0A21417g	1070
YALI0A-1662	YALI0A	2295669	2295957	.		288
YALI0A-1663	YALI0A	2296008	2297126	+	YALI0A21439g	1118
YALI0A-1664	YALI0A	2297177	2298324	.		1147
YALI0A-1665	YALI0A	2298375	2300186	-	YALI0A21461g	1811
YALI0A-1666	YALI0A	2300237	2302362	.		2125
YALI0A-1667	YALI0A	2302413	2303126	+	YALI0A21483t	713
YALI0A-1668	YALI0A	2303177	2303261	.		84
YALI0B-1	YALI0B	1	183	.		182
YALI0B-2	YALI0B	234	764	+	YALI0B00110g	530
YALI0B-3	YALI0B	815	1879	.		1064
YALI0B-4	YALI0B	1930	3360	-	YALI0B00132g	1430
YALI0B-5	YALI0B	3411	8079	.		4668
YALI0B-6	YALI0B	8130	9701	+	YALI0B00154g	1571
YALI0B-7	YALI0B	9752	11733	.		1981
YALI0B-8	YALI0B	11784	11857	+	YALI0B00176r	73
YALI0B-9	YALI0B	11908	12041	.		133
YALI0B-10	YALI0B	12092	15007	-	YALI0B00198g	2915
YALI0B-11	YALI0B	15058	15435	.		377
YALI0B-12	YALI0B	15486	16730	-	YALI0B00220g	1244
YALI0B-13	YALI0B	16781	18556	.		1775
YALI0B-14	YALI0B	18607	19320	+	YALI0B00242t	713
YALI0B-15	YALI0B	19371	20097	.		726
YALI0B-16	YALI0B	20148	20939	+	YALI0B00264g	791
YALI0B-17	YALI0B	20990	21511	.		521
YALI0B-18	YALI0B	21562	23301	-	YALI0B00286g	1739
YALI0B-19	YALI0B	23352	23903	.		551
YALI0B-20	YALI0B	23954	24703	+	YALI0B00308g	749
YALI0B-21	YALI0B	24754	25657	.		903
YALI0B-22	YALI0B	25708	25788	+	YALI0B00330r	80
YALI0B-23	YALI0B	25793	25911	+	YALI0B00352r	118
YALI0B-24	YALI0B	25962	27664	.		1702
YALI0B-25	YALI0B	27715	28884	-	YALI0B00374g	1169
YALI0B-26	YALI0B	28935	31620	.		2685
YALI0B-27	YALI0B	31671	33410	+	YALI0B00396g	1739
YALI0B-28	YALI0B	33461	37583	.		4122
YALI0B-29	YALI0B	37634	37917	-	YALI0B00418g	283
YALI0B-30	YALI0B	37968	39113	.		1145
YALI0B-31	YALI0B	39164	40054	+	YALI0B00440g	890
YALI0B-32	YALI0B	40105	40791	.		686
YALI0B-33	YALI0B	40842	42002	+	YALI0B00462g	1160
YALI0B-34	YALI0B	42053	44227	.		2174
YALI0B-35	YALI0B	44278	44377	+	YALI0B00484r	99
YALI0B-36	YALI0B	44428	45681	.		1253
YALI0B-37	YALI0B	45732	48512	-	YALI0B00528g	2780
YALI0B-38	YALI0B	48563	49807	.		1244
YALI0B-39	YALI0B	49858	50637	+	YALI0B00550g	779
YALI0B-40	YALI0B	50688	51958	.		1270
YALI0B-41	YALI0B	52009	53760	-	YALI0B00572g	1751
YALI0B-42	YALI0B	53811	57040	.		3229
YALI0B-43	YALI0B	57091	59469	+	YALI0B00594g	2378
YALI0B-44	YALI0B	59520	62166	.		2646
YALI0B-45	YALI0B	62217	64289	-	YALI0B00616g	2072
YALI0B-46	YALI0B	64340	72150	.		7810
YALI0B-47	YALI0B	72201	72665	-	YALI0B00638g	464
YALI0B-48	YALI0B	72716	73391	.		675
YALI0B-49	YALI0B	73442	74467	+	YALI0B00660g	1025
YALI0B-50	YALI0B	74518	82269	.		7751
YALI0B-51	YALI0B	82320	82832	-	YALI0B00682g	512
YALI0B-52	YALI0B	82883	90737	.		7854
YALI0B-53	YALI0B	90788	91429	-	YALI0B00704g	641
YALI0B-54	YALI0B	91480	96718	.		5238
YALI0B-55	YALI0B	96769	97809	+	YALI0B00726g	1040
YALI0B-56	YALI0B	97860	102136	.		4276
YALI0B-57	YALI0B	102187	103176	+	YALI0B00748g	989
YALI0B-58	YALI0B	103227	105931	.		2704
YALI0B-59	YALI0B	105982	107881	+	YALI0B00770g	1899
YALI0B-60	YALI0B	107932	113395	.		5463
YALI0B-61	YALI0B	113446	114350	-	YALI0B00792g	904
YALI0B-62	YALI0B	114401	121805	.		7404
YALI0B-63	YALI0B	121856	123043	+	YALI0B00814g	1187
YALI0B-64	YALI0B	123094	138201	.		15107
YALI0B-65	YALI0B	138252	139364	-	YALI0B00836g	1112
YALI0B-66	YALI0B	139415	142854	.		3439
YALI0B-67	YALI0B	142905	143702	+	YALI0B00858g	797
YALI0B-68	YALI0B	143753	145794	.		2041
YALI0B-69	YALI0B	145845	147587	-	YALI0B00880g	1742
YALI0B-70	YALI0B	147638	151760	.		4122
YALI0B-71	YALI0B	151811	153124	+	YALI0B00902g	1313
YALI0B-72	YALI0B	153175	154348	.		1173
YALI0B-73	YALI0B	154399	154872	+	YALI0B00924g	473
YALI0B-74	YALI0B	154923	157743	.		2820
YALI0B-75	YALI0B	157794	159341	-	YALI0B00946g	1547
YALI0B-76	YALI0B	159392	160928	.		1536
YALI0B-77	YALI0B	160979	162472	+	YALI0B00968g	1493
YALI0B-78	YALI0B	162523	164451	.		1928
YALI0B-79	YALI0B	164502	166427	-	YALI0B00990g	1925
YALI0B-80	YALI0B	166478	167649	.		1171
YALI0B-81	YALI0B	167700	168263	+	YALI0B01012g	563
YALI0B-82	YALI0B	168314	170803	.		2489
YALI0B-83	YALI0B	170854	171795	-	YALI0B01034g	941
YALI0B-84	YALI0B	171846	174772	.		2926
YALI0B-85	YALI0B	174823	177933	-	YALI0B01056g	3110
YALI0B-86	YALI0B	177984	180436	.		2452
YALI0B-87	YALI0B	180487	183207	+	YALI0B01078g	2720
YALI0B-88	YALI0B	183258	183511	.		253
YALI0B-89	YALI0B	183562	184362	-	YALI0B01100g	800
YALI0B-90	YALI0B	184413	186562	.		2149
YALI0B-91	YALI0B	186613	187237	-	YALI0B01144g	624
YALI0B-92	YALI0B	187288	191061	.		3773
YALI0B-93	YALI0B	191112	192779	-	YALI0B01166g	1667
YALI0B-94	YALI0B	192830	197606	.		4776
YALI0B-95	YALI0B	197657	198490	+	YALI0B01188g	833
YALI0B-96	YALI0B	198541	201172	.		2631
YALI0B-97	YALI0B	201223	202602	+	YALI0B01210g	1379
YALI0B-98	YALI0B	202653	205565	.		2912
YALI0B-99	YALI0B	205616	210362	+	YALI0B01224g	4746
YALI0B-100	YALI0B	210413	210747	.		334
YALI0B-101	YALI0B	210798	211364	-	YALI0B01254g	566
YALI0B-102	YALI0B	211415	212998	.		1583
YALI0B-103	YALI0B	213049	214062	-	YALI0B01276g	1013
YALI0B-104	YALI0B	214113	215811	.		1698
YALI0B-105	YALI0B	215862	217451	+	YALI0B01298g	1589
YALI0B-106	YALI0B	217502	219231	.		1729
YALI0B-107	YALI0B	219282	221840	+	YALI0B01320g	2558
YALI0B-108	YALI0B	221891	223078	.		1187
YALI0B-109	YALI0B	223129	224793	-	YALI0B01342g	1664
YALI0B-110	YALI0B	224844	228628	.		3784
YALI0B-111	YALI0B	228679	230970	-	YALI0B01364g	2291
YALI0B-112	YALI0B	231021	233993	.		2972
YALI0B-113	YALI0B	234044	236170	+	YALI0B01386g	2126
YALI0B-114	YALI0B	236221	236336	.		115
YALI0B-115	YALI0B	236387	238051	-	YALI0B01408g	1664
YALI0B-116	YALI0B	238102	239437	.		1335
YALI0B-117	YALI0B	239488	241101	+	YALI0B01430g	1613
YALI0B-118	YALI0B	241152	241534	.		382
YALI0B-119	YALI0B	241585	242982	-	YALI0B01452g	1397
YALI0B-120	YALI0B	243033	243611	.		578
YALI0B-121	YALI0B	243662	244495	+	YALI0B01474g	833
YALI0B-122	YALI0B	244546	244644	.		98
YALI0B-123	YALI0B	244695	244784	+	YALI0B01496r	89
YALI0B-124	YALI0B	244835	245098	.		263
YALI0B-125	YALI0B	245149	245900	-	YALI0B01540g	751
YALI0B-126	YALI0B	245951	246035	.		84
YALI0B-127	YALI0B	246086	246961	+	YALI0B01562g	875
YALI0B-128	YALI0B	247093	248223	+	YALI0B01584g	1130
YALI0B-129	YALI0B	248274	248600	.		326
YALI0B-130	YALI0B	248651	249796	-	YALI0B01606g	1145
YALI0B-131	YALI0B	249847	251465	.		1618
YALI0B-132	YALI0B	251516	254419	+	YALI0B01628g	2903
YALI0B-133	YALI0B	254470	256435	.		1965
YALI0B-134	YALI0B	256486	256917	-	YALI0B01650g	431
YALI0B-135	YALI0B	256968	258893	.		1925
YALI0B-136	YALI0B	258944	260233	-	YALI0B01672g	1289
YALI0B-137	YALI0B	260284	260670	.		386
YALI0B-138	YALI0B	260721	262595	+	YALI0B01694g	1874
YALI0B-139	YALI0B	262646	263678	.		1032
YALI0B-140	YALI0B	263729	264403	+	YALI0B01716g	674
YALI0B-141	YALI0B	264454	264881	.		427
YALI0B-142	YALI0B	264932	266062	-	YALI0B01738g	1130
YALI0B-143	YALI0B	266113	268123	.		2010
YALI0B-144	YALI0B	268174	268873	+	YALI0B01760g	699
YALI0B-145	YALI0B	268924	269772	.		848
YALI0B-146	YALI0B	269823	271469	+	YALI0B01771g	1646
YALI0B-147	YALI0B	271520	271740	.		220
YALI0B-148	YALI0B	271791	273104	-	YALI0B01782g	1313
YALI0B-149	YALI0B	273155	274540	.		1385
YALI0B-150	YALI0B	274591	275445	+	YALI0B01804g	854
YALI0B-151	YALI0B	275496	276471	.		975
YALI0B-152	YALI0B	276522	277100	-	YALI0B01826g	578
YALI0B-153	YALI0B	277151	279784	.		2633
YALI0B-154	YALI0B	279835	281415	+	YALI0B01848g	1580
YALI0B-155	YALI0B	281466	281956	.		490
YALI0B-156	YALI0B	282007	283866	-	YALI0B01870g	1859
YALI0B-157	YALI0B	283917	284570	.		653
YALI0B-158	YALI0B	284621	285514	+	YALI0B01892g	893
YALI0B-159	YALI0B	285565	285738	.		173
YALI0B-160	YALI0B	285789	287543	-	YALI0B01914g	1754
YALI0B-161	YALI0B	287594	288631	.		1037
YALI0B-162	YALI0B	288682	288773	-	YALI0B01936r	91
YALI0B-163	YALI0B	288824	289599	.		775
YALI0B-164	YALI0B	289650	290984	+	YALI0B01980g	1334
YALI0B-165	YALI0B	291035	291811	.		776
YALI0B-166	YALI0B	291862	295647	-	YALI0B02002g	3785
YALI0B-167	YALI0B	295698	298596	.		2898
YALI0B-168	YALI0B	298647	299315	+	YALI0B02024g	668
YALI0B-169	YALI0B	299406	300569	-	YALI0B02046g	1163
YALI0B-170	YALI0B	300620	300773	.		153
YALI0B-171	YALI0B	300824	301408	+	YALI0B02068g	584
YALI0B-172	YALI0B	301459	302284	.		825
YALI0B-173	YALI0B	302335	304983	-	YALI0B02090g	2648
YALI0B-174	YALI0B	305034	308498	.		3464
YALI0B-175	YALI0B	308549	309142	+	YALI0B02112g	593
YALI0B-176	YALI0B	309193	313204	.		4011
YALI0B-177	YALI0B	313255	313590	+	YALI0B02156g	335
YALI0B-178	YALI0B	313641	316148	.		2507
YALI0B-179	YALI0B	316199	317500	+	YALI0B02178g	1301
YALI0B-180	YALI0B	317551	317943	.		392
YALI0B-181	YALI0B	317994	318947	-	YALI0B02200g	953
YALI0B-182	YALI0B	318998	327271	.		8273
YALI0B-183	YALI0B	327322	327807	-	YALI0B02222g	485
YALI0B-184	YALI0B	327858	329891	.		2033
YALI0B-185	YALI0B	329942	331196	+	YALI0B02244g	1254
YALI0B-186	YALI0B	331247	334023	.		2776
YALI0B-187	YALI0B	334074	336824	-	YALI0B02266g	2750
YALI0B-188	YALI0B	336875	357019	.		20144
YALI0B-189	YALI0B	357070	357456	-	YALI0B02310g	386
YALI0B-190	YALI0B	357507	357775	.		268
YALI0B-191	YALI0B	357826	361359	-	YALI0B02332g	3533
YALI0B-192	YALI0B	361410	364747	.		3337
YALI0B-193	YALI0B	364798	364869	-	YALI0B02354r	71
YALI0B-194	YALI0B	364920	365352	.		432
YALI0B-195	YALI0B	365403	368285	-	YALI0B02376g	2882
YALI0B-196	YALI0B	368336	370041	.		1705
YALI0B-197	YALI0B	370092	372506	-	YALI0B02398g	2414
YALI0B-198	YALI0B	372557	376025	.		3468
YALI0B-199	YALI0B	376076	376324	+	YALI0B02409g	248
YALI0B-200	YALI0B	376375	377112	.		737
YALI0B-201	YALI0B	377163	377981	+	YALI0B02420g	818
YALI0B-202	YALI0B	378032	379523	.		1491
YALI0B-203	YALI0B	379574	380335	+	YALI0B02442g	761
YALI0B-204	YALI0B	380386	381643	.		1257
YALI0B-205	YALI0B	381694	382398	+	YALI0B02464g	704
YALI0B-206	YALI0B	382449	383084	.		635
YALI0B-207	YALI0B	383135	383220	+	YALI0B02486r	85
YALI0B-208	YALI0B	383271	383425	.		154
YALI0B-209	YALI0B	383476	388228	-	YALI0B02544g	4752
YALI0B-210	YALI0B	388279	390961	.		2682
YALI0B-211	YALI0B	391012	392721	-	YALI0B02552g	1709
YALI0B-212	YALI0B	392772	394266	.		1494
YALI0B-213	YALI0B	394317	396608	+	YALI0B02574g	2291
YALI0B-214	YALI0B	396659	397104	.		445
YALI0B-215	YALI0B	397155	398489	+	YALI0B02596g	1334
YALI0B-216	YALI0B	398595	398685	-	YALI0B02618r	90
YALI0B-217	YALI0B	398736	399572	.		836
YALI0B-218	YALI0B	399623	401599	+	YALI0B02662g	1976
YALI0B-219	YALI0B	401650	403183	.		1533
YALI0B-220	YALI0B	403234	406863	+	YALI0B02684g	3629
YALI0B-221	YALI0B	406914	407080	.		166
YALI0B-222	YALI0B	407131	408738	-	YALI0B02706g	1607
YALI0B-223	YALI0B	408789	410255	.		1466
YALI0B-224	YALI0B	410306	411049	+	YALI0B02728g	743
YALI0B-225	YALI0B	411100	411642	.		542
YALI0B-226	YALI0B	411693	416919	-	YALI0B02750g	5226
YALI0B-227	YALI0B	416970	417598	.		628
YALI0B-228	YALI0B	417649	418947	+	YALI0B02772g	1298
YALI0B-229	YALI0B	418998	419112	.		114
YALI0B-230	YALI0B	419163	420529	+	YALI0B02794g	1366
YALI0B-231	YALI0B	420580	421150	.		570
YALI0B-232	YALI0B	421201	422718	+	YALI0B02816g	1517
YALI0B-233	YALI0B	422769	423798	.		1029
YALI0B-234	YALI0B	423849	426455	+	YALI0B02838g	2606
YALI0B-235	YALI0B	426506	426849	.		343
YALI0B-236	YALI0B	426900	427505	-	YALI0B02852g	605
YALI0B-237	YALI0B	427556	428472	.		916
YALI0B-238	YALI0B	428523	431462	+	YALI0B02860g	2939
YALI0B-239	YALI0B	431513	431700	.		187
YALI0B-240	YALI0B	431751	433424	-	YALI0B02882g	1673
YALI0B-241	YALI0B	433475	439694	.		6219
YALI0B-242	YALI0B	439745	441532	+	YALI0B02948g	1787
YALI0B-243	YALI0B	441583	442560	.		977
YALI0B-244	YALI0B	442611	443272	-	YALI0B02970g	661
YALI0B-245	YALI0B	443323	443416	.		93
YALI0B-246	YALI0B	443467	444024	+	YALI0B02992g	557
YALI0B-247	YALI0B	444075	444356	.		281
YALI0B-248	YALI0B	444407	445999	-	YALI0B03014g	1592
YALI0B-249	YALI0B	446050	446635	.		585
YALI0B-250	YALI0B	446686	447273	+	YALI0B03036g	587
YALI0B-251	YALI0B	447421	448734	-	YALI0B03058g	1313
YALI0B-252	YALI0B	448785	449513	.		728
YALI0B-253	YALI0B	449564	450955	-	YALI0B03080g	1391
YALI0B-254	YALI0B	451006	452230	.		1224
YALI0B-255	YALI0B	452281	453408	+	YALI0B03102g	1127
YALI0B-256	YALI0B	453459	455218	.		1759
YALI0B-257	YALI0B	455269	456042	+	YALI0B03124g	773
YALI0B-258	YALI0B	456093	459008	.		2915
YALI0B-259	YALI0B	459059	460799	-	YALI0B03146g	1740
YALI0B-260	YALI0B	460850	470189	.		9339
YALI0B-261	YALI0B	470240	471142	-	YALI0B03190g	902
YALI0B-262	YALI0B	471193	471608	.		415
YALI0B-263	YALI0B	471659	472529	+	YALI0B03212g	870
YALI0B-264	YALI0B	472646	473192	+	YALI0B03234g	546
YALI0B-265	YALI0B	473239	474204	-	YALI0B03278g	965
YALI0B-266	YALI0B	474255	474506	.		251
YALI0B-267	YALI0B	474557	475867	+	YALI0B03300g	1310
YALI0B-268	YALI0B	475918	476622	.		704
YALI0B-269	YALI0B	476673	477392	+	YALI0B03322g	719
YALI0B-270	YALI0B	477443	479438	.		1995
YALI0B-271	YALI0B	479489	480451	+	YALI0B03344g	962
YALI0B-272	YALI0B	480502	481087	.		585
YALI0B-273	YALI0B	481138	482256	-	YALI0B03366g	1118
YALI0B-274	YALI0B	482307	483629	.		1322
YALI0B-275	YALI0B	483680	484966	+	YALI0B03388g	1286
YALI0B-276	YALI0B	485017	485174	.		157
YALI0B-277	YALI0B	485225	486472	-	YALI0B03410g	1247
YALI0B-278	YALI0B	486523	487321	.		798
YALI0B-279	YALI0B	487372	487454	-	YALI0B03432r	82
YALI0B-280	YALI0B	487505	487811	.		306
YALI0B-281	YALI0B	487862	490081	-	YALI0B03476g	2219
YALI0B-282	YALI0B	490132	491334	.		1202
YALI0B-283	YALI0B	491385	493148	+	YALI0B03498g	1763
YALI0B-284	YALI0B	493199	493722	.		523
YALI0B-285	YALI0B	493773	496109	+	YALI0B03520g	2336
YALI0B-286	YALI0B	496160	496349	.		189
YALI0B-287	YALI0B	496400	497136	-	YALI0B03542g	736
YALI0B-288	YALI0B	497187	498760	.		1573
YALI0B-289	YALI0B	498811	499752	+	YALI0B03564g	941
YALI0B-290	YALI0B	499803	500705	.		902
YALI0B-291	YALI0B	500756	501400	+	YALI0B03575g	644
YALI0B-292	YALI0B	501451	501629	.		178
YALI0B-293	YALI0B	501680	501772	+	YALI0B03586r	92
YALI0B-294	YALI0B	501823	502332	.		509
YALI0B-295	YALI0B	502383	503594	-	YALI0B03630g	1211
YALI0B-296	YALI0B	503645	506914	.		3269
YALI0B-297	YALI0B	506965	507711	+	YALI0B03652g	746
YALI0B-298	YALI0B	507762	508637	.		875
YALI0B-299	YALI0B	508688	508774	+	YALI0B03674r	86
YALI0B-300	YALI0B	508825	509435	.		610
YALI0B-301	YALI0B	509486	515163	-	YALI0B03718g	5677
YALI0B-302	YALI0B	515214	516399	.		1185
YALI0B-303	YALI0B	516450	516521	-	YALI0B03740r	71
YALI0B-304	YALI0B	516572	516919	.		347
YALI0B-305	YALI0B	516970	518994	-	YALI0B03762g	2024
YALI0B-306	YALI0B	519045	520549	.		1504
YALI0B-307	YALI0B	520600	521442	+	YALI0B03784g	842
YALI0B-308	YALI0B	521493	522818	.		1325
YALI0B-309	YALI0B	522869	522952	-	YALI0B03806r	83
YALI0B-310	YALI0B	523098	524594	-	YALI0B03850g	1496
YALI0B-311	YALI0B	524645	525018	.		373
YALI0B-312	YALI0B	525069	525160	-	YALI0B03872r	91
YALI0B-313	YALI0B	525211	525826	.		615
YALI0B-314	YALI0B	525877	526440	+	YALI0B03916g	563
YALI0B-315	YALI0B	526532	527701	-	YALI0B03938g	1169
YALI0B-316	YALI0B	527752	528761	.		1009
YALI0B-317	YALI0B	528812	531403	-	YALI0B03960g	2591
YALI0B-318	YALI0B	531454	532801	.		1347
YALI0B-319	YALI0B	532852	535115	+	YALI0B03982g	2263
YALI0B-320	YALI0B	535166	535296	.		130
YALI0B-321	YALI0B	535347	536759	-	YALI0B04004g	1412
YALI0B-322	YALI0B	536810	538397	.		1587
YALI0B-323	YALI0B	538448	539183	+	YALI0B04026g	735
YALI0B-324	YALI0B	539234	539342	.		108
YALI0B-325	YALI0B	539393	540220	-	YALI0B04048g	827
YALI0B-326	YALI0B	540271	541752	.		1481
YALI0B-327	YALI0B	541803	543500	+	YALI0B04070g	1697
YALI0B-328	YALI0B	543551	543764	.		213
YALI0B-329	YALI0B	543815	544684	-	YALI0B04092g	869
YALI0B-330	YALI0B	544735	546052	.		1317
YALI0B-331	YALI0B	546103	546552	+	YALI0B04114g	449
[truncated: 11,946 more rows]

## Sheet: CLIB122 to CLIB89 iLoci
CLIB122 iLocus	CLIB122 Gene	CLIB89 iLocus	CLIB89 Gene	Match Length	Mismatch	Insertion	Deletion	Mismatch/Kb	Insertion/Kb	Deletion/Kb
YALI0A-1		YALI1A-6	YALI1_A00032g	736	41	8	1	55.7065	10.8696	1.3587
YALI0A-1		YALI1A-7		2608	8	0	0	3.06748	0	0
YALI0A-2	YALI0A00110g	YALI1A-8	YALI1_A00058g	2719	2	0	0	0.735565	0	0
YALI0A-3		YALI1A-9		1667	8	0	0	4.79904	0	0
YALI0A-4	YALI0A00132g	YALI1A-10	YALI1_A00102g	1936	2	0	0	1.03306	0	0
YALI0A-5		YALI1A-11		1031	11	13	0	10.6693	12.6091	0
YALI0A-5		YALI1A-12	YALI1_A00135g	482	3	0	0	6.22407	0	0
YALI0A-5		YALI1A-13		2578	9	1	0	3.49108	0.387898	0
YALI0A-6	YALI0A00154g	YALI1A-14	YALI1_A00148g	1195	4	0	0	3.34728	0	0
YALI0A-7		YALI1A-15		3107	18	7	22	5.79337	2.25298	7.08079
YALI0A-8	YALI0A00176g	YALI1A-16	YALI1_A00204g	598	3	0	32	5.01672	0	53.5117
YALI0A-9		YALI1A-17		1567	6	1	0	3.82897	0.638162	0
YALI0A-10	YALI0A00198g	YALI1A-18	YALI1_A00241g	871	5	0	0	5.74053	0	0
YALI0A-11		YALI1A-19		986	8	2	7	8.11359	2.0284	7.09939
YALI0A-12	YALI0A00212g	YALI1A-20	YALI1_A00252g	1462	1	0	0	0.683995	0	0
YALI0A-13		YALI1A-21		382	1	1	0	2.6178	2.6178	0
YALI0A-14	YALI0A00220r	YALI1A-22	YALI1_A00271r	185	4	5	0	21.6216	27.027	0
YALI0A-15		YALI1A-23		369	1	9	2	2.71003	24.3902	5.42005
YALI0A-16	YALI0A00264g	YALI1A-24	YALI1_A00309g	3343	1	0	0	0.299133	0	0
YALI0A-17		YALI1A-25		1547	12	0	3	7.75695	0	1.93924
YALI0A-18	YALI0A00286g	YALI1A-26	YALI1_A00325g	1207	1	0	0	0.8285	0	0
YALI0A-19		YALI1A-27		1799	0	0	0	0	0	0
YALI0A-19		YALI1A-28	YALI1_A00348g	355	0	0	0	0	0	0
YALI0A-19		YALI1A-29		648	3	0	15	4.62963	0	23.1481
YALI0A-20	YALI0A00308t	YALI1A-30	YALI1_A00358t	390	9	18	1	23.0769	46.1538	2.5641
YALI0A-21		YALI1A-31		961	1	24	0	1.04058	24.974	0
YALI0A-22	YALI0A00330g	YALI1A-32	YALI1_A00375g	751	5	0	0	6.65779	0	0
YALI0A-23		YALI1A-33		3009	15	19	11	4.98504	6.31439	3.6557
YALI0A-24	YALI0A00352g	YALI1A-34	YALI1_A00406g	3014	7	0	0	2.3225	0	0
YALI0A-25		YALI1A-35		291	0	5	0	0	17.1821	0
YALI0A-26	YALI0A00369g	YALI1A-36	YALI1_A00447g	895	1	0	0	1.11732	0	0
YALI0A-27		YALI1A-37		1102	13	21	8	11.7967	19.0563	7.25953
YALI0A-28	YALI0A00374g	YALI1A-38	YALI1_A00468g	631	10	4	30	15.8479	6.33914	47.5436
YALI0A-29		YALI1A-39		2045	48	2	31	23.4719	0.977995	15.1589
YALI0A-30	YALI0A00396g	YALI1A-40	YALI1_A00504g	1618	2	0	0	1.23609	0	0
YALI0A-31		YALI1A-41		1682	3	0	1	1.78359	0	0.59453
YALI0A-32	YALI0A00418g	YALI1A-42	YALI1_A00538g	1720	6	0	0	3.48837	0	0
YALI0A-33		YALI1A-43		1934	29	14	13	14.9948	7.23888	6.72182
YALI0A-34	YALI0A00440g	YALI1A-44	YALI1_A00558g	625	0	0	0	0	0	0
YALI0A-35		YALI1A-45		1729	7	0	0	4.04858	0	0
YALI0A-35		YALI1A-46	YALI1_A00574g	529	2	0	0	3.78072	0	0
YALI0A-35		YALI1A-47		326	5	6	1	15.3374	18.4049	3.06748
YALI0A-36	YALI0A00462r	YALI1A-48	YALI1_A00579r	181	18	2	8	99.4475	11.0497	44.1989
YALI0A-37		YALI1A-49		2021	11	16	1	5.44285	7.91687	0.494805
YALI0A-38	YALI0A00506g	YALI1A-50	YALI1_A00601g	2926	2	0	0	0.683527	0	0
YALI0A-39		YALI1A-51		1507	15	0	3	9.95355	0	1.99071
YALI0A-40	YALI0A00528g	YALI1A-52	YALI1_A00661g	1690	1	0	0	0.591716	0	0
YALI0A-41		YALI1A-53		2147	6	0	0	2.7946	0	0
YALI0A-42	YALI0A00550g	YALI1A-54	YALI1_A00683g	1702	2	0	0	1.17509	0	0
YALI0A-43	YALI0A00572g	YALI1A-55	YALI1_A00715g	1510	3	0	0	1.98675	0	0
YALI0A-44		YALI1A-56		1272	12	6	0	9.43396	4.71698	0
YALI0A-45	YALI0A00594g	YALI1A-57	YALI1_A00746g	1390	3	0	0	2.15827	0	0
YALI0A-46		YALI1A-58		614	3	1	0	4.88599	1.62866	0
YALI0A-47	YALI0A00616g	YALI1A-59	YALI1_A00789g	3929	4	0	0	1.01807	0	0
YALI0A-48		YALI1A-60		843	3	0	0	3.55872	0	0
YALI0A-49	YALI0A00638g	YALI1A-61	YALI1_A00801g	772	2	0	0	2.59067	0	0
YALI0A-50		YALI1A-62		1411	3	6	10	2.12615	4.2523	7.08717
YALI0A-51	YALI0A00660g	YALI1A-63	YALI1_A00829g	781	12	1	2	15.3649	1.28041	2.56082
YALI0A-52		YALI1A-64		3655	19	3	14	5.19836	0.820793	3.83037
YALI0A-53	YALI0A00682g	YALI1A-65	YALI1_A00867g	2455	10	0	0	4.07332	0	0
YALI0A-54		YALI1A-66		2874	4	3	0	1.39179	1.04384	0
YALI0A-54		YALI1A-67	YALI1_A00905g	436	3	0	0	6.88073	0	0
YALI0A-54		YALI1A-68		101	0	0	0	0	0	0
YALI0A-54		YALI1A-69	YALI1_A00911g	394	0	0	0	0	0	0
YALI0A-54		YALI1A-70		784	8	0	3	10.2041	0	3.82653
YALI0A-55	YALI0A00715r	YALI1A-71	YALI1_A00921r	182	3	1	0	16.4835	5.49451	0
YALI0A-56		YALI1A-72		2133	35	1	20	16.4088	0.468823	9.37647
YALI0A-57	YALI0A00759g	YALI1A-73	YALI1_A00947g	2806	3	0	0	1.06914	0	0
YALI0A-58		YALI1A-74		257	0	0	0	0	0	0
YALI0A-59	YALI0A00781g	YALI1A-75	YALI1_A00983g	694	1	0	0	1.44092	0	0
YALI0A-60		YALI1A-76		934	1	0	0	1.07066	0	0
YALI0A-62		YALI1A-76		3477	7	52	3	2.01323	14.9554	0.862813
YALI0A-63	YALI0A00803g	YALI1A-77	YALI1_A01061g	3241	1	0	0	0.308547	0	0
YALI0A-64		YALI1A-78		1178	37	86	3	31.4092	73.0051	2.54669
YALI0A-64		YALI1A-79	YALI1_A01074g	682	1	0	0	1.46628	0	0
YALI0A-64		YALI1A-80		2991	8	18	2	2.67469	6.01805	0.668673
YALI0A-65	YALI0A00825g	YALI1A-81	YALI1_A01093g	1510	4	12	0	2.64901	7.94702	0
YALI0A-66		YALI1A-82		435	0	0	5	0	0	11.4943
YALI0A-67	YALI0A00847g	YALI1A-83	YALI1_A01122g	1144	3	0	0	2.62238	0	0
YALI0A-68		YALI1A-84		439	8	0	7	18.2232	0	15.9453
YALI0A-69	YALI0A00869g	YALI1A-85	YALI1_A01143g	1555	11	0	0	7.07395	0	0
YALI0A-70		YALI1A-86		1549	13	0	2	8.39251	0	1.29116
YALI0A-71	YALI0A00891g	YALI1A-87	YALI1_A01173g	1492	1	6	0	0.670241	4.02145	0
YALI0A-72		YALI1A-88		2469	40	38	2	16.2009	15.3908	0.810045
YALI0A-73	YALI0A00913g	YALI1A-89	YALI1_A01198g	2359	8	0	0	3.39127	0	0
YALI0A-74		YALI1A-90		1804	3	0	0	1.66297	0	0
YALI0A-74		YALI1A-91	YALI1_A01230g	466	4	0	0	8.58369	0	0
YALI0A-75	YALI0A00935g	YALI1A-92	YALI1_A01240g	639	34	19	0	53.2081	29.734	0
YALI0A-76		YALI1A-93	YALI1_A01241g	440	0	0	0	0	0	0
YALI0A-77	YALI0A00957g	YALI1A-94	YALI1_A01249g	553	1	0	0	1.80832	0	0
YALI0A-78		YALI1A-95		1689	5	0	17	2.96033	0	10.0651
YALI0A-78		YALI1A-96	YALI1_A01260g	466	1	0	0	2.14592	0	0
YALI0A-78		YALI1A-97		478	1	0	20	2.09205	0	41.841
YALI0A-79	YALI0A00979g	YALI1A-98	YALI1_A01267g	1549	0	0	0	0	0	0
YALI0A-80		YALI1A-99		1556	5	0	0	3.21337	0	0
YALI0A-81	YALI0A01001g	YALI1A-100	YALI1_A01298g	1183	1	0	0	0.845309	0	0
YALI0A-82		YALI1A-101		8427	89	34	69	10.5613	4.03465	8.18797
YALI0A-83	YALI0A01023g	YALI1A-102	YALI1_A01394g	3337	3	0	0	0.899011	0	0
YALI0A-84		YALI1A-103	YALI1_A01430g	428	2	0	0	4.6729	0	0
YALI0A-84		YALI1A-104		85	0	0	0	0	0	0
YALI0A-84		YALI1A-105	YALI1_A01434g	394	1	0	0	2.53807	0	0
YALI0A-84		YALI1A-106		3977	23	13	33	5.78325	3.2688	8.29771
YALI0A-85	YALI0A01045g	YALI1A-107	YALI1_A01468g	1216	3	0	0	2.46711	0	0
YALI0A-86		YALI1A-108		2058	88	13	32	42.76	6.31681	15.5491
YALI0A-87	YALI0A01067g	YALI1A-109	YALI1_A01505g	562	4	0	0	7.11744	0	0
YALI0A-88		YALI1A-110		3021	14	23	29	4.63423	7.61337	9.59947
YALI0A-89	YALI0A01089g	YALI1A-111	YALI1_A01537g	1663	8	2	15	4.81058	1.20265	9.01984
YALI0A-90		YALI1A-112		1500	20	18	0	13.3333	12	0
YALI0A-91	YALI0A01111g	YALI1A-113	YALI1_A01577g	628	3	0	3	4.77707	0	4.77707
YALI0A-92		YALI1A-114		771	4	0	2	5.18807	0	2.59403
YALI0A-93	YALI0A01133g	YALI1A-115	YALI1_A01602g	1741	4	0	0	2.29753	0	0
YALI0A-94		YALI1A-116		2865	19	25	1	6.63176	8.726	0.34904
YALI0A-94		YALI1A-117	YALI1_A01618g	461	3	0	1	6.50759	0	2.1692
YALI0A-94		YALI1A-118		512	2	0	0	3.90625	0	0
YALI0A-95	YALI0A01155g	YALI1A-119	YALI1_A01628g	1345	6	0	0	4.46097	0	0
YALI0A-96	YALI0A01177r	YALI1A-120	YALI1_A01642r	215	5	6	0	23.2558	27.907	0
YALI0A-97		YALI1A-121		903	2	1	0	2.21484	1.10742	0
YALI0A-98	YALI0A01221r	YALI1A-122	YALI1_A01654r	200	0	0	0	0	0	0
YALI0A-99		YALI1A-123		1522	7	26	4	4.59921	17.0828	2.62812
YALI0A-100	YALI0A01265g	YALI1A-124	YALI1_A01670g	1597	8	0	0	5.00939	0	0
YALI0A-101		YALI1A-125		361	3	0	1	8.31025	0	2.77008
YALI0A-102	YALI0A01287r	YALI1A-126	YALI1_A01689r	199	2	0	0	10.0503	0	0
YALI0A-103		YALI1A-127		1400	4	12	0	2.85714	8.57143	0
YALI0A-104	YALI0A01331g	YALI1A-128	YALI1_A01717g	1294	1	0	0	0.772798	0	0
YALI0A-105		YALI1A-129		2505	8	0	0	3.19361	0	0
YALI0A-105		YALI1A-130	YALI1_A01732g	420	2	0	0	4.7619	0	0
YALI0A-105		YALI1A-131	YALI1_A01736g	453	6	0	0	13.245	0	0
YALI0A-105		YALI1A-132		499	4	0	0	8.01603	0	0
YALI0A-106	YALI0A01353g	YALI1A-133	YALI1_A01766g	2335	5	0	0	2.14133	0	0
YALI0A-107		YALI1A-134		386	3	0	0	7.77202	0	0
YALI0A-108	YALI0A01375g	YALI1A-135	YALI1_A01777g	1277	6	1	23	4.69851	0.783085	18.011
YALI0A-109		YALI1A-136		200	0	0	6	0	0	30
YALI0A-110	YALI0A01389r	YALI1A-137	YALI1_A01786r	144	0	0	0	0	0	0
YALI0A-111		YALI1A-138		775	3	12	0	3.87097	15.4839	0
YALI0A-112	YALI0A01397g	YALI1A-139	YALI1_A01794g	3051	4	0	0	1.31105	0	0
YALI0A-113	YALI0A01419g	YALI1A-140	YALI1_A01824g	1401	7	0	0	4.99643	0	0
YALI0A-114		YALI1A-141		413	0	0	0	0	0	0
YALI0A-115	YALI0A01441g	YALI1A-142	YALI1_A01842g	1165	3	0	0	2.57511	0	0
YALI0A-116		YALI1A-143	YALI1_A01854g	390	4	0	0	10.2564	0	0
YALI0A-116		YALI1A-144		697	2	10	0	2.86944	14.3472	0
YALI0A-117	YALI0A01452g	YALI1A-145	YALI1_A01864g	409	0	0	0	0	0	0
YALI0A-118		YALI1A-146		64	0	0	0	0	0	0
YALI0A-118		YALI1A-147	YALI1_A01868g	419	0	0	10	0	0	23.8663
YALI0A-118		YALI1A-148		873	2	0	0	2.29095	0	0
YALI0A-119	YALI0A01463g	YALI1A-149	YALI1_A01888g	1525	3	14	0	1.96721	9.18033	0
YALI0A-120		YALI1A-150		499	2	0	3	4.00802	0	6.01202
YALI0A-121	YALI0A01485g	YALI1A-151	YALI1_A01905g	1186	4	0	0	3.37268	0	0
YALI0A-122		YALI1A-152		8420	29	3	10	3.44418	0.356295	1.18765
YALI0A-122		YALI1A-153	YALI1_A01945g	764	3	0	0	3.9267	0	0
YALI0A-128		YALI1A-154		3334	23	8	5	6.89862	2.39952	1.4997
YALI0A-130		YALI1A-155	YALI1_A02022g	391	7	0	0	17.9028	0	0
YALI0A-130		YALI1A-156		67	2	0	0	29.8507	0	0
YALI0A-131	YALI0A01650g	YALI1A-157	YALI1_A02037g	1156	2	0	0	1.7301	0	0
YALI0A-132		YALI1A-158		1921	19	21	0	9.89068	10.9318	0
YALI0A-133	YALI0A01672r	YALI1A-159	YALI1_A02057r	192	4	1	3	20.8333	5.20833	15.625
YALI0A-134		YALI1A-921		65	15	3	2	230.769	46.1538	30.7692
YALI0A-135	YALI0A01716g	YALI1A-160	YALI1_A02075g	1672	11	0	0	6.57895	0	0
YALI0A-136		YALI1A-161		325	2	2	0	6.15385	6.15385	0
YALI0A-137	YALI0A01738g	YALI1A-162	YALI1_A02083g	897	6	0	0	6.68896	0	0
YALI0A-138		YALI1A-163		783	0	0	0	0	0	0
YALI0A-139	YALI0A01760g	YALI1A-164	YALI1_A02096g	1381	1	0	0	0.724113	0	0
YALI0A-140		YALI1A-165	YALI1_A02113g	529	2	0	0	3.78072	0	0
YALI0A-140		YALI1A-166		1041	1	0	0	0.960615	0	0
YALI0A-141	YALI0A01782g	YALI1A-167	YALI1_A02131g	1246	0	0	0	0	0	0
YALI0A-142		YALI1A-168		520	5	0	0	9.61538	0	0
YALI0A-143	YALI0A01804r	YALI1A-169	YALI1_A02138r	174	2	0	0	11.4943	0	0
YALI0A-144		YALI1A-170		1053	5	6	0	4.74834	5.69801	0
YALI0A-145	YALI0A01826g	YALI1A-171	YALI1_A02150g	1942	4	0	0	2.05973	0	0
YALI0A-146		YALI1A-172		1087	4	11	0	3.67985	10.1196	0
YALI0A-147	YALI0A01848g	YALI1A-173	YALI1_A02190g	1087	4	0	0	3.67985	0	0
YALI0A-148		YALI1A-174		672	4	7	0	5.95238	10.4167	0
YALI0A-149	YALI0A01870g	YALI1A-175	YALI1_A02198g	1132	4	0	0	3.53357	0	0
YALI0A-150		YALI1A-176		5326	64	28	63	12.0165	5.25723	11.8288
YALI0A-151	YALI0A01892g	YALI1A-177	YALI1_A02263g	2395	8	18	0	3.34029	7.51566	0
YALI0A-152		YALI1A-178		3088	12	32	1	3.88601	10.3627	0.323834
YALI0A-152		YALI1A-179	YALI1_A02301g	460	0	0	0	0	0	0
YALI0A-152		YALI1A-180		1264	7	1	0	5.53797	0.791139	0
YALI0A-153	YALI0A01914r	YALI1A-181	YALI1_A02318r	181	1	1	6	5.52486	5.52486	33.1492
YALI0A-154		YALI1A-182		1557	11	1	0	7.06487	0.642261	0
YALI0A-155	YALI0A01958g	YALI1A-183	YALI1_A02335g	1702	5	0	0	2.93772	0	0
YALI0A-156		YALI1A-184		1333	22	1	0	16.5041	0.750188	0
YALI0A-157	YALI0A01980g	YALI1A-185	YALI1_A02365g	1657	5	0	0	3.0175	0	0
YALI0A-158		YALI1A-186		1250	10	0	0	8	0	0
YALI0A-159	YALI0A02002g	YALI1A-187	YALI1_A02394g	1432	2	0	11	1.39665	0	7.68156
YALI0A-160	YALI0A02024g	YALI1A-188	YALI1_A02426g	1891	6	0	0	3.17292	0	0
YALI0A-161		YALI1A-189		509	10	2	0	19.6464	3.92927	0
YALI0A-162	YALI0A02046g	YALI1A-190	YALI1_A02443g	1075	6	0	0	5.5814	0	0
YALI0A-163		YALI1A-191		631	6	9	2	9.50872	14.2631	3.16957
YALI0A-164	YALI0A02068g	YALI1A-192	YALI1_A02461g	1177	5	0	0	4.24809	0	0
YALI0A-165		YALI1A-193		789	7	2	1	8.87199	2.53485	1.26743
YALI0A-166	YALI0A02090g	YALI1A-194	YALI1_A02470g	2023	2	0	0	0.988631	0	0
YALI0A-167		YALI1A-195		807	12	4	18	14.8699	4.95663	22.3048
YALI0A-168	YALI0A02112g	YALI1A-196	YALI1_A02499g	475	2	0	0	4.21053	0	0
YALI0A-169		YALI1A-197		103	3	0	0	29.1262	0	0
YALI0A-170	YALI0A02134g	YALI1A-198	YALI1_A02546g	4201	12	3	0	2.85646	0.714116	0
YALI0A-171		YALI1A-199		567	3	1	1	5.29101	1.76367	1.76367
YALI0A-172	YALI0A02156g	YALI1A-200	YALI1_A02552g	552	0	0	0	0	0	0
YALI0A-173	YALI0A02178g	YALI1A-201	YALI1_A02561g	538	1	0	0	1.85874	0	0
YALI0A-174		YALI1A-202		554	1	4	0	1.80505	7.22022	0
YALI0A-175	YALI0A02200g	YALI1A-203	YALI1_A02568g	2368	6	0	0	2.53378	0	0
YALI0A-176		YALI1A-204		52	0	0	0	0	0	0
YALI0A-177	YALI0A02222g	YALI1A-205	YALI1_A02615g	2353	5	0	0	2.12495	0	0
YALI0A-178		YALI1A-206		3713	22	8	27	5.92513	2.15459	7.27175
YALI0A-179	YALI0A02244g	YALI1A-207	YALI1_A02653g	1822	4	0	0	2.19539	0	0
YALI0A-180		YALI1A-208		1717	75	20	14	43.6808	11.6482	8.15376
YALI0A-181	YALI0A02266g	YALI1A-209	YALI1_A02682g	2728	2	5	0	0.733138	1.83284	0
YALI0A-182		YALI1A-210		1271	8	0	8	6.29426	0	6.29426
YALI0A-183	YALI0A02288g	YALI1A-211	YALI1_A02728g	2590	2	0	1	0.772201	0	0.3861
YALI0A-184		YALI1A-212		2168	6	0	8	2.76753	0	3.69004
YALI0A-185	YALI0A02310g	YALI1A-213	YALI1_A02775g	2136	2	1	0	0.93633	0.468165	0
YALI0A-186		YALI1A-214		130	0	0	0	0	0	0
YALI0A-187	YALI0A02332g	YALI1A-215	YALI1_A02813g	1576	3	0	0	1.90355	0	0
YALI0A-188		YALI1A-216		525	1	1	1	1.90476	1.90476	1.90476
YALI0A-188		YALI1A-217	YALI1_A02819g	453	1	2	0	2.20751	4.41501	0
YALI0A-188		YALI1A-218		1945	1	0	0	0.514139	0	0
YALI0A-189	YALI0A02354g	YALI1A-219	YALI1_A02833g	1783	4	0	0	2.24341	0	0
YALI0A-190		YALI1A-220		4329	20	3	22	4.62	0.693001	5.08201
YALI0A-190		YALI1A-221	YALI1_A02875g	754	28	3	33	37.1353	3.97878	43.7666
YALI0A-190		YALI1A-222		1254	27	25	7	21.5311	19.9362	5.58214
YALI0A-191	YALI0A02409g	YALI1A-223	YALI1_A02895g	1057	4	0	0	3.7843	0	0
YALI0A-192		YALI1A-224		251	5	0	0	19.9203	0	0
YALI0A-194		YALI1A-224		803	10	1	0	12.4533	1.24533	0
YALI0A-196		YALI1A-224		1571	11	16	0	7.00191	10.1846	0
YALI0A-197	YALI0A02431g	YALI1A-225	YALI1_A02947g	1200	8	0	0	6.66667	0	0
YALI0A-198		YALI1A-226		227	4	0	0	17.6211	0	0
YALI0A-199	YALI0A02453g	YALI1A-227	YALI1_A02974g	2389	9	0	0	3.76727	0	0
YALI0A-200		YALI1A-228		183	2	0	0	10.929	0	0
YALI0A-200		YALI1A-229	YALI1_A02977g	359	3	11	0	8.35655	30.6407	0
YALI0A-200		YALI1A-230		2272	5	0	0	2.2007	0	0
YALI0A-201	YALI0A02475g	YALI1A-231	YALI1_A02998g	646	5	0	0	7.73994	0	0
YALI0A-202		YALI1A-232		2462	7	0	0	2.84322	0	0
YALI0A-202		YALI1A-233	YALI1_A03017g	718	1	0	0	1.39276	0	0
YALI0A-202		YALI1A-234		505	4	3	0	7.92079	5.94059	0
YALI0A-203	YALI0A02497g	YALI1A-235	YALI1_A03029g	1013	6	18	12	5.923	17.769	11.846
YALI0A-204		YALI1A-236		669	1	0	0	1.49477	0	0
YALI0A-205	YALI0A02541g	YALI1A-237	YALI1_A03069g	2380	5	0	0	2.10084	0	0
YALI0A-206		YALI1A-238		869	1	0	0	1.15075	0	0
YALI0A-207	YALI0A02563g	YALI1A-239	YALI1_A03081g	1119	5	0	0	4.46828	0	0
YALI0A-208		YALI1A-240		157	0	0	0	0	0	0
YALI0A-209	YALI0A02585g	YALI1A-241	YALI1_A03091g	1139	2	0	0	1.75593	0	0
YALI0A-210	YALI0A02607g	YALI1A-242	YALI1_A03116g	1402	8	0	0	5.70613	0	0
YALI0A-211		YALI1A-243		1677	6	0	10	3.57782	0	5.96303
YALI0A-212	YALI0A02629g	YALI1A-244	YALI1_A03137g	451	2	0	0	4.43459	0	0
YALI0A-213		YALI1A-245		1465	3	5	0	2.04778	3.41297	0
YALI0A-214	YALI0A02651g	YALI1A-246	YALI1_A03153g	1025	1	0	0	0.97561	0	0
YALI0A-215		YALI1A-247		710	3	0	0	4.22535	0	0
YALI0A-216	YALI0A02673g	YALI1A-248	YALI1_A03170g	886	4	0	0	4.51467	0	0
YALI0A-217		YALI1A-249		672	9	0	2	13.3929	0	2.97619
YALI0A-218	YALI0A02695g	YALI1A-250	YALI1_A03183g	1114	4	0	0	3.59066	0	0
YALI0A-219		YALI1A-251		630	3	0	0	4.7619	0	0
YALI0A-220	YALI0A02717g	YALI1A-252	YALI1_A03210g	1060	3	0	0	2.83019	0	0
YALI0A-221		YALI1A-253		2558	57	8	22	22.283	3.12744	8.60047
YALI0A-222	YALI0A02739r	YALI1A-254	YALI1_A03242r	190	3	2	8	15.7895	10.5263	42.1053
YALI0A-223		YALI1A-255		1054	7	14	0	6.64137	13.2827	0
YALI0A-224	YALI0A02783g	YALI1A-256	YALI1_A03258g	640	1	0	0	1.5625	0	0
YALI0A-225		YALI1A-257		1288	8	3	0	6.21118	2.32919	0
YALI0A-227		YALI1A-257		921	3	0	0	3.25733	0	0
YALI0A-228	YALI0A02849g	YALI1A-258	YALI1_A03278g	466	0	0	0	0	0	0
YALI0A-229		YALI1A-259		605	0	0	0	0	0	0
YALI0A-230	YALI0A02871g	YALI1A-260	YALI1_A03289g	356	1	0	0	2.80899	0	0
YALI0A-231		YALI1A-261		700	6	0	0	8.57143	0	0
YALI0A-232	YALI0A02893g	YALI1A-262	YALI1_A03300g	1720	2	0	0	1.16279	0	0
YALI0A-233		YALI1A-263		482	1	0	0	2.07469	0	0
YALI0A-234	YALI0A02915g	YALI1A-264	YALI1_A03322g	778	0	0	0	0	0	0
YALI0A-235		YALI1A-265		1471	4	0	0	2.71924	0	0
YALI0A-236	YALI0A02937g	YALI1A-266	YALI1_A03351g	718	1	0	12	1.39276	0	16.7131
YALI0A-237		YALI1A-267		294	2	0	0	6.80272	0	0
YALI0A-238	YALI0A02959g	YALI1A-268	YALI1_A03356g	2455	0	0	0	0	0	0
YALI0A-239		YALI1A-269		584	0	0	0	0	0	0
YALI0A-240	YALI0A02981g	YALI1A-270	YALI1_A03396g	1546	2	0	0	1.29366	0	0
YALI0A-240	YALI0A02981g	YALI1A-271		142	0	0	2	0	0	14.0845
YALI0A-241	YALI0A03003g	YALI1A-272	YALI1_A03402g	544	0	0	0	0	0	0
YALI0A-242		YALI1A-273		431	1	0	0	2.32019	0	0
YALI0A-243	YALI0A03025g	YALI1A-274	YALI1_A03422g	1069	0	0	0	0	0	0
YALI0A-244		YALI1A-275		1358	8	2	0	5.89102	1.47275	0
YALI0A-245	YALI0A03047r	YALI1A-276	YALI1_A03437r	173	1	0	0	5.78035	0	0
YALI0A-246		YALI1A-277		323	2	0	0	6.19195	0	0
YALI0A-247	YALI0A03069g	YALI1A-278	YALI1_A03442g	646	5	0	0	7.73994	0	0
YALI0A-248		YALI1A-279		227	0	0	0	0	0	0
YALI0A-249	YALI0A03091g	YALI1A-280	YALI1_A03450g	1606	9	0	0	5.60399	0	0
YALI0A-250		YALI1A-281		1755	18	19	1	10.2564	10.8262	0.569801
YALI0A-251	YALI0A03113g	YALI1A-282	YALI1_A03487g	448	0	0	0	0	0	0
YALI0A-252		YALI1A-283		2310	15	0	4	6.49351	0	1.7316
YALI0A-252		YALI1A-284	YALI1_A03507g	384	4	11	0	10.4167	28.6458	0
YALI0A-252		YALI1A-285		114	0	0	0	0	0	0
YALI0A-253	YALI0A03135g	YALI1A-286	YALI1_A03512g	1735	3	0	0	1.72911	0	0
YALI0A-254	YALI0A03157r	YALI1A-287	YALI1_A03529r	182	0	4	0	0	21.978	0
YALI0A-255		YALI1A-288		1167	1	0	0	0.856898	0	0
YALI0A-256	YALI0A03179g	YALI1A-289	YALI1_A03549g	769	5	0	0	6.50195	0	0
YALI0A-257		YALI1A-290		1724	5	0	6	2.90023	0	3.48028
YALI0A-258	YALI0A03201g	YALI1A-291	YALI1_A03567g	1243	6	0	0	4.82703	0	0
YALI0A-259		YALI1A-292	YALI1_A03579g	584	3	0	0	5.13699	0	0
YALI0A-259		YALI1A-293		2854	1	0	0	0.350385	0	0
YALI0A-259		YALI1A-294	YALI1_A03599g	386	1	0	0	2.59067	0	0
YALI0A-259		YALI1A-295		717	0	2	1	0	2.7894	1.3947
YALI0A-260	YALI0A03245g	YALI1A-296	YALI1_A03624g	1750	6	0	0	3.42857	0	0
YALI0A-261		YALI1A-297		168	0	0	0	0	0	0
YALI0A-262	YALI0A03267r	YALI1A-298	YALI1_A03627r	193	0	0	0	0	0	0
YALI0A-263		YALI1A-299		234	2	0	0	8.54701	0	0
YALI0A-264	YALI0A03311r	YALI1A-300	YALI1_A03632r	184	3	0	0	16.3043	0	0
YALI0A-265		YALI1A-301		1008	4	0	0	3.96825	0	0
YALI0A-266	YALI0A03355r	YALI1A-302	YALI1_A03643r	200	0	0	0	0	0	0
YALI0A-267		YALI1A-303		287	0	3	0	0	10.453	0
YALI0A-268	YALI0A03399g	YALI1A-304	YALI1_A03669g	2155	2	0	0	0.928074	0	0
YALI0A-269		YALI1A-305		1323	9	10	1	6.80272	7.55858	0.755858
YALI0A-270	YALI0A03421g	YALI1A-306	YALI1_A03688g	619	3	0	0	4.84653	0	0
YALI0A-271		YALI1A-307		1328	7	0	0	5.27108	0	0
YALI0A-272	YALI0A03443g	YALI1A-308	YALI1_A03721g	1918	2	0	0	1.04275	0	0
YALI0A-273		YALI1A-309		1020	6	0	26	5.88235	0	25.4902
YALI0A-274	YALI0A03465r	YALI1A-310	YALI1_A03732r	199	1	0	0	5.02513	0	0
YALI0A-275		YALI1A-311		142	0	0	0	0	0	0
YALI0A-276	YALI0A03509g	YALI1A-312	YALI1_A03757g	2206	6	0	0	2.71985	0	0
YALI0A-277		YALI1A-313		538	1	0	0	1.85874	0	0
YALI0A-278	YALI0A03531g	YALI1A-314	YALI1_A03763g	1357	3	0	0	2.21076	0	0
YALI0A-279		YALI1A-315		181	0	0	0	0	0	0
YALI0A-280	YALI0A03553g	YALI1A-316	YALI1_A03803g	2667	10	0	0	3.74953	0	0
YALI0A-281		YALI1A-317		438	6	0	0	13.6986	0	0
YALI0A-282	YALI0A03575g	YALI1A-318	YALI1_A03809g	418	1	0	0	2.39234	0	0
YALI0A-283		YALI1A-319	YALI1_A03815g	471	1	0	0	2.12314	0	0
YALI0A-283		YALI1A-320		857	2	0	0	2.33372	0	0
YALI0A-284	YALI0A03597g	YALI1A-321	YALI1_A03837g	1579	0	0	0	0	0	0
YALI0A-285		YALI1A-322		222	1	0	0	4.5045	0	0
YALI0A-285		YALI1A-323	YALI1_A03842g	517	0	0	2	0	0	3.86847
YALI0A-285		YALI1A-324		1858	5	3	5	2.69107	1.61464	2.69107
YALI0A-286	YALI0A03641g	YALI1A-325	YALI1_A03857g	1129	3	0	0	2.65722	0	0
YALI0A-287		YALI1A-326		478	1	0	0	2.09205	0	0
YALI0A-288	YALI0A03663g	YALI1A-327	YALI1_A03883g	1132	1	0	0	0.883392	0	0
YALI0A-289		YALI1A-328		2154	9	0	0	4.17827	0	0
YALI0A-289		YALI1A-329	YALI1_A03900g	553	1	0	0	1.80832	0	0
YALI0A-290	YALI0A03685g	YALI1A-330		215	3	0	2	13.9535	0	9.30233
YALI0A-290	YALI0A03685g	YALI1A-331	YALI1_A03907g	652	0	0	0	0	0	0
YALI0A-291		YALI1A-332		1792	15	0	1	8.37054	0	0.558036
YALI0A-292	YALI0A03707r	YALI1A-333	YALI1_A03933r	187	1	0	0	5.34759	0	0
YALI0A-293		YALI1A-334		304	2	0	1	6.57895	0	3.28947
YALI0A-294	YALI0A03751g	YALI1A-335	YALI1_A03937g	1645	5	1	0	3.03951	0.607903	0
YALI0A-295		YALI1A-336		60	0	0	0	0	0	0
YALI0A-296	YALI0A03773g	YALI1A-337	YALI1_A03964g	1102	3	0	4	2.72232	0	3.62976
YALI0A-297	YALI0A03795t	YALI1A-914	YALI1_A09852g	377	4	4	0	10.6101	10.6101	0
YALI0A-298		YALI1A-338		4022	14	0	3	3.48086	0	0.745898
YALI0A-299	YALI0A03817g	YALI1A-339	YALI1_A04006g	733	2	0	0	2.72851	0	0
YALI0A-300		YALI1A-340		821	1	0	0	1.21803	0	0
YALI0A-301	YALI0A03839g	YALI1A-341	YALI1_A04022g	1663	0	0	0	0	0	0
YALI0A-302		YALI1A-342		784	2	0	0	2.55102	0	0
YALI0A-302		YALI1A-343	YALI1_A04044g	513	1	0	0	1.94932	0	0
YALI0A-303	YALI0A03861g	YALI1A-345	YALI1_A04071g	2002	7	0	0	3.4965	0	0
YALI0A-304		YALI1A-346		328	2	0	0	6.09756	0	0
YALI0A-305	YALI0A03883g	YALI1A-347	YALI1_A04109g	3475	0	0	0	0	0	0
YALI0A-306		YALI1A-348		842	0	0	0	0	0	0
YALI0A-307	YALI0A03905g	YALI1A-349	YALI1_A04119g	1066	0	0	0	0	0	0
YALI0A-308		YALI1A-350		2481	0	0	0	0	0	0
YALI0A-309	YALI0A03916r	YALI1A-351	YALI1_A04155r	219	0	0	0	0	0	0
YALI0A-310		YALI1A-352		533	0	0	0	0	0	0
YALI0A-310		YALI1A-353	YALI1_A04164g	457	0	0	0	0	0	0
YALI0A-310		YALI1A-354		2127	0	0	0	0	0	0
YALI0A-311	YALI0A03927g	YALI1A-355	YALI1_A04178g	2410	0	0	0	0	0	0
YALI0A-312		YALI1A-356		5958	0	0	0	0	0	0
YALI0A-313	YALI0A03949g	YALI1A-357	YALI1_A04261g	2812	0	0	0	0	0	0
YALI0A-314		YALI1A-358		1970	0	0	0	0	0	0
YALI0A-315	YALI0A03971g	YALI1A-359	YALI1_A04309g	1801	0	0	0	0	0	0
YALI0A-316	YALI0A03993g	YALI1A-360	YALI1_A04332g	661	0	0	0	0	0	0
YALI0A-317		YALI1A-361		520	0	0	0	0	0	0
YALI0A-318	YALI0A04015r	YALI1A-362	YALI1_A04338r	187	0	0	0	0	0	0
YALI0A-319		YALI1A-363		98	0	0	0	0	0	0
YALI0A-320	YALI0A04059g	YALI1A-364	YALI1_A04341g	1750	0	0	0	0	0	0
YALI0A-321	YALI0A04081r	YALI1A-365	YALI1_A04359r	181	0	0	0	0	0	0
YALI0A-322		YALI1A-366		3674	0	0	0	0	0	0
YALI0A-322		YALI1A-367	YALI1_A04385g	1303	0	0	0	0	0	0
YALI0A-322		YALI1A-368		136	0	0	0	0	0	0
YALI0A-323	YALI0A04147r	YALI1A-369	YALI1_A04398r	196	0	0	0	0	0	0
YALI0A-324		YALI1A-370		414	0	0	0	0	0	0
YALI0A-325	YALI0A04191g	YALI1A-371	YALI1_A04415g	1267	0	0	0	0	0	0
YALI0A-326		YALI1A-372		2074	1	0	6	0.48216	0	2.89296
YALI0A-327	YALI0A04202r	YALI1A-373	YALI1_A04438r	219	0	0	0	0	0	0
YALI0A-328	YALI0A04213r	YALI1A-374	YALI1_A04439r	171	0	0	0	0	0	0
YALI0A-329		YALI1A-375		623	0	0	0	0	0	0
YALI0A-330	YALI0A04235r	YALI1A-376	YALI1_A04446r	192	0	0	0	0	0	0
YALI0A-331		YALI1A-377		543	0	0	0	0	0	0
YALI0A-332	YALI0A04279g	YALI1A-378	YALI1_A04462g	2325	0	0	0	0	0	0
YALI0A-333		YALI1A-379		1052	0	0	0	0	0	0
YALI0A-334	YALI0A04301g	YALI1A-380	YALI1_A04495g	949	0	0	0	0	0	0
YALI0A-335		YALI1A-381		2851	0	0	0	0	0	0
YALI0A-336	YALI0A04323g	YALI1A-382	YALI1_A04533g	949	0	0	0	0	0	0
YALI0A-337		YALI1A-383		1579	0	0	0	0	0	0
YALI0A-338	YALI0A04345g	YALI1A-384	YALI1_A04561g	1162	0	0	0	0	0	0
YALI0A-339		YALI1A-385		803	0	0	0	0	0	0
YALI0A-340	YALI0A04367g	YALI1A-386	YALI1_A04576g	730	0	0	0	0	0	0
YALI0A-341		YALI1A-387		2373	0	0	1	0	0	0.421408
YALI0A-342	YALI0A04389r	YALI1A-388	YALI1_A04602r	192	0	0	0	0	0	0
YALI0A-343		YALI1A-389		784	0	0	0	0	0	0
YALI0A-344	YALI0A04433r	YALI1A-390	YALI1_A04611r	172	0	0	0	0	0	0
YALI0A-345		YALI1A-391		761	0	0	0	0	0	0
YALI0A-346	YALI0A04455g	YALI1A-392	YALI1_A04620g	709	0	0	0	0	0	0
YALI0A-347		YALI1A-393		1825	0	0	0	0	0	0
YALI0A-348	YALI0A04477r	YALI1A-394	YALI1_A04645r	174	0	0	0	0	0	0
YALI0A-349		YALI1A-395		1380	0	0	0	0	0	0
YALI0A-349		YALI1A-396	YALI1_A04653g	517	0	0	0	0	0	0
YALI0A-349		YALI1A-397		321	0	0	0	0	0	0
YALI0A-350	YALI0A04499g	YALI1A-398	YALI1_A04661g	400	0	0	0	0	0	0
YALI0A-351		YALI1A-399		1107	0	0	0	0	0	0
YALI0A-352	YALI0A04521g	YALI1A-400	YALI1_A04676g	832	0	0	0	0	0	0
YALI0A-353		YALI1A-401		1507	0	0	0	0	0	0
YALI0A-354	YALI0A04543r	YALI1A-402	YALI1_A04699r	174	0	0	0	0	0	0
YALI0A-355		YALI1A-403		833	0	0	0	0	0	0
YALI0A-356	YALI0A04565r	YALI1A-404	YALI1_A04709r	171	0	0	0	0	0	0
YALI0A-357	YALI0A04576r	YALI1A-405	YALI1_A04710r	219	0	0	0	0	0	0
YALI0A-358		YALI1A-406		265	0	0	0	0	0	0
YALI0A-359	YALI0A04587g	YALI1A-407	YALI1_A04715g	559	0	0	0	0	0	0
YALI0A-360		YALI1A-408		2155	12	3	0	5.56845	1.39211	0
YALI0A-361	YALI0A04609g	YALI1A-409	YALI1_A04742g	3748	1	0	0	0.266809	0	0
YALI0A-362		YALI1A-410		198	0	0	0	0	0	0
YALI0A-363	YALI0A04631g	YALI1A-411	YALI1_A04781g	359	0	0	0	0	0	0
YALI0A-363	YALI0A04631g	YALI1A-412		66	0	0	0	0	0	0
YALI0A-363	YALI0A04631g	YALI1A-413	YALI1_A04795g	1105	0	0	5	0	0	4.52489
YALI0A-364		YALI1A-414		270	1	0	0	3.7037	0	0
YALI0A-365	YALI0A04653g	YALI1A-415	YALI1_A04815g	1627	3	0	0	1.84388	0	0
YALI0A-366		YALI1A-416		134	0	0	0	0	0	0
YALI0A-367	YALI0A04675g	YALI1A-417	YALI1_A04817g	640	1	0	3	1.5625	0	4.6875
YALI0A-368		YALI1A-418		98	1	0	0	10.2041	0	0
YALI0A-369	YALI0A04697g	YALI1A-419	YALI1_A04848g	2458	6	0	0	2.44101	0	0
YALI0A-370		YALI1A-420		970	0	0	0	0	0	0
YALI0A-370		YALI1A-421	YALI1_A04859g	571	0	0	0	0	0	0
YALI0A-370		YALI1A-422	YALI1_A04864g	736	0	0	0	0	0	0
YALI0A-370		YALI1A-423		3280	0	0	0	0	0	0
YALI0A-371	YALI0A04719g	YALI1A-424	YALI1_A04884g	358	0	0	0	0	0	0
YALI0A-372		YALI1A-425		769	0	0	0	0	0	0
YALI0A-373	YALI0A04741g	YALI1A-426	YALI1_A04893g	2089	1	0	0	0.478698	0	0
YALI0A-374		YALI1A-427		195	0	0	0	0	0	0
YALI0A-375	YALI0A04763r	YALI1A-428	YALI1_A04916r	188	0	0	0	0	0	0
YALI0A-376	YALI0A04785g	YALI1A-429	YALI1_A04927g	1046	0	0	0	0	0	0
YALI0A-377		YALI1A-430		2863	0	0	0	0	0	0
YALI0A-377		YALI1A-431	YALI1_A04939g	873	0	0	0	0	0	0
YALI0A-377		YALI1A-432		942	0	0	0	0	0	0
YALI0A-378	YALI0A04829r	YALI1A-433	YALI1_A04958r	192	0	0	0	0	0	0
YALI0A-379		YALI1A-434		341	0	0	0	0	0	0
YALI0A-380	YALI0A04873g	YALI1A-435	YALI1_A04976g	1453	0	0	0	0	0	0
YALI0A-381		YALI1A-436		430	0	0	0	0	0	0
YALI0A-381		YALI1A-437	YALI1_A04983g	645	0	0	0	0	0	0
YALI0A-381		YALI1A-438		136	0	0	0	0	0	0
YALI0A-381		YALI1A-439	YALI1_A04990g	401	0	0	0	0	0	0
YALI0A-381		YALI1A-440		2674	0	0	0	0	0	0
YALI0A-382	YALI0A04895g	YALI1A-441	YALI1_A05003g	670	0	0	0	0	0	0
YALI0A-383		YALI1A-442		914	0	0	0	0	0	0
YALI0A-384	YALI0A04917g	YALI1A-443	YALI1_A05031g	1321	0	0	0	0	0	0
YALI0A-385		YALI1A-444		1982	0	0	0	0	0	0
YALI0A-386	YALI0A04939g	YALI1A-445	YALI1_A05052g	3097	0	0	0	0	0	0
YALI0A-387		YALI1A-446		389	0	0	0	0	0	0
YALI0A-388	YALI0A04961g	YALI1A-447	YALI1_A05091g	499	0	0	0	0	0	0
YALI0A-389		YALI1A-448		1389	0	0	0	0	0	0
YALI0A-390	YALI0A04983g	YALI1A-449	YALI1_A05116g	1084	0	0	0	0	0	0
YALI0A-391		YALI1A-450		667	0	0	0	0	0	0
YALI0A-392	YALI0A05005g	YALI1A-451	YALI1_A05143g	1105	0	0	0	0	0	0
YALI0A-393		YALI1A-452		1769	0	0	0	0	0	0
YALI0A-394	YALI0A05027g	YALI1A-453	YALI1_A05168g	1869	0	0	0	0	0	0
YALI0A-395		YALI1A-454		524	0	0	0	0	0	0
YALI0A-396	YALI0A05049r	YALI1A-455	YALI1_A05186r	183	0	0	0	0	0	0
YALI0A-397		YALI1A-456		109	0	0	0	0	0	0
YALI0A-398	YALI0A05093r	YALI1A-457	YALI1_A05189r	172	0	0	0	0	0	0
YALI0A-399		YALI1A-458		1077	0	0	0	0	0	0
YALI0A-400	YALI0A05115g	YALI1A-459	YALI1_A05210g	985	0	0	0	0	0	0
YALI0A-401		YALI1A-460		673	0	0	0	0	0	0
YALI0A-402	YALI0A05137g	YALI1A-461	YALI1_A05220g	1037	0	0	0	0	0	0
YALI0A-403		YALI1A-462		84	0	0	0	0	0	0
YALI0A-404	YALI0A05159g	YALI1A-463	YALI1_A05229g	958	0	0	0	0	0	0
YALI0A-405		YALI1A-464		168	0	0	0	0	0	0
YALI0A-406	YALI0A05181g	YALI1A-465	YALI1_A05254g	1495	0	0	0	0	0	0
YALI0A-407		YALI1A-466		382	0	0	0	0	0	0
YALI0A-408	YALI0A05203g	YALI1A-467	YALI1_A05259g	2188	0	0	0	0	0	0
YALI0A-409		YALI1A-468		302	0	0	0	0	0	0
YALI0A-410	YALI0A05225g	YALI1A-469	YALI1_A05284g	217	0	0	0	0	0	0
YALI0A-411		YALI1A-470		689	0	0	0	0	0	0
YALI0A-412	YALI0A05247g	YALI1A-471	YALI1_A05335g	4117	0	0	0	0	0	0
YALI0A-413		YALI1A-472		1090	0	0	0	0	0	0
YALI0A-414	YALI0A05269t	YALI1A-473	YALI1_A05348t	373	0	0	0	0	0	0
YALI0A-415		YALI1A-474		614	0	0	0	0	0	0
YALI0A-416	YALI0A05291g	YALI1A-475	YALI1_A05355g	856	0	0	0	0	0	0
YALI0A-417		YALI1A-476		251	0	0	0	0	0	0
YALI0A-417		YALI1A-477	YALI1_A05366g	2728	0	0	0	0	0	0
YALI0A-417		YALI1A-478		4356	15	2	3	3.44353	0.459137	0.688705
YALI0A-418	YALI0A05357g	YALI1A-479	YALI1_A05407g	1069	0	0	0	0	0	0
YALI0A-419		YALI1A-480		1409	0	0	0	0	0	0
YALI0A-420	YALI0A05379g	YALI1A-481	YALI1_A05459g	2461	0	0	0	0	0	0
YALI0A-421		YALI1A-482		1691	0	0	0	0	0	0
YALI0A-422	YALI0A05401g	YALI1A-483	YALI1_A05473g	592	0	0	0	0	0	0
YALI0A-423		YALI1A-484		912	0	0	0	0	0	0
YALI0A-424	YALI0A05423g	YALI1A-485	YALI1_A05491g	1107	0	0	0	0	0	0
YALI0A-425	YALI0A05445r	YALI1A-486	YALI1_A05500r	196	0	0	0	0	0	0
YALI0A-426		YALI1A-487		330	0	0	0	0	0	0
YALI0A-427	YALI0A05489r	YALI1A-488	YALI1_A05505r	192	0	0	0	0	0	0
YALI0A-428		YALI1A-489		2066	1	0	0	0.484027	0	0
YALI0A-429	YALI0A05533g	YALI1A-490	YALI1_A05527g	3139	0	0	0	0	0	0
YALI0A-430		YALI1A-491		128	0	0	0	0	0	0
YALI0A-431	YALI0A05555g	YALI1A-492	YALI1_A05571g	1198	0	0	0	0	0	0
YALI0A-432		YALI1A-493		608	1	0	0	1.64474	0	0
YALI0A-432		YALI1A-494	YALI1_A05578g	360	0	0	0	0	0	0
YALI0A-432		YALI1A-495		140	0	0	0	0	0	0
YALI0A-432		YALI1A-496	YALI1_A05583g	505	0	0	0	0	0	0
YALI0A-432		YALI1A-497	YALI1_A05592g	645	0	0	0	0	0	0
YALI0A-432		YALI1A-498		3342	0	0	0	0	0	0
YALI0A-433	YALI0A05577g	YALI1A-499	YALI1_A05605g	3025	0	0	0	0	0	0
YALI0A-434		YALI1A-500		127	0	0	0	0	0	0
YALI0A-435	YALI0A05599r	YALI1A-501	YALI1_A05637r	172	0	0	0	0	0	0
YALI0A-436	YALI0A05621r	YALI1A-502	YALI1_A05639r	183	0	0	0	0	0	0
YALI0A-437		YALI1A-503		722	0	0	0	0	0	0
YALI0A-438	YALI0A05665g	YALI1A-504	YALI1_A05662g	1594	0	0	0	0	0	0
YALI0A-439		YALI1A-505		2029	0	0	0	0	0	0
YALI0A-440	YALI0A05687r	YALI1A-506	YALI1_A05684r	193	0	0	0	0	0	0
YALI0A-441		YALI1A-507		722	0	0	0	0	0	0
YALI0A-442	YALI0A05731r	YALI1A-508	YALI1_A05694r	181	0	0	0	0	0	0
YALI0A-443		YALI1A-509		294	0	0	0	0	0	0
YALI0A-444	YALI0A05775g	YALI1A-510	YALI1_A05701g	445	0	0	0	0	0	0
YALI0A-445		YALI1A-511		1591	0	0	0	0	0	0
YALI0A-445		YALI1A-512	YALI1_A05709g	771	0	0	0	0	0	0
YALI0A-445		YALI1A-513		130	0	0	0	0	0	0
YALI0A-446	YALI0A05819r	YALI1A-514	YALI1_A05718r	191	0	0	0	0	0	0
YALI0A-447		YALI1A-515		235	0	0	0	0	0	0
YALI0A-448	YALI0A05863r	YALI1A-516	YALI1_A05723r	174	0	0	0	0	0	0
YALI0A-449		YALI1A-517		143	0	0	0	0	0	0
YALI0A-450	YALI0A05885g	YALI1A-518	YALI1_A05737g	1252	1	0	0	0.798722	0	0
YALI0A-451		YALI1A-519		690	0	1	1	0	1.44928	1.44928
YALI0A-451		YALI1A-520	YALI1_A05740g	324	1	2	0	3.08642	6.17284	0
YALI0A-451		YALI1A-521		128	0	0	0	0	0	0
YALI0A-452	YALI0A05907r	YALI1A-522	YALI1_A05745r	174	0	0	0	0	0	0
YALI0A-453		YALI1A-523		708	0	0	0	0	0	0
YALI0A-454	YALI0A05929g	YALI1A-524	YALI1_A05774g	2188	0	0	0	0	0	0
YALI0A-455		YALI1A-525		621	0	0	0	0	0	0
YALI0A-456	YALI0A05951g	YALI1A-526	YALI1_A05795g	1444	0	0	0	0	0	0
YALI0A-457		YALI1A-527	YALI1_A05798g	367	0	0	0	0	0	0
YALI0A-457		YALI1A-528		1746	0	1	0	0	0.572738	0
YALI0A-458	YALI0A05973g	YALI1A-529	YALI1_A05813g	376	0	0	0	0	0	0
YALI0A-459		YALI1A-530		395	0	0	0	0	0	0
YALI0A-460	YALI0A05995g	YALI1A-531	YALI1_A05821g	958	0	0	0	0	0	0
YALI0A-461		YALI1A-532		249	0	0	0	0	0	0
YALI0A-461		YALI1A-533	YALI1_A05836g	827	0	0	0	0	0	0
YALI0A-462	YALI0A06017g	YALI1A-534	YALI1_A05844g	397	0	0	0	0	0	0
YALI0A-463	YALI0A06039g	YALI1A-534	YALI1_A05844g	525	0	0	0	0	0	0
YALI0A-464		YALI1A-535		2057	0	0	4	0	0	1.94458
YALI0A-464		YALI1A-536	YALI1_A05869g	357	0	0	0	0	0	0
YALI0A-465	YALI0A06061g	YALI1A-537	YALI1_A05884g	1411	0	0	0	0	0	0
YALI0A-466		YALI1A-538		1466	0	0	0	0	0	0
YALI0A-466		YALI1A-539	YALI1_A05904g	496	0	0	0	0	0	0
YALI0A-466		YALI1A-540		3487	0	0	0	0	0	0
YALI0A-467	YALI0A06105g	YALI1A-541	YALI1_A05927g	802	0	0	0	0	0	0
YALI0A-468		YALI1A-542		512	0	0	0	0	0	0
YALI0A-469	YALI0A06127r	YALI1A-543	YALI1_A05933r	196	0	0	0	0	0	0
YALI0A-470		YALI1A-544		58	0	0	0	0	0	0
YALI0A-471	YALI0A06171g	YALI1A-545	YALI1_A05947g	1288	0	0	0	0	0	0
YALI0A-472		YALI1A-546		489	0	0	0	0	0	0
YALI0A-473	YALI0A06193r	YALI1A-547	YALI1_A05953r	172	0	0	0	0	0	0
YALI0A-474		YALI1A-548		2330	0	0	0	0	0	0
YALI0A-475	YALI0A06215g	YALI1A-549	YALI1_A05987g	1348	0	0	0	0	0	0
YALI0A-476		YALI1A-550		2589	0	0	0	0	0	0
YALI0A-477	YALI0A06226r	YALI1A-551	YALI1_A06019r	219	1	0	0	4.56621	0	0
YALI0A-478	YALI0A06237r	YALI1A-552	YALI1_A06020r	171	1	0	0	5.84795	0	0
YALI0A-479		YALI1A-553		346	0	0	0	0	0	0
YALI0A-480	YALI0A06259r	YALI1A-554	YALI1_A06024r	190	0	0	0	0	0	0
YALI0A-481		YALI1A-555		632	0	0	0	0	0	0
YALI0A-482	YALI0A06303r	YALI1A-556	YALI1_A06032r	189	0	0	0	0	0	0
YALI0A-483		YALI1A-557		1741	0	0	0	0	0	0
YALI0A-484	YALI0A06347g	YALI1A-558	YALI1_A06052g	1033	0	0	0	0	0	0
YALI0A-485		YALI1A-559		93	0	0	0	0	0	0
YALI0A-486	YALI0A06369g	YALI1A-560	YALI1_A06073g	1096	0	0	0	0	0	0
YALI0A-487		YALI1A-561		630	0	0	0	0	0	0
YALI0A-488	YALI0A06391r	YALI1A-562	YALI1_A06081r	184	0	0	0	0	0	0
YALI0A-489		YALI1A-563		336	0	0	0	0	0	0
YALI0A-490	YALI0A06435g	YALI1A-564	YALI1_A06099g	1516	0	0	0	0	0	0
YALI0A-491		YALI1A-565	YALI1_A06102g	429	0	0	0	0	0	0
YALI0A-491		YALI1A-566	YALI1_A06104g	391	0	0	0	0	0	0
YALI0A-491		YALI1A-567		1500	0	0	0	0	0	0
YALI0A-492	YALI0A06457g	YALI1A-568	YALI1_A6116g	571	0	0	0	0	0	0
YALI0A-493		YALI1A-569		722	0	0	0	0	0	0
YALI0A-494	YALI0A06479g	YALI1A-570	YALI1_A06128g	1645	0	0	0	0	0	0
YALI0A-495		YALI1A-571		419	0	0	0	0	0	0
YALI0A-496	YALI0A06501g	YALI1A-572	YALI1_A06149g	664	0	0	0	0	0	0
YALI0A-497		YALI1A-573		241	0	0	0	0	0	0
YALI0A-498	YALI0A06523g	YALI1A-574	YALI1_A06169g	1210	0	0	0	0	0	0
YALI0A-499		YALI1A-575		199	0	0	0	0	0	0
YALI0A-499		YALI1A-576	YALI1_A06174g	457	0	0	0	0	0	0
YALI0A-499		YALI1A-577		2005	0	0	0	0	0	0
YALI0A-500	YALI0A06545r	YALI1A-578	YALI1_A06190r	183	0	0	0	0	0	0
YALI0A-501		YALI1A-579		350	0	0	0	0	0	0
YALI0A-501		YALI1A-580	YALI1_A06196g	441	2	0	0	4.53515	0	0
YALI0A-501		YALI1A-581		676	0	0	10	0	0	14.7929
YALI0A-501		YALI1A-582	YALI1_A06207g	574	0	0	0	0	0	0
YALI0A-501		YALI1A-583		764	0	0	0	0	0	0
YALI0A-501		YALI1A-584	YALI1_A06220g	688	0	0	0	0	0	0
YALI0A-501		YALI1A-585		201	0	0	0	0	0	0
YALI0A-502	YALI0A06589g	YALI1A-586	YALI1_A06229g	1441	0	0	0	0	0	0
YALI0A-503		YALI1A-587		1857	5	0	0	2.69251	0	0
YALI0A-504	YALI0A06611g	YALI1A-588	YALI1_A06287g	2422	4	0	0	1.65153	0	0
YALI0A-505		YALI1A-589		2554	10	11	0	3.91543	4.30697	0
YALI0A-506	YALI0A06633g	YALI1A-590	YALI1_A06311g	595	2	0	1	3.36134	0	1.68067
YALI0A-507		YALI1A-591		622	5	0	0	8.03859	0	0
YALI0A-508	YALI0A06644r	YALI1A-592	YALI1_A06327r	219	0	0	0	0	0	0
YALI0A-509		YALI1A-593		568	24	35	2	42.2535	61.6197	3.52113
YALI0A-510	YALI0A06655g	YALI1A-594	YALI1_A06361g	2893	4	0	0	1.38265	0	0
YALI0A-511		YALI1A-595		822	3	0	0	3.64964	0	0
YALI0A-512	YALI0A06677g	YALI1A-596	YALI1_A06381g	1192	5	0	0	4.19463	0	0
YALI0A-513		YALI1A-597		166	0	0	0	0	0	0
YALI0A-513		YALI1A-598	YALI1_A06384g	480	1	0	0	2.08333	0	0
YALI0A-513		YALI1A-599		1561	6	0	0	3.84369	0	0
YALI0A-514	YALI0A06699g	YALI1A-600	YALI1_A06396g	445	0	0	0	0	0	0
YALI0A-515	YALI0A06721g	YALI1A-601	YALI1_A06402g	538	0	0	0	0	0	0
YALI0A-516		YALI1A-602		105	0	0	0	0	0	0
YALI0A-517	YALI0A06743g	YALI1A-603	YALI1_A06416g	787	3	0	0	3.81194	0	0
YALI0A-518		YALI1A-604		550	1	0	0	1.81818	0	0
YALI0A-519	YALI0A06754r	YALI1A-605	YALI1_A06423r	219	1	0	0	4.56621	0	0
YALI0A-520		YALI1A-606		170	0	0	0	0	0	0
YALI0A-521	YALI0A06765g	YALI1A-607	YALI1_A06434g	898	0	0	0	0	0	0
YALI0A-522		YALI1A-608		483	3	5	1	6.21118	10.352	2.07039
YALI0A-523	YALI0A06787g	YALI1A-609	YALI1_A06453g	1270	2	0	0	1.5748	0	0
YALI0A-524		YALI1A-610		2072	6	1	9	2.89575	0.482625	4.34363
YALI0A-525	YALI0A06809g	YALI1A-611	YALI1_A06473g	584	1	2	0	1.71233	3.42466	0
YALI0A-526	YALI0A06831g	YALI1A-612	YALI1_A06488g	1001	2	0	0	1.998	0	0
YALI0A-527		YALI1A-613		716	1	0	0	1.39665	0	0
YALI0A-527		YALI1A-614	YALI1_A06530g	3529	14	4	0	3.96713	1.13347	0
YALI0A-527		YALI1A-615		8941	11	2	0	1.23029	0.223689	0
YALI0A-528	YALI0A06886g	YALI1A-616	YALI1_A06591g	1246	0	0	0	0	0	0
YALI0A-529		YALI1A-617		135	0	0	0	0	0	0
YALI0A-530	YALI0A06908g	YALI1A-618	YALI1_A06594g	610	4	0	0	6.55738	0	0
YALI0A-531		YALI1A-619		214	2	4	1	9.34579	18.6916	4.6729
YALI0A-532	YALI0A06930g	YALI1A-620	YALI1_A06612g	1072	8	0	0	7.46269	0	0
YALI0A-533		YALI1A-621	YALI1_A06615g	384	0	0	0	0	0	0
YALI0A-533		YALI1A-622		1137	15	2	2	13.1926	1.75901	1.75901
YALI0A-534	YALI0A06952g	YALI1A-623	YALI1_A06625g	403	0	0	0	0	0	0
YALI0A-535		YALI1A-624	YALI1_A06634g	989	1	0	21	1.01112	0	21.2336
YALI0A-535		YALI1A-625		120	0	0	0	0	0	0
YALI0A-536	YALI0A06974g	YALI1A-626	YALI1_A06640g	1219	1	0	0	0.820345	0	0
YALI0A-537		YALI1A-627		268	1	0	0	3.73134	0	0
YALI0A-538	YALI0A06996g	YALI1A-628	YALI1_A06666g	1195	2	0	6	1.67364	0	5.02092
YALI0A-539		YALI1A-629		579	1	0	0	1.72712	0	0
YALI0A-540	YALI0A07018g	YALI1A-630	YALI1_A06672g	3511	7	10	0	1.99373	2.84819	0
YALI0A-541		YALI1A-631		259	0	0	0	0	0	0
YALI0A-542	YALI0A07040r	YALI1A-632	YALI1_A06710r	172	0	0	0	0	0	0
YALI0A-543		YALI1A-633		927	0	0	0	0	0	0
YALI0A-544	YALI0A07062g	YALI1A-634	YALI1_A06721g	1072	0	0	0	0	0	0
YALI0A-545		YALI1A-635		646	0	0	0	0	0	0
YALI0A-545		YALI1A-636	YALI1_A06735g	438	0	0	0	0	0	0
YALI0A-546	YALI0A07084g	YALI1A-637	YALI1_A06743g	595	1	0	0	1.68067	0	0
YALI0A-547		YALI1A-638		666	4	0	0	6.00601	0	0
YALI0A-547		YALI1A-639	YALI1_A06751g	751	17	1	5	22.6365	1.33156	6.65779
YALI0A-547		YALI1A-640	YALI1_A06761g	630	41	8	19	65.0794	12.6984	30.1587
YALI0A-547		YALI1A-641		3368	20	0	16	5.93824	0	4.75059
YALI0A-548	YALI0A07106g	YALI1A-642	YALI1_A06778g	2734	1	0	0	0.365764	0	0
YALI0A-549		YALI1A-643		518	2	0	0	3.861	0	0
YALI0A-549		YALI1A-644	YALI1_A06815g	556	0	0	4	0	0	7.19424
YALI0A-549		YALI1A-645	YALI1_A06818g	420	1	0	1	2.38095	0	2.38095
YALI0A-549		YALI1A-646		285	0	0	0	0	0	0
YALI0A-550	YALI0A07128g	YALI1A-647	YALI1_A06823g	1762	5	0	0	2.83768	0	0
YALI0A-551		YALI1A-648		985	2	0	0	2.03046	0	0
YALI0A-552	YALI0A07142g	YALI1A-649	YALI1_A06873g	2356	7	0	0	2.97114	0	0
YALI0A-553		YALI1A-650		193	2	0	0	10.3627	0	0
YALI0A-554	YALI0A07150r	YALI1A-651	YALI1_A06883r	200	0	0	0	0	0	0
YALI0A-555		YALI1A-652		243	0	0	0	0	0	0
YALI0A-556	YALI0A07194r	YALI1A-653	YALI1_A06888r	189	2	0	0	10.582	0	0
YALI0A-557		YALI1A-654		817	44	11	1	53.8556	13.4639	1.22399
YALI0A-558	YALI0A07238g	YALI1A-774	YALI1_A08362t	4003	6	0	0	1.49888	0	0
YALI0A-558	YALI0A07238g	YALI1A-1086	YALI1_A11988t	4003	6	0	0	1.49888	0	0
YALI0A-559	YALI0A07249g	YALI1A-773	YALI1_A08341t	2245	6	0	1	2.67261	0	0.445434
YALI0A-559	YALI0A07249g	YALI1A-1085	YALI1_A11966t	2245	5	0	3	2.22717	0	1.3363
YALI0A-560		YALI1A-654		3203	79	20	32	24.6644	6.24415	9.99063
YALI0A-561	YALI0A07260r	YALI1A-655	YALI1_A06928r	219	2	0	0	9.13242	0	0
YALI0A-561	YALI0A07260r	YALI1A-810	YALI1_A08661r	223	5	6	3	22.4215	26.9058	13.4529
YALI0A-562	YALI0A07271r	YALI1A-656	YALI1_A06929r	171	0	0	0	0	0	0
YALI0A-563		YALI1A-657		592	4	1	5	6.75676	1.68919	8.44595
YALI0A-564	YALI0A07293r	YALI1A-658	YALI1_A06936r	172	0	0	0	0	0	0
YALI0A-565		YALI1A-659		57	0	0	0	0	0	0
YALI0A-566	YALI0A07315r	YALI1A-660	YALI1_A06939r	182	1	0	0	5.49451	0	0
YALI0A-567		YALI1A-661		1696	17	14	3	10.0236	8.25472	1.76887
YALI0A-568	YALI0A07359r	YALI1A-662	YALI1_A06957r	186	1	0	0	5.37634	0	0
YALI0A-570	YALI0A07403g	YALI1A-663	YALI1_A06958g	709	0	0	0	0	0	0
YALI0A-571		YALI1A-664		281	1	0	0	3.55872	0	0
YALI0A-572	YALI0A07425g	YALI1A-665	YALI1_A06989g	1975	3	0	0	1.51899	0	0
YALI0A-573		YALI1A-666		562	2	0	0	3.55872	0	0
YALI0A-574	YALI0A07447g	YALI1A-667	YALI1_A07014g	1891	10	0	0	5.28821	0	0
YALI0A-575		YALI1A-668		2363	10	5	0	4.23191	2.11595	0
YALI0A-576	YALI0A07469r	YALI1A-669	YALI1_A07038r	183	2	9	0	10.929	49.1803	0
YALI0A-577		YALI1A-670		353	4	9	4	11.3314	25.4958	11.3314
YALI0A-578	YALI0A07513r	YALI1A-671	YALI1_A07044r	188	8	6	13	42.5532	31.9149	69.1489
YALI0A-579		YALI1A-672		493	18	2	22	36.5112	4.0568	44.6247
YALI0A-580	YALI0A07557g	YALI1A-673	YALI1_A07051g	2059	10	0	0	4.85673	0	0
YALI0A-581		YALI1A-674		1560	23	1	15	14.7436	0.641026	9.61538
YALI0A-582	YALI0A07579g	YALI1A-675	YALI1_A07103g	1684	5	0	0	2.96912	0	0
YALI0A-583		YALI1A-676		1098	2	0	0	1.82149	0	0
YALI0A-584	YALI0A07601g	YALI1A-677	YALI1_A07137g	2257	0	0	0	0	0	0
YALI0A-585		YALI1A-678		2298	0	0	0	0	0	0
YALI0A-585		YALI1A-679	YALI1_A07161g	587	0	0	0	0	0	0
YALI0A-585		YALI1A-680		214	0	0	0	0	0	0
YALI0A-585		YALI1A-681	YALI1_A07171g	562	0	0	0	0	0	0
YALI0A-585		YALI1A-682		6295	0	0	0	0	0	0
YALI0A-586	YALI0A07623g	YALI1A-683	YALI1_A07201g	1495	0	0	0	0	0	0
YALI0A-587		YALI1A-684		1275	0	0	0	0	0	0
YALI0A-587		YALI1A-685	YALI1_A07226g	652	0	0	0	0	0	0
YALI0A-588	YALI0A07645g	YALI1A-686		236	0	0	0	0	0	0
YALI0A-589	YALI0A07667g	YALI1A-687	YALI1_A07241g	1141	0	0	0	0	0	0
YALI0A-590		YALI1A-688		142	0	0	0	0	0	0
YALI0A-591	YALI0A07689g	YALI1A-689	YALI1_A07267g	2407	0	0	0	0	0	0
YALI0A-592		YALI1A-690		708	0	0	0	0	0	0
YALI0A-593	YALI0A07711g	YALI1A-691	YALI1_A07277g	316	0	0	0	0	0	0
YALI0A-594		YALI1A-692		1141	0	0	0	0	0	0
YALI0A-595	YALI0A07733g	YALI1A-693	YALI1_A7290g	934	0	0	0	0	0	0
YALI0A-596		YALI1A-694		249	0	0	0	0	0	0
YALI0A-597	YALI0A07755g	YALI1A-695	YALI1_A07309g	856	0	0	0	0	0	0
YALI0A-598		YALI1A-696		784	0	0	0	0	0	0
YALI0A-599	YALI0A07777g	YALI1A-697	YALI1_A07318g	511	0	0	0	0	0	0
YALI0A-600		YALI1A-698		345	0	0	0	0	0	0
YALI0A-601	YALI0A07799g	YALI1A-699	YALI1_A07326g	522	0	0	0	0	0	0
YALI0A-602		YALI1A-700		329	0	0	0	0	0	0
YALI0A-603	YALI0A07821g	YALI1A-701	YALI1_A07349g	1552	0	0	0	0	0	0
YALI0A-604		YALI1A-702		674	0	0	0	0	0	0
YALI0A-604		YALI1A-703	YALI1_A07357g	666	0	0	0	0	0	0
YALI0A-604		YALI1A-704		788	0	0	0	0	0	0
YALI0A-604		YALI1A-705	YALI1_A07372g	400	0	0	0	0	0	0
YALI0A-604		YALI1A-706	YALI1_A07376g	448	0	0	0	0	0	0
YALI0A-604		YALI1A-707		60	0	0	0	0	0	0
YALI0A-605	YALI0A07843g	YALI1A-708	YALI1_A07381g	2158	0	0	0	0	0	0
YALI0A-606		YALI1A-709		228	1	0	0	4.38596	0	0
YALI0A-607	YALI0A07865g	YALI1A-710	YALI1_A07405g	575	2	0	0	3.47826	0	0
YALI0A-608	YALI0A07887g	YALI1A-711	YALI1_A07418g	916	0	0	0	0	0	0
YALI0A-609		YALI1A-712		172	0	0	0	0	0	0
YALI0A-610	YALI0A07909r	YALI1A-713	YALI1_A07421r	189	1	0	0	5.29101	0	0
YALI0A-611		YALI1A-714		196	0	0	0	0	0	0
YALI0A-612	YALI0A07953r	YALI1A-715	YALI1_A07425r	182	1	0	0	5.49451	0	0
YALI0A-613		YALI1A-716		312	0	0	0	0	0	0
YALI0A-614	YALI0A07997g	YALI1A-717	YALI1_A07472g	4348	9	0	0	2.06992	0	0
YALI0A-615		YALI1A-718		6561	80	38	16	12.1933	5.7918	2.43865
YALI0A-616	YALI0A08019g	YALI1A-719	YALI1_A07538g	1510	1	0	0	0.662252	0	0
YALI0A-617		YALI1A-720	YALI1_A07557g	517	0	0	0	0	0	0
YALI0A-617		YALI1A-721		2153	1	0	0	0.464468	0	0
YALI0A-618	YALI0A08041g	YALI1A-722	YALI1_A07575g	1981	1	0	0	0.504796	0	0
YALI0A-619		YALI1A-723		1546	0	0	0	0	0	0
YALI0A-619		YALI1A-724	YALI1_A07608g	343	0	0	0	0	0	0
YALI0A-620	YALI0A08063g	YALI1A-725	YALI1_A7624g	1414	0	0	0	0	0	0
YALI0A-621		YALI1A-726		417	0	0	0	0	0	0
YALI0A-621		YALI1A-727	YALI1_A07632g	606	10	3	18	16.5017	4.9505	29.703
YALI0A-621		YALI1A-728	YALI1_A07635g	672	0	0	0	0	0	0
YALI0A-621		YALI1A-729		2480	3	1	4	1.20968	0.403226	1.6129
YALI0A-622	YALI0A08077g	YALI1A-730	YALI1_A07649g	1755	1	0	0	0.569801	0	0
YALI0A-623		YALI1A-731		146	0	0	0	0	0	0
YALI0A-624	YALI0A08107g	YALI1A-732	YALI1_A07668g	1300	1	0	0	0.769231	0	0
YALI0A-625		YALI1A-733	YALI1_A07681g	634	0	0	0	0	0	0
YALI0A-625		YALI1A-734		3095	18	0	8	5.81583	0	2.58481
YALI0A-626	YALI0A08129g	YALI1A-735	YALI1_A07712g	1027	0	0	0	0	0	0
YALI0A-627		YALI1A-736		544	0	0	0	0	0	0
YALI0A-628	YALI0A08151g	YALI1A-737	YALI1_A07730g	1092	0	0	0	0	0	0
YALI0A-629		YALI1A-738		2911	0	0	0	0	0	0
YALI0A-629		YALI1A-739	YALI1_A07766g	438	0	0	0	0	0	0
YALI0A-630	YALI0A08165g	YALI1A-740	YALI1_A07768g	4811	3	0	0	0.623571	0	0
YALI0A-631		YALI1A-741		1376	5	0	0	3.63372	0	0
YALI0A-632	YALI0A08195g	YALI1A-742	YALI1_A07829g	586	1	0	2	1.70648	0	3.41297
YALI0A-633		YALI1A-743		636	4	1	0	6.28931	1.57233	0
YALI0A-634	YALI0A08206r	YALI1A-744	YALI1_A07842r	219	2	1	3	9.13242	4.56621	13.6986
YALI0A-635		YALI1A-745		5161	63	11	9	12.2069	2.13137	1.74385
YALI0A-636	YALI0A08217g	YALI1A-746	YALI1_A07887g	1150	3	0	0	2.6087	0	0
YALI0A-637		YALI1A-747		3522	78	48	12	22.1465	13.6286	3.40716
YALI0A-638	YALI0A08239g	YALI1A-748	YALI1_A07937g	1516	2	0	0	1.31926	0	0
YALI0A-639		YALI1A-749		3891	5	2	4	1.28502	0.514007	1.02801
YALI0A-640	YALI0A08261g	YALI1A-750	YALI1_A07977g	4174	8	0	6	1.91663	0	1.43747
YALI0A-641		YALI1A-751		741	2	0	4	2.69906	0	5.39811
YALI0A-642	YALI0A08283r	YALI1A-752	YALI1_A08027r	186	2	0	0	10.7527	0	0
YALI0A-643		YALI1A-753		1527	27	3	17	17.6817	1.96464	11.1329
YALI0A-644	YALI0A08327g	YALI1A-754	YALI1_A08047g	454	2	7	0	4.40529	15.4185	0
YALI0A-645	YALI0A08338g	YALI1A-755	YALI1_A08049g	319	2	7	0	6.26959	21.9436	0
YALI0A-646		YALI1A-756		2398	11	1	0	4.58716	0.417014	0
YALI0A-646		YALI1A-757	YALI1_A08065g	727	2	0	0	2.75103	0	0
YALI0A-646		YALI1A-758		152	0	0	0	0	0	0
YALI0A-647	YALI0A08360g	YALI1A-759	YALI1_A08073g	1702	3	0	0	1.76263	0	0
YALI0A-648		YALI1A-760		1703	23	3	1	13.5056	1.7616	0.587199
YALI0A-648		YALI1A-761	YALI1_A08107g	580	3	0	0	5.17241	0	0
YALI0A-648		YALI1A-762	YALI1_A08115g	446	0	0	0	0	0	0
YALI0A-648		YALI1A-763		874	8	0	0	9.15332	0	0
YALI0A-649	YALI0A08404g	YALI1A-764	YALI1_A08126g	1792	14	0	5	7.8125	0	2.79018
YALI0A-650	YALI0A08426g	YALI1A-765	YALI1_A08175g	3319	10	0	2	3.01296	0	0.602591
YALI0A-651		YALI1A-766		2917	8	0	1	2.74254	0	0.342818
YALI0A-651		YALI1A-767	YALI1_A08197g	614	0	0	1	0	0	1.62866
YALI0A-651		YALI1A-768		406	1	0	0	2.46305	0	0
YALI0A-652	YALI0A08448g	YALI1A-769	YALI1_A08206g	1093	1	0	0	0.914913	0	0
YALI0A-653		YALI1A-770		4206	17	20	5	4.04184	4.75511	1.18878
YALI0A-653		YALI1A-777		752	9	0	0	11.9681	0	0
YALI0A-653		YALI1A-1550		1320	16	31	18	12.1212	23.4848	13.6364
YALI0A-654	YALI0A08492r	YALI1A-778	YALI1_A08434r	201	0	0	0	0	0	0
YALI0A-655	YALI0A08536g	YALI1A-779		179	0	0	0	0	0	0
YALI0A-655	YALI0A08536g	YALI1A-780	YALI1_A08436g	2101	0	1	0	0	0.475964	0
YALI0A-656		YALI1A-781		170	0	0	0	0	0	0
YALI0A-657	YALI0A08558g	YALI1A-782	YALI1_A08467g	1047	5	0	0	4.77555	0	0
YALI0A-658	YALI0A08580g	YALI1A-783	YALI1_A08468g	1151	1	0	0	0.86881	0	0
YALI0A-659		YALI1A-784		233	1	0	0	4.29185	0	0
YALI0A-660	YALI0A08602r	YALI1A-785	YALI1_A08483r	174	3	0	2	17.2414	0	11.4943
YALI0A-661		YALI1A-786		236	11	0	12	46.6102	0	50.8475
YALI0A-662	YALI0A08624g	YALI1A-787	YALI1_A08486g	499	1	0	0	2.00401	0	0
YALI0A-663		YALI1A-788		112	0	0	0	0	0	0
YALI0A-664	YALI0A08646g	YALI1A-789	YALI1_A08502g	1352	2	0	0	1.47929	0	0
YALI0A-665		YALI1A-790		589	3	0	14	5.09338	0	23.7691
YALI0A-666	YALI0A08668g	YALI1A-791	YALI1_A08512g	1033	1	0	0	0.968054	0	0
YALI0A-667		YALI1A-792		1908	5	0	11	2.62055	0	5.7652
YALI0A-667		YALI1A-793	YALI1_A08532g	453	0	0	0	0	0	0
YALI0A-667		YALI1A-794		502	8	0	0	15.9363	0	0
YALI0A-668	YALI0A08690r	YALI1A-795	YALI1_A08542r	186	1	0	0	5.37634	0	0
YALI0A-669		YALI1A-796		281	1	0	0	3.55872	0	0
YALI0A-670	YALI0A08734g	YALI1A-797	YALI1_A08546g	1447	6	0	1	4.14651	0	0.691085
YALI0A-671		YALI1A-798		1293	3	0	0	2.32019	0	0
YALI0A-672	YALI0A08756r	YALI1A-799	YALI1_A08573r	143	0	0	0	0	0	0
YALI0A-672	YALI0A08756r	YALI1A-800	YALI1_A08574r	186	0	0	0	0	0	0
YALI0A-673		YALI1A-801		2677	19	0	43	7.0975	0	16.0628
YALI0A-674	YALI0A08800g	YALI1A-802	YALI1_A08614g	1213	4	0	0	3.29761	0	0
YALI0A-675		YALI1A-803		525	0	0	0	0	0	0
YALI0A-676	YALI0A08822r	YALI1A-804	YALI1_A08620r	196	0	0	0	0	0	0
YALI0A-677		YALI1A-805		84	0	0	0	0	0	0
YALI0A-678	YALI0A08866g	YALI1A-806	YALI1_A08623g	349	0	0	0	0	0	0
YALI0A-679		YALI1A-807		2628	32	43	49	12.1766	16.3623	18.6454
YALI0A-680	YALI0A08888g	YALI1A-808	YALI1_A08653g	397	12	9	2	30.2267	22.67	5.03778
YALI0A-681		YALI1A-809		208	1	3	5	4.80769	14.4231	24.0385
YALI0A-687	YALI0A08976r	YALI1A-811	YALI1_A8662r	170	1	6	3	5.88235	35.2941	17.6471
YALI0A-688		YALI1A-812		938	0	0	0	0	0	0
YALI0A-689	YALI0A08998g	YALI1A-813	YALI1_A08672g	1828	0	0	0	0	0	0
YALI0A-690		YALI1A-814		74	0	0	0	0	0	0
YALI0A-691	YALI0A09020g	YALI1A-815	YALI1_A08729g	3970	2	0	0	0.503778	0	0
YALI0A-692		YALI1A-816		3190	1	0	0	0.31348	0	0
YALI0A-692		YALI1A-817	YALI1_A08759g	640	0	0	0	0	0	0
YALI0A-692		YALI1A-818		154	0	0	0	0	0	0
YALI0A-693	YALI0A09042g	YALI1A-819	YALI1_A08781g	1498	2	1	0	1.33511	0.667557	0
YALI0A-694		YALI1A-820		451	18	24	0	39.9113	53.2151	0
YALI0A-695	YALI0A09064g	YALI1A-821	YALI1_A08787g	1492	2	0	0	1.34048	0	0
YALI0A-696		YALI1A-822		2150	2	0	0	0.930233	0	0
YALI0A-696		YALI1A-823	YALI1_A08821g	697	0	0	0	0	0	0
YALI0A-696		YALI1A-824		122	0	0	0	0	0	0
YALI0A-697	YALI0A09086g	YALI1A-825	YALI1_A08828g	547	1	0	0	1.82815	0	0
YALI0A-698		YALI1A-826		1703	2	0	4	1.1744	0	2.3488
YALI0A-698		YALI1A-827	YALI1_A08835g	585	2	0	0	3.4188	0	0
YALI0A-698		YALI1A-828		510	1	0	0	1.96078	0	0
YALI0A-699	YALI0A09108g	YALI1A-829	YALI1_A08856g	1117	2	18	0	1.79051	16.1146	0
YALI0A-700		YALI1A-830		1614	18	2	10	11.1524	1.23916	6.19579
YALI0A-701	YALI0A09130r	YALI1A-831	YALI1_A08873r	172	0	0	0	0	0	0
YALI0A-702		YALI1A-832		70	0	0	0	0	0	0
YALI0A-702		YALI1A-833	YALI1_A08875g	466	3	0	0	6.43777	0	0
YALI0A-702		YALI1A-834		1662	12	17	19	7.22022	10.2286	11.432
YALI0A-703	YALI0A09152r	YALI1A-835	YALI1_A08890r	189	2	0	0	10.582	0	0
YALI0A-704		YALI1A-836		845	20	8	6	23.6686	9.46746	7.10059
YALI0A-705	YALI0A09196g	YALI1A-837	YALI1_A08901g	301	0	0	0	0	0	0
YALI0A-706		YALI1A-838		5026	25	1	17	4.97413	0.198965	3.38241
YALI0A-706		YALI1A-839	YALI1_A08931g	390	0	0	0	0	0	0
YALI0A-706		YALI1A-840	YALI1_A08934g	619	1	0	0	1.61551	0	0
YALI0A-706		YALI1A-841	YALI1_A08941g	358	0	0	0	0	0	0
YALI0A-706		YALI1A-842		720	6	2	3	8.33333	2.77778	4.16667
YALI0A-707	YALI0A09218r	YALI1A-843	YALI1_A08951r	190	2	1	4	10.5263	5.26316	21.0526
YALI0A-708		YALI1A-844		1169	13	2	0	11.1206	1.71086	0
YALI0A-709	YALI0A09262g	YALI1A-845	YALI1_A08981g	1735	5	1	0	2.88184	0.576369	0
YALI0A-710		YALI1A-846		1911	6	0	0	3.13972	0	0
YALI0A-711	YALI0A09284g	YALI1A-847	YALI1_A09010g	995	3	0	0	3.01508	0	0
YALI0A-715		YALI1A-849	YALI1_A09021g	640	4	1	0	6.25	1.5625	0
YALI0A-715		YALI1A-850		3656	18	0	7	4.92341	0	1.91466
YALI0A-716	YALI0A09383g	YALI1A-851	YALI1_A09064g	1666	2	0	0	1.20048	0	0
YALI0A-717		YALI1A-852		2216	3	2	0	1.35379	0.902527	0
YALI0A-718	YALI0A09405g	YALI1A-853	YALI1_A09100g	1399	0	0	0	0	0	0
YALI0A-719		YALI1A-854		1988	28	22	3	14.0845	11.0664	1.50905
YALI0A-720	YALI0A09427g	YALI1A-855	YALI1_A09121g	1486	4	0	0	2.69179	0	0
YALI0A-721		YALI1A-856		261	1	0	0	3.83142	0	0
YALI0A-722	YALI0A09438g	YALI1A-857	YALI1_A9139g	578	1	2	0	1.7301	3.46021	0
YALI0A-723		YALI1A-858		481	2	0	1	4.158	0	2.079
YALI0A-723		YALI1A-859	YALI1_A09149g	515	4	0	0	7.76699	0	0
YALI0A-723		YALI1A-860		471	8	0	0	16.9851	0	0
YALI0A-723		YALI1A-861	YALI1_A09165g	640	4	0	0	6.25	0	0
YALI0A-723		YALI1A-862		64	0	0	0	0	0	0
YALI0A-724	YALI0A09449g	YALI1A-863	YALI1_A09166g	811	1	0	0	1.23305	0	0
YALI0A-725		YALI1A-864		1468	6	0	0	4.08719	0	0
YALI0A-727		YALI1A-865	YALI1_A09190g	885	1	0	0	1.12994	0	0
YALI0A-727		YALI1A-866		693	1	0	0	1.443	0	0
YALI0A-729		YALI1A-866		1338	5	0	1	3.73692	0	0.747384
YALI0A-730	YALI0A09537g	YALI1A-867	YALI1_A09218g	4471	5	0	0	1.11832	0	0
YALI0A-731		YALI1A-868		6254	28	16	31	4.47713	2.55836	4.95683
YALI0A-732	YALI0A09559g	YALI1A-869	YALI1_A09325g	1309	1	0	0	0.763942	0	0
YALI0A-733		YALI1A-870		3387	13	3	1	3.8382	0.88574	0.295247
YALI0A-734	YALI0A09592g	YALI1A-871	YALI1_A09372g	1429	0	0	1	0	0	0.69979
YALI0A-735		YALI1A-872		175	1	0	0	5.71429	0	0
YALI0A-736	YALI0A09614g	YALI1A-873	YALI1_A09397g	997	1	0	0	1.00301	0	0
YALI0A-737		YALI1A-874		137	0	0	0	0	0	0
YALI0A-738	YALI0A09636g	YALI1A-875	YALI1_A09408g	922	2	0	0	2.1692	0	0
YALI0A-739		YALI1A-876		1336	1	0	1	0.748503	0	0.748503
YALI0A-740	YALI0A09658g	YALI1A-877	YALI1_A09422g	1846	4	0	0	2.16685	0	0
YALI0A-741		YALI1A-878		345	1	0	0	2.89855	0	0
YALI0A-742	YALI0A09680g	YALI1A-879	YALI1_A09444g	1291	0	0	0	0	0	0
YALI0A-743		YALI1A-880		1066	6	0	0	5.62852	0	0
YALI0A-744	YALI0A09702g	YALI1A-881	YALI1_A09467g	2218	0	0	0	0	0	0
YALI0A-745		YALI1A-882		237	0	0	0	0	0	0
YALI0A-746	YALI0A09724g	YALI1A-883	YALI1_A09522g	3073	2	0	0	0.65083	0	0
YALI0A-747		YALI1A-884		228	0	0	0	0	0	0
YALI0A-748	YALI0A09746g	YALI1A-885	YALI1_A09524g	661	0	0	0	0	0	0
YALI0A-749		YALI1A-886		2128	3	0	4	1.40977	0	1.8797
YALI0A-750	YALI0A09768g	YALI1A-887	YALI1_A09553g	1054	0	0	0	0	0	0
YALI0A-751		YALI1A-888		125	0	0	0	0	0	0
YALI0A-752	YALI0A09790g	YALI1A-889	YALI1_A09576g	1237	1	0	0	0.808407	0	0
YALI0A-753		YALI1A-890		1586	7	0	0	4.41362	0	0
YALI0A-754	YALI0A09812g	YALI1A-891	YALI1_A09593g	1474	1	0	0	0.678426	0	0
YALI0A-755		YALI1A-892		427	1	0	0	2.34192	0	0
YALI0A-756	YALI0A09834g	YALI1A-893	YALI1_A09626g	1513	0	0	0	0	0	0
YALI0A-757		YALI1A-894		1102	1	0	0	0.907441	0	0
YALI0A-758	YALI0A09845g	YALI1A-895	YALI1_A09638g	1164	0	0	0	0	0	0
YALI0A-759		YALI1A-896		370	1	0	0	2.7027	0	0
YALI0A-759		YALI1A-897	YALI1_A09654g	1392	10	0	0	7.18391	0	0
YALI0A-759		YALI1A-898		4411	6	1	0	1.36024	0.226706	0
YALI0A-760	YALI0A09856g	YALI1A-899	YALI1_A09694g	3085	4	0	0	1.2966	0	0
YALI0A-761		YALI1A-900		795	5	0	15	6.28931	0	18.8679
YALI0A-762	YALI0A09878g	YALI1A-901	YALI1_A09741g	931	1	0	0	1.07411	0	0
YALI0A-763		YALI1A-902		709	0	1	0	0	1.41044	0
YALI0A-764	YALI0A09900g	YALI1A-903	YALI1_A09766g	1834	0	0	0	0	0	0
YALI0A-764	YALI0A09900g	YALI1A-904		860	0	0	0	0	0	0
YALI0A-765		YALI1A-905	YALI1_A09776g	486	1	0	0	2.05761	0	0
YALI0A-765		YALI1A-906		133	0	0	0	0	0	0
YALI0A-765		YALI1A-907	YALI1_A09787g	616	2	0	0	3.24675	0	0
YALI0A-765		YALI1A-908	YALI1_A09789g	413	2	0	0	4.84262	0	0
YALI0A-765		YALI1A-909		640	1	0	0	1.5625	0	0
YALI0A-766	YALI0A09922g	YALI1A-910	YALI1_A09798g	866	0	0	0	0	0	0
YALI0A-767		YALI1A-911		1554	5	0	0	3.2175	0	0
YALI0A-769		YALI1A-911		1064	61	9	9	57.3308	8.45865	8.45865
YALI0A-770	YALI0A09951s	YALI1A-912	YALI1_A09835g	160	1	0	0	6.25	0	0
YALI0A-771		YALI1A-913		1289	30	0	12	23.2739	0	9.30954
YALI0A-773		YALI1A-915		282	1	0	0	3.5461	0	0
YALI0A-774	YALI0A09988g	YALI1A-916	YALI1_A09856g	2431	2	0	0	0.822707	0	0
YALI0A-775		YALI1A-917		184	1	0	0	5.43478	0	0
YALI0A-776	YALI0A10010g	YALI1A-918	YALI1_A09893g	1150	2	0	0	1.73913	0	0
YALI0A-777		YALI1A-919		560	2	0	0	3.57143	0	0
YALI0A-778	YALI0A10032g	YALI1A-920	YALI1_A09911g	1321	3	0	0	2.27101	0	0
YALI0A-779		YALI1A-921		842	1	0	0	1.18765	0	0
YALI0A-780	YALI0A10054t	YALI1A-922	YALI1_A09919t	640	0	0	0	0	0	0
YALI0A-781		YALI1A-923		113	0	0	0	0	0	0
YALI0A-782	YALI0A10076g	YALI1A-924	YALI1_A09939g	1438	0	0	0	0	0	0
YALI0A-783		YALI1A-925		941	2	13	0	2.1254	13.8151	0
YALI0A-784	YALI0A10098g	YALI1A-926	YALI1_A09949g	1057	1	0	0	0.946074	0	0
YALI0A-785		YALI1A-927		1749	2	0	2	1.14351	0	1.14351
YALI0A-786	YALI0A10120g	YALI1A-928	YALI1_A09996g	1954	2	0	0	1.02354	0	0
YALI0A-787		YALI1A-929		234	2	0	0	8.54701	0	0
YALI0A-788	YALI0A10142g	YALI1A-930	YALI1_A10015g	1129	4	0	0	3.54296	0	0
YALI0A-789		YALI1A-931		1088	1	0	0	0.919118	0	0
YALI0A-790	YALI0A10164g	YALI1A-932	YALI1_A10022g	1465	1	0	0	0.682594	0	0
YALI0A-791		YALI1A-933		410	2	1	0	4.87805	2.43902	0
YALI0A-792	YALI0A10186g	YALI1A-934	YALI1_A10039g	2185	4	0	0	1.83066	0	0
YALI0A-793		YALI1A-935		977	3	0	0	3.07062	0	0
YALI0A-794	YALI0A10208g	YALI1A-936	YALI1_A10072g	1366	1	5	0	0.732064	3.66032	0
YALI0A-795	YALI0A10230g	YALI1A-937	YALI1_A10105g	2070	6	0	0	2.89855	0	0
YALI0A-796		YALI1A-938		2251	5	3	1	2.22124	1.33274	0.444247
YALI0A-797	YALI0A10252g	YALI1A-939	YALI1_A10143g	1324	1	0	0	0.755287	0	0
YALI0A-798		YALI1A-940		418	0	0	0	0	0	0
YALI0A-799	YALI0A10274g	YALI1A-941	YALI1_A10146g	654	0	0	0	0	0	0
YALI0A-800		YALI1A-942		961	8	3	0	8.32466	3.12175	0
YALI0A-801	YALI0A10296g	YALI1A-943	YALI1_A10199g	4211	8	0	0	1.89979	0	0
YALI0A-802		YALI1A-944		4037	11	13	0	2.7248	3.22021	0
YALI0A-803	YALI0A10310g	YALI1A-945	YALI1_A10254g	1006	0	0	0	0	0	0
YALI0A-804		YALI1A-946		1276	1	0	1	0.783699	0	0.783699
YALI0A-805	YALI0A10318g	YALI1A-947	YALI1_A10267g	3130	11	9	0	3.51438	2.8754	0
YALI0A-806		YALI1A-948		1007	3	3	0	2.97915	2.97915	0
YALI0A-807	YALI0A10340r	YALI1A-949	YALI1_A10309r	173	0	1	1	0	5.78035	5.78035
YALI0A-808		YALI1A-950		794	3	0	2	3.77834	0	2.51889
YALI0A-809	YALI0A10362g	YALI1A-951	YALI1_A10318g	2638	3	0	0	1.13723	0	0
YALI0A-810		YALI1A-952		105	0	0	0	0	0	0
YALI0A-814		YALI1A-952		1785	8	2	6	4.48179	1.12045	3.36134
YALI0A-815	YALI0A10439g	YALI1A-953	YALI1_A10365g	1261	3	0	0	2.37906	0	0
YALI0A-816		YALI1A-954		1474	67	14	22	45.4545	9.49796	14.9254
YALI0A-816		YALI1A-955	YALI1_A10397g	559	1	0	0	1.78891	0	0
YALI0A-816		YALI1A-956		7464	21	1	22	2.8135	0.133976	2.94748
YALI0A-816		YALI1A-957	YALI1_A10448g	356	1	0	0	2.80899	0	0
YALI0A-816		YALI1A-958		90	1	0	0	11.1111	0	0
YALI0A-817	YALI0A10483g	YALI1A-959	YALI1_A10468g	1657	3	0	3	1.8105	0	1.8105
YALI0A-818		YALI1A-960		225	3	0	0	13.3333	0	0
YALI0A-818		YALI1A-961	YALI1_A10473g	383	3	1	16	7.8329	2.61097	41.7755
YALI0A-818		YALI1A-962		1098	3	4	0	2.73224	3.64299	0
YALI0A-819	YALI0A10505r	YALI1A-963	YALI1_A10483r	216	17	6	8	78.7037	27.7778	37.037
YALI0A-820		YALI1A-964		4421	88	15	31	19.905	3.3929	7.01199
YALI0A-821	YALI0A10527g	YALI1A-774	YALI1_A08362t	4003	7	0	0	1.74869	0	0
YALI0A-821	YALI0A10527g	YALI1A-1086	YALI1_A11988t	4003	7	0	0	1.74869	0	0
YALI0A-821	YALI0A10527g	YALI1A-1662	YALI1_A17876t	3091	5	0	0	1.6176	0	0
YALI0A-822		YALI1A-1087		570	4	0	0	7.01754	0	0
YALI0A-823	YALI0A10549g	YALI1A-965	YALI1_A10510g	1180	4	0	0	3.38983	0	0
YALI0A-824		YALI1A-966		278	1	0	0	3.59712	0	0
YALI0A-825	YALI0A10571g	YALI1A-967	YALI1_A10529g	580	0	0	0	0	0	0
YALI0A-826		YALI1A-968		1637	10	20	21	6.10874	12.2175	12.8283
YALI0A-827	YALI0A10593g	YALI1A-969	YALI1_A10565g	2011	5	0	0	2.48633	0	0
YALI0A-828		YALI1A-970		5190	19	4	10	3.66089	0.770713	1.92678
YALI0A-829	YALI0A10615g	YALI1A-971	YALI1_A10619g	2503	5	0	0	1.9976	0	0
YALI0A-830		YALI1A-972		285	1	0	0	3.50877	0	0
YALI0A-831	YALI0A10637g	YALI1A-973	YALI1_A10672g	2623	8	0	1	3.04994	0	0.381243
YALI0A-832		YALI1A-974		2623	10	27	4	3.81243	10.2936	1.52497
YALI0A-833	YALI0A10659g	YALI1A-975	YALI1_A10708g	1009	0	0	0	0	0	0
YALI0A-834		YALI1A-976		6347	30	0	36	4.72664	0	5.67197
YALI0A-835	YALI0A10681g	YALI1A-977	YALI1_A10784g	1276	0	0	0	0	0	0
YALI0A-836		YALI1A-978		1238	7	0	1	5.65428	0	0.807754
YALI0A-836		YALI1A-979	YALI1_A10796g	417	1	0	0	2.39808	0	0
YALI0A-837	YALI0A10703g	YALI1A-980	YALI1_A10798g	1207	6	0	0	4.971	0	0
YALI0A-838		YALI1A-981		1157	4	6	0	3.45722	5.18583	0
YALI0A-839	YALI0A10725g	YALI1A-982	YALI1_A10827g	679	0	0	0	0	0	0
YALI0A-840		YALI1A-983		2962	4	1	2	1.35044	0.33761	0.675219
YALI0A-841	YALI0A10747g	YALI1A-984	YALI1_A10857g	454	0	0	0	0	0	0
YALI0A-842		YALI1A-985		585	3	0	0	5.12821	0	0
YALI0A-843	YALI0A10769g	YALI1A-986	YALI1_A10883g	3364	12	1	0	3.56718	0.297265	0
YALI0A-844		YALI1A-987		548	1	0	7	1.82482	0	12.7737
YALI0A-845	YALI0A10813g	YALI1A-988	YALI1_A10907g	895	2	0	0	2.23464	0	0
YALI0A-846		YALI1A-989		501	2	0	4	3.99202	0	7.98403
YALI0A-847	YALI0A10835r	YALI1A-990	YALI1_A10921r	193	0	0	0	0	0	0
YALI0A-848		YALI1A-991		575	2	1	0	3.47826	1.73913	0
YALI0A-849	YALI0A10879g	YALI1A-992	YALI1_A10934g	589	1	0	0	1.69779	0	0
YALI0A-850		YALI1A-993		748	1	1	0	1.3369	1.3369	0
YALI0A-851	YALI0A10890r	YALI1A-994	YALI1_A10943r	219	0	0	0	0	0	0
YALI0A-852		YALI1A-995		3399	12	4	2	3.53045	1.17682	0.588408
YALI0A-853	YALI0A10901g	YALI1A-996	YALI1_A10966g	316	0	0	0	0	0	0
YALI0A-854		YALI1A-997		1577	11	6	14	6.97527	3.80469	8.87762
YALI0A-854		YALI1A-998	YALI1_A11010g	555	0	0	0	0	0	0
YALI0A-854		YALI1A-999		4779	7	0	0	1.46474	0	0
YALI0A-855	YALI0A10945g	YALI1A-1000	YALI1_A11043g	1444	3	0	0	2.07756	0	0
YALI0A-856		YALI1A-1001		3533	8	6	3	2.26436	1.69827	0.849137
YALI0A-856		YALI1A-1002	YALI1_A11068g	571	2	0	0	3.50263	0	0
YALI0A-856		YALI1A-1003		1018	10	1	1	9.82318	0.982318	0.982318
YALI0A-857	YALI0A10967g	YALI1A-1004	YALI1_A11079g	574	2	0	0	3.48432	0	0
YALI0A-858		YALI1A-1005		1143	5	0	21	4.37445	0	18.3727
YALI0A-859	YALI0A10989g	YALI1A-1006	YALI1_A11114g	1921	0	0	0	0	0	0
YALI0A-860		YALI1A-1007		1939	4	2	0	2.06292	1.03146	0
YALI0A-861	YALI0A11011g	YALI1A-1008	YALI1_A11141g	634	5	1	0	7.88644	1.57729	0
YALI0A-862		YALI1A-1009		744	3	0	2	4.03226	0	2.68817
YALI0A-862		YALI1A-1010	YALI1_A11154g	259	1	0	0	3.861	0	0
YALI0A-862		YALI1A-1011		830	6	1	0	7.22892	1.20482	0
YALI0A-862		YALI1A-1012	YALI1_A11165g	432	0	0	0	0	0	0
YALI0A-862		YALI1A-1013		856	9	1	4	10.514	1.16822	4.6729
YALI0A-863	YALI0A11033r	YALI1A-1014	YALI1_A11178r	190	1	0	0	5.26316	0	0
YALI0A-864		YALI1A-1015		157	0	0	0	0	0	0
YALI0A-865	YALI0A11077g	YALI1A-1016	YALI1_A11182g	985	2	0	0	2.03046	0	0
YALI0A-866		YALI1A-1017		283	0	0	0	0	0	0
YALI0A-867	YALI0A11099g	YALI1A-1018	YALI1_A11218g	2476	2	0	0	0.807754	0	0
YALI0A-868		YALI1A-1019		698	4	0	0	5.73066	0	0
YALI0A-869	YALI0A11121g	YALI1A-1020	YALI1_A11231g	622	3	4	2	4.82315	6.43087	3.21543
YALI0A-870		YALI1A-1021		1436	3	0	0	2.08914	0	0
YALI0A-871	YALI0A11143g	YALI1A-1022	YALI1_A11258g	1252	1	0	0	0.798722	0	0
YALI0A-872		YALI1A-1023		1231	0	0	0	0	0	0
YALI0A-873	YALI0A11157g	YALI1A-1024	YALI1_A11270g	1485	1	0	0	0.673401	0	0
YALI0A-874		YALI1A-1025		146	1	0	0	6.84932	0	0
YALI0A-874		YALI1A-1026	YALI1_A11293g	631	2	0	0	3.16957	0	0
YALI0A-874		YALI1A-1027		399	0	0	0	0	0	0
YALI0A-874		YALI1A-1028	YALI1_A11303g	679	1	0	0	1.47275	0	0
YALI0A-874		YALI1A-1029		3156	52	21	11	16.4766	6.65399	3.48542
YALI0A-875	YALI0A11198g	YALI1A-1030	YALI1_A11341g	2326	15	0	4	6.44884	0	1.71969
YALI0A-876		YALI1A-1031	YALI1_A11345g	595	1	0	0	1.68067	0	0
YALI0A-877	YALI0A11220g	YALI1A-1032	YALI1_A11355g	895	2	0	0	2.23464	0	0
YALI0A-878	YALI0A11242r	YALI1A-1033	YALI1_A11357r	208	3	0	0	14.4231	0	0
YALI0A-879		YALI1A-1034		3573	6	0	1	1.67926	0	0.279877
YALI0A-879		YALI1A-1035	YALI1_A11377g	1703	26	0	19	15.2672	0	11.1568
YALI0A-880	YALI0A11363r	YALI1A-1036	YALI1_A11394r	209	3	0	0	14.3541	0	0
YALI0A-881	YALI0A11407g	YALI1A-1037	YALI1_A11415g	1997	2	0	0	1.0015	0	0
YALI0A-882		YALI1A-1038		98	0	0	0	0	0	0
YALI0A-883	YALI0A11429r	YALI1A-1039	YALI1_A11418r	192	2	0	0	10.4167	0	0
YALI0A-884		YALI1A-1040		2017	6	1	0	2.97471	0.495786	0
YALI0A-885	YALI0A11473g	YALI1A-1041	YALI1_A11439g	3865	4	0	0	1.03493	0	0
YALI0A-886		YALI1A-1042		217	0	0	5	0	0	23.0415
YALI0A-887	YALI0A11495r	YALI1A-1043	YALI1_A11481r	177	3	14	0	16.9492	79.096	0
YALI0A-888		YALI1A-1044		786	39	26	47	49.6183	33.0789	59.7964
YALI0A-889	YALI0A11517g	YALI1A-1045	YALI1_A11500g	1099	3	0	0	2.72975	0	0
YALI0A-890		YALI1A-1046		460	2	1	4	4.34783	2.17391	8.69565
YALI0A-891	YALI0A11539g	YALI1A-1047	YALI1_A11506g	2992	4	0	0	1.3369	0	0
YALI0A-892		YALI1A-1048		5936	12	0	0	2.02156	0	0
YALI0A-892		YALI1A-1049	YALI1_A11557g	587	3	0	0	5.11073	0	0
YALI0A-892		YALI1A-1050		737	11	0	3	14.9254	0	4.07056
YALI0A-892		YALI1A-1051	YALI1_A11568g	1176	1	0	0	0.85034	0	0
YALI0A-892		YALI1A-1052		576	2	0	0	3.47222	0	0
YALI0A-892		YALI1A-1053	YALI1_A11588g	462	0	0	0	0	0	0
YALI0A-892		YALI1A-1054		416	25	12	5	60.0962	28.8462	12.0192
YALI0A-893	YALI0A11561g	YALI1A-1055	YALI1_A11612g	1810	1	0	0	0.552486	0	0
YALI0A-894		YALI1A-1056		743	3	0	0	4.03769	0	0
YALI0A-894		YALI1A-1057	YALI1_A11622g	430	0	0	0	0	0	0
YALI0A-894		YALI1A-1058		2273	11	3	0	4.83942	1.31984	0
YALI0A-896		YALI1A-1059	YALI1_A11643g	434	6	0	0	13.8249	0	0
YALI0A-896		YALI1A-1060		1745	2	2	1	1.14613	1.14613	0.573066
YALI0A-897	YALI0A11605g	YALI1A-1061	YALI1_A11654g	1721	3	0	0	1.74317	0	0
YALI0A-898	YALI0A11627g	YALI1A-1062	YALI1_A11676g	629	2	0	0	3.17965	0	0
YALI0A-899		YALI1A-1063		2066	34	28	21	16.4569	13.5528	10.1646
YALI0A-899		YALI1A-1064	YALI1_A11698g	733	6	0	0	8.18554	0	0
YALI0A-899		YALI1A-1065		1431	10	1	11	6.98812	0.698812	7.68693
YALI0A-899		YALI1A-1066	YALI1_A11723g	1122	8	0	1	7.13012	0	0.891266
YALI0A-899		YALI1A-1067		1456	10	4	0	6.86813	2.74725	0
YALI0A-899		YALI1A-1068	YALI1_A11745g	1981	35	0	21	17.6678	0	10.6007
YALI0A-899		YALI1A-1069		585	3	1	0	5.12821	1.7094	0
YALI0A-900	YALI0A11649g	YALI1A-1070	YALI1_A11797g	2362	24	0	0	10.1609	0	0
YALI0A-901		YALI1A-1071		4123	12	1	7	2.9105	0.242542	1.69779
YALI0A-901		YALI1A-1072	YALI1_A11821g	480	1	1	0	2.08333	2.08333	0
YALI0A-901		YALI1A-1073		557	2	10	0	3.59066	17.9533	0
YALI0A-901		YALI1A-1074	YALI1_A11833g	430	0	0	0	0	0	0
YALI0A-902	YALI0A11671g	YALI1A-1075	YALI1_A11854g	1897	1	0	0	0.527148	0	0
YALI0A-903		YALI1A-1076		2383	1	0	0	0.419639	0	0
YALI0A-903		YALI1A-1077	YALI1_A11876g	488	0	0	0	0	0	0
YALI0A-903		YALI1A-1078		106	0	0	0	0	0	0
YALI0A-904	YALI0A11693r	YALI1A-1079	YALI1_A11880r	184	0	0	0	0	0	0
YALI0A-905		YALI1A-1080		3076	2	0	0	0.650195	0	0
YALI0A-906	YALI0A11737g	YALI1A-1081	YALI1_A11905g	586	0	0	0	0	0	0
YALI0A-907		YALI1A-1082		1788	0	0	0	0	0	0
YALI0A-908	YALI0A11759g	YALI1A-1083	YALI1_A11954g	1960	4	0	0	2.04082	0	0
YALI0A-909		YALI1A-1084		1668	6	0	0	3.59712	0	0
YALI0A-910	YALI0A11781g	YALI1A-1088	YALI1_A12037g	2098	5	0	0	2.38322	0	0
YALI0A-911		YALI1A-1089		904	14	14	3	15.4867	15.4867	3.31858
YALI0A-912	YALI0A11803g	YALI1A-1090	YALI1_A12067g	1069	3	0	0	2.80636	0	0
YALI0A-913		YALI1A-1091		720	5	0	0	6.94444	0	0
YALI0A-914	YALI0A11847g	YALI1A-1092	YALI1_A12085g	820	5	0	0	6.09756	0	0
YALI0A-915		YALI1A-1093		606	4	4	0	6.60066	6.60066	0
YALI0A-916	YALI0A11869g	YALI1A-1094	YALI1_A12099g	3883	6	0	0	1.5452	0	0
YALI0A-917		YALI1A-1095	YALI1_A12138g	823	0	0	0	0	0	0
YALI0A-917		YALI1A-1096		1382	0	0	0	0	0	0
YALI0A-918	YALI0A11891g	YALI1A-1097	YALI1_A12152g	358	1	0	0	2.7933	0	0
YALI0A-919		YALI1A-1098		292	1	1	0	3.42466	3.42466	0
YALI0A-920	YALI0A11913t	YALI1A-1680	YALI1_A18156g	281	24	9	11	85.4093	32.0285	39.1459
YALI0A-921		YALI1A-1098		794	5	0	2	6.29723	0	2.51889
YALI0A-922	YALI0A11935g	YALI1A-1099	YALI1_A12167g	790	4	0	0	5.06329	0	0
YALI0A-923		YALI1A-1100		71	0	0	0	0	0	0
YALI0A-924	YALI0A11957r	YALI1A-1101	YALI1_A12177r	181	0	0	0	0	0	0
YALI0A-925		YALI1A-1102		662	6	0	1	9.06344	0	1.51057
YALI0A-926	YALI0A12001g	YALI1A-1103	YALI1_A12225g	4138	3	0	0	0.724988	0	0
YALI0A-927		YALI1A-1104		1955	11	39	2	5.6266	19.9488	1.02302
YALI0A-928	YALI0A12023g	YALI1A-1105	YALI1_A12245g	979	0	0	0	0	0	0
YALI0A-929		YALI1A-1106		2462	6	4	0	2.43704	1.6247	0
YALI0A-930	YALI0A12045g	YALI1A-1107	YALI1_A12284g	598	0	0	0	0	0	0
YALI0A-931		YALI1A-1108		385	0	0	0	0	0	0
YALI0A-931		YALI1A-1109	YALI1_A12294g	724	2	0	0	2.76243	0	0
YALI0A-931		YALI1A-1110		1743	8	27	0	4.58979	15.4905	0
YALI0A-932	YALI0A12067g	YALI1A-1111	YALI1_A12302g	721	1	0	0	1.38696	0	0
YALI0A-933		YALI1A-1112		3105	31	20	28	9.9839	6.44122	9.01771
YALI0A-934	YALI0A12111g	YALI1A-1113	YALI1_A12356g	1780	1	0	0	0.561798	0	0
YALI0A-935		YALI1A-1114		3166	8	0	0	2.52685	0	0
YALI0A-936	YALI0A12133g	YALI1A-1115	YALI1_A12403g	1543	0	0	0	0	0	0
YALI0A-937		YALI1A-1116		649	0	0	0	0	0	0
YALI0A-938	YALI0A12155g	YALI1A-1117	YALI1_A12411g	1321	0	0	0	0	0	0
YALI0A-939		YALI1A-1118		144	0	0	0	0	0	0
YALI0A-940	YALI0A12177g	YALI1A-1119	YALI1_A12437g	1249	0	0	0	0	0	0
YALI0A-941		YALI1A-1120		165	0	0	0	0	0	0
YALI0A-942	YALI0A12199g	YALI1A-1121	YALI1_A12445g	676	1	0	0	1.47929	0	0
YALI0A-943		YALI1A-1122		1916	2	14	6	1.04384	7.30689	3.13152
YALI0A-944	YALI0A12221g	YALI1A-1123	YALI1_A12465g	916	10	0	0	10.917	0	0
YALI0A-945		YALI1A-1124		59	0	0	0	0	0	0
YALI0A-946	YALI0A12243g	YALI1A-1125	YALI1_A12475g	1018	4	0	0	3.92927	0	0
YALI0A-947	YALI0A12265g	YALI1A-1126	YALI1_A12492g	520	3	3	0	5.76923	5.76923	0
YALI0A-948		YALI1A-1127		505	0	0	0	0	0	0
YALI0A-949	YALI0A12287g	YALI1A-1128	YALI1_A12502g	2548	3	0	0	1.17739	0	0
YALI0A-950		YALI1A-1129		159	0	0	0	0	0	0
YALI0A-951	YALI0A12309r	YALI1A-1130	YALI1_A12530r	196	2	0	2	10.2041	0	10.2041
YALI0A-952		YALI1A-1131		912	22	16	6	24.1228	17.5439	6.57895
YALI0A-953	YALI0A12353g	YALI1A-1132	YALI1_A12540g	1207	2	0	0	1.657	0	0
YALI0A-954		YALI1A-1133		4435	27	1	8	6.08794	0.225479	1.80383
YALI0A-955	YALI0A12375r	YALI1A-1134	YALI1_A12597r	181	0	0	2	0	0	11.0497
YALI0A-956		YALI1A-1135		226	0	0	0	0	0	0
YALI0A-957	YALI0A12419g	YALI1A-1136	YALI1_A12601g	553	0	0	0	0	0	0
YALI0A-958	YALI0A12441g	YALI1A-1137	YALI1_A12617g	1153	0	0	0	0	0	0
YALI0A-959		YALI1A-1138		1013	5	0	0	4.93583	0	0
YALI0A-960	YALI0A12452r	YALI1A-1139	YALI1_A12629r	219	0	0	0	0	0	0
YALI0A-961	YALI0A12463r	YALI1A-1140	YALI1_A12630r	181	0	0	0	0	0	0
YALI0A-962		YALI1A-1141		637	3	0	0	4.70958	0	0
YALI0A-963	YALI0A12507g	YALI1A-1142	YALI1_A12638g	829	0	0	0	0	0	0
YALI0A-964		YALI1A-1143		2960	20	1	3	6.75676	0.337838	1.01351
YALI0A-965	YALI0A12529r	YALI1A-1144	YALI1_A12676r	186	0	1	0	0	5.37634	0
YALI0A-966		YALI1A-1145		1132	2	0	0	1.76678	0	0
YALI0A-967	YALI0A12573g	YALI1A-1146	YALI1_A12688g	1918	3	0	0	1.56413	0	0
YALI0A-968		YALI1A-775		476	2	0	0	4.20168	0	0
YALI0A-968		YALI1A-1147		2760	22	2	0	7.97101	0.724638	0
YALI0A-968		YALI1A-1148	YALI1_A12726t	659	8	32	0	12.1396	48.5584	0
YALI0A-968		YALI1A-1149		186	0	0	0	0	0	0
YALI0A-969	YALI0A12617g	YALI1A-1150	YALI1_A12729g	808	0	0	0	0	0	0
YALI0A-970		YALI1A-1151		979	0	0	0	0	0	0
YALI0A-971	YALI0A12639r	YALI1A-1152	YALI1_A12754r	181	0	0	0	0	0	0
YALI0A-972		YALI1A-1153		70	0	0	0	0	0	0
YALI0A-973	YALI0A12683g	YALI1A-1154	YALI1_A12756g	931	3	2	0	3.22234	2.14823	0
YALI0A-975	YALI0A12705g	YALI1A-1155	YALI1_A12772g	711	14	4	33	19.6906	5.62588	46.4135
YALI0A-976		YALI1A-1156		4178	14	0	0	3.35089	0	0
YALI0A-977	YALI0A12727r	YALI1A-1157	YALI1_A12812r	182	1	1	3	5.49451	5.49451	16.4835
YALI0A-978		YALI1A-1158		607	3	0	0	4.94234	0	0
YALI0A-978		YALI1A-1159	YALI1_A12822g	532	12	1	16	22.5564	1.8797	30.0752
YALI0A-978		YALI1A-1160		2134	67	3	17	31.3964	1.40581	7.96626
YALI0A-979	YALI0A12771r	YALI1A-1161	YALI1_A12836r	171	4	0	3	23.3918	0	17.5439
YALI0A-980	YALI0A12782r	YALI1A-1162	YALI1_A12837r	219	5	0	4	22.8311	0	18.2648
YALI0A-981		YALI1A-1163		707	9	18	0	12.7298	25.4597	0
YALI0A-982	YALI0A12793r	YALI1A-1164	YALI1_A12846r	172	3	0	0	17.4419	0	0
YALI0A-983		YALI1A-1165		783	3	0	12	3.83142	0	15.3257
YALI0A-984	YALI0A12815g	YALI1A-1166	YALI1_A12852g	904	2	6	0	2.21239	6.63717	0
YALI0A-985		YALI1A-1167		90	2	0	0	22.2222	0	0
YALI0A-986	YALI0A12837g	YALI1A-1168	YALI1_A12868g	364	1	0	0	2.74725	0	0
YALI0A-987		YALI1A-1169		549	1	0	0	1.82149	0	0
YALI0A-988	YALI0A12859r	YALI1A-1170	YALI1_A12874r	188	3	0	0	15.9574	0	0
YALI0A-989		YALI1A-1171		2053	11	11	4	5.35801	5.35801	1.94837
YALI0A-991		YALI1A-1171		3156	25	4	16	7.92142	1.26743	5.06971
YALI0A-992	YALI0A12925g	YALI1A-1172	YALI1_A12929g	1237	4	0	0	3.23363	0	0
YALI0A-994	YALI0A12947r	YALI1A-1173	YALI1_A12944r	172	0	0	0	0	0	0
YALI0A-995		YALI1A-1174		3439	8	0	0	2.32626	0	0
YALI0A-996	YALI0A12969g	YALI1A-1175	YALI1_A12989g	1063	4	0	0	3.76294	0	0
YALI0A-997		YALI1A-1176		481	0	0	0	0	0	0
YALI0A-998	YALI0A12991r	YALI1A-1177	YALI1_A12995r	171	0	0	0	0	0	0
YALI0A-999	YALI0A13002r	YALI1A-1178	YALI1_A12996r	219	0	0	0	0	0	0
YALI0A-1000		YALI1A-1179		2168	2	0	0	0.922509	0	0
YALI0A-1000		YALI1A-1180	YALI1_A13007g	840	0	0	0	0	0	0
YALI0A-1000		YALI1A-1181		302	1	0	0	3.31126	0	0
YALI0A-1001	YALI0A13013g	YALI1A-1182	YALI1_A13019g	1138	2	0	0	1.75747	0	0
YALI0A-1002		YALI1A-1183		523	7	16	0	13.3843	30.5927	0
YALI0A-1003	YALI0A13035g	YALI1A-1184	YALI1_A13041g	586	0	0	0	0	0	0
YALI0A-1004		YALI1A-1185		348	1	0	0	2.87356	0	0
YALI0A-1005	YALI0A13057g	YALI1A-1186	YALI1_A13046g	2548	9	0	0	3.53218	0	0
YALI0A-1006		YALI1A-1187		282	0	0	6	0	0	21.2766
YALI0A-1007	YALI0A13079g	YALI1A-1188	YALI1_A13095g	1861	6	0	0	3.22407	0	0
YALI0A-1008		YALI1A-1189		696	4	1	20	5.74713	1.43678	28.7356
YALI0A-1009	YALI0A13101g	YALI1A-1190	YALI1_A13100g	2704	13	0	3	4.80769	0	1.10947
YALI0A-1010		YALI1A-1191		65	0	0	0	0	0	0
YALI0A-1011	YALI0A13123r	YALI1A-1192	YALI1_A13128r	174	0	0	0	0	0	0
YALI0A-1012		YALI1A-1193		265	2	0	0	7.54717	0	0
YALI0A-1012		YALI1A-1194	YALI1_A13131g	382	0	0	0	0	0	0
YALI0A-1012		YALI1A-1195		1044	11	4	0	10.5364	3.83142	0
YALI0A-1012		YALI1A-1196	YALI1_A13148g	450	0	0	0	0	0	0
YALI0A-1012		YALI1A-1197		4036	1	0	1	0.24777	0	0.24777
YALI0A-1013	YALI0A13189r	YALI1A-1198	YALI1_A13171r	189	0	0	0	0	0	0
YALI0A-1014		YALI1A-1199		1273	7	1	1	5.49882	0.785546	0.785546
YALI0A-1015	YALI0A13233g	YALI1A-1200	YALI1_A13200g	1630	6	0	0	3.68098	0	0
YALI0A-1015	YALI0A13233g	YALI1A-1201		1142	31	31	17	27.1454	27.1454	14.8862
YALI0A-1015	YALI0A13233g	YALI1A-1202	YALI1_A13224g	1282	37	14	7	28.8612	10.9204	5.46022
YALI0A-1016		YALI1A-1203	YALI1_A13227g	541	2	6	0	3.69686	11.0906	0
YALI0A-1016		YALI1A-1204		386	6	0	0	15.544	0	0
YALI0A-1016		YALI1A-1205	YALI1_A13236g	380	7	0	0	18.4211	0	0
YALI0A-1016		YALI1A-1206		6811	29	11	0	4.25782	1.61503	0
YALI0A-1017	YALI0A13255g	YALI1A-1207	YALI1_A13287g	346	2	0	0	5.78035	0	0
YALI0A-1018		YALI1A-1208		5550	32	7	35	5.76577	1.26126	6.30631
YALI0A-1018		YALI1A-1209	YALI1_A13330g	407	2	0	0	4.914	0	0
YALI0A-1018		YALI1A-1210	YALI1_A13340g	969	7	0	2	7.22394	0	2.06398
YALI0A-1018		YALI1A-1211		514	4	13	1	7.7821	25.2918	1.94553
YALI0A-1019	YALI0A13277g	YALI1A-1212	YALI1_A13349g	1738	4	0	0	2.3015	0	0
YALI0A-1021	YALI0A13299g	YALI1A-1213	YALI1_A13383g	1597	2	0	0	1.25235	0	0
YALI0A-1022		YALI1A-1214		798	2	0	0	2.50627	0	0
YALI0A-1022		YALI1A-1215	YALI1_A13392g	422	2	0	2	4.73934	0	4.73934
YALI0A-1022		YALI1A-1216		94	1	4	1	10.6383	42.5532	10.6383
YALI0A-1022		YALI1A-1217	YALI1_A13397g	413	1	0	0	2.42131	0	0
YALI0A-1022		YALI1A-1218		2765	23	22	4	8.31826	7.9566	1.44665
YALI0A-1023	YALI0A13321g	YALI1A-1219	YALI1_A13412g	1612	1	0	0	0.620347	0	0
YALI0A-1024		YALI1A-1220		384	0	0	0	0	0	0
YALI0A-1025	YALI0A13343r	YALI1A-1221	YALI1_A13432r	191	0	1	0	0	5.2356	0
YALI0A-1026		YALI1A-1222		2044	10	7	1	4.89237	3.42466	0.489237
YALI0A-1027	YALI0A13387g	YALI1A-1223	YALI1_A13454g	1795	0	0	0	0	0	0
YALI0A-1028		YALI1A-1224		1782	4	0	3	2.24467	0	1.6835
YALI0A-1029	YALI0A13409r	YALI1A-1225	YALI1_A13490r	193	1	0	0	5.18135	0	0
YALI0A-1030		YALI1A-1226		383	6	0	0	15.6658	0	0
YALI0A-1031	YALI0A13431r	YALI1A-1227	YALI1_A13497r	219	2	0	0	9.13242	0	0
YALI0A-1032	YALI0A13453r	YALI1A-1228	YALI1_A13498r	188	0	0	0	0	0	0
YALI0A-1033		YALI1A-1229		416	2	0	6	4.80769	0	14.4231
YALI0A-1034	YALI0A13497g	YALI1A-1230	YALI1_A13508g	616	2	1	0	3.24675	1.62338	0
YALI0A-1035		YALI1A-1231		836	3	0	0	3.58852	0	0
YALI0A-1036	YALI0A13519g	YALI1A-1232	YALI1_A13555g	3844	2	0	0	0.520291	0	0
YALI0A-1037		YALI1A-1233		1004	3	0	0	2.98805	0	0
YALI0A-1038	YALI0A13541g	YALI1A-1234	YALI1_A13566g	1289	1	0	0	0.775795	0	0
YALI0A-1039		YALI1A-1235		1736	5	0	0	2.88018	0	0
YALI0A-1039		YALI1A-1236	YALI1_A13591g	434	2	0	0	4.60829	0	0
YALI0A-1039		YALI1A-1237	YALI1_A13593g	370	1	0	0	2.7027	0	0
YALI0A-1040	YALI0A13563g	YALI1A-1238	YALI1_A13596g	2008	3	0	0	1.49402	0	0
YALI0A-1041		YALI1A-1239		3274	13	5	15	3.97068	1.52718	4.58155
YALI0A-1041		YALI1A-1240	YALI1_A13637g	395	20	4	16	50.6329	10.1266	40.5063
YALI0A-1041		YALI1A-1241		997	1	0	0	1.00301	0	0
YALI0A-1042	YALI0A13585g	YALI1A-1242	YALI1_A13649g	1834	2	0	0	1.09051	0	0
YALI0A-1043		YALI1A-1243		1429	8	0	0	5.59832	0	0
YALI0A-1044	YALI0A13607g	YALI1A-1244	YALI1_A13682g	364	1	0	0	2.74725	0	0
YALI0A-1045		YALI1A-1245		309	2	3	1	6.47249	9.70874	3.23625
YALI0A-1046	YALI0A13629r	YALI1A-1246	YALI1_A13689r	186	0	0	0	0	0	0
YALI0A-1047		YALI1A-1247		206	1	0	0	4.85437	0	0
YALI0A-1047		YALI1A-1248	YALI1_A13693r	170	0	2	0	0	11.7647	0
YALI0A-1047		YALI1A-1249		840	2	0	0	2.38095	0	0
YALI0A-1048	YALI0A13673g	YALI1A-1250	YALI1_A13713g	1588	4	0	0	2.51889	0	0
YALI0A-1049		YALI1A-1251		138	1	0	0	7.24638	0	0
YALI0A-1050	YALI0A13695g	YALI1A-1252	YALI1_A13737g	2203	5	0	0	2.26963	0	0
YALI0A-1050	YALI0A13695g	YALI1A-1253		632	30	24	14	47.4684	37.9747	22.1519
YALI0A-1050	YALI0A13695g	YALI1A-1254	YALI1_A13749g	592	2	1	1	3.37838	1.68919	1.68919
YALI0A-1051		YALI1A-1255		2521	14	5	0	5.55335	1.98334	0
YALI0A-1051		YALI1A-1256	YALI1_A13775g	871	24	0	4	27.5545	0	4.59242
YALI0A-1051		YALI1A-1257		77	0	0	0	0	0	0
YALI0A-1051		YALI1A-1258	YALI1_A13785g	453	3	0	0	6.62252	0	0
YALI0A-1051		YALI1A-1259		8116	44	1	13	5.42139	0.123213	1.60177
YALI0A-1052	YALI0A13717r	YALI1A-1260	YALI1_A13831r	189	2	5	0	10.582	26.455	0
YALI0A-1053		YALI1A-1261		297	2	1	0	6.73401	3.367	0
YALI0A-1054	YALI0A13761r	YALI1A-1262	YALI1_A13837r	183	1	0	0	5.46448	0	0
YALI0A-1055		YALI1A-1263		235	0	0	0	0	0	0
YALI0A-1056	YALI0A13805r	YALI1A-1264	YALI1_A13841r	187	0	0	0	0	0	0
YALI0A-1057		YALI1A-1265		326	4	3	1	12.2699	9.20245	3.06748
YALI0A-1058	YALI0A13849g	YALI1A-1266	YALI1_A13845g	373	2	4	4	5.36193	10.7239	10.7239
YALI0A-1059		YALI1A-1267		1339	14	0	0	10.4556	0	0
YALI0A-1060	YALI0A13871r	YALI1A-1268	YALI1_A13862r	191	0	0	0	0	0	0
YALI0A-1061		YALI1A-1269		470	0	1	0	0	2.12766	0
YALI0A-1063		YALI1A-1269		498	1	0	1	2.00803	0	2.00803
YALI0A-1064	YALI0A13937g	YALI1A-1270	YALI1_A13877g	676	2	0	0	2.95858	0	0
YALI0A-1066	YALI0A13959r	YALI1A-1271	YALI1_A13885r	267	1	7	5	3.74532	26.2172	18.7266
YALI0A-1067		YALI1A-1272		146	5	1	6	34.2466	6.84932	41.0959
YALI0A-1068	YALI0A14003r	YALI1A-1273	YALI1_A13888r	170	0	7	6	0	41.1765	35.2941
YALI0A-1069		YALI1A-1274		1356	11	4	5	8.11209	2.94985	3.68732
YALI0A-1069		YALI1A-1275	YALI1_A13903g	661	49	22	8	74.1301	33.2829	12.1029
YALI0A-1069		YALI1A-1276		3215	10	1	2	3.11042	0.311042	0.622084
YALI0A-1070	YALI0A14025r	YALI1A-1277	YALI1_A13923r	185	0	1	0	0	5.40541	0
YALI0A-1071		YALI1A-1278		4185	19	10	23	4.54002	2.38949	5.49582
YALI0A-1072	YALI0A14069g	YALI1A-1279	YALI1_A13962g	892	3	0	0	3.36323	0	0
YALI0A-1073		YALI1A-1280		162	1	0	0	6.17284	0	0
YALI0A-1074	YALI0A14091r	YALI1A-1281	YALI1_A13973r	172	0	0	0	0	0	0
YALI0A-1075		YALI1A-1282		780	3	0	1	3.84615	0	1.28205
YALI0A-1076	YALI0A14113r	YALI1A-1283	YALI1_A13982r	191	1	0	0	5.2356	0	0
YALI0A-1077		YALI1A-1284		321	4	0	2	12.4611	0	6.23053
YALI0A-1078	YALI0A14157g	YALI1A-1285	YALI1_A13994g	682	1	0	0	1.46628	0	0
YALI0A-1079		YALI1A-176		119	14	3	0	117.647	25.2101	0
YALI0A-1080	YALI0A14168r	YALI1A-1286	YALI1_A13996r	196	2	0	0	10.2041	0	0
YALI0A-1081		YALI1A-1287		2620	18	4	3	6.87023	1.52672	1.14504
YALI0A-1081		YALI1A-1288	YALI1_A14020g	377	3	1	0	7.95756	2.65252	0
YALI0A-1082	YALI0A14212g	YALI1A-1289	YALI1_A14024g	1618	0	0	1	0	0	0.618047
YALI0A-1083		YALI1A-1290		1961	29	2	17	14.7884	1.01989	8.66905
YALI0A-1084	YALI0A14234g	YALI1A-1291	YALI1_A14079g	1753	6	0	0	3.4227	0	0
YALI0A-1085		YALI1A-1292		1919	16	13	0	8.33768	6.77436	0
YALI0A-1086	YALI0A14256g	YALI1A-1293	YALI1_A14099g	1039	3	0	0	2.88739	0	0
YALI0A-1087		YALI1A-1294	YALI1_A14109g	507	8	0	0	15.7791	0	0
YALI0A-1087		YALI1A-1295		873	1	0	0	1.14548	0	0
YALI0A-1088	YALI0A14278r	YALI1A-1296	YALI1_A14118r	187	0	0	0	0	0	0
YALI0A-1089		YALI1A-1297		501	5	0	1	9.98004	0	1.99601
YALI0A-1089		YALI1A-1298	YALI1_A14127g	466	3	0	0	6.43777	0	0
YALI0A-1089		YALI1A-1299		105	1	0	0	9.52381	0	0
YALI0A-1089		YALI1A-1300	YALI1_A14131g	409	0	0	0	0	0	0
YALI0A-1089		YALI1A-1301		55	1	0	0	18.1818	0	0
YALI0A-1089		YALI1A-1302	YALI1_A14141g	595	1	0	0	1.68067	0	0
YALI0A-1089		YALI1A-1303		713	1	0	1	1.40252	0	1.40252
YALI0A-1089		YALI1A-1304	YALI1_A14150g	366	1	0	0	2.73224	0	0
YALI0A-1090	YALI0A14322g	YALI1A-1305	YALI1_A14162g	1153	6	0	0	5.20382	0	0
YALI0A-1091		YALI1A-1306		740	9	0	0	12.1622	0	0
YALI0A-1092	YALI0A14344r	YALI1A-1307	YALI1_A14171r	172	1	0	0	5.81395	0	0
YALI0A-1093		YALI1A-1308		1124	5	8	0	4.4484	7.11744	0
YALI0A-1094	YALI0A14366g	YALI1A-1309	YALI1_A14189g	679	0	0	0	0	0	0
YALI0A-1095		YALI1A-1310		908	10	6	0	11.0132	6.60793	0
YALI0A-1096	YALI0A14388g	YALI1A-1311	YALI1_A14199g	1135	5	0	1	4.40529	0	0.881057
YALI0A-1097		YALI1A-1312		357	2	0	0	5.60224	0	0
YALI0A-1098	YALI0A14410r	YALI1A-1313	YALI1_A14215r	188	1	0	0	5.31915	0	0
YALI0A-1099		YALI1A-1314		344	2	0	0	5.81395	0	0
YALI0A-1100	YALI0A14454g	YALI1A-1315	YALI1_A14228g	958	1	0	0	1.04384	0	0
YALI0A-1101		YALI1A-1316		1945	2	10	0	1.02828	5.14139	0
YALI0A-1101		YALI1A-1317	YALI1_A14237g	616	1	0	0	1.62338	0	0
YALI0A-1101		YALI1A-1318		588	1	0	0	1.70068	0	0
YALI0A-1102	YALI0A14476g	YALI1A-1319	YALI1_A14259g	1159	0	0	0	0	0	0
YALI0A-1103		YALI1A-1320		2652	4	6	0	1.5083	2.26244	0
YALI0A-1103		YALI1A-1321	YALI1_A14274g	454	1	0	0	2.20264	0	0
YALI0A-1103		YALI1A-1322		937	4	0	0	4.26894	0	0
YALI0A-1104	YALI0A14498g	YALI1A-1323	YALI1_A14287g	622	0	0	0	0	0	0
YALI0A-1105		YALI1A-1324	YALI1_A14292g	460	1	0	0	2.17391	0	0
YALI0A-1105		YALI1A-1325		1159	6	2	40	5.17688	1.72563	34.5125
YALI0A-1106	YALI0A14520g	YALI1A-1326	YALI1_A14305g	1429	3	0	0	2.09937	0	0
YALI0A-1107		YALI1A-1327		2582	13	7	6	5.03486	2.71108	2.32378
YALI0A-1108	YALI0A14542g	YALI1A-1328	YALI1_A14345g	2044	2	0	0	0.978474	0	0
YALI0A-1109		YALI1A-1329		329	1	0	0	3.03951	0	0
YALI0A-1110	YALI0A14564g	YALI1A-1330	YALI1_A14368g	775	0	0	0	0	0	0
YALI0A-1111		YALI1A-1331	YALI1_A14377g	591	0	0	0	0	0	0
YALI0A-1111		YALI1A-1332		1350	4	0	0	2.96296	0	0
YALI0A-1112	YALI0A14586g	YALI1A-1333	YALI1_A14390g	2008	5	0	0	2.49004	0	0
YALI0A-1113		YALI1A-1334		316	0	0	0	0	0	0
YALI0A-1113		YALI1A-1335	YALI1_A14414g	1505	8	4	0	5.31561	2.65781	0
YALI0A-1113		YALI1A-1336	YALI1_A14430g	526	1	0	1	1.90114	0	1.90114
YALI0A-1113		YALI1A-1337		2461	5	3	0	2.03169	1.21902	0
YALI0A-1113		YALI1A-1338	YALI1_A14458g	461	3	1	8	6.50759	2.1692	17.3536
YALI0A-1113		YALI1A-1339		2025	5	1	0	2.46914	0.493827	0
YALI0A-1113		YALI1A-1340	YALI1_A14483g	416	2	0	0	4.80769	0	0
YALI0A-1113		YALI1A-1341		1884	111	55	23	58.9172	29.1932	12.2081
YALI0A-1113		YALI1A-1342	YALI1_A14510g	562	1	0	0	1.77936	0	0
YALI0A-1113		YALI1A-1343		173	1	0	0	5.78035	0	0
YALI0A-1114	YALI0A14608g	YALI1A-1344	YALI1_A14513g	3718	11	0	0	2.95858	0	0
YALI0A-1115		YALI1A-1345		55	0	0	0	0	0	0
YALI0A-1116	YALI0A14630g	YALI1A-1346	YALI1_A14568g	1657	4	0	0	2.414	0	0
YALI0A-1117		YALI1A-1347		1738	1	0	2	0.575374	0	1.15075
YALI0A-1118	YALI0A14652r	YALI1A-1348	YALI1_A14586r	174	0	0	0	0	0	0
YALI0A-1119		YALI1A-1349		2038	0	0	0	0	0	0
YALI0A-1119		YALI1A-1350	YALI1_A14596g	948	0	0	0	0	0	0
YALI0A-1119		YALI1A-1351		210	0	0	0	0	0	0
YALI0A-1120	YALI0A14707g	YALI1A-1352	YALI1_A14658g	5363	2	0	2	0.372926	0	0.372926
YALI0A-1121		YALI1A-1353		968	0	0	0	0	0	0
YALI0A-1122	YALI0A14740g	YALI1A-1354	YALI1_A14670g	1465	0	0	0	0	0	0
YALI0A-1123		YALI1A-1355		575	0	0	0	0	0	0
YALI0A-1123		YALI1A-1356	YALI1_A14691g	377	0	0	0	0	0	0
YALI0A-1123		YALI1A-1357		1764	0	0	0	0	0	0
YALI0A-1124	YALI0A14762g	YALI1A-1358	YALI1_A14703g	784	0	0	0	0	0	0
YALI0A-1125		YALI1A-1359		558	0	0	0	0	0	0
YALI0A-1126	YALI0A14784g	YALI1A-1360	YALI1_A14721g	598	0	0	0	0	0	0
YALI0A-1127		YALI1A-1361		1419	3	3	2	2.11416	2.11416	1.40944
YALI0A-1128	YALI0A14806g	YALI1A-1362	YALI1_A14736g	1525	0	0	0	0	0	0
YALI0A-1129		YALI1A-1363		3555	11	4	1	3.09423	1.12518	0.281294
YALI0A-1129		YALI1A-1364	YALI1_A14772g	640	0	0	0	0	0	0
YALI0A-1129		YALI1A-1365		406	0	0	0	0	0	0
YALI0A-1130	YALI0A14839g	YALI1A-1366	YALI1_A14783g	3394	0	1	0	0	0.294638	0
YALI0A-1131		YALI1A-1367		597	0	0	0	0	0	0
YALI0A-1132	YALI0A14861g	YALI1A-1368	YALI1_A14826g	3343	0	0	0	0	0	0
YALI0A-1133		YALI1A-1369		2265	0	0	0	0	0	0
YALI0A-1134	YALI0A14883g	YALI1A-1370	YALI1_A14882g	2026	0	0	0	0	0	0
YALI0A-1135		YALI1A-1371		240	0	0	0	0	0	0
YALI0A-1136	YALI0A14894r	YALI1A-1372	YALI1_A14905r	219	0	0	0	0	0	0
YALI0A-1137		YALI1A-1373		266	0	0	0	0	0	0
YALI0A-1138	YALI0A14905g	YALI1A-1374	YALI1_A14922g	1189	0	0	0	0	0	0
YALI0A-1139		YALI1A-1375		6098	5	0	2	0.819941	0	0.327976
YALI0A-1140	YALI0A14927g	YALI1A-1376	YALI1_A14989g	676	0	0	0	0	0	0
YALI0A-1141		YALI1A-1377		656	0	0	0	0	0	0
YALI0A-1142	YALI0A14949g	YALI1A-1378	YALI1_A14999g	409	0	0	0	0	0	0
YALI0A-1143		YALI1A-1379		501	0	0	0	0	0	0
YALI0A-1143		YALI1A-1380	YALI1_A15017t	1288	0	0	0	0	0	0
YALI0A-1143		YALI1A-1381		1005	0	0	0	0	0	0
YALI0A-1143		YALI1A-1382	YALI1_A15040t	1327	0	0	0	0	0	0
YALI0A-1143		YALI1A-1383		337	0	0	0	0	0	0
YALI0A-1143		YALI1A-1384	YALI1_A15045g	843	0	0	0	0	0	0
YALI0A-1143		YALI1A-1385	YALI1_A15053g	1096	0	0	0	0	0	0
YALI0A-1143		YALI1A-1386		67	0	0	0	0	0	0
YALI0A-1144	YALI0A15059g	YALI1A-1387	YALI1_A15073g	778	0	1	0	0	1.28535	0
YALI0A-1145		YALI1A-1388		687	0	0	0	0	0	0
YALI0A-1146	YALI0A15081g	YALI1A-1389	YALI1_A15079g	766	0	0	0	0	0	0
YALI0A-1147		YALI1A-1390		1856	1	0	3	0.538793	0	1.61638
YALI0A-1148	YALI0A15103g	YALI1A-1391	YALI1_A15105g	1765	0	0	0	0	0	0
YALI0A-1149		YALI1A-1392		877	0	0	0	0	0	0
YALI0A-1150	YALI0A15125g	YALI1A-1393	YALI1_A15132g	1834	1	0	0	0.545256	0	0
YALI0A-1151		YALI1A-1394		1886	4	0	0	2.12089	0	0
YALI0A-1151		YALI1A-1395	YALI1_A15172g	549	1	0	0	1.82149	0	0
YALI0A-1151		YALI1A-1396		234	1	0	0	4.2735	0	0
YALI0A-1151		YALI1A-1397	YALI1_A15178g	364	2	0	0	5.49451	0	0
YALI0A-1151		YALI1A-1398		467	4	15	4	8.56531	32.1199	8.56531
YALI0A-1151		YALI1A-1399	YALI1_A15185g	562	3	0	0	5.33808	0	0
YALI0A-1151		YALI1A-1400		95	0	0	0	0	0	0
YALI0A-1151		YALI1A-1401	YALI1_A15192g	538	7	0	12	13.0112	0	22.3048
YALI0A-1151		YALI1A-1402		7664	6	1	11	0.782881	0.13048	1.43528
YALI0A-1152	YALI0A15147g	YALI1A-1403	YALI1_A15227g	1147	0	0	0	0	0	0
YALI0A-1153		YALI1A-1404		3539	6	0	0	1.69539	0	0
YALI0A-1154	YALI0A15169g	YALI1A-1405	YALI1_A15274g	1501	2	0	0	1.33245	0	0
YALI0A-1155		YALI1A-1406		759	1	2	0	1.31752	2.63505	0
YALI0A-1156	YALI0A15191r	YALI1A-1407	YALI1_A15297r	189	5	9	0	26.455	47.619	0
YALI0A-1157		YALI1A-1408		367	0	0	2	0	0	5.44959
YALI0A-1158	YALI0A15213r	YALI1A-1409	YALI1_A15302r	187	0	0	0	0	0	0
YALI0A-1158	YALI0A15213r	YALI1A-1410	YALI1_A15303r	186	0	0	0	0	0	0
YALI0A-1159		YALI1A-1411		174	0	0	0	0	0	0
YALI0A-1159		YALI1A-1412	YALI1_A15311g	601	0	0	0	0	0	0
YALI0A-1159		YALI1A-1413		2570	2	0	0	0.77821	0	0
YALI0A-1160	YALI0A15257g	YALI1A-1414	YALI1_A15349g	1987	6	0	0	3.01963	0	0
YALI0A-1161		YALI1A-1415		3242	1	0	0	0.308452	0	0
YALI0A-1161		YALI1A-1416	YALI1_A15366g	580	0	0	1	0	0	1.72414
YALI0A-1161		YALI1A-1417	YALI1_A15373g	441	0	0	0	0	0	0
YALI0A-1161		YALI1A-1418		585	4	14	0	6.83761	23.9316	0
YALI0A-1162	YALI0A15279r	YALI1A-1419	YALI1_A15382r	189	0	0	0	0	0	0
YALI0A-1163		YALI1A-1420		655	3	0	0	4.58015	0	0
YALI0A-1164	YALI0A15323r	YALI1A-1421	YALI1_A15391r	172	0	0	0	0	0	0
YALI0A-1165		YALI1A-1422		388	2	0	0	5.15464	0	0
YALI0A-1166	YALI0A15334r	YALI1A-1423	YALI1_A15397r	219	0	0	2	0	0	9.13242
YALI0A-1167		YALI1A-1424		1356	10	4	24	7.37463	2.94985	17.6991
YALI0A-1168	YALI0A15345g	YALI1A-1425	YALI1_A15414g	2182	3	0	0	1.37489	0	0
YALI0A-1169		YALI1A-1426		153	0	0	0	0	0	0
YALI0A-1169		YALI1A-1427	YALI1_A15437g	413	0	0	0	0	0	0
YALI0A-1169		YALI1A-1428		2184	8	0	0	3.663	0	0
YALI0A-1170	YALI0A15378g	YALI1A-1429	YALI1_A15461g	586	6	0	0	10.2389	0	0
YALI0A-1171		YALI1A-1430		1436	10	0	1	6.96379	0	0.696379
YALI0A-1172	YALI0A15400g	YALI1A-1431	YALI1_A15482g	634	3	0	0	4.73186	0	0
YALI0A-1173		YALI1A-1432		816	2	0	0	2.45098	0	0
YALI0A-1174	YALI0A15422g	YALI1A-1433	YALI1_A15497g	778	0	1	0	0	1.28535	0
YALI0A-1175		YALI1A-1434		624	2	0	0	3.20513	0	0
YALI0A-1176	YALI0A15433g	YALI1A-1435	YALI1_A15507g	355	0	0	0	0	0	0
YALI0A-1177		YALI1A-1436		655	3	2	2	4.58015	3.05344	3.05344
YALI0A-1178	YALI0A15444g	YALI1A-1437	YALI1_A15515g	640	2	0	0	3.125	0	0
YALI0A-1179		YALI1A-1438	YALI1_A15523g	497	11	0	8	22.1328	0	16.0966
YALI0A-1179		YALI1A-1439		178	1	0	0	5.61798	0	0
YALI0A-1180	YALI0A15466g	YALI1A-1440	YALI1_A15528g	631	1	0	0	1.58479	0	0
YALI0A-1181		YALI1A-1441		981	2	0	0	2.03874	0	0
YALI0A-1182	YALI0A15488g	YALI1A-1442	YALI1_A15544g	1681	2	0	0	1.18977	0	0
YALI0A-1183		YALI1A-1443		161	2	0	0	12.4224	0	0
YALI0A-1184	YALI0A15510r	YALI1A-1444	YALI1_A15564r	200	1	0	0	5	0	0
YALI0A-1185		YALI1A-1445		50	0	0	0	0	0	0
YALI0A-1186	YALI0A15554g	YALI1A-1446	YALI1_A15584g	1894	3	0	0	1.58395	0	0
YALI0A-1187		YALI1A-1447		2067	10	13	40	4.83793	6.28931	19.3517
YALI0A-1188	YALI0A15576g	YALI1A-1448	YALI1_A15624g	2020	4	0	0	1.9802	0	0
YALI0A-1189		YALI1A-1449		301	0	0	0	0	0	0
YALI0A-1189		YALI1A-1450	YALI1_A15633g	586	2	0	0	3.41297	0	0
YALI0A-1189		YALI1A-1451		4341	7	1	1	1.61253	0.230362	0.230362
YALI0A-1190	YALI0A15598g	YALI1A-1452	YALI1_A15666g	280	0	0	0	0	0	0
YALI0A-1191		YALI1A-1453		384	3	0	0	7.8125	0	0
YALI0A-1192	YALI0A15642g	YALI1A-1454	YALI1_A15675g	553	13	1	17	23.5081	1.80832	30.7414
YALI0A-1193		YALI1A-1455		73	0	0	0	0	0	0
YALI0A-1194	YALI0A15664r	YALI1A-1456	YALI1_A15682r	182	1	0	0	5.49451	0	0
YALI0A-1195		YALI1A-1457		784	6	2	3	7.65306	2.55102	3.82653
YALI0A-1196	YALI0A15686g	YALI1A-1458	YALI1_A15720g	3046	2	0	0	0.656599	0	0
YALI0A-1197		YALI1A-1459		98	0	0	0	0	0	0
YALI0A-1198	YALI0A15708g	YALI1A-1460	YALI1_A15722g	1676	3	21	0	1.78998	12.5298	0
YALI0A-1199	YALI0A15730r	YALI1A-1461	YALI1_A15740r	191	1	0	0	5.2356	0	0
YALI0A-1200		YALI1A-1462		2497	17	0	0	6.80817	0	0
YALI0A-1201	YALI0A15752g	YALI1A-1463	YALI1_A15766g	472	1	0	0	2.11864	0	0
YALI0A-1202	YALI0A15774g	YALI1A-1464	YALI1_A15784g	1492	1	0	0	0.670241	0	0
YALI0A-1203		YALI1A-1465		146	0	0	0	0	0	0
YALI0A-1204	YALI0A15796g	YALI1A-1466	YALI1_A15813g	796	21	28	0	26.3819	35.1759	0
YALI0A-1205		YALI1A-1467		1976	62	52	31	31.3765	26.3158	15.6883
YALI0A-1206	YALI0A15818r	YALI1A-1468	YALI1_A15835r	192	0	0	0	0	0	0
YALI0A-1207		YALI1A-1469		708	4	0	0	5.64972	0	0
YALI0A-1208	YALI0A15862r	YALI1A-1470	YALI1_A15843r	172	0	0	0	0	0	0
YALI0A-1209		YALI1A-1471		155	0	0	0	0	0	0
YALI0A-1210	YALI0A15884g	YALI1A-1472	YALI1_A15846g	799	1	0	0	1.25156	0	0
YALI0A-1211		YALI1A-1473		884	0	0	0	0	0	0
YALI0A-1212	YALI0A15906g	YALI1A-1474	YALI1_A15863g	1151	8	29	17	6.95048	25.1955	14.7698
YALI0A-1213		YALI1A-1475		127	13	4	16	102.362	31.4961	125.984
YALI0A-1214	YALI0A15928r	YALI1A-1476	YALI1_A15875r	174	2	4	9	11.4943	22.9885	51.7241
YALI0A-1215		YALI1A-1477		236	0	0	0	0	0	0
YALI0A-1216	YALI0A15950g	YALI1A-1478	YALI1_A15879g	2668	1	0	0	0.374813	0	0
YALI0A-1217		YALI1A-1479		1863	6	14	0	3.22061	7.51476	0
YALI0A-1218	YALI0A15972g	YALI1A-1480	YALI1_A15925g	1117	2	0	0	1.79051	0	0
YALI0A-1219		YALI1A-1481		1735	28	2	21	16.1383	1.15274	12.1037
YALI0A-1220	YALI0A15994r	YALI1A-1482	YALI1_A15953r	174	0	0	0	0	0	0
YALI0A-1221		YALI1A-1483		128	0	0	0	0	0	0
YALI0A-1222	YALI0A16016g	YALI1A-1484	YALI1_A15961g	529	4	0	0	7.56144	0	0
YALI0A-1223		YALI1A-1485		1683	4	2	0	2.37671	1.18835	0
YALI0A-1224	YALI0A16038g	YALI1A-1486	YALI1_A15978g	982	0	0	0	0	0	0
YALI0A-1225		YALI1A-1487		1626	1	0	1	0.615006	0	0.615006
YALI0A-1226	YALI0A16060g	YALI1A-1488	YALI1_A16004g	1561	1	0	0	0.640615	0	0
YALI0A-1227		YALI1A-1489	YALI1_A16020g	372	0	0	0	0	0	0
YALI0A-1228	YALI0A16082g	YALI1A-1490	YALI1_A16028g	616	0	0	0	0	0	0
YALI0A-1229		YALI1A-1491	YALI1_A16031g	379	0	0	0	0	0	0
YALI0A-1229		YALI1A-1492		2574	5	0	0	1.9425	0	0
YALI0A-1230	YALI0A16104r	YALI1A-1493	YALI1_A16050r	185	0	2	0	0	10.8108	0
YALI0A-1231		YALI1A-1494		1456	5	0	9	3.43407	0	6.18132
YALI0A-1232	YALI0A16126r	YALI1A-1495	YALI1_A16068r	219	1	0	0	4.56621	0	0
YALI0A-1233		YALI1A-1496		178	4	0	0	22.4719	0	0
YALI0A-1234	YALI0A16148g	YALI1A-1497	YALI1_A16075g	511	4	0	0	7.82779	0	0
YALI0A-1235		YALI1A-1498		980	2	0	0	2.04082	0	0
YALI0A-1236	YALI0A16170g	YALI1A-1499	YALI1_A16095g	1027	1	0	0	0.97371	0	0
YALI0A-1241		YALI1A-1500		1524	8	0	42	5.24934	0	27.5591
YALI0A-1242	YALI0A16214g	YALI1A-1501	YALI1_A16121g	1189	3	0	6	2.52313	0	5.04626
YALI0A-1243		YALI1A-1502		1415	9	0	1	6.36042	0	0.706714
YALI0A-1243		YALI1A-1503	YALI1_A16136g	440	4	0	0	9.09091	0	0
YALI0A-1243		YALI1A-1504		278	26	0	12	93.5252	0	43.1655
YALI0A-1243		YALI1A-1505	YALI1_A16145g	397	1	0	0	2.51889	0	0
YALI0A-1243		YALI1A-1506	YALI1_A16178g	3190	30	7	20	9.40439	2.19436	6.26959
YALI0A-1243		YALI1A-1507		1065	13	0	0	12.2066	0	0
YALI0A-1244	YALI0A16291g	YALI1A-1508	YALI1_A16215g	2536	15	0	36	5.91483	0	14.1956
YALI0A-1245		YALI1A-1509		1334	7	23	2	5.24738	17.2414	1.49925
YALI0A-1245		YALI1A-1510	YALI1_A16230g	430	1	0	0	2.32558	0	0
YALI0A-1245		YALI1A-1511		4205	13	0	16	3.09156	0	3.80499
YALI0A-1246	YALI0A16313g	YALI1A-1512	YALI1_A16264g	619	0	0	0	0	0	0
YALI0A-1247		YALI1A-1513		876	13	0	1	14.8402	0	1.14155
YALI0A-1248	YALI0A16335r	YALI1A-1514	YALI1_A16274r	188	0	0	0	0	0	0
YALI0A-1249		YALI1A-1515		1717	5	0	3	2.91206	0	1.74723
YALI0A-1250	YALI0A16379g	YALI1A-1516	YALI1_A16292g	1150	1	0	0	0.869565	0	0
YALI0A-1251		YALI1A-1517	YALI1_A16303g	395	0	0	0	0	0	0
YALI0A-1251		YALI1A-1518		458	1	0	0	2.18341	0	0
YALI0A-1251		YALI1A-1519	YALI1_A16314g	727	3	0	0	4.12655	0	0
YALI0A-1251		YALI1A-1520		2840	66	30	14	23.2394	10.5634	4.92958
YALI0A-1253		YALI1A-1521	YALI1_A16335g	724	4	2	0	5.52486	2.76243	0
YALI0A-1253		YALI1A-1522		1798	7	2	18	3.89321	1.11235	10.0111
YALI0A-1254	YALI0A16423g	YALI1A-1523	YALI1_A16392g	3469	8	0	4	2.30614	0	1.15307
YALI0A-1255		YALI1A-1524		3102	11	0	10	3.5461	0	3.22373
YALI0A-1256	YALI0A16445g	YALI1A-1525	YALI1_A16422g	2116	4	0	0	1.89036	0	0
YALI0A-1257		YALI1A-1526		1390	8	0	13	5.7554	0	9.35252
YALI0A-1258	YALI0A16467g	YALI1A-1527	YALI1_A16461g	527	0	0	0	0	0	0
YALI0A-1259		YALI1A-1528		438	1	0	0	2.28311	0	0
YALI0A-1260	YALI0A16489g	YALI1A-1529	YALI1_A16466g	1033	1	0	0	0.968054	0	0
YALI0A-1261		YALI1A-1530		864	5	2	1	5.78704	2.31481	1.15741
YALI0A-1262	YALI0A16511g	YALI1A-1531	YALI1_A16485g	733	5	0	0	6.82128	0	0
YALI0A-1263		YALI1A-1532	YALI1_A16496g	404	0	0	0	0	0	0
YALI0A-1264	YALI0A16566g	YALI1A-1533	YALI1_A16501g	836	0	0	0	0	0	0
YALI0A-1265		YALI1A-1534		218	0	0	0	0	0	0
YALI0A-1266	YALI0A16588g	YALI1A-1535	YALI1_A16509g	5496	10	0	0	1.81951	0	0
YALI0A-1267		YALI1A-1536		1763	4	17	6	2.26886	9.64265	3.40329
YALI0A-1268	YALI0A16599r	YALI1A-1537	YALI1_A16583r	219	1	0	2	4.56621	0	9.13242
YALI0A-1269		YALI1A-1538		361	4	0	0	11.0803	0	0
YALI0A-1269		YALI1A-1539	YALI1_A16593g	616	1	0	0	1.62338	0	0
YALI0A-1269		YALI1A-1540		1559	3	0	0	1.92431	0	0
YALI0A-1270	YALI0A16610g	YALI1A-1541	YALI1_A16618g	1906	4	0	0	2.09864	0	0
YALI0A-1271		YALI1A-1542		887	3	0	0	3.38219	0	0
YALI0A-1272	YALI0A16632r	YALI1A-1543	YALI1_A16628r	182	0	0	0	0	0	0
YALI0A-1273		YALI1A-1544		367	1	0	0	2.7248	0	0
YALI0A-1274	YALI0A16676r	YALI1A-1545	YALI1_A16633r	174	0	0	0	0	0	0
YALI0A-1275		YALI1A-1546		891	16	0	0	17.9574	0	0
YALI0A-1276	YALI0A16698g	YALI1A-1547	YALI1_A16642g	1219	5	0	0	4.10172	0	0
YALI0A-1277		YALI1A-1548		715	1	0	0	1.3986	0	0
YALI0A-1278	YALI0A16720g	YALI1A-1549	YALI1_A16681g	2107	3	0	1	1.42383	0	0.474608
YALI0A-1279		YALI1A-1551	YALI1_A16698g	371	4	0	0	10.7817	0	0
YALI0A-1279		YALI1A-1552		857	5	0	0	5.83431	0	0
YALI0A-1279		YALI1A-1553	YALI1_A16712g	2962	9	0	0	3.03849	0	0
YALI0A-1279		YALI1A-1554		424	3	0	0	7.07547	0	0
YALI0A-1280	YALI0A16775g	YALI1A-1555	YALI1_A16745g	750	1	0	0	1.33333	0	0
YALI0A-1281		YALI1A-1556		182	0	0	0	0	0	0
YALI0A-1282	YALI0A16797g	YALI1A-1557	YALI1_A16770g	1999	2	0	0	1.0005	0	0
YALI0A-1283		YALI1A-1558		1559	176	25	73	112.893	16.0359	46.8249
YALI0A-1284	YALI0A16819g	YALI1A-1559	YALI1_A16787g	1474	6	0	0	4.07056	0	0
YALI0A-1285		YALI1A-1560		375	3	0	0	8	0	0
YALI0A-1285		YALI1A-1561	YALI1_A16808g	458	6	0	0	13.1004	0	0
YALI0A-1285		YALI1A-1562	YALI1_A16809g	415	1	0	0	2.40964	0	0
YALI0A-1285		YALI1A-1563		1283	11	0	35	8.57366	0	27.2798
YALI0A-1285		YALI1A-1564	YALI1_A16826g	565	0	0	0	0	0	0
YALI0A-1285		YALI1A-1565	YALI1_A16832g	419	0	0	0	0	0	0
YALI0A-1285		YALI1A-1566		675	1	0	0	1.48148	0	0
YALI0A-1285		YALI1A-1567	YALI1_A16843g	737	5	0	0	6.78426	0	0
YALI0A-1285		YALI1A-1568		1291	4	1	0	3.09837	0.774593	0
YALI0A-1285		YALI1A-1569	YALI1_A16863g	601	0	0	0	0	0	0
YALI0A-1285		YALI1A-1570		2232	3	0	0	1.34409	0	0
YALI0A-1286	YALI0A16841g	YALI1A-1571	YALI1_A16891g	1465	3	0	0	2.04778	0	0
YALI0A-1287		YALI1A-1572		1124	5	1	30	4.4484	0.88968	26.6904
YALI0A-1287		YALI1A-1573	YALI1_A16918g	382	0	0	0	0	0	0
YALI0A-1287		YALI1A-1574		1199	5	1	0	4.17014	0.834028	0
YALI0A-1287		YALI1A-1575	YALI1_A16938g	586	0	0	0	0	0	0
YALI0A-1287		YALI1A-1576		464	3	8	20	6.46552	17.2414	43.1034
YALI0A-1287		YALI1A-1577	YALI1_A16944g	483	0	0	6	0	0	12.4224
YALI0A-1287		YALI1A-1578	YALI1_A16950g	452	3	0	15	6.63717	0	33.1858
YALI0A-1287		YALI1A-1579	YALI1_A16952g	506	2	0	0	3.95257	0	0
YALI0A-1287		YALI1A-1580		2151	19	3	1	8.8331	1.3947	0.4649
YALI0A-1288	YALI0A16863g	YALI1A-1581	YALI1_A16988g	1000	14	0	0	14	0	0
YALI0A-1289		YALI1A-1582		153	2	1	0	13.0719	6.53595	0
YALI0A-1289		YALI1A-1583	YALI1_A16991g	670	7	13	0	10.4478	19.403	0
YALI0A-1290	YALI0A16868g	YALI1A-1584		265	0	0	0	0	0	0
YALI0A-1292		YALI1A-1584		785	4	0	2	5.09554	0	2.54777
YALI0A-1293	YALI0A16907r	YALI1A-1585	YALI1_A17008r	189	3	0	4	15.873	0	21.164
YALI0A-1294		YALI1A-1586		2500	53	7	40	21.2	2.8	16
YALI0A-1295	YALI0A16951r	YALI1A-1587	YALI1_A17035r	200	6	9	1	30	45	5
YALI0A-1296	YALI0A16973r	YALI1A-1588	YALI1_A17037r	230	15	16	1	65.2174	69.5652	4.34783
YALI0A-1297		YALI1A-1589		464	6	0	2	12.931	0	4.31034
YALI0A-1298	YALI0A17020g	YALI1A-1590	YALI1_A17085g	4443	3	0	0	0.675219	0	0
YALI0A-1299		YALI1A-1591		2060	0	0	0	0	0	0
YALI0A-1299		YALI1A-1592	YALI1_A17103g	840	0	0	0	0	0	0
YALI0A-1299		YALI1A-1593		112	0	0	0	0	0	0
YALI0A-1300	YALI0A17039g	YALI1A-1594	YALI1_A17118g	625	0	0	0	0	0	0
YALI0A-1301		YALI1A-1595		126	0	0	0	0	0	0
YALI0A-1302	YALI0A17061g	YALI1A-1596	YALI1_A17123g	445	0	0	0	0	0	0
YALI0A-1303		YALI1A-1597		200	0	0	0	0	0	0
YALI0A-1304	YALI0A17083r	YALI1A-1598	YALI1_A17126r	181	0	0	0	0	0	0
YALI0A-1305		YALI1A-1599		73	0	0	0	0	0	0
YALI0A-1306	YALI0A17127g	YALI1A-1600	YALI1_A17177g	4816	0	0	0	0	0	0
YALI0A-1307		YALI1A-1601		3635	0	0	0	0	0	0
YALI0A-1308	YALI0A17149g	YALI1A-1602	YALI1_A17234g	2089	0	0	0	0	0	0
YALI0A-1309		YALI1A-1603		1291	0	0	0	0	0	0
YALI0A-1309		YALI1A-1604	YALI1_A17239g	630	0	0	0	0	0	0
YALI0A-1309		YALI1A-1605		180	0	0	0	0	0	0
YALI0A-1310	YALI0A17171g	YALI1A-1606	YALI1_A17289g	4315	0	0	0	0	0	0
YALI0A-1311		YALI1A-1607		3750	0	0	3	0	0	0.8
YALI0A-1311		YALI1A-1608	YALI1_A17320g	802	0	0	0	0	0	0
YALI0A-1311		YALI1A-1609		455	0	0	0	0	0	0
YALI0A-1312	YALI0A17193g	YALI1A-1610	YALI1_A17328g	1627	0	0	0	0	0	0
YALI0A-1313		YALI1A-1611		408	0	0	0	0	0	0
YALI0A-1314	YALI0A17215g	YALI1A-1612	YALI1_A17348g	1012	0	0	0	0	0	0
YALI0A-1315		YALI1A-1613		1992	0	0	0	0	0	0
YALI0A-1316	YALI0A17237g	YALI1A-1614	YALI1_A17383g	544	0	0	0	0	0	0
YALI0A-1317		YALI1A-1615		1138	0	0	0	0	0	0
YALI0A-1318	YALI0A17259g	YALI1A-1616	YALI1_A17401g	697	0	0	0	0	0	0
YALI0A-1319		YALI1A-1617		612	0	0	0	0	0	0
YALI0A-1320	YALI0A17281g	YALI1A-1618	YALI1_A17419g	1135	0	0	0	0	0	0
YALI0A-1321		YALI1A-1619		280	1	20	0	3.57143	71.4286	0
YALI0A-1322	YALI0A17292g	YALI1A-1620	YALI1_A17433g	1156	0	0	0	0	0	0
YALI0A-1323		YALI1A-1621		434	0	0	0	0	0	0
YALI0A-1324	YALI0A17314g	YALI1A-1622	YALI1_A17450g	1258	0	0	0	0	0	0
YALI0A-1325		YALI1A-1623		1377	0	0	0	0	0	0
YALI0A-1326	YALI0A17336g	YALI1A-1624	YALI1_A17470g	673	0	0	0	0	0	0
YALI0A-1327		YALI1A-1625		1490	0	0	0	0	0	0
YALI0A-1328	YALI0A17358g	YALI1A-1626	YALI1_A17486g	1585	0	0	0	0	0	0
YALI0A-1329		YALI1A-1627		103	0	0	0	0	0	0
YALI0A-1330	YALI0A17380g	YALI1A-1628	YALI1_A17511g	913	1	0	0	1.09529	0	0
YALI0A-1331	YALI0A17402r	YALI1A-1629	YALI1_A17512r	193	0	0	0	0	0	0
YALI0A-1332		YALI1A-1630		174	0	0	0	0	0	0
YALI0A-1333	YALI0A17424g	YALI1A-1631	YALI1_A17515g	1699	0	0	0	0	0	0
YALI0A-1334		YALI1A-1632		641	0	0	0	0	0	0
YALI0A-1335	YALI0A17446g	YALI1A-1633	YALI1_A17546g	778	0	0	0	0	0	0
YALI0A-1336		YALI1A-1634	YALI1_A17551g	474	0	0	0	0	0	0
YALI0A-1336		YALI1A-1635		1199	0	0	0	0	0	0
YALI0A-1337	YALI0A17468g	YALI1A-1636	YALI1_A17570g	1093	0	0	0	0	0	0
YALI0A-1338		YALI1A-1637		1341	0	0	0	0	0	0
YALI0A-1339	YALI0A17490g	YALI1A-1638	YALI1_A17583g	1891	0	0	0	0	0	0
YALI0A-1340		YALI1A-1639		151	0	0	0	0	0	0
YALI0A-1341	YALI0A17512g	YALI1A-1640	YALI1_A17622g	1984	3	0	0	1.5121	0	0
YALI0A-1342	YALI0A17534g	YALI1A-1641	YALI1_A17640g	1624	2	0	0	1.23153	0	0
YALI0A-1343		YALI1A-1642		1147	5	0	0	4.3592	0	0
YALI0A-1344	YALI0A17556g	YALI1A-1643	YALI1_A17651g	736	5	0	0	6.79348	0	0
YALI0A-1345		YALI1A-1644		1318	18	0	4	13.6571	0	3.0349
YALI0A-1346	YALI0A17578g	YALI1A-1645	YALI1_A17671g	3802	10	3	9	2.63019	0.789058	2.36718
YALI0A-1347		YALI1A-1646		117	1	0	0	8.54701	0	0
YALI0A-1348	YALI0A17600g	YALI1A-1647	YALI1_A17720g	1114	1	0	0	0.897666	0	0
YALI0A-1349		YALI1A-1648		207	10	4	4	48.3092	19.3237	19.3237
YALI0A-1349		YALI1A-1649	YALI1_A17724g	388	5	0	0	12.8866	0	0
YALI0A-1349		YALI1A-1650		1017	1	0	0	0.983284	0	0
YALI0A-1350	YALI0A17622r	YALI1A-1651	YALI1_A17732r	193	0	0	0	0	0	0
YALI0A-1351		YALI1A-1652		1590	11	0	0	6.91824	0	0
YALI0A-1352	YALI0A17666g	YALI1A-1653	YALI1_A17749g	1648	2	0	0	1.21359	0	0
YALI0A-1353	YALI0A17688r	YALI1A-1654	YALI1_A17766r	172	0	0	0	0	0	0
YALI0A-1354		YALI1A-1655		1366	2	0	0	1.46413	0	0
YALI0A-1355	YALI0A17710r	YALI1A-1656	YALI1_A17781r	182	1	0	0	5.49451	0	0
YALI0A-1356		YALI1A-1657		448	0	0	0	0	0	0
YALI0A-1357	YALI0A17754r	YALI1A-1658	YALI1_A17788r	174	0	0	0	0	0	0
YALI0A-1358		YALI1A-1659		584	5	2	0	8.56164	3.42466	0
YALI0A-1359	YALI0A17776g	YALI1A-1660	YALI1_A17824g	3058	11	0	0	3.59712	0	0
YALI0A-1359	YALI0A17776g	YALI1A-1661		2103	9	32	0	4.2796	15.2164	0
YALI0A-1360		YALI1A-1663		2382	24	8	8	10.0756	3.35852	3.35852
YALI0A-1361	YALI0A17809g	YALI1A-1664	YALI1_A17927g	2737	3	0	0	1.09609	0	0
YALI0A-1362		YALI1A-1665		2854	7	1	0	2.4527	0.350385	0
YALI0A-1363	YALI0A17831g	YALI1A-1666	YALI1_A17957g	706	1	0	0	1.41643	0	0
YALI0A-1364		YALI1A-1667		3456	9	1	0	2.60417	0.289352	0
YALI0A-1364		YALI1A-1668	YALI1_A17983g	429	4	0	3	9.32401	0	6.99301
YALI0A-1364		YALI1A-1669		1099	9	0	0	8.18926	0	0
YALI0A-1365	YALI0A17853g	YALI1A-1670	YALI1_A18010g	1276	9	0	0	7.05329	0	0
YALI0A-1365	YALI0A17853g	YALI1A-1671		438	0	0	0	0	0	0
YALI0A-1365	YALI0A17853g	YALI1A-1672	YALI1_A18036g	2194	1	1	0	0.455789	0.455789	0
YALI0A-1366		YALI1A-1673		912	15	19	0	16.4474	20.8333	0
YALI0A-1367	YALI0A17875g	YALI1A-1674	YALI1_A18062g	1702	3	0	0	1.76263	0	0
YALI0A-1368		YALI1A-1675		736	1	0	0	1.3587	0	0
YALI0A-1369	YALI0A17897g	YALI1A-1676	YALI1_A18076g	667	1	0	0	1.49925	0	0
YALI0A-1370		YALI1A-1677		5495	21	11	28	3.82166	2.00182	5.09554
YALI0A-1371	YALI0A17919g	YALI1A-1678	YALI1_A18133g	1841	2	0	0	1.08637	0	0
YALI0A-1372		YALI1A-1679		501	5	8	20	9.98004	15.9681	39.9202
YALI0A-1372		YALI1A-1681		1262	5	0	2	3.96197	0	1.58479
YALI0A-1373	YALI0A17941g	YALI1A-1682	YALI1_A18166g	1951	2	0	0	1.02512	0	0
YALI0A-1374		YALI1A-1683		274	1	0	0	3.64964	0	0
YALI0A-1375	YALI0A17946g	YALI1A-1684	YALI1_A18188g	510	0	0	0	0	0	0
YALI0A-1376		YALI1A-1685		268	0	0	0	0	0	0
YALI0A-1376		YALI1A-1686	YALI1_A18196g	430	0	0	0	0	0	0
YALI0A-1376		YALI1A-1687		223	0	0	0	0	0	0
YALI0A-1376		YALI1A-1688	YALI1_A18204g	488	0	1	0	0	2.04918	0
YALI0A-1376		YALI1A-1689		2573	6	8	2	2.33191	3.10921	0.777303
YALI0A-1378		YALI1A-1259		634	12	0	10	18.9274	0	15.7729
YALI0A-1379	YALI0A17974r	YALI1A-1691	YALI1_A18225r	218	2	6	7	9.17431	27.5229	32.1101
YALI0A-1380		YALI1A-1690	YALI1_A18219g	1581	10	0	30	6.32511	0	18.9753
YALI0A-1380		YALI1A-1692		2412	16	0	4	6.6335	0	1.65837
YALI0A-1381	YALI0A17985g	YALI1A-1693	YALI1_A18273g	2050	7	0	0	3.41463	0	0
YALI0A-1382		YALI1A-1694		1454	12	1	13	8.25309	0.687758	8.94085
YALI0A-1383	YALI0A18007g	YALI1A-1695	YALI1_A18286g	1696	2	0	0	1.17925	0	0
YALI0A-1384		YALI1A-1696		637	0	0	0	0	0	0
YALI0A-1385	YALI0A18029g	YALI1A-1697	YALI1_A18315g	649	3	0	0	4.6225	0	0
YALI0A-1386		YALI1A-1698		200	0	0	1	0	0	5
YALI0A-1388		YALI1A-1698		409	0	0	0	0	0	0
YALI0A-1389	YALI0A18062g	YALI1A-1699	YALI1_A18344g	1624	1	0	0	0.615764	0	0
YALI0A-1390		YALI1A-1700		2881	19	19	8	6.59493	6.59493	2.77681
YALI0A-1390		YALI1A-1702		89	2	2	4	22.4719	22.4719	44.9438
YALI0A-1391	YALI0A18073r	YALI1A-1701	YALI1_A18374r	226	8	10	3	35.3982	44.2478	13.2743
YALI0A-1391	YALI0A18073r	YALI1A-1703	YALI1_A18377r	225	8	9	1	35.5556	40	4.44444
YALI0A-1392	YALI0A18084r	YALI1A-1704	YALI1_A18378r	182	6	3	1	32.967	16.4835	5.49451
YALI0A-1393		YALI1A-1705		1153	5	8	11	4.33651	6.93842	9.54033
YALI0A-1394	YALI0A18139g	YALI1A-1706	YALI1_A18414g	2449	11	18	0	4.49163	7.34994	0
YALI0A-1395		YALI1A-1707		1157	31	5	31	26.7934	4.32152	26.7934
YALI0A-1395		YALI1A-1708	YALI1_A18426g	454	0	0	1	0	0	2.20264
YALI0A-1396	YALI0A18161g	YALI1A-1709	YALI1_A18439g	1258	0	0	0	0	0	0
YALI0A-1397		YALI1A-1710		373	3	22	1	8.0429	58.9812	2.68097
YALI0A-1397		YALI1A-1711	YALI1_A18443g	562	2	0	5	3.55872	0	8.8968
YALI0A-1397		YALI1A-1712		217	3	0	0	13.8249	0	0
YALI0A-1397		YALI1A-1713	YALI1_A18451g	519	2	0	0	3.85356	0	0
YALI0A-1397		YALI1A-1714		444	3	0	3	6.75676	0	6.75676
YALI0A-1397		YALI1A-1715	YALI1_A18463g	539	5	0	0	9.27644	0	0
YALI0A-1397		YALI1A-1716	YALI1_A18466g	430	2	0	0	4.65116	0	0
YALI0A-1397		YALI1A-1717	YALI1_A18470g	577	2	0	0	3.4662	0	0
YALI0A-1397		YALI1A-1718		815	7	3	1	8.58896	3.68098	1.22699
YALI0A-1397		YALI1A-1719	YALI1_A18489g	583	2	0	2	3.43053	0	3.43053
YALI0A-1397		YALI1A-1720		812	60	12	44	73.8916	14.7783	54.1872
YALI0A-1398	YALI0A18183g	YALI1A-1721	YALI1_A18514g	1735	2	0	0	1.15274	0	0
YALI0A-1399		YALI1A-1722		4188	18	11	3	4.29799	2.62655	0.716332
YALI0A-1400	YALI0A18205g	YALI1A-1723	YALI1_A18557g	1635	5	0	3	3.0581	0	1.83486
YALI0A-1401		YALI1A-1724		1190	9	0	35	7.56303	0	29.4118
YALI0A-1401		YALI1A-1725	YALI1_A18590g	616	4	9	1	6.49351	14.6104	1.62338
YALI0A-1401		YALI1A-1726		4013	9	14	0	2.24271	3.48866	0
YALI0A-1401		YALI1A-1727	YALI1_A18605g	351	0	0	0	0	0	0
YALI0A-1401		YALI1A-1728		459	2	0	0	4.3573	0	0
YALI0A-1402	YALI0A18227g	YALI1A-1729	YALI1_A18622g	964	2	0	0	2.07469	0	0
YALI0A-1403		YALI1A-1730		3746	8	1	16	2.13561	0.266951	4.27122
YALI0A-1404	YALI0A18249g	YALI1A-1731	YALI1_A18660g	1135	1	0	0	0.881057	0	0
YALI0A-1405		YALI1A-1732	YALI1_A18671g	409	1	2	0	2.44499	4.88998	0
YALI0A-1405		YALI1A-1733	YALI1_A18675g	357	1	0	0	2.80112	0	0
YALI0A-1405		YALI1A-1734		1308	3	2	0	2.29358	1.52905	0
YALI0A-1405		YALI1A-1735	YALI1_A18692g	614	4	0	0	6.51466	0	0
YALI0A-1405		YALI1A-1736		2171	13	0	0	5.98802	0	0
YALI0A-1405		YALI1A-1737	YALI1_A18719g	398	1	0	0	2.51256	0	0
YALI0A-1405		YALI1A-1738		492	10	4	0	20.3252	8.13008	0
YALI0A-1405		YALI1A-1739	YALI1_A18728g	379	10	1	8	26.3852	2.63852	21.1082
YALI0A-1405		YALI1A-1740	YALI1_A18732g	494	2	8	6	4.04858	16.1943	12.1457
YALI0A-1405		YALI1A-1741		1488	15	8	9	10.0806	5.37634	6.04839
YALI0A-1406	YALI0A18271g	YALI1A-1742	YALI1_A18752g	3016	4	0	0	1.32626	0	0
YALI0A-1407		YALI1A-1743		1157	72	50	7	62.2299	43.2152	6.05013
YALI0A-1408	YALI0A18293g	YALI1A-1744	YALI1_A18805g	1258	3	0	0	2.38474	0	0
YALI0A-1409		YALI1A-1745		1118	11	0	26	9.839	0	23.2558
YALI0A-1410	YALI0A18315g	YALI1A-1746	YALI1_A18817g	712	2	0	3	2.80899	0	4.21348
YALI0A-1411		YALI1A-1747		1325	8	0	0	6.03774	0	0
YALI0A-1412	YALI0A18337g	YALI1A-1748	YALI1_A18847g	784	0	0	0	0	0	0
YALI0A-1413		YALI1A-1749		4015	20	7	31	4.98132	1.74346	7.72105
YALI0A-1414	YALI0A18359g	YALI1A-1750	YALI1_A18897g	1249	1	1	0	0.800641	0.800641	0
YALI0A-1415		YALI1A-1751		1856	2	0	0	1.07759	0	0
YALI0A-1416	YALI0A18381g	YALI1A-1752	YALI1_A18915g	2746	10	1	0	3.64166	0.364166	0
YALI0A-1417		YALI1A-1753		8029	36	14	20	4.48375	1.74368	2.49097
YALI0A-1417		YALI1A-1754	YALI1_A19010g	405	0	0	0	0	0	0
YALI0A-1417		YALI1A-1755		1216	3	11	1	2.46711	9.04605	0.822368
YALI0A-1418	YALI0A18403g	YALI1A-1756	YALI1_A19025g	2203	1	0	0	0.453926	0	0
YALI0A-1419		YALI1A-1757		727	3	1	0	4.12655	1.37552	0
YALI0A-1420	YALI0A18425g	YALI1A-1758	YALI1_A19070g	1702	2	1	0	1.17509	0.587544	0
YALI0A-1421		YALI1A-1759		1592	13	2	3	8.16583	1.25628	1.88442
YALI0A-1421		YALI1A-1760	YALI1_A19089g	574	3	0	10	5.22648	0	17.4216
YALI0A-1421		YALI1A-1761		273	0	0	0	0	0	0
YALI0A-1421		YALI1A-1762	YALI1_A19096g	688	13	1	4	18.8953	1.45349	5.81395
YALI0A-1421		YALI1A-1763		1550	11	0	0	7.09677	0	0
YALI0A-1421		YALI1A-1764	YALI1_A19123g	607	2	0	0	3.29489	0	0
YALI0A-1421		YALI1A-1765		8027	13	1	7	1.61953	0.12458	0.872057
YALI0A-1423		YALI1A-1765		5055	29	25	5	5.73689	4.9456	0.98912
YALI0A-1423		YALI1A-1766	YALI1_A19195g	571	0	0	0	0	0	0
YALI0A-1423		YALI1A-1767		412	1	0	0	2.42718	0	0
YALI0A-1424	YALI0A18469g	YALI1A-1768	YALI1_A19214g	953	2	0	0	2.09864	0	0
YALI0A-1424	YALI0A18469g	YALI1A-1769	YALI1_A19220g	679	0	2	0	0	2.94551	0
YALI0A-1425		YALI1A-1770		2447	186	11	11	76.0114	4.4953	4.4953
YALI0A-1425		YALI1A-1771	YALI1_A19249g	492	1	0	0	2.03252	0	0
YALI0A-1425		YALI1A-1772		18945	197	52	44	10.3985	2.74479	2.32251
YALI0A-1426	YALI0A18524g	YALI1A-1773	YALI1_A19398g	997	0	0	0	0	0	0
YALI0A-1427		YALI1A-1774		2106	7	15	21	3.32384	7.12251	9.97151
YALI0A-1428	YALI0A18546g	YALI1A-1775	YALI1_A19419g	451	2	0	0	4.43459	0	0
YALI0A-1429		YALI1A-1776		478	1	0	0	2.09205	0	0
YALI0A-1430	YALI0A18568g	YALI1A-1777	YALI1_A19428g	1171	3	0	0	2.56191	0	0
YALI0A-1431		YALI1A-1778	YALI1_A19441g	377	54	2	19	143.236	5.30504	50.3979
YALI0A-1432	YALI0A18590g	YALI1A-1779	YALI1_A19459g	1561	0	0	0	0	0	0
YALI0A-1433		YALI1A-1780		2324	27	19	3	11.6179	8.17556	1.29088
YALI0A-1434	YALI0A18612g	YALI1A-1781	YALI1_A19483g	886	3	0	0	3.386	0	0
YALI0A-1435		YALI1A-1782		850	6	1	0	7.05882	1.17647	0
YALI0A-1436	YALI0A18634g	YALI1A-1783	YALI1_A19515g	1624	3	0	0	1.84729	0	0
YALI0A-1437		YALI1A-1784		971	6	1	24	6.1792	1.02987	24.7168
YALI0A-1438	YALI0A18656g	YALI1A-1785	YALI1_A19526g	487	0	0	0	0	0	0
YALI0A-1439		YALI1A-1786		1100	6	2	8	5.45455	1.81818	7.27273
YALI0A-1440	YALI0A18678g	YALI1A-1787	YALI1_A19549g	703	0	1	0	0	1.42248	0
YALI0A-1441		YALI1A-1788		1329	7	1	0	5.26712	0.752445	0
YALI0A-1442	YALI0A18700g	YALI1A-1789	YALI1_A19563g	2305	2	0	0	0.867679	0	0
YALI0A-1443		YALI1A-1790		154	0	0	0	0	0	0
YALI0A-1444	YALI0A18722g	YALI1A-1791	YALI1_A19595g	841	2	0	0	2.37812	0	0
YALI0A-1445		YALI1A-1792		4354	20	37	1	4.59348	8.49793	0.229674
YALI0A-1446	YALI0A18744g	YALI1A-1793	YALI1_A19650g	1213	4	0	0	3.29761	0	0
YALI0A-1446	YALI0A18744g	YALI1A-1794	YALI1_A19675g	2930	13	18	2	4.43686	6.14334	0.682594
YALI0A-1447		YALI1A-1795		1939	12	0	0	6.18876	0	0
YALI0A-1448	YALI0A18766g	YALI1A-1796	YALI1_A19725g	2704	4	0	0	1.47929	0	0
YALI0A-1449		YALI1A-1797		663	6	0	0	9.04977	0	0
YALI0A-1450	YALI0A18788g	YALI1A-1798	YALI1_A19731g	1273	2	0	0	1.57109	0	0
YALI0A-1451		YALI1A-1799		1422	8	0	3	5.62588	0	2.1097
YALI0A-1452	YALI0A18810g	YALI1A-1800	YALI1_A19759g	1582	2	0	0	1.26422	0	0
YALI0A-1453		YALI1A-1801		255	0	0	0	0	0	0
YALI0A-1454	YALI0A18832g	YALI1A-1802	YALI1_A19795g	1819	10	0	0	5.49753	0	0
YALI0A-1455		YALI1A-1803	YALI1_A19798g	468	2	1	2	4.2735	2.13675	4.2735
YALI0A-1455		YALI1A-1804		2490	27	1	42	10.8434	0.401606	16.8675
YALI0A-1456	YALI0A18854r	YALI1A-1805	YALI1_A19821r	190	0	0	0	0	0	0
YALI0A-1457		YALI1A-1806		549	1	0	0	1.82149	0	0
YALI0A-1458	YALI0A18898g	YALI1A-1807	YALI1_A19829g	1507	2	0	0	1.32714	0	0
YALI0A-1459		YALI1A-1808		167	0	0	0	0	0	0
YALI0A-1460	YALI0A18920g	YALI1A-1809	YALI1_A19862g	1789	2	0	0	1.11794	0	0
YALI0A-1461		YALI1A-1810		1585	6	0	0	3.78549	0	0
YALI0A-1462	YALI0A18942g	YALI1A-1811	YALI1_A19885g	661	1	0	0	1.51286	0	0
YALI0A-1463		YALI1A-1812		1182	0	0	0	0	0	0
YALI0A-1464	YALI0A18964g	YALI1A-1813	YALI1_A19898g	700	2	0	0	2.85714	0	0
YALI0A-1465		YALI1A-1814		343	1	5	0	2.91545	14.5773	0
YALI0A-1466	YALI0A18986g	YALI1A-1815	YALI1_A19924g	2041	2	2	0	0.979912	0.979912	0
YALI0A-1467		YALI1A-1816		781	0	0	2	0	0	2.56082
YALI0A-1468	YALI0A19008g	YALI1A-1817	YALI1_A19965g	2947	4	0	0	1.35731	0	0
YALI0A-1469		YALI1A-1818		832	2	1	13	2.40385	1.20192	15.625
YALI0A-1470	YALI0A19030g	YALI1A-1819	YALI1_A19974g	934	1	0	0	1.07066	0	0
YALI0A-1471		YALI1A-1820		553	0	0	0	0	0	0
YALI0A-1472	YALI0A19052g	YALI1A-1821	YALI1_A19989g	2794	5	1	0	1.78955	0.35791	0
YALI0A-1473		YALI1A-1822		305	2	0	0	6.55738	0	0
YALI0A-1474	YALI0A19074g	YALI1A-1823	YALI1_A20063g	4646	6	0	0	1.29143	0	0
YALI0A-1475		YALI1A-1824		2298	6	0	0	2.61097	0	0
YALI0A-1476	YALI0A19096g	YALI1A-1825	YALI1_A20089g	1042	2	0	0	1.91939	0	0
YALI0A-1477		YALI1A-1826		1333	2	0	0	1.50038	0	0
YALI0A-1478	YALI0A19118g	YALI1A-1827	YALI1_A20113g	700	1	0	0	1.42857	0	0
YALI0A-1479		YALI1A-1828		85	0	0	0	0	0	0
YALI0A-1480	YALI0A19140g	YALI1A-1829	YALI1_A20129g	883	3	0	0	3.39751	0	0
YALI0A-1481		YALI1A-1830		351	0	0	0	0	0	0
YALI0A-1482	YALI0A19162g	YALI1A-1831	YALI1_A20131g	1471	10	21	0	6.7981	14.276	0
YALI0A-1483		YALI1A-1832		232	0	0	0	0	0	0
YALI0A-1484	YALI0A19184g	YALI1A-1833	YALI1_A20149g	1111	4	0	0	3.60036	0	0
YALI0A-1485		YALI1A-1834		84	0	0	0	0	0	0
YALI0A-1486	YALI0A19206g	YALI1A-1835	YALI1_A20176g	1441	8	2	0	5.5517	1.38793	0
YALI0A-1487		YALI1A-1836		2073	6	11	5	2.89436	5.30632	2.41196
YALI0A-1488	YALI0A19228g	YALI1A-1837	YALI1_A20201g	1468	5	0	0	3.40599	0	0
YALI0A-1489		YALI1A-1838		531	2	0	0	3.76648	0	0
YALI0A-1490	YALI0A19250g	YALI1A-1839	YALI1_A20221g	742	1	0	0	1.34771	0	0
YALI0A-1491		YALI1A-1840		78	0	0	0	0	0	0
YALI0A-1492	YALI0A19272g	YALI1A-1841	YALI1_A20229g	670	0	0	2	0	0	2.98507
YALI0A-1493		YALI1A-1842		220	0	0	0	0	0	0
YALI0A-1493		YALI1A-1843	YALI1_A20242g	668	2	0	0	2.99401	0	0
YALI0A-1494	YALI0A19316g	YALI1A-1844	YALI1_A20247g	322	6	0	0	18.6335	0	0
YALI0A-1495		YALI1A-1845		599	26	0	3	43.4057	0	5.00835
YALI0A-1496	YALI0A19338g	YALI1A-1846	YALI1_A20258g	472	0	0	0	0	0	0
YALI0A-1497		YALI1A-1847		701	7	0	11	9.98573	0	15.6919
YALI0A-1498	YALI0A19360g	YALI1A-1848	YALI1_A20283g	1627	5	0	0	3.07314	0	0
YALI0A-1499		YALI1A-1849		1490	7	12	0	4.69799	8.05369	0
YALI0A-1500	YALI0A19404g	YALI1A-1850	YALI1_A20320g	2332	2	0	0	0.857633	0	0
YALI0A-1500	YALI0A19404g	YALI1A-1851		1358	3	0	0	2.20913	0	0
YALI0A-1500	YALI0A19404g	YALI1A-1852	YALI1_A20353g	1942	3	2	0	1.5448	1.02987	0
YALI0A-1501		YALI1A-1853		606	3	0	2	4.9505	0	3.30033
YALI0A-1502	YALI0A19426g	YALI1A-1854	YALI1_A20370g	769	2	0	0	2.60078	0	0
YALI0A-1503		YALI1A-1855		1278	4	0	0	3.12989	0	0
YALI0A-1504	YALI0A19448g	YALI1A-1856	YALI1_A20398g	1501	2	0	0	1.33245	0	0
YALI0A-1505		YALI1A-1857		847	2	0	0	2.36128	0	0
YALI0A-1506	YALI0A19470g	YALI1A-1858	YALI1_A20408g	2700	3	0	0	1.11111	0	0
YALI0A-1507		YALI1A-1859		231	1	0	0	4.329	0	0
YALI0A-1508	YALI0A19492g	YALI1A-1860	YALI1_A20441g	547	0	0	0	0	0	0
YALI0A-1509		YALI1A-1861		1085	2	0	0	1.84332	0	0
YALI0A-1510	YALI0A19514g	YALI1A-1862	YALI1_A20453g	1858	2	0	0	1.07643	0	0
YALI0A-1511		YALI1A-1863		203	0	1	0	0	4.92611	0
YALI0A-1512	YALI0A19536g	YALI1A-1864	YALI1_A20484g	1153	2	0	0	1.73461	0	0
YALI0A-1513		YALI1A-1865		2541	4	5	0	1.57418	1.96773	0
YALI0A-1514	YALI0A19558g	YALI1A-1866	YALI1_A20528g	1750	0	0	2	0	0	1.14286
YALI0A-1515		YALI1A-1867		2973	8	5	18	2.69088	1.6818	6.05449
YALI0A-1516	YALI0A19580g	YALI1A-1868	YALI1_A20558g	4018	11	0	0	2.73768	0	0
YALI0A-1517		YALI1A-1869		355	0	0	0	0	0	0
YALI0A-1518	YALI0A19602g	YALI1A-1870	YALI1_A20602g	669	1	0	0	1.49477	0	0
YALI0A-1519		YALI1A-1871		216	0	0	0	0	0	0
YALI0A-1520	YALI0A19624g	YALI1A-1872	YALI1_A20611g	1319	1	3	0	0.75815	2.27445	0
YALI0A-1521		YALI1A-1873		712	2	0	1	2.80899	0	1.40449
YALI0A-1522	YALI0A19646g	YALI1A-1874	YALI1_A20631g	2005	4	0	3	1.99501	0	1.49626
YALI0A-1523		YALI1A-1875		930	9	1	0	9.67742	1.07527	0
YALI0A-1524	YALI0A19668g	YALI1A-1876	YALI1_A20685g	2572	2	0	0	0.777605	0	0
YALI0A-1525		YALI1A-1877		5342	10	0	0	1.87196	0	0
YALI0A-1526	YALI0A19690g	YALI1A-1878	YALI1_A20739g	673	1	0	0	1.48588	0	0
YALI0A-1527		YALI1A-1879		2834	0	0	0	0	0	0
YALI0A-1527		YALI1A-1880	YALI1_A20760g	439	0	0	0	0	0	0
YALI0A-1527		YALI1A-1881		983	1	0	0	1.01729	0	0
YALI0A-1528	YALI0A19712g	YALI1A-1882	YALI1_A20793g	1969	2	0	0	1.01574	0	0
YALI0A-1529		YALI1A-1883		1377	8	5	0	5.80973	3.63108	0
YALI0A-1530	YALI0A19734g	YALI1A-1884	YALI1_A20822g	1630	4	0	0	2.45399	0	0
YALI0A-1531		YALI1A-1885		2145	4	0	0	1.8648	0	0
YALI0A-1531		YALI1A-1886	YALI1_A20839g	628	1	0	0	1.59236	0	0
YALI0A-1531		YALI1A-1887		333	0	0	0	0	0	0
YALI0A-1532	YALI0A19756g	YALI1A-1888	YALI1_A20849g	587	0	0	0	0	0	0
YALI0A-1533		YALI1A-1889		107	0	0	0	0	0	0
YALI0A-1534	YALI0A19778g	YALI1A-1890	YALI1_A20855g	1999	6	0	0	3.0015	0	0
YALI0A-1535	YALI0A19800g	YALI1A-1891	YALI1_A20884g	967	3	0	0	3.10238	0	0
YALI0A-1536		YALI1A-1892		562	2	0	0	3.55872	0	0
YALI0A-1537	YALI0A19822g	YALI1A-1893	YALI1_A20902g	1249	0	0	0	0	0	0
YALI0A-1538		YALI1A-1894		3521	8	1	3	2.27208	0.28401	0.852031
YALI0A-1539	YALI0A19844g	YALI1A-1895	YALI1_A20937g	2233	4	0	0	1.79131	0	0
YALI0A-1540		YALI1A-1896		100	0	0	0	0	0	0
YALI0A-1541	YALI0A19866g	YALI1A-1897	YALI1_A20965g	550	0	2	0	0	3.63636	0
YALI0A-1542		YALI1A-1898		1568	4	0	0	2.55102	0	0
YALI0A-1543	YALI0A19888g	YALI1A-1899	YALI1_A20995g	1336	0	0	0	0	0	0
YALI0A-1544		YALI1A-1900		414	0	0	0	0	0	0
YALI0A-1545	YALI0A19910g	YALI1A-1901	YALI1_A21000g	964	1	0	0	1.03734	0	0
YALI0A-1546		YALI1A-1902		528	1	0	0	1.89394	0	0
YALI0A-1546		YALI1A-1903	YALI1_A21012g	354	1	0	0	2.82486	0	0
YALI0A-1547	YALI0A19932g	YALI1A-1904	YALI1_A21021g	634	3	0	0	4.73186	0	0
YALI0A-1548		YALI1A-1905		376	1	0	0	2.65957	0	0
YALI0A-1549	YALI0A19954g	YALI1A-1906	YALI1_A21040g	1546	1	0	0	0.646831	0	0
YALI0A-1550		YALI1A-1907		175	0	0	0	0	0	0
YALI0A-1551	YALI0A19976g	YALI1A-1908	YALI1_A21043g	622	2	0	0	3.21543	0	0
YALI0A-1552		YALI1A-1909		960	4	0	0	4.16667	0	0
YALI0A-1553	YALI0A19998g	YALI1A-1910	YALI1_A21057g	2956	12	0	0	4.05954	0	0
YALI0A-1554		YALI1A-1911		148	0	0	0	0	0	0
YALI0A-1554		YALI1A-1912	YALI1_A21089g	1210	3	0	0	2.47934	0	0
YALI0A-1554		YALI1A-1913		492	1	0	0	2.03252	0	0
YALI0A-1555	YALI0A20064g	YALI1A-1914	YALI1_A21106g	1282	0	0	0	0	0	0
YALI0A-1557	YALI0A20086g	YALI1A-1915	YALI1_A21120g	1368	5	0	0	3.65497	0	0
YALI0A-1558	YALI0A20108g	YALI1A-1916	YALI1_A21156g	2226	4	0	0	1.79695	0	0
YALI0A-1559		YALI1A-1917		271	1	0	5	3.69004	0	18.4502
YALI0A-1560	YALI0A20130g	YALI1A-1918	YALI1_A21175g	1666	0	0	0	0	0	0
YALI0A-1561		YALI1A-1919		151	0	0	0	0	0	0
YALI0A-1562	YALI0A20152g	YALI1A-1920	YALI1_A21203g	2629	5	0	0	1.90186	0	0
YALI0A-1563		YALI1A-1921		3273	7	1	0	2.13871	0.30553	0
YALI0A-1564	YALI0A20174g	YALI1A-1922	YALI1_A21236g	2503	3	0	0	1.19856	0	0
YALI0A-1565		YALI1A-1923		361	0	0	0	0	0	0
YALI0A-1566	YALI0A20207g	YALI1A-1924	YALI1_A21265g	895	1	0	0	1.11732	0	0
YALI0A-1567		YALI1A-1925		255	1	0	0	3.92157	0	0
YALI0A-1568	YALI0A20229r	YALI1A-1926	YALI1_A21277r	191	4	0	0	20.9424	0	0
YALI0A-1569		YALI1A-1927		417	0	1	2	0	2.39808	4.79616
YALI0A-1570	YALI0A20273g	YALI1A-1928	YALI1_A21283g	2188	5	0	0	2.28519	0	0
YALI0A-1571		YALI1A-1929		528	0	0	1	0	0	1.89394
YALI0A-1572	YALI0A20295g	YALI1A-1930	YALI1_A21311g	760	1	0	0	1.31579	0	0
YALI0A-1573		YALI1A-1931		376	1	1	0	2.65957	2.65957	0
YALI0A-1574	YALI0A20328g	YALI1A-1932	YALI1_A21345g	2323	2	0	0	0.860956	0	0
YALI0A-1575		YALI1A-1933		2611	7	0	16	2.68097	0	6.12792
YALI0A-1576	YALI0A20350g	YALI1A-1934	YALI1_A21372g	1105	1	0	0	0.904977	0	0
YALI0A-1577	YALI0A20372g	YALI1A-1935	YALI1_A21409g	2713	1	0	0	0.368596	0	0
YALI0A-1578		YALI1A-1936		566	2	0	0	3.53357	0	0
YALI0A-1579	YALI0A20394g	YALI1A-1937	YALI1_A21420g	550	1	0	0	1.81818	0	0
YALI0A-1580		YALI1A-1938		425	0	0	1	0	0	2.35294
YALI0A-1581	YALI0A20416g	YALI1A-1939	YALI1_A21449g	2476	2	0	0	0.807754	0	0
YALI0A-1582		YALI1A-1940		2729	40	30	9	14.6574	10.993	3.29791
YALI0A-1583	YALI0A20438g	YALI1A-1941	YALI1_A21477g	1579	1	0	0	0.633312	0	0
YALI0A-1584		YALI1A-1942		639	0	0	0	0	0	0
YALI0A-1585	YALI0A20460g	YALI1A-1943	YALI1_A21499g	736	3	0	0	4.07609	0	0
YALI0A-1586		YALI1A-1944		214	2	0	0	9.34579	0	0
YALI0A-1587	YALI0A20482g	YALI1A-1945	YALI1_A21509g	1405	2	0	0	1.42349	0	0
YALI0A-1588	YALI0A20504g	YALI1A-1946	YALI1_A21550g	2926	5	0	0	1.70882	0	0
YALI0A-1589		YALI1A-1947		244	0	0	0	0	0	0
YALI0A-1590	YALI0A20518g	YALI1A-1948	YALI1_A21554g	750	0	0	0	0	0	0
YALI0A-1591		YALI1A-1949		412	0	0	0	0	0	0
YALI0A-1592	YALI0A20526g	YALI1A-1950	YALI1_A21565g	1006	0	0	0	0	0	0
YALI0A-1593		YALI1A-1951		1375	4	0	2	2.90909	0	1.45455
YALI0A-1594	YALI0A20548g	YALI1A-1952	YALI1_A21594g	1291	2	0	0	1.54919	0	0
YALI0A-1595	YALI0A20570g	YALI1A-1953	YALI1_A21617g	1051	0	0	0	0	0	0
YALI0A-1596		YALI1A-1954		292	0	0	0	0	0	0
YALI0A-1597	YALI0A20592g	YALI1A-1955	YALI1_A21620g	754	0	0	0	0	0	0
YALI0A-1598		YALI1A-1956		132	0	0	0	0	0	0
YALI0A-1599	YALI0A20614g	YALI1A-1957	YALI1_A21630g	1582	0	0	0	0	0	0
YALI0A-1600		YALI1A-1958		879	1	3	3	1.13766	3.41297	3.41297
YALI0A-1601	YALI0A20636g	YALI1A-1959	YALI1_A21654g	2780	2	0	0	0.719424	0	0
YALI0A-1602	YALI0A20658g	YALI1A-1960	YALI1_A21696g	1544	8	0	0	5.18135	0	0
YALI0A-1603		YALI1A-1961		880	5	0	0	5.68182	0	0
YALI0A-1604	YALI0A20680g	YALI1A-1962	YALI1_A21711g	568	0	0	0	0	0	0
YALI0A-1605		YALI1A-1963		144	0	0	0	0	0	0
YALI0A-1606	YALI0A20702g	YALI1A-1964	YALI1_A21720g	1687	4	1	0	2.37107	0.592768	0
YALI0A-1607		YALI1A-1965		880	4	0	4	4.54545	0	4.54545
YALI0A-1608	YALI0A20724g	YALI1A-1966	YALI1_A21746g	1345	2	0	0	1.48699	0	0
YALI0A-1609		YALI1A-1967		1206	4	0	10	3.31675	0	8.29187
YALI0A-1610	YALI0A20746g	YALI1A-1968	YALI1_A21775g	915	3	0	0	3.27869	0	0
YALI0A-1611		YALI1A-1969		1652	10	2	0	6.05327	1.21065	0
YALI0A-1612	YALI0A20768g	YALI1A-1970	YALI1_A21797g	2953	1	0	0	0.338639	0	0
YALI0A-1613	YALI0A20790g	YALI1A-1971	YALI1_A21835g	973	1	0	0	1.02775	0	0
YALI0A-1613	YALI0A20790g	YALI1A-1972		102	0	0	0	0	0	0
YALI0A-1613	YALI0A20790g	YALI1A-1973	YALI1_A21841g	544	16	2	19	29.4118	3.67647	34.9265
YALI0A-1614		YALI1A-1974		1447	2	0	0	1.38217	0	0
YALI0A-1614		YALI1A-1975	YALI1_A21852g	419	1	0	0	2.38663	0	0
YALI0A-1614		YALI1A-1976		221	0	0	0	0	0	0
YALI0A-1615	YALI0A20812g	YALI1A-1977	YALI1_A21871g	1567	4	0	0	2.55265	0	0
YALI0A-1616		YALI1A-1978		1852	4	2	0	2.15983	1.07991	0
YALI0A-1617	YALI0A20834g	YALI1A-1979	YALI1_A21913g	2248	2	0	0	0.88968	0	0
YALI0A-1618		YALI1A-1980		599	2	0	0	3.3389	0	0
YALI0A-1619	YALI0A20867g	YALI1A-1981	YALI1_A21919g	1835	3	0	0	1.63488	0	0
YALI0A-1620		YALI1A-1982		789	2	0	0	2.53485	0	0
YALI0A-1621	YALI0A20900g	YALI1A-1983	YALI1_A21945g	1969	2	0	0	1.01574	0	0
YALI0A-1622		YALI1A-1984		540	6	10	0	11.1111	18.5185	0
YALI0A-1623	YALI0A20922g	YALI1A-1985	YALI1_A21970g	1341	1	0	0	0.745712	0	0
YALI0A-1624	YALI0A20944g	YALI1A-1986	YALI1_A21993g	1020	1	0	0	0.980392	0	0
YALI0A-1625		YALI1A-1987		1448	1	0	0	0.690608	0	0
YALI0A-1626	YALI0A20966g	YALI1A-1988	YALI1_A22008g	515	0	0	0	0	0	0
YALI0A-1627	YALI0A20988g	YALI1A-1989	YALI1_A22023g	973	1	0	0	1.02775	0	0
[truncated: 14,384 more rows]

## Sheet: Ylli (LINE)-122
Ylli (LINE) Elements (Size > 3.8Kb)
Total CLIB122 Members		12				Type	Surrounding iloci length (kb)	Total # of Iloci	Mean iloci Mismatch/kb	Mean iloci Insertion/kb	Mean iloci Deletion/kb	Mismatch/(total kb)	Insertion/(total kb)	Deletion/(total kb)
Allelic Members		7				Allelic	91.801	48	0.798	0.448943	0.0368	0.773412	0.2614	0.0654
						Non-Allelic	37.716	15	7.65742	1.52677	0.716893	8.37841	2.4658	1.48478
Member	Allelic	Chr	Start	End	Strand	Length	CLIB122 iLoci	CLIB122 Chromosome	Start	End	Strand	Gene ID	Mapping	CLIB89 iLoci	CLIB89 Gene
LINE1	No	YALI0A	702321	708816	-	6495	YALI0A-557	YALI0A	701870	702686	.		Found	YALI1A-654
							YALI0A-558	YALI0A	702737	706639	-	YALI0A07238g	Not Found
							YALI0A-559	YALI0A	706642	708786	-	YALI0A07249g	Not Found
							YALI0A-560	YALI0A	708837	712039	.		Found	YALI1A-654
LINE2	No	YALI0A	1083499	1089996	+	6497	YALI0A-820	YALI0A	1081207	1085627	.		Found	YALI1A-964
							YALI0A-821	YALI0A	1085678	1089580	+	YALI0A10527g	Not Found
							YALI0A-822	YALI0A	1089631	1090200	.		Not Found
LINE3	No	YALI0A	1830432	1834413	+	3981	YALI0A-1360	YALI0A	1829934	1835563	.		Deprecated	YALI1A-1663
LINE4	Yes	YALI0C	458292	464787	+	6495	YALI0C-281	YALI0C	458322	460466	+	YALI0C03487g	Found	YALI1C-337	YALI1_C04577t
							YALI0C-282	YALI0C	460469	464371	+	YALI0C03498g	Found	YALI1C-338	YALI1_C04599t
							YALI0C-283	YALI0C	464422	466184	.		Found	YALI1C-339
LINE5	Yes	YALI0C	1500989	1507484	-	6495	YALI0C-921	YALI0C	1500746	1501354	.		Found	YALI1C-1118
							YALI0C-922	YALI0C	1501405	1505307	-	YALI0C10868g	Found	YALI1C-1119	YALI1_C15263t
							YALI0C-923	YALI0C	1505310	1507454	-	YALI0C10879g	Found	YALI1C-1120	YALI1_C15284t
							YALI0C-924	YALI0C	1507505	1508632	.		Found	YALI1C-1121
LINE6	Yes	YALI0C	2633449	2639944	-	6495	YALI0C-1605	YALI0C	2632487	2633814	.		Found	YALI1C-2014
							YALI0C-1606	YALI0C	2633865	2637767	-	YALI0C19305g	Found	YALI1C-2015	YALI1_C26682t
							YALI0C-1607	YALI0C	2637770	2639914	-	YALI0C19316g	Found	YALI1C-2016	YALI1_C26703t
							YALI0C-1608	YALI0C	2639965	2642096	.		Found	YALI1C-2017
LINE7	Yes	YALI0C	2693900	2700395	-	6495	YALI0C-1655	YALI0C	2692541	2694265	.		Found	YALI1C-2114
							YALI0C-1656	YALI0C	2694316	2698218	-	YALI0C19888g	Found	YALI1C-2115	YALI1_C27891t
							YALI0C-1657	YALI0C	2698221	2700365	-	YALI0C19899g	Found	YALI1C-2116	YALI1_C27912t
							YALI0C-1658	YALI0C	2700416	2700741	.		Found	YALI1C-2117
LINE8	Yes	YALI0D	287262	293758	+	6496	YALI0D-201	YALI0D	286385	289389	.		Found	YALI1D-236
							YALI0D-202	YALI0D	289440	293342	+	YALI0D02431g	Found	YALI1D-238	YALI1_D02895t
							YALI0D-203	YALI0D	293393	293903	.		Found	YALI1D-591
LINE9	Yes	YALI0D	758790	765287	+	6497	YALI0D-502	YALI0D	757412	760918	.		Found	YALI1D-588
							YALI0D-503	YALI0D	760969	764871	+	YALI0D05973g	Found	YALI1D-590	YALI1_D07612t
							YALI0D-504	YALI0D	764922	766206	.		Found	YALI1D-591
LINE10	No	YALI0D	2551803	2555833	+	4030	YALI0D-1713	YALI0D	2549775	2557780	.		Deprecated	YALI1D-2017:2019
							YALI0D-2246	YALI0D	3514410	3515499	.		Found	YALI1D-2675
LINE11	No	YALI0D	3515520	3522018	+	6498	YALI0D-2247	YALI0D	3515550	3517694	+	YALI0D26433g	Not Found
							YALI0D-2248	YALI0D	3517697	3521602	+	YALI0D26444g	Not Found
							YALI0D-2249	YALI0D	3521653	3524830	.		Found	YALI1D-2675
LINE12	Yes	YALI0F	451586	458088	-	6502	YALI0F-278	YALI0F	446556	451958	.		Found	YALI1F-310:312	YALI1_F04497g
							YALI0F-279	YALI0F	452009	455911	-	YALI0F03245g	Found	YALI1F-313	YALI1_F04559t
							YALI0F-280	YALI0F	455914	458058	-	YALI0F03256g	Found	YALI1F-314	YALI1_F04580t
							YALI0F-281	YALI0F	458109	459364	.		Found	YALI1F-316	YALI1_F04590t

## Sheet: Ylt1-122
Ylt1 LTR Family
Total CLIB122 Members	38					Type	Surrounding iloci length (kb)	Total # of Iloci	Mean iloci Mismatch/kb	Mean iloci Insertion/kb	Mean iloci Deletion/kb	Mismatch/(total kb)	Insertion/(total kb)	Deletion/(total kb)
Allelic Members	1*		*Partial relic			Allelic	0	0	0	0	0	0	0	0
						Non-Allelic	207.426	88	9.28702	2.24707	3.08595	8.20051	2.01518	1.97661
Member	Allelic	Chr	Start	End	Strand	Length	CLIB122 iLoci	CLIB122 Chromosome	Start	End	Strand	Gene ID	Mapping	CLIB89 iLoci	CLIB89 Gene
Ylt1-1*	Yes*	YALI0A	32242	32514	-	272	YALI0A-20	YALI0A	32242	32514	-	YALI0A00308t	Found	YALI1A-30	YALI1_A00358t
Ylt1-2	No	YALI0A	870426	871139	-	713	YALI0A-683	YALI0A	870426	871139	-	YALI0A08917t	Closest	YALI1A-809
Ylt1-3	No	YALI0A	879165	879878	-	713	YALI0A-685	YALI0A	879165	879878	-	YALI0A08946t	Closest	YALI1A-811	YALI1_A8662r
Ylt1-4	No	YALI0A	915377	916090	+	713	YALI0A-712	YALI0A	915377	916090	+	YALI0A09300t	Closest	YALI1A-847	YALI1_A09010g
Ylt1-5	No	YALI0A	924116	924829	+	713	YALI0A-714	YALI0A	924116	924829	+	YALI0A09350t	Closest	YALI1A-849	YALI1_A09021g
Ylt1-6	No	YALI0A	1058220	1058933	+	713	YALI0A-811	YALI0A	1058220	1058933	+	YALI0A10378t	Closest	YALI1A-952
Ylt1-7	No	YALI0A	1066959	1067672	+	713	YALI0A-813	YALI0A	1066959	1067672	+	YALI0A10417t	Closest	YALI1A-952
Ylt1-8	No	YALI0A	1203289	1204002	-	713	YALI0A-895	YALI0A	1203289	1204002	-	YALI0A11583t	Closest	YALI1A-1058
Ylt1-9	No	YALI0A	1324357	1325070	-	713	YALI0A-990	YALI0A	1324357	1325070	-	YALI0A12892t	Closest	YALI1A-1171
Ylt1-10	No	YALI0A	1745634	1746347	+	713	YALI0A-1291	YALI0A	1745634	1746347	+	YALI0A16887t	Closest	YALI1A-1584
Ylt1-11	No	YALI0A	2268388	2269101	-	713	YALI0A-1645	YALI0A	2268388	2269101	-	YALI0A21219t	Closest	YALI1A-2008
Ylt1-12	No	YALI0A	2302413	2303126	+	713	YALI0A-1667	YALI0A	2302413	2303126	+	YALI0A21483t	Closest	YALI1A-2031
Ylt1-13	No	YALI0B	18607	19320	+	713	YALI0B-14	YALI0B	18607	19320	+	YALI0B00242t	Closest	YALI1B-19
Ylt1-14	No	YALI0B	841364	842077	+	713	YALI0B-517	YALI0B	841364	842077	+	YALI0B06294t	Closest	YALI1B-665	YALI1_B08374g
Ylt1-15	No	YALI0B	850103	850816	+	713	YALI0B-519	YALI0B	850103	850816	+	YALI0B06325t	Closest	YALI1B-666
Ylt1-16	No	YALI0B	863908	864621	+	713	YALI0B-527	YALI0B	863908	864621	+	YALI0B06429t	Closest	YALI1B-672	YALI1_B08493g
Ylt1-17	No	YALI0B	872647	873360	+	713	YALI0B-529	YALI0B	872647	873360	+	YALI0B06468t	Closest	YALI1B-673
Ylt1-18	No	YALI0C	1031320	1032033	+	713	YALI0C-653	YALI0C	1031320	1032033	+	YALI0C07799t	Closest	YALI1C-764
Ylt1-19	No	YALI0C	1090601	1091314	+	713	YALI0C-683	YALI0C	1090601	1091314	+	YALI0C08162t	Closest	YALI1C-797
Ylt1-20	No	YALI0C	1780526	1781239	+	713	YALI0C-1090	YALI0C	1780526	1781239	+	YALI0C12899t	Closest	YALI1C-1361
Ylt1-21	No	YALI0C	2235842	2236555	-	713	YALI0C-1320	YALI0C	2235842	2236555	-	YALI0C15763t	Closest	YALI1C-1693
Ylt1-22	No	YALI0D	2505196	2505909	-	713	YALI0D-1677	YALI0D	2505196	2505909	-	YALI0D19800t	Closest	YALI1D-1979
Ylt1-23	No	YALI0D	2579603	2580316	+	713	YALI0D-1728	YALI0D	2579603	2580316	+	YALI0D20372t	Closest	YALI1D-2033
Ylt1-24	No	YALI0D	2664336	2665049	-	713	YALI0D-1788	YALI0D	2664336	2665049	-	YALI0D21054t	Closest	YALI1D-2107
Ylt1-25	No	YALI0D	2686388	2687101	-	713	YALI0D-1808	YALI0D	2686388	2687101	-	YALI0D21259t	Closest	YALI1D-2126
Ylt1-26	No	YALI0D	2695126	2695839	-	713	YALI0D-1810	YALI0D	2695126	2695839	-	YALI0D21288t	Closest	YALI1D-2126
Ylt1-27	No	YALI0D	2768739	2769452	+	713	YALI0D-1854	YALI0D	2768739	2769452	+	YALI0D21829t	Closest	YALI1D-2177
Ylt1-28	No	YALI0D	2777478	2778191	+	713	YALI0D-1856	YALI0D	2777478	2778191	+	YALI0D21868t	Closest	YALI1D-2177
Ylt1-29	No	YALI0D	3298564	3299277	-	713	YALI0D-2109	YALI0D	3298564	3299277	-	YALI0D24794t	Closest	YALI1D-2509
Ylt1-30	No	YALI0E	1117573	1118286	-	713	YALI0E-790	YALI0E	1117573	1118286	-	YALI0E09328t	Closest	YALI1E-886	YALI1_E11510g
Ylt1-31	No	YALI0E	1126312	1127025	-	713	YALI0E-792	YALI0E	1126312	1127025	-	YALI0E09361t	Closest	YALI1E-887	YALI1_E11529g
Ylt1-32	No	YALI0E	1326997	1327710	-	713	YALI0E-908	YALI0E	1326997	1327710	-	YALI0E10703t	Closest	YALI1E-1028
Ylt1-33	No	YALI0E	4004253	4004966	+	713	YALI0E-2917	YALI0E	4004253	4004966	+	YALI0E33726t	Closest	YALI1E-3276:3277	YALI1_E39990g
Ylt1-34	No	YALI0E	4116680	4117393	+	713	YALI0E-2995	YALI0E	4116680	4117393	+	YALI0E34589t	Closest	YALI1E-3357
Ylt1-35	No	YALI0E	4125419	4126132	+	713	YALI0E-2997	YALI0E	4125419	4126132	+	YALI0E34628t	Closest	YALI1E-3357
Ylt1-36	No	YALI0E	4173487	4174200	+	713	YALI0E-3029	YALI0E	4173487	4174200	+	YALI0E34963t	Closest	YALI1E-3393
Ylt1-37	No	YALI0E	4182226	4182939	+	713	YALI0E-3031	YALI0E	4182226	4182939	+	YALI0E35002t	Closest	YALI1E-3393
Ylt1-38	No	YALI0F	2198957	2199670	+	713	YALI0F-1433	YALI0F	2198957	2199670	+	YALI0F16437t	Closest	YALI1F-1701

## Sheet: Tyl6-122
Tyl6 Family
Total CLIB122 Members	2					Type	Surrounding iloci length (kb)	Total # of Iloci	Mean iloci Mismatch/kb	Mean iloci Insertion/kb	Mean iloci Deletion/kb	Mismatch/(total kb)	Insertion/(total kb)	Deletion/(total kb)
Allelic Members	0					Allelic	0	0	0	0	0	0	0	0
						Non-Allelic	5.277	5	6.7877	2.42768	10.8184	3.41103	0.758006	3.60053
Member	Allelic	Chr	Start	End	Strand	Length	CLIB122 iLoci	CLIB122 Chromosome	Start	End	Strand	Gene ID	Mapping	CLIB89 iLoci	CLIB89 Gene
Tyl6-1	No	YALI0E	1723614	1723889	+	275	YALI0E-1221	YALI0E	1723614	1723889	+	YALI0E14373t	Closest	YALI1E-1362
Tyl6-2	No	YALI0E	1728446	1728721	+	275	YALI0E-1223	YALI0E	1728446	1728721	+	YALI0E14406t	Closest	YALI1E-1363	YALI1_E17415r

## Sheet: Tyl3-122
Tyl3 Family
Total CLIB122 Members	4					Type	Surrounding iloci length (kb)	Total # of Iloci	Mean iloci Mismatch/kb	Mean iloci Insertion/kb	Mean iloci Deletion/kb	Mismatch/(total kb)	Insertion/(total kb)	Deletion/(total kb)
Allelic Members	3					Allelic	9.872	7	4.56404	4.30416	3.48431	2.32982	2.12723	1.72204
						Non-Allelic	3.729	3	8.81945	1.71957	0.72569	10.4586	1.60901	1.60901
Member	Allelic	Chr	Start	End	Strand	Length	CLIB122 iLoci	CLIB122 Chr	Start	End	Strand	Gene ID	Mapping	CLIB89 iLoci	CLIB89 Gene
Tyl3-1	Yes	YALI0A	1797050	1797293	-	243	YALI0A-1330	YALI0A	1796369	1797160	-	YALI0A17380g	Found	YALI1A-1628	YALI1_A17511g
Tyl3-2	Yes	YALI0C	1220171	1220414	-	243	YALI0C-760	YALI0C	1218858	1220372	.		Found	YALI1C-1446
Tyl3-3	No	YALI0C	1808965	1809208	-	243	YALI0C-1107	YALI0C	1808864	1808950	-	YALI0C13134r	Not Found
							YALI0C-1108	YALI0C	1809001	1820091	.		Closest	YALI1C-1381
Tyl3-4	Yes	YALI0F	1156828	1157097	-	269	YALI0F-727	YALI0F	1155828	1157056	.		Found	YALI1F-848

## Sheet: Mutyl-122
Mutyl Family
Total CLIB122 Members	11					Type	Surrounding iloci length (kb)	Total # of Iloci	Mean iloci Mismatch/kb	Mean iloci Insertion/kb	Mean iloci Deletion/kb	Mismatch/(total kb)	Insertion/(total kb)	Deletion/(total kb)
Allelic Members	1					Allelic	4.8	3	0	0	0	0	0	0
						Non-Allelic	50.139	23	2.95899	0.746478	1.78484	3.33074	1.01717	1.53573
Member	Allelic	Chr	Start	End	Strand	Length	CLIB122 iLoci	CLIB122 Chromosome	Start	End	Strand	Gene ID	Mapping	CLIB89 iLoci	CLIB89 Gene
Mutyl-1	Yes	YALI0A	1538458	1541300	.	2842	YALI0A-1143	YALI0A	1537907	1544361	.		Found	YALI1A-1382	YALI1_A15040t
Mutyl-2	No	YALI0A	1649767	1651146	+	1379	YALI0A-1238	YALI0A	1649767	1651146	+	YALI0A16192g	Closest	YALI1A-1499	YALI1_A16095g
Mutyl-3	No	YALI0A	1651869	1655405	+	3536	YALI0A-1240	YALI0A	1651869	1655405	+	YALI0A16207g	Closest	YALI1A-1500
Mutyl-4	No	YALI0B	834256	835635	+	1379	YALI0B-513	YALI0B	834256	835635	+	YALI0B06270g	Closest	YALI1B-664
Mutyl-5	No	YALI0B	836358	839894	+	3536	YALI0B-515	YALI0B	836358	839894	+	YALI0B06285g	Closest	YALI1B-664
Mutyl-6	No	YALI0C	2113547	2117083	-	3536	YALI0C-1262	YALI0C	2113547	2117083	-	YALI0C15158g	Closest	YALI1C-1631
Mutyl-7	No	YALI0C	2117806	2119185	-	1379	YALI0C-1264	YALI0C	2117806	2119185	-	YALI0C15180g	Closest	YALI1C-1632	YALI1_C21448g
Mutyl-8	No	YALI0D	3560555	3564091	-	3536	YALI0D-2274	YALI0D	3560555	3564091	-	YALI0D26774g	Closest	YALI1D-2697
Mutyl-9	No	YALI0D	3564814	3566193	-	1379	YALI0D-2276	YALI0D	3564814	3566193	-	YALI0D26796g	Closest	YALI1D-2698	YALI1_D35325g
Mutyl-10	No	YALI0E	2884741	2886120	+	1379	YALI0E-2076	YALI0E	2884741	2886120	+	YALI0E24233g	Closest	YALI1E-2359	YALI1_E28879g
Mutyl-11	No	YALI0E	2886843	2890379	+	3536	YALI0E-2078	YALI0E	2886843	2890379	+	YALI0E24255g	Closest	YALI1E-2360
Possible wrong annotation (Similar to Mutyl)
Member	Allelic	Chr	Start	End	Strand	Length	CLIB122 iLoci	CLIB122 Chromosome	Start	End	Strand	Gene ID	Mapping	CLIB89 iLoci	CLIB89 Gene
MutylLike-1	Yes	YALI0A	282026	284653	+	2627	YALI0A-181	YALI0A	282026	284653	+	YALI0A02266g	Found	YALI1A-209	YALI1_A02682g
MutylLike-2	Yes	YALI0C	2420781	2422160	-	1379	YALI0C-1432	YALI0C	2420781	2422160	-	YALI0C17193g	Found	YALI1C-1822	YALI1_C24526g

## Sheet: LTRyl1-122
LTRyl1 Family
Total CLIB122 Members	30					Type	Surrounding iloci length (kb)	Total # of Iloci	Mean iloci Mismatch/kb	Mean iloci Insertion/kb	Mean iloci Deletion/kb	Mismatch/(total kb)	Insertion/(total kb)	Deletion/(total kb)
Allelic Members	30					Allelic	206.506	86	3.21173	1.53915	2.51524	3.0895	1.36558	1.2881
*Non-Allelic CLIB89 Members	24					Non-Allelic	0	0	0	0	0	0	0	0
						*Non-Allelic (CLIB89)	158.301	83	4.64907	2.68397	1.93425	4.05557	2.13517	1.90144
Member	Allelic	Chr	Start	End	Strand	Length	CLIB122 iLoci	CLIB122 Chromosome	Start	End	Strand	Gene ID	Mapping	CLIB89 iLoci	CLIB89 Gene
LTRyl1-1	Yes	YALI0A	570912	571171	-	259	YALI0A-432	YALI0A	570254	573595	.		Found	YALI1A-493
LTRyl1-2	Yes	YALI0A	587137	587358	+	221	YALI0A-451	YALI0A	586847	587536	.		Found	YALI1A-519
LTRyl1-3	Yes	YALI0A	1015689	1015958	-	269	YALI0A-780	YALI0A	1015689	1015958	-	YALI0A10054t	Found	YALI1A-922	YALI1_A09919t
LTRyl1-4	Yes	YALI0A	1182247	1182397	-	150	YALI0A-884	YALI0A	1181610	1183626	.		Found	YALI1A-1040
LTRyl1-5	Yes	YALI0A	1369940	1370146	+	206	YALI0A-1018	YALI0A	1365151	1370700	.		Found	YALI1A-1208
LTRyl1-6	Yes	YALI0A	1715131	1715399	+	268	YALI0A-1279	YALI0A	1714460	1719694	.		Found	YALI1A-1552
LTRyl1-7	Yes	YALI0B	189923	190163	+	240	YALI0B-92	YALI0B	187288	191061	.		Found	YALI1B-153
LTRyl1-8	Yes	YALI0B	623121	623300	-	179	YALI0B-372	YALI0B	622836	625113	.		Found	YALI1B-497
LTRyl1-9	Yes	YALI0B	1691659	1691868	-	209	YALI0B-1049	YALI0B	1691405	1692138	.		Found	YALI1B-1281
LTRyl1-10	Yes	YALI0B	2000050	2000217	+	167	YALI0B-1261	YALI0B	1999900	2000590	.		Found	YALI1B-1512
LTRyl1-11	Yes	YALI0C	173928	174115	-	187	YALI0C-97	YALI0C	171279	174467	.		Found	YALI1C-117
LTRyl1-12	Yes	YALI0C	288363	288521	+	158	YALI0C-169	YALI0C	287972	288752	.		Found	YALI1C-205
LTRyl1-13	Yes	YALI0C	1113984	1114224	+	240	YALI0C-694	YALI0C	1113331	1116977	.		Found	YALI1C-813
LTRyl1-14	Yes	YALI0C	1219271	1219481	-	210	YALI0C-760	YALI0C	1218858	1220372	.		Found	YALI1C-889
LTRyl1-15	Yes	YALI0C	1433716	1433985	-	269	YALI0C-876	YALI0C	1433716	1433985	+	YALI0C10292t	Found	YALI1C-1062	YALI1_C14547t
LTRyl1-16	Yes	YALI0C	2149562	2149754	-	192	YALI0C-1292	YALI0C	2149340	2151428	.		Found	YALI1C-1656	YALI1_C21732g
LTRyl1-17	Yes	YALI0C	2450781	2451039	-	258	YALI0C-1456	YALI0C	2450781	2450993	+	YALI0C17523t	Found	YALI1C-1850	YALI1_C24814t
LTRyl1-18	Yes	YALI0C	2477888	2478113	-	225	YALI0C-1489	YALI0C	2477489	2478833	.		Found	YALI1C-1884
LTRyl1-19	Yes	YALI0C	2736360	2736631	-	271	YALI0C-1688	YALI0C	2735440	2740052	.		Found	YALI1C-2145
LTRyl1-20	Yes	YALI0D	1480011	1480114	-	103	YALI0D-1032	YALI0D	1478884	1480178	.		Found	YALI1D-1183
LTRyl1-21	Yes	YALI0D	1922093	1922336	+	243	YALI0D-1333	YALI0D	1919404	1922367	.		Found	YALI1D-1538
LTRyl1-22	Yes	YALI0D	2492214	2492478	-	264	YALI0D-1668	YALI0D	2492214	2492478	+	YALI0D19668t	Found	YALI1D-1968	YALI1_D24982t
LTRyl1-23	Yes	YALI0D	2640127	2640395	-	268	YALI0D-1768	YALI0D	2640123	2640395	+	YALI0D20812t	Found	YALI1D-2086	YALI1_D26409g
LTRyl1-24	Yes	YALI0E	375298	375580	+	282	YALI0E-296	YALI0E	375298	375580	+	YALI0E03454t	Found	YALI1E-25	YALI1_E00349g
LTRyl1-25	Yes	YALI0E	1885626	1885868	+	242	YALI0E-1339	YALI0E	1885629	1885814	+	YALI0E15774t	Found	YALI1E-1486	YALI1_E18984t
LTRyl1-26	Yes	YALI0E	4199075	4199286	-	211	YALI0E-3039	YALI0E	4199075	4199286	+	YALI0E35134t	Found	YALI1E-3400	YALI1_E41734g
LTRyl1-27	Yes	YALI0F	44958	45053	-	95	YALI0F-28	YALI0F	44005	45261	.		Found	YALI1F-31
LTRyl1-28	Yes	YALI0F	612733	612953	+	220	YALI0F-355	YALI0F	610946	618362	.		Found	YALI1F-419
LTRyl1-29	Yes	YALI0F	616438	616704	+	266	YALI0F-355	YALI0F	610946	618362	.		Found	YALI1F-421
LTRyl1-30	Yes	YALI0F	1946782	1946990	-	208	YALI0F-1273	YALI0F	1944890	1949570	.		Found	YALI1F-1523

## Sheet: LTRyl7-122
LTRyl7 Family
Total CLIB122 Members	17					Type	Surrounding iloci length (kb)	Total # of Iloci	Mean iloci Mismatch/kb	Mean iloci Insertion/kb	Mean iloci Deletion/kb	Mismatch/(total kb)	Insertion/(total kb)	Deletion/(total kb)
Allelic Members	14					Allelic	85.607	42	4.70172	2.04074	2.3608	3.53943	0.81769	2.56988
						Non-Allelic	11.769	9	5.00667	4.3082	8.09542	4.50336	2.12422	5.26808
Member	Allelic	Chr	Start	End	Strand	Length	CLIB122 iLoci	CLIB122 Chromosome	Start	End	Strand	Gene ID	Mapping	CLIB89 iLoci	CLIB89 Gene
LTRyl7-1	Yes	YALI0A	902641	902990	-	349	YALI0A-702	YALI0A	901294	902955	.		Found	YALI1A-832
LTRyl7-2	Yes	YALI0A	909018	909354	+	336	YALI0A-706	YALI0A	904291	909316	.		Found	YALI1A-842
LTRyl7-3	Yes	YALI0A	1317773	1317927	-	154	YALI0A-978	YALI0A	1316069	1318202	.		Found	YALI1A-1158
LTRyl7-4	Yes	YALI0A	1418807	1419120	+	313	YALI0A-1051	YALI0A	1410965	1419080	.		Found	YALI1A-1259
LTRyl7-5	No	YALI0A	1867871	1868208	+	337	YALI0A-1378	YALI0A	1867532	1868165	.		Closest	YALI1A-1689
LTRyl7-6	Yes	YALI0B	2112082	2112270	-	188	YALI0B-1337	YALI0B	2109486	2112337	.		Found	YALI1B-1600
LTRyl7-7	Yes	YALI0C	8311	8624	+	313	YALI0C-3	YALI0C	8357	11490	.		Found	YALI1C-3
LTRyl7-8	Yes	YALI0C	1473630	1473967	-	337	YALI0C-900	YALI0C	1473226	1473925	.		Found	YALI1C-1097
LTRyl7-9	Yes	YALI0D	434943	435279	+	336	YALI0D-285	YALI0D	433014	435240	.		Found	YALI1D-334
LTRyl7-10	Yes	YALI0D	3356776	3357077	+	301	YALI0D-2140	YALI0D	3356046	3358792	.		Found	YALI1D-2553
LTRyl7-11	Yes	YALI0E	42930	43266	+	336	YALI0E-30	YALI0E	38741	43691	.		Found	YALI1E-64
LTRyl7-12	No	YALI0E	2385704	2386043	+	339	YALI0E-1707	YALI0E	2385741	2386816	.		Closest	YALI1E-1924	YALI1_E23948r
LTRyl7-13	Yes	YALI0E	2387795	2388131	+	336	YALI0E-1709	YALI0E	2387043	2390718	.		Found	YALI1E-1925
LTRyl7-14	Yes	YALI0E	2624883	2625219	-	336	YALI0E-1896	YALI0E	2624921	2625677	.		Found	YALI1E-2133
LTRyl7-15	Yes	YALI0E	3585265	3585601	+	336	YALI0E-2607	YALI0E	3583958	3585559	.		Found	YALI1E-2933
LTRyl7-16	No	YALI0F	3136038	3136379	+	341	YALI0F-2082	YALI0F	3136083	3136676	.		Closest	YALI1F-2413
LTRyl7-17	Yes	YALI0F	3667930	3668128	+	198	YALI0F-2512	YALI0F	3667422	3669860	.		Found	YALI1F-2889

[truncated: 2 more sheets: LTRyl8-122, LTRyl9-122]
