# Supplementary material for: Sequence Assembly of Yarrowia lipolytica Strain W29/CLIB89 Shows Transposable Element Diversity
Source: PLoS One. 2016 Sep 7;11(9):e0162363. doi: 10.1371/journal.pone.0162363 (PMC5014426; doi:10.1371/journal.pone.0162363)
Supplement: S4 Text — (FA) [file pone.0162363.s014.fa]

>LTRyl1
TGTTGAAGGTAATACCCGGTGGGGTAATACCTGGCTAATTCCTCACATAATGATGAGATGTCACCACATAGTGATGAGA
GGAATCAGCTGGGTCGTAGACGAGATGTCCATCCTGTAGATAGTTTTATCCACTGATCTAGAATCTCTTTTCTGGTGAA
TGAGCAAGCACACACACCGGTGTGTGCTACTATCGGAACGTCGTGTCCCTAGAAGTGGGTTGTAAGTTGTTAATTAACT
ATATCACATCAATAATACTTATGATCTTCAATA

>LTRyl7
TGTAACGATTCAGAAGCTAGTCATAAGGTGTTATGATTAGTCATGTGCCTTGGCACGTGACTGGACGATGATGACGTCC
TCCGGACGTCATGAGTGTGTCATTATGGATGAATACTTGGTATCGCGTGGCTAGGTCACGTGGATAGTGACGTGCTTTA
CAGAGTTAGGGTTGAGATGCCTGTATATATAGCCACCACTCACAAGTATGTAAGTTAAGTTATGTTTATACGACTTCCG
GAGCTCGTACTATTGGTGTACTGTTCTGTAGAGTAGGACGAGCGGTTCCCGCTCGTACCTAGGGATATCTTGAGGATTG
ACCCATCACCGATCCGTTACA

>LTRyl8
TGTTAGAACCCAGGCCCCGTGACTAAGCCGACTGATGACTCAGCCGGGGTGGCCATACCGAAGGTATGGTCACTGCCGT
CACTCTCAAGAAAGGTGTATTAGAATACATGGAATACAGGGGTTTATATGTTATCCAGGGTTGCGGCGCAACCCTTTGT
CCGTGATAGCAGGCTTGGCATATCGATATTAATGATAGCGTAATCCCACTGAGGGCCCACGTGGTGGCCCCTCGTCGTA
GTCTCCGCTAGCGGTTCACGAGAGACTAATCAGGCGGCTATTTCTTAGCCGCTGATCCCTAACAA

>LTRyl9
TGTTAGAACCCAGGGCCTCAGGACTTGGGCTCCCAACCAGTACTTACTGGAGAAGCTCGGTAGTTAGTAGTCGAAGTGT
CAGAACAATTGTTGGTGCATTANAATATAGGAAATAGGGCAAGTTATATAATCTCAGGATCGGCGTCCGCAACTTCCGG
AACTCCTCCAGTTCCGGACGGGCAGTGCTCTCCAAGCGGCGTAGTGCGTAGGTTATCCGCTAGATCATATTGGACCAAT
ATTGGACCAATATCCACTAACCTTTGTTAAACGGTCAAGTACAAAGGCAGACAACCATGGACAAGTAGAACAGAGAGTT
CAGACTATTGGACACTCACAAGGAAACAACAGACACACAAGAGCACGAATAGCCGCGGTGACGGATCGAGTATCACTAA
CCTCCAGTATCAGGTTTAGCCGCGGCCGATTAGCCGCCGAACCCTAACA

>tyl3
TGTAAGGACCAAGTCGCTTACTAAGGGCTTGGGANGGTGCCGGTCACGGTGCAAGGGTGACTGTGGTTCCCACCTGGGA
CGCACCCGGAGGATGGGAGTATAAGAAGGACATTTATGTATGATTAAGAAGACAAGTTATCACCAGCCTGTGAACGTAT
TACAGACAGCGAGCAACGGTTAGATTAGACAGCGACAATCTACCGACTGAGAACTATTCCGCAGATAAGAGACGATCGG
ATCTTACA

>ylt1
TGTAACACTCGCTCTGGAGAGTTAGTCATCCGACAGGGTAACTCTAATCTCCCAACACCTTATTAACTCTGCGTAACTG
TAACTCTTCTTGCCACGTCGATCTTACTCAATTTTCCTGCTCATCATCTGCTGGATTGTTGTCTATCGTCTGGCTCTAA
TACATTTATTGTTTATTGCCCAAACAACTTTCATTGCACGTAAGTGAATTGTTTTATAACAGCGTTCGCCAATTGCTGC
GCCATCGTCGTCCGGCTGTCCTACCGTTAGGGGTAGTGTGTCTCACACTACCGAGGTTACTAGAGTTGGGAAAGCGATA
CTGCCTCGGACACACCACCTGGGTCTTACGACTGCAGAGAGAATCGGCGTTACCTCTCTCACAAAGCCCTTCAGTACCG
CCGCCTGTCGGGAATCGCGTTCAGGTGGAACAGGACCACCTCCCTTGCACTTCTTGGTATATCAGTATAGGCTGATGTA
TTCATAGTGGGGTTTTTCATAATAAATTTACTAACGGCAGGCAACATTCACTCGGCTTAAACGCAAAACGGACCGTCTT
GATATCTTCTGACGCATTGACCACCGAGAAATAGTGTTAGTTACCGGGTGAGTTATTGTTCTTCTACACAGGCGACGCC
CATCGTCTAGAGTTGATGTACTAACTCAGATTTCACTACCTACCCTATCCCTGGTACGCACAAAGCACTTTATTTTCTC
ACATCTGGTGGACGACA
